# Supplementary material for: Transcriptome sequencing of three Pseudo-nitzschia species reveals comparable gene sets and the presence of Nitric Oxide Synthase genes in diatoms
Source: Sci Rep. 2015 Jul 20;5:12329. doi: 10.1038/srep12329 (PMC4648414; doi:10.1038/srep12329)
Supplement: Supplementary Table S2 [file srep12329-s2.xls]

## Sheet:  P.arenysensis annotation
Supplementary Table 2: Pseudo-nitzschia arenysensis functional annotations
CompName	TransLength	DescriptionSP	DescriptionUf	Taxonomy	EnzymeIds	EnzymeDescs	Pathway_L1	Pathway_L2	Pathway_L3	BPId	BPDesc	MFId	MFDesc	CCId	CCDesc	CDName	CDDesc
MMETSP0329-20121206|1_1	939	0	Uncharacterized protein	Thalassiosira oceanica	0	0	0	0	0	0	0	0	0	0	0	0	0
MMETSP0329-20121206|10_1	362	0	Uncharacterized protein	Thalassiosira oceanica	0	0	0	0	0	0	0	0	0	0	0	pfam10563	pfam10563 CdCA1 Cadmium carbonic anhydrase repeat. This domain is the cadmium carbonic anhydrase repeat unit of the beta-carbonic anhydrase of a marine diatom that uses both zinc and cadmium for catalysis of the reversible hydration of carbon dioxide for use in inorganic carbon acquisition for photosynthesis (thus being a cambialistic enzyme). Compared with alpha- and gamma-carbonic anhydrases th…
MMETSP0329-20121206|100_1	242	0	Predicted protein	Thalassiosira pseudonana	0	0	0	0	0	0	0	0	0	0	0	0	0
MMETSP0329-20121206|1000_1	660	0	0	0	0	0	0	0	0	0	0	0	0	0	0	cd00204]---[cd00204]---[cd00204]---[pfam12796	cd00204 ANK ankyrin repeats ankyrin repeats mediate protein-protein interactions in very diverse families of proteins. The number of ANK repeats in a protein can range from 2 to over 20 (ankyrins for example). ANK repeats may occur in combinations with other types of domains. The structural repeat unit contains two antiparallel helices and a beta-hairpin repeats are stacked in a superhelical arra…
MMETSP0329-20121206|10000_1	557	0	0	0	0	0	0	0	0	0	0	0	0	0	0	0	0
MMETSP0329-20121206|10001_1	463	Leucine-rich repeat-containing protein 57	Predicted protein	Phaeodactylum tricornutum (strain CCAP 1055/1)	0	0	0	0	0	0	0	GO:0005524]---[GO:0004672	ATP binding]---[protein kinase activity	0	0	COG4886]---[cd00180]---[cd05059]---[COG0515]---[pfam06293]---[cd05113	'COG4886 COG4886 Leucine-rich repeat (LRR) protein Function unknown .]---[cd00180 PKc Catalytic domain of Protein Kinases. Protein Kinases (PKs) catalytic (c) domain. PKs catalyze the transfer of the gamma-phosphoryl group from ATP to serine/threonine or tyrosine residues on protein substrates. The PK family is part of a larger superfamily that includes the catalytic domains of RIO kinases aminog…
MMETSP0329-20121206|10002_1	967	Pentatricopeptide repeat-containing protein At4g11690	Uncharacterized protein	Thalassiosira oceanica	0	0	0	0	0	0	0	0	0	0	0	PLN03218]---[PLN03218]---[PLN03218]---[PLN03218]---[pfam13041]---[pfam13041]---[PLN03077]---[PLN03077]---[PLN03077]---[PLN03081]---[TIGR00756]---[pfam01535	PLN03218 PLN03218 maturation of RBCL 1 Provisional.]---[pfam13041 PPR_2 PPR repeat family. This repeat has no known function. It is about 35 amino acids long and is found in up to 18 copies in some proteins. The family appears to be greatly expanded in plants and fungi. The repeat has been called PPR.]---[PLN03077 PLN03077 Protein ECB2 Provisional.]---[PLN03081 PLN03081 pentatricopeptide (PPR) re…
MMETSP0329-20121206|10004_1	543	0	Predicted protein	Thalassiosira pseudonana	0	0	0	0	0	GO:0006487	protein N-linked glycosylation	GO:0003830	beta-1	4-mannosylglycoprotein 4-beta-N-acetylglucosaminyltransferase activity	GO:0016020	membrane	0	0
MMETSP0329-20121206|10005_1	262	Thiaminase-2	Predicted protein	Phaeodactylum tricornutum (strain CCAP 1055/1)	3.5.99.2	Aminopyrimidine aminohydrolase.	Cofactor metabolism	thiamine degradation	4-amino-5-hydroxymethyl-2-methylpyrimidine and 5-(2-hydroxyethyl)-4-methylthiazole from thiamine: step 1/1	0	0	0	0	0	0	COG0819]---[PRK14713]---[TIGR04306]---[pfam03070]---[PRK09517]---[PTZ00347	COG0819 TenA Putative transcription activator Transcription .]---[PRK14713 PRK14713 multifunctional hydroxymethylpyrimidine phosphokinase/4-amino-5-aminomethyl-2-methylpyrimidine hydrolase Provisional.]---[TIGR04306 salvage_TenA thiaminase II. The TenA protein of Bacillus subtilis and Staphylococcus aurues and the C-terminal region of trifunctional protein Thi20p from Saccharomyces cerevisiae per…
MMETSP0329-20121206|10005_1	262	Thiaminase-2	Predicted protein	Phaeodactylum tricornutum (strain CCAP 1055/1)	3.5.99.2	Aminopyrimidine aminohydrolase.	Cofactor metabolism	thiamine degradation [regulation]	0	0	0	0	0	0	0	COG0819]---[PRK14713]---[TIGR04306]---[pfam03070]---[PRK09517]---[PTZ00347	COG0819 TenA Putative transcription activator Transcription .]---[PRK14713 PRK14713 multifunctional hydroxymethylpyrimidine phosphokinase/4-amino-5-aminomethyl-2-methylpyrimidine hydrolase Provisional.]---[TIGR04306 salvage_TenA thiaminase II. The TenA protein of Bacillus subtilis and Staphylococcus aurues and the C-terminal region of trifunctional protein Thi20p from Saccharomyces cerevisiae per…
MMETSP0329-20121206|10006_1	328	1 4-Dihydroxy-2-naphthoyl-CoA synthase	Probable naphthoate synthase	Thalassiosira pseudonana	4.1.3.36	1 4-dihydroxy-2-naphthoyl-CoA synthase.	Cofactor biosynthesis	menaquinone biosynthesis	menaquinone-2 from chorismate: step 6/8	0	0	GO:0008935	1	4-dihydroxy-2-naphthoyl-CoA synthase activity	0	0	PLN02921]---[COG0447]---[PRK07396]---[TIGR01929]---[PRK08321]---[TIGR03210]---[cd06558]---[pfam00378]---[COG1024]---[PRK06688]---[PRK05995]---[PRK05809]---[PRK06494]---[PRK08272]---[PRK06190]---[PRK06127]---[PRK08258]---[PRK05980]---[PRK07657]---[PRK05862	PLN02921 PLN02921 naphthoate synthase.]---[COG0447 MenB Dihydroxynaphthoic acid synthase Coenzyme metabolism .]---[PRK07396 PRK07396 dihydroxynaphthoic acid synthetase Validated.]---[TIGR01929 menB naphthoate synthase (dihydroxynaphthoic acid synthetase). This model represents an enzyme naphthoate synthase (dihydroxynaphthoic acid synthetase) which is involved in the fifth step of the menaquinone…
MMETSP0329-20121206|10007_1	403	Fucoxanthin-chlorophyll a-c binding protein chloroplastic	Predicted protein	Thalassiosira pseudonana	0	0	0	0	0	0	0	0	0	0	0	PLN00147]---[pfam00504]---[pfam00504]---[PLN00089]---[PLN00100]---[PLN00170]---[PLN00098]---[PLN00097]---[PLN00101]---[PLN00099	PLN00147 PLN00147 light-harvesting complex I chlorophyll-a/b binding protein Lhca5 Provisional.]---[pfam00504 Chloroa_b-bind Chlorophyll A-B binding protein. ]---[PLN00089 PLN00089 fucoxanthin-chlorophyll a/c binding protein Provisional.]---[PLN00100 PLN00100 light-harvesting complex chlorophyll-a/b protein of photosystem I (Lhca) Provisional.]---[PLN00170 PLN00170 photosystem II light-harvesting…
MMETSP0329-20121206|10008_1	395	0	Predicted protein	Phaeodactylum tricornutum (strain CCAP 1055/1)	0	0	0	0	0	0	0	0	0	0	0	0	0
MMETSP0329-20121206|10009_1	187	Ankyrin repeat domain-containing protein 55	Whole genome shotgun assembly reference scaffold set scaffold scaffold_3	Oikopleura dioica	0	0	0	0	0	0	0	0	0	0	0	cd00204]---[cd00204]---[cd00204]---[pfam12796]---[pfam12796]---[PHA03100	cd00204 ANK ankyrin repeats ankyrin repeats mediate protein-protein interactions in very diverse families of proteins. The number of ANK repeats in a protein can range from 2 to over 20 (ankyrins for example). ANK repeats may occur in combinations with other types of domains. The structural repeat unit contains two antiparallel helices and a beta-hairpin repeats are stacked in a superhelical arra…
MMETSP0329-20121206|1001_1	1253	Putative ATP-dependent helicase HRQ1	Predicted protein	Phaeodactylum tricornutum (strain CCAP 1055/1)	0	0	0	0	0	0	0	GO:0005524]---[GO:0008026]---[GO:0003676	ATP binding]---[ATP-dependent helicase activity]---[nucleic acid binding	0	0	COG1205]---[pfam00270]---[smart00487]---[COG1201]---[COG1201]---[cd00046]---[PRK13767]---[COG1204]---[TIGR04121]---[cd00268]---[cd00079]---[PRK13766]---[PRK09751]---[PRK09751]---[pfam09369]---[TIGR03817]---[COG1205	COG1205 COG1205 Distinct helicase family with a unique C-terminal domain including a metal-binding cysteine cluster General function prediction only .]---[pfam00270 DEAD DEAD/DEAH box helicase. Members of this family include the DEAD and DEAH box helicases. Helicases are involved in unwinding nucleic acids. The DEAD box helicases are involved in various aspects of RNA metabolism including nuclear…
MMETSP0329-20121206|10010_1	383	0	Predicted protein	Phaeodactylum tricornutum (strain CCAP 1055/1)	0	0	0	0	0	0	0	0	0	0	0	pfam13489	pfam13489 Methyltransf_23 Methyltransferase domain. This family appears to be a methyltransferase domain.
MMETSP0329-20121206|10011_1	904	0	Predicted protein	Thalassiosira pseudonana	0	0	0	0	0	GO:0006629	lipid metabolic process	GO:0004806	triglyceride lipase activity	0	0	cd00519]---[pfam01764]---[cd00741]---[PLN02571	cd00519 Lipase_3 Lipase (class 3). Lipases are esterases that can hydrolyze long-chain acyl-triglycerides into di- and monoglycerides glycerol and free fatty acids at a water/lipid interface. A typical feature of lipases is interfacial activation the process of becoming active at the lipid/water interface although several examples of lipases have been identified that do not undergo interfacial ac…
MMETSP0329-20121206|10012_1	658	0	Predicted protein	Phaeodactylum tricornutum (strain CCAP 1055/1)	0	0	0	0	0	0	0	0	0	0	0	0	0
MMETSP0329-20121206|10013_1	435	Pre-60S factor REI1	Predicted protein	Phaeodactylum tricornutum (strain CCAP 1055/1)	0	0	0	0	0	0	0	GO:0008270	zinc ion binding	0	0	pfam12756	pfam12756 zf-C2H2_2 C2H2 type zinc-finger (2 copies). This family contains two copies of a C2H2-like zinc finger domain.
MMETSP0329-20121206|10014_1	136	60S ribosomal protein L32	Predicted protein	Phaeodactylum tricornutum (strain CCAP 1055/1)	0	0	0	0	0	GO:0006412	translation	GO:0003735	structural constituent of ribosome	GO:0005840	ribosome	PTZ00159]---[cd00513]---[pfam01655]---[COG1717]---[PRK08562]---[PRK12766	PTZ00159 PTZ00159 60S ribosomal protein L32 Provisional.]---[cd00513 Ribosomal_L32_L32e Ribosomal_L32_L32e L32 is a protein from the large subunit that contains a surface-exposed globular domain and a finger-like projection that extends into the RNA core to stabilize the tertiary structure. L32 does not appear to play a role in forming the A (aminacyl) P (peptidyl) or E (exit) sites of the riboso…
MMETSP0329-20121206|10015_1	830	Protein TAPT1 homolog	Predicted protein	Phaeodactylum tricornutum (strain CCAP 1055/1)	0	0	0	0	0	0	0	0	0	0	0	pfam05346	pfam05346 DUF747 Eukaryotic membrane protein family. This family is a family of eukaryotic membrane proteins. It was previously annotated as including a putative receptor for human cytomegalovirus gH but this has has since been disputed. Analysis of the mouse Tapt1 protein (transmembrane anterior posterior transformation 1) has shown it to be involved in patterning of the vertebrate axial skeleto…
MMETSP0329-20121206|10016_1	472	0	Predicted protein	Phaeodactylum tricornutum (strain CCAP 1055/1)	0	0	0	0	0	0	0	0	0	0	0	0	0
MMETSP0329-20121206|10017_1	579	Heat shock 70 kDa protein	Uncharacterized protein	Thalassiosira oceanica	0	0	0	0	0	0	0	0	0	0	0	cd10170]---[pfam00012]---[cd10236]---[cd10237]---[cd10234]---[PRK05183]---[cd11734]---[COG0443]---[TIGR01991]---[cd11733]---[cd10235]---[TIGR02350]---[CHL00094]---[PTZ00400]---[PTZ00009]---[PRK13411]---[PTZ00186]---[cd10241]---[cd10241]---[PRK00290]---[PRK00290]---[PLN03184	'cd10170 HSP70_NBD Nucleotide-binding domain of the HSP70 family. HSP70 (70-kDa heat shock protein) family chaperones assist in protein folding and assembly and can direct incompetent client proteins towards degradation. Typically HSP70s have a nucleotide-binding domain (NBD) and a substrate-binding domain (SBD). The nucleotide sits in a deep cleft formed between the two lobes of the NBD. The two…
MMETSP0329-20121206|10018_1	290	0	Predicted protein	Phaeodactylum tricornutum (strain CCAP 1055/1)	0	0	0	0	0	0	0	0	0	0	0	0	0
MMETSP0329-20121206|10019_1	217	0	0	0	0	0	0	0	0	0	0	0	0	0	0	0	0
MMETSP0329-20121206|1002_1	433	0	Predicted protein	Phaeodactylum tricornutum (strain CCAP 1055/1)	0	0	0	0	0	GO:0006486	protein glycosylation	GO:0000030	mannosyltransferase activity	GO:0016020	membrane	cd11548	cd11548 NodZ_like Alpha 1 6-fucosyltransferase similar to Bradyrhizobium NodZ. Bradyrhizobium NodZ is an alpha 1 6-fucosyltransferase involved in the biosynthesis of the nodulation factor a lipo-chitooligosaccharide formed by three-to-six beta-1 4-linked N-acetyl-d-glucosamine (GlcNAc) residues and a fatty acid acyl group attached to the nitrogen atom at the non-reducing end. NodZ transfers L-fuc…
MMETSP0329-20121206|10020_1	341	Pyruvate dehydrogenase E1 component subunit alpha-1 mitochondrial	Precursor of dehydrogenase pyruvate dehydrogenase E1 component alpha subunit	Phaeodactylum tricornutum (strain CCAP 1055/1)	1.2.4.1	Pyruvate dehydrogenase (acetyl-transferring).	0	0	0	GO:0006096	glycolysis	GO:0004739	pyruvate dehydrogenase (acetyl-transferring) activity	GO:0043231	intracellular membrane-bounded organelle	PLN02269]---[TIGR03182]---[cd02000]---[pfam00676]---[COG1071]---[PLN02374]---[CHL00149]---[TIGR03181]---[TIGR00239	PLN02269 PLN02269 Pyruvate dehydrogenase E1 component subunit alpha.]---[TIGR03182 PDH_E1_alph_y pyruvate dehydrogenase E1 component alpha subunit. Members of this protein family are the alpha subunit of the E1 component of pyruvate dehydrogenase (PDH). This model represents one branch of a larger family that E1-alpha proteins from 2-oxoisovalerate dehydrogenase acetoin dehydrogenase another PDH …
MMETSP0329-20121206|10021_1	631	E3 ubiquitin-protein ligase RNF181	Predicted protein	Phaeodactylum tricornutum (strain CCAP 1055/1)	0	0	Protein modification	protein ubiquitination	0	0	0	GO:0008270	zinc ion binding	0	0	pfam13639]---[cd00162]---[pfam13923]---[pfam12678]---[smart00184]---[COG5243]---[pfam00097]---[COG5540	'pfam13639 zf-RING_2 Ring finger domain. ]---[cd00162 RING RING-finger (Really Interesting New Gene) domain a specialized type of Zn-finger of 40 to 60 residues that binds two atoms of zinc defined by the ''cross-brace'' motif C-X2-C-X(9-39)-C-X(1-3)- H-X(2-3)-(N/C/H)-X2-C-X(4-48)C-X2-C probably involved in mediating protein-protein interactions identified in a proteins with a wide range of funct…
MMETSP0329-20121206|10022_1	323	High mobility group protein B2	Predicted protein	Phaeodactylum tricornutum (strain CCAP 1055/1)	0	0	0	0	0	0	0	GO:0043565	sequence-specific DNA binding	GO:0005634	nucleus	cd00084]---[cd01390]---[pfam00505]---[smart00398]---[pfam00808]---[pfam09011]---[cd01388	cd00084 HMG-box High Mobility Group (HMG)-box is found in a variety of eukaryotic chromosomal proteins and transcription factors. HMGs bind to the minor groove of DNA and have been classified by DNA binding preferences. Two phylogenically distinct groups of Class I proteins bind DNA in a sequence specific fashion and contain a single HMG box. One group (SOX-TCF) includes transcription factors TCF…
MMETSP0329-20121206|10023_1	591	0	Predicted protein	Thalassiosira pseudonana	0	0	0	0	0	0	0	0	0	0	0	0	0
MMETSP0329-20121206|10024_1	769	0	Predicted protein	Phaeodactylum tricornutum (strain CCAP 1055/1)	0	0	0	0	0	0	0	0	0	0	0	cd00204	cd00204 ANK ankyrin repeats ankyrin repeats mediate protein-protein interactions in very diverse families of proteins. The number of ANK repeats in a protein can range from 2 to over 20 (ankyrins for example). ANK repeats may occur in combinations with other types of domains. The structural repeat unit contains two antiparallel helices and a beta-hairpin repeats are stacked in a superhelical arra…
MMETSP0329-20121206|10025_1	231	0	Predicted protein	Phaeodactylum tricornutum (strain CCAP 1055/1)	0	0	0	0	0	0	0	GO:0043565	sequence-specific DNA binding	GO:0005634	nucleus	pfam00808	pfam00808 CBFD_NFYB_HMF Histone-like transcription factor (CBF/NF-Y) and archaeal histone. This family includes archaebacterial histones and histone like transcription factors from eukaryotes.
MMETSP0329-20121206|10026_1	449	Phytoene synthase chloroplastic	Uncharacterized protein	Thalassiosira oceanica	2.5.1.32	15-cis-phytoene synthase.	Carotenoid biosynthesis	phytoene biosynthesis	all-trans-phytoene from geranylgeranyl diphosphate: step 1/1	GO:0009058	biosynthetic process	GO:0016765	transferase activity	transferring alkyl or aryl (other than methyl) groups	0	0	pfam00494]---[PLN02632]---[cd00683]---[COG1562]---[TIGR03465]---[cd00385]---[cd00867]---[TIGR03464	'pfam00494 SQS_PSY Squalene/phytoene synthase. ]---[PLN02632 PLN02632 phytoene synthase.]---[cd00683 Trans_IPPS_HH Trans-Isoprenyl Diphosphate Synthases head-to-head. These trans-Isoprenyl Diphosphate Synthases (Trans_IPPS) catalyze a head-to-head (HH) (1''-1) condensation reaction. This CD includes squalene and phytoene synthases which catalyze the 1''-1 condensation of two 15-carbon (farnesyl) …
MMETSP0329-20121206|10027_1	1379	0	Predicted protein	Thalassiosira pseudonana	0	0	0	0	0	0	0	GO:0043531	ADP binding	0	0	pfam00931]---[pfam13424	pfam00931 NB-ARC NB-ARC domain. ]---[pfam13424 TPR_12 Tetratricopeptide repeat.
MMETSP0329-20121206|10028_1	500	Probable LRR receptor-like serine/threonine-protein kinase At4g08850	Putative uncharacterized protein	Beggiatoa sp. PS	2.7.11.1	Non-specific serine/threonine protein kinase.	0	0	0	0	0	0	0	0	0	PLN00113]---[PLN00113]---[PLN00113]---[PLN00113]---[PLN00113]---[PLN00113]---[PLN00113]---[COG4886]---[COG4886]---[PLN03150]---[PLN03150]---[PLN03150]---[PLN03150]---[PLN03150]---[PLN03150]---[PLN03150]---[PLN03150]---[PLN03150]---[PLN03150]---[pfam13855]---[PLN03210	PLN00113 PLN00113 leucine-rich repeat receptor-like protein kinase Provisional.]---[COG4886 COG4886 Leucine-rich repeat (LRR) protein Function unknown .]---[PLN03150 PLN03150 hypothetical protein Provisional.]---[pfam13855 LRR_8 Leucine rich repeat. ]---[PLN03210 PLN03210 Resistant to P. syringae 6 Provisional.
MMETSP0329-20121206|10029_1	134	0	Uncharacterized protein	Thalassiosira oceanica	0	0	0	0	0	0	0	0	0	0	0	pfam11211	pfam11211 DUF2997 Protein of unknown function (DUF2997). This family of proteins has no known function.
MMETSP0329-20121206|10030_1	1166	0	Predicted protein	Phaeodactylum tricornutum (strain CCAP 1055/1)	0	0	0	0	0	GO:0006887]---[GO:0048278	exocytosis]---[vesicle docking	0	0	GO:0005737	cytoplasm	pfam07393]---[pfam07393	pfam07393 Sec10 Exocyst complex component Sec10. This family contains the Sec10 component (approximately 650 residues long) of the eukaryotic exocyst complex which specifically affects the synthesis and delivery of secretory and basolateral plasma membrane proteins.
MMETSP0329-20121206|10031_1	472	0	0	0	0	0	0	0	0	0	0	0	0	0	0	pfam00003	pfam00003 7tm_3 7 transmembrane sweet-taste receptor of 3 GCPR. This is a domain of seven transmembrane regions that forms the C-terminus of some subclass 3 G-coupled-protein receptors. It is often associated with a downstream cysteine-rich linker domain NCD3G pfam07562 which is the human sweet-taste receptor and the N-terminal domain ANF_receptor pfam01094. The seven TM regions assemble in such …
MMETSP0329-20121206|10032_1	424	AP-2 complex subunit mu	Predicted protein	Phaeodactylum tricornutum (strain CCAP 1055/1)	0	0	0	0	0	GO:0006886]---[GO:0016192	intracellular protein transport]---[vesicle-mediated transport	0	0	GO:0030131]---[GO:0030132	clathrin adaptor complex]---[clathrin coat of coated pit	cd09251]---[cd09250]---[cd09258]---[pfam00928]---[cd09259]---[cd09253]---[cd07954]---[cd09252]---[cd09260]---[cd09255]---[cd09261]---[cd09263]---[cd09262]---[cd09256	cd09251 AP-2_Mu2_Cterm C-terminal domain of medium Mu2 subunit in ubiquitously expressed clathrin-associated adaptor protein (AP) complex AP-2. AP complexes participate in the formation of intracellular coated transport vesicles and select cargo molecules for incorporation into the coated vesicles in the late secretory and endocytic pathways. There are four AP complexes AP-1 -2 -3 and -4 describe…
MMETSP0329-20121206|10033_1	194	0	0	0	0	0	0	0	0	0	0	0	0	0	0	0	0
MMETSP0329-20121206|10034_1	379	0	0	0	0	0	0	0	0	0	0	0	0	0	0	0	0
MMETSP0329-20121206|10035_1	91	0	0	0	0	0	0	0	0	0	0	0	0	0	0	0	0
MMETSP0329-20121206|10037_1	527	Protein LHY	Predicted protein	Phaeodactylum tricornutum (strain CCAP 1055/1)	0	0	0	0	0	0	0	GO:0003682]---[GO:0003677	chromatin binding]---[DNA binding	0	0	pfam00249]---[cd00167]---[smart00717]---[TIGR01557	'pfam00249 Myb_DNA-binding Myb-like DNA-binding domain. This family contains the DNA binding domains from Myb proteins as well as the SANT domain family.]---[cd00167 SANT ''SWI3 ADA2 N-CoR and TFIIIB'' DNA-binding domains. Tandem copies of the domain bind telomeric DNA tandem repeatsas part of the capping complex. Binding is sequence dependent for repeats which contain the G/C rich motif C2-3 A (…
MMETSP0329-20121206|10038_1	410	0	Uncharacterized protein	Emiliania huxleyi CCMP1516	0	0	0	0	0	0	0	0	0	0	0	pfam04832	pfam04832 SOUL SOUL heme-binding protein. This family represents a group of putative heme-binding proteins. Our family includes archaeal and bacterial homologues.
MMETSP0329-20121206|10039_1	1113	Probable pre-mRNA-splicing factor ATP-dependent RNA helicase	Uncharacterized protein	Thalassiosira oceanica	3.6.4.13	RNA helicase.	0	0	0	0	0	GO:0005524]---[GO:0008026]---[GO:0003723	ATP binding]---[ATP-dependent helicase activity]---[RNA binding	0	0	TIGR01970]---[PRK11664]---[pfam04408]---[smart00847]---[cd00046]---[smart00487]---[cd05684]---[smart00490]---[COG1643]---[TIGR01967]---[PRK11131]---[pfam07717	TIGR01970 DEAH_box_HrpB ATP-dependent helicase HrpB. This model represents HrpB one of two related but uncharacterized DEAH-box ATP-dependent helicases in many Proteobacteria but also in a few species of other lineages. The member from Rhizobium meliloti has been designated HelO. HrpB is typically about 800 residues in length while its paralog HrpA (TIGR01967) also uncharacterized is about 1300 a…
MMETSP0329-20121206|1004_1	520	DnaJ homolog subfamily B member 4	Predicted protein	Thalassiosira pseudonana	0	0	0	0	0	0	0	0	0	0	0	COG0484]---[pfam00226]---[TIGR02349]---[PRK14276]---[PRK10767]---[smart00271]---[PRK14301]---[PRK14297]---[cd06257]---[PRK14278]---[PRK14284]---[PRK14294]---[PRK14286]---[PRK14287]---[PRK14291]---[PRK14282]---[PRK14280]---[PRK14293]---[PRK14299]---[PRK14298	COG0484 DnaJ DnaJ-class molecular chaperone with C-terminal Zn finger domain Posttranslational modification protein turnover chaperones .]---[pfam00226 DnaJ DnaJ domain. DnaJ domains (J-domains) are associated with hsp70 heat-shock system and it is thought that this domain mediates the interaction. DnaJ-domain is therefore part of a chaperone (protein folding) system. The T-antigens although not …
MMETSP0329-20121206|10040_1	406	0	Uncharacterized protein	Emiliania huxleyi CCMP1516	0	0	0	0	0	0	0	0	0	0	0	0	0
MMETSP0329-20121206|10041_1	279	0	Putative uncharacterized protein AlNc14C234G9352	Albugo laibachii Nc14	0	0	0	0	0	0	0	GO:0003676]---[GO:0000166	nucleic acid binding]---[nucleotide binding	0	0	cd12416	cd12416 RRM4_RBM28_like RNA recognition motif 4 in RNA-binding protein 28 (RBM28) and similar proteins. This subfamily corresponds to the RRM4 of RBM28 and Nop4p. RBM28 is a specific nucleolar component of the spliceosomal small nuclear ribonucleoproteins (snRNPs) possibly coordinating their transition through the nucleolus. It specifically associates with U1 U2 U4 U5 and U6 small nuclear RNAs (s…
MMETSP0329-20121206|10042_1	309	FK506-binding protein 1	Peptidyl-prolyl cis-trans isomerase	Phaeodactylum tricornutum (strain CCAP 1055/1)	5.2.1.8	Peptidylprolyl isomerase.	0	0	0	GO:0006457]---[GO:0000413	protein folding]---[protein peptidyl-prolyl isomerization	GO:0003755	peptidyl-prolyl cis-trans isomerase activity	0	0	pfam00254	pfam00254 FKBP_C FKBP-type peptidyl-prolyl cis-trans isomerase.
MMETSP0329-20121206|10043_1	389	Cyclin-dependent kinase 11	Predicted protein	Phaeodactylum tricornutum (strain CCAP 1055/1)	2.7.11.22	Cyclin-dependent kinase.	0	0	0	0	0	GO:0005524]---[GO:0004674	ATP binding]---[protein serine/threonine kinase activity	0	0	cd07843]---[cd07829]---[cd07840]---[cd07866]---[cd07845]---[cd07841]---[cd05118]---[cd07835]---[cd07837]---[cd07832]---[PLN00009]---[cd07860]---[cd07842]---[cd07830]---[cd07834]---[cd07838]---[cd07861]---[PTZ00024]---[cd07852]---[cd07839	'cd07843 STKc_CDC2L1 Catalytic domain of the Serine/Threonine Kinase Cell Division Cycle 2-like 1. Serine/Threonine Kinases (STKs) Cell Division Cycle 2-like 1 (CDC2L1) subfamily catalytic (c) domain. STKs catalyze the transfer of the gamma-phosphoryl group from ATP to serine/threonine residues on protein substrates. The CDC2L1 subfamily is part of a larger superfamily that includes the catalytic…
MMETSP0329-20121206|10044_1	537	0	Predicted protein	Phaeodactylum tricornutum (strain CCAP 1055/1)	0	0	0	0	0	0	0	0	0	0	0	0	0
MMETSP0329-20121206|10045_1	339	Nucleoside diphosphate-linked moiety X motif 17	Nucleoside diphosphate-linked moiety X motif 17	Lepeophtheirus salmonis	0	0	0	0	0	0	0	GO:0016787	hydrolase activity	0	0	cd04694]---[cd03426]---[pfam00293]---[cd02883]---[cd03425]---[PRK10707]---[COG0494]---[cd03427]---[cd04684]---[cd04699	cd04694 Nudix_Hydrolase_35 Members of the Nudix hydrolase superfamily catalyze the hydrolysis of NUcleoside DIphosphates linked to other moieties X. Enzymes belonging to this superfamily require a divalent cation such as Mg2 or Mn2 for their activity and contain a highly conserved 23-residue nudix motif (GX5EX7REUXEEXGU where U I L or V) which functions as a metal binding and catalytic site. Subs…
MMETSP0329-20121206|10046_1	599	Uncharacterized protein At5g03900 chloroplastic	Uncharacterized protein (Fragment)	Thalassiosira oceanica	0	0	0	0	0	0	0	0	0	0	0	0	0
MMETSP0329-20121206|10047_1	87	0	0	0	0	0	0	0	0	0	0	0	0	0	0	0	0
MMETSP0329-20121206|10049_1	95	Ras guanine nucleotide exchange factor L	Putative uncharacterized protein	Vitis vinifera	0	0	0	0	0	GO:0006952]---[GO:0007165	defense response]---[signal transduction	GO:0043531	ADP binding	0	0	0	0
MMETSP0329-20121206|1005_1	663	DEAD-box ATP-dependent RNA helicase 25	Helicase_1 (Fragment)	Phaeodactylum tricornutum (strain CCAP 1055/1)	3.6.4.13	RNA helicase.	0	0	0	0	0	GO:0005524]---[GO:0008026]---[GO:0003676	ATP binding]---[ATP-dependent helicase activity]---[nucleic acid binding	0	0	COG0513]---[cd00268]---[PRK11776]---[pfam00270]---[PTZ00110]---[PRK01297]---[PRK11634]---[PTZ00424]---[PRK04837]---[PRK04537]---[smart00487]---[PLN00206]---[cd00046]---[PRK10590]---[PRK10590]---[PRK11192]---[PRK11192]---[pfam00271]---[cd00079]---[smart00490]---[COG1205]---[COG1061	COG0513 SrmB Superfamily II DNA and RNA helicases DNA replication recombination and repair / Transcription / Translation ribosomal structure and biogenesis .]---[cd00268 DEADc DEAD-box helicases. A diverse family of proteins involved in ATP-dependent RNA unwinding needed in a variety of cellular processes including splicing ribosome biogenesis and RNA degradation. The name derives from the sequen…
MMETSP0329-20121206|10050_1	421	Phospholipase A1-II 5	Predicted protein	Phaeodactylum tricornutum (strain CCAP 1055/1)	0	0	0	0	0	GO:0006629	lipid metabolic process	GO:0004806	triglyceride lipase activity	0	0	cd00519]---[pfam01764]---[cd00741]---[PLN02408]---[PLN02802]---[PLN02310]---[PLN02571]---[PLN03037	cd00519 Lipase_3 Lipase (class 3). Lipases are esterases that can hydrolyze long-chain acyl-triglycerides into di- and monoglycerides glycerol and free fatty acids at a water/lipid interface. A typical feature of lipases is interfacial activation the process of becoming active at the lipid/water interface although several examples of lipases have been identified that do not undergo interfacial ac…
MMETSP0329-20121206|10052_1	218	0	0	0	0	0	0	0	0	0	0	0	0	0	0	0	0
MMETSP0329-20121206|10053_1	118	0	Uncharacterized protein	Thalassiosira oceanica	0	0	0	0	0	0	0	GO:0003993	acid phosphatase activity	0	0	0	0
MMETSP0329-20121206|10054_1	105	0	0	0	0	0	0	0	0	0	0	0	0	0	0	0	0
MMETSP0329-20121206|10055_1	633	Probable LRR receptor-like serine/threonine-protein kinase At4g26540	Leucine rich repeat protein	Leptospira borgpetersenii serovar Mini str. 200901116	2.7.11.1	Non-specific serine/threonine protein kinase.	0	0	0	0	0	0	0	0	0	PLN00113]---[PLN00113]---[PLN03210]---[PLN03210]---[COG4886]---[COG4886	PLN00113 PLN00113 leucine-rich repeat receptor-like protein kinase Provisional.]---[PLN03210 PLN03210 Resistant to P. syringae 6 Provisional.]---[COG4886 COG4886 Leucine-rich repeat (LRR) protein Function unknown .
MMETSP0329-20121206|10056_1	468	0	0	0	0	0	0	0	0	0	0	0	0	0	0	0	0
MMETSP0329-20121206|10059_1	330	tRNA pseudouridine synthase A	tRNA pseudouridine synthase	Phaeodactylum tricornutum (strain CCAP 1055/1)	5.4.99.12	tRNA pseudouridine(38-40) synthase.	0	0	0	GO:0001522]---[GO:0008033	pseudouridine synthesis]---[tRNA processing	GO:0009982]---[GO:0003723	pseudouridine synthase activity]---[RNA binding	0	0	PRK00021]---[cd02570]---[COG0101]---[TIGR00071]---[PRK14586]---[PRK12434]---[cd00497]---[cd02866]---[PRK14588]---[cd02568]---[PRK14589	PRK00021 truA tRNA pseudouridine synthase A Validated.]---[cd02570 PseudoU_synth_EcTruA Eukaryotic and bacterial pseudouridine synthases similar to E. coli TruA. This group consists of eukaryotic and bacterial pseudouridine synthases similar to E. coli TruA Pseudomonas aeruginosa truA and human pseudouridine synthase-like 1 (PUSL1). Pseudouridine synthases catalyze the isomerization of specific u…
MMETSP0329-20121206|1006_1	246	0	Predicted protein	Phaeodactylum tricornutum (strain CCAP 1055/1)	0	0	0	0	0	0	0	0	0	0	0	0	0
MMETSP0329-20121206|10060_1	437	Vacuolar protein sorting-associated protein 30	Predicted protein	Phaeodactylum tricornutum (strain CCAP 1055/1)	0	0	0	0	0	GO:0006914	autophagy	0	0	0	0	pfam04111	pfam04111 APG6 Autophagy protein Apg6. In yeast 15 Apg proteins coordinate the formation of autophagosomes. Autophagy is a bulk degradation process induced by starvation in eukaryotic cells. Apg6/Vps30p has two distinct functions in the autophagic process either associated with the membrane or in a retrieval step of the carboxypeptidase Y sorting pathway.
MMETSP0329-20121206|10061_1	364	SPX domain-containing protein 4	Predicted protein	Phaeodactylum tricornutum (strain CCAP 1055/1)	0	0	0	0	0	0	0	0	0	0	0	pfam03105	pfam03105 SPX SPX domain. We have named this region the SPX domain after (SYG1 Pho81 and XPR1). This 180 residue length domain is found at the amino terminus of a variety of proteins. In the yeast protein SYG1 the N-terminus directly binds to the G- protein beta subunit and inhibits transduction of the mating pheromone signal. This finding suggests that all the members of this family are involved…
MMETSP0329-20121206|10062_1	220	0	0	0	0	0	0	0	0	0	0	0	0	0	0	0	0
MMETSP0329-20121206|10063_1	503	Uncharacterized protein Mb2023	Uncharacterized protein	Emiliania huxleyi CCMP1516	0	0	0	0	0	0	0	0	0	0	0	pfam13738]---[COG2072	pfam13738 Pyr_redox_3 Pyridine nucleotide-disulphide oxidoreductase. ]---[COG2072 TrkA Predicted flavoprotein involved in K transport Inorganic ion transport and metabolism .
MMETSP0329-20121206|10064_1	341	Methylglyoxal synthase	Predicted protein	Phaeodactylum tricornutum (strain CCAP 1055/1)	4.2.3.3	Methylglyoxal synthase.	0	0	0	0	0	GO:0005509	calcium ion binding	0	0	PRK05234]---[cd01422]---[COG1803]---[TIGR00160	PRK05234 mgsA methylglyoxal synthase Validated.]---[cd01422 MGS Methylglyoxal synthase catalyzes the enolization of dihydroxyacetone phosphate (DHAP) to produce methylglyoxal. The first part of the catalytic mechanism is believed to be similar to TIM (triosephosphate isomerase) in that both enzymes utilize DHAP to form an ene-diolate phosphate intermediate. In MGS the second catalytic step is cha…
MMETSP0329-20121206|10065_1	611	Transmembrane prolyl 4-hydroxylase	Predicted protein	Thalassiosira pseudonana	0	0	0	0	0	0	0	GO:0005506]---[GO:0031418]---[GO:0016706	iron ion binding]---[L-ascorbic acid binding]---[oxidoreductase activity	acting on paired donors	with incorporation or reduction of molecular oxygen	2-oxoglutarate as one donor	and incorporation of one atom each of oxygen into both donors	0	0	PLN00052]---[smart00702	PLN00052 PLN00052 prolyl 4-hydroxylase Provisional.]---[smart00702 P4Hc Prolyl 4-hydroxylase alpha subunit homologues. Mammalian enzymes catalyse hydroxylation of collagen for example. Prokaryotic enzymes might catalyse hydroxylation of antibiotic peptides. These are 2-oxoglutarate-dependent dioxygenases requiring 2-oxoglutarate and dioxygen as cosubstrates and ferrous iron as a cofactor.
MMETSP0329-20121206|10066_1	394	Thermophilic serine proteinase	Serine protease subtilase family	Geobacter metallireducens	0	0	0	0	0	GO:0006508	proteolysis	GO:0004252	serine-type endopeptidase activity	0	0	cd07484]---[cd07498]---[cd07473]---[cd07483]---[cd07496]---[cd00306]---[cd04077]---[cd07477]---[cd07485]---[pfam00082]---[TIGR03921]---[cd07482]---[cd07481]---[cd07492]---[cd07474]---[cd07493]---[cd04848]---[cd04843]---[cd07489]---[cd07487	'cd07484 Peptidases_S8_Thermitase_like Peptidase S8 family domain in Thermitase-like proteins. Thermitase is a non-specific trypsin-related serine protease with a very high specific activity. It contains a subtilisin like domain. The tertiary structure of thermitase is similar to that of subtilisin BPN''. It contains a Asp/His/Ser catalytic triad. Members of the peptidases S8 (subtilisin and kexi…
MMETSP0329-20121206|10069_1	546	NAD-dependent protein deacetylase sirtuin-3 mitochondrial	Predicted protein (Fragment)	Phaeodactylum tricornutum (strain CCAP 1055/1)	0	0	0	0	0	0	0	GO:0070403	NAD+ binding	0	0	cd01408]---[cd01407]---[COG0846]---[cd00296]---[pfam02146]---[PTZ00410]---[cd01413]---[PRK00481]---[cd01410]---[cd01412]---[cd01411]---[PTZ00409]---[PRK14138]---[cd01409]---[PRK05333]---[PTZ00408	cd01408 SIRT1 SIRT1 Eukaryotic group (class1) which includes human sirtuins SIRT1-3 and yeast Hst1-4 and are members of the SIR2 family of proteins silent information regulator 2 (Sir2) enzymes which catalyze NAD -dependent protein/histone deacetylation. Sir2 proteins have been shown to regulate gene silencing DNA repair and life span. The most-studied function gene silencing involves the inactiv…
MMETSP0329-20121206|1007_1	222	0	Putative uncharacterized protein	Aureococcus anophagefferens	0	0	0	0	0	0	0	0	0	0	0	0	0
MMETSP0329-20121206|10070_1	838	RING finger protein 24	Predicted protein (Fragment)	Chlamydomonas reinhardtii	0	0	0	0	0	0	0	GO:0008270	zinc ion binding	0	0	pfam13639]---[COG5540]---[cd00162]---[pfam12678]---[pfam00097]---[smart00184	'pfam13639 zf-RING_2 Ring finger domain. ]---[COG5540 COG5540 RING-finger-containing ubiquitin ligase Posttranslational modification protein turnover chaperones .]---[cd00162 RING RING-finger (Really Interesting New Gene) domain a specialized type of Zn-finger of 40 to 60 residues that binds two atoms of zinc defined by the ''cross-brace'' motif C-X2-C-X(9-39)-C-X(1-3)- H-X(2-3)-(N/C/H)-X2-C-X(4-…
MMETSP0329-20121206|10071_1	1570	DNA polymerase alpha catalytic subunit	DNA polymerase (Fragment)	Thalassiosira pseudonana	2.7.7.7	DNA-directed DNA polymerase.	0	0	0	GO:0006260	DNA replication	GO:0003677]---[GO:0003887]---[GO:0001882]---[GO:0000166	DNA binding]---[DNA-directed DNA polymerase activity]---[nucleoside binding]---[nucleotide binding	0	0	cd05776]---[pfam03104]---[pfam08996]---[cd05532]---[TIGR00592]---[pfam00136]---[COG0417]---[smart00486]---[PRK05762]---[cd05536]---[cd00145]---[cd05533]---[PTZ00166]---[cd05534]---[PRK05761]---[cd05530]---[cd05537]---[cd05531]---[PHA03036]---[PHA03334	'cd05776 DNA_polB_alpha_exo inactive DEDDy 3''-5'' exonuclease domain of eukaryotic DNA polymerase alpha a family-B DNA polymerase. The 3''-5'' exonuclease domain of eukaryotic DNA polymerase alpha. DNA polymerase alpha is a family-B DNA polymerase with a catalytic subunit that contains a DnaQ-like 3''-5'' exonuclease domain. It is one of the three DNA-dependent type B DNA polymerases (delta and …
MMETSP0329-20121206|10073_1	960	Elongation factor G	Predicted protein	Phaeodactylum tricornutum (strain CCAP 1055/1)	0	0	0	0	0	GO:0006184	GTP catabolic process	GO:0005525]---[GO:0003924	GTP binding]---[GTPase activity	0	0	COG0480]---[PRK00007]---[PRK13351]---[PRK12739]---[PRK12740]---[PRK12740]---[TIGR00484]---[cd01886]---[cd04170]---[cd04168]---[pfam00009]---[cd01885]---[PRK07560]---[PRK07560]---[PRK07560]---[cd00881]---[cd01890]---[pfam00679]---[cd03713]---[cd01514]---[cd01891]---[TIGR00490]---[TIGR00490]---[TIGR01393	COG0480 FusA Translation elongation factors (GTPases) Translation ribosomal structure and biogenesis .]---[PRK00007 PRK00007 elongation factor G Reviewed.]---[PRK13351 PRK13351 elongation factor G Reviewed.]---[PRK12739 PRK12739 elongation factor G Reviewed.]---[PRK12740 PRK12740 elongation factor G Reviewed.]---[TIGR00484 EF-G translation elongation factor EF-G. After peptide bond formation this…
MMETSP0329-20121206|10074_1	236	0	Predicted protein	Thalassiosira pseudonana	0	0	0	0	0	0	0	0	0	0	0	cd06257]---[pfam00226]---[smart00271]---[PRK14278]---[COG0484	cd06257 DnaJ DnaJ domain or J-domain. DnaJ/Hsp40 (heat shock protein 40) proteins are highly conserved and play crucial roles in protein translation folding unfolding translocation and degradation. They act primarily by stimulating the ATPase activity of Hsp70s an important chaperonine family. Hsp40 proteins are characterized by the presence of a J domain which mediates the interaction with Hsp70…
MMETSP0329-20121206|10075_1	884	0	Uncharacterized protein (Fragment)	Thalassiosira oceanica	0	0	0	0	0	0	0	0	0	0	0	0	0
MMETSP0329-20121206|10077_1	613	0	Predicted protein	Phaeodactylum tricornutum (strain CCAP 1055/1)	0	0	0	0	0	0	0	0	0	0	0	0	0
MMETSP0329-20121206|10078_1	502	V-type proton ATPase subunit B	Predicted protein	Bacillariophyta	0	0	0	0	0	GO:0015991]---[GO:0046034]---[GO:0006200	ATP hydrolysis coupled proton transport]---[ATP metabolic process]---[ATP catabolic process	GO:0005524]---[GO:0016820]---[GO:0008553	ATP binding]---[hydrolase activity	acting on acid anhydrides	catalyzing transmembrane movement of substances]---[hydrogen-exporting ATPase activity	phosphorylative mechanism	GO:0033180	proton-transporting V-type ATPase	V1 domain	TIGR01040]---[PRK04196]---[COG1156]---[TIGR01041]---[cd01135]---[PRK02118]---[pfam00006]---[COG1157]---[TIGR02546]---[TIGR03497]---[TIGR01026]---[TIGR03496]---[TIGR03498]---[cd01136]---[PRK06936]---[PRK05688]---[TIGR00962]---[PRK07721]---[COG0056]---[PRK06315	TIGR01040 V-ATPase_V1_B V-type (H )-ATPase V1 B subunit. This models eukaryotic vacuolar (H )-ATPase that is responsible for acidifying cellular compartments. This enzyme shares extensive sequence similarity with archaeal ATP synthase Transport and binding proteins Cations and iron carrying compounds .]---[PRK04196 PRK04196 V-type ATP synthase subunit B Provisional.]---[COG1156 NtpB Archaeal/vacu…
MMETSP0329-20121206|1008_1	403	RNA polymerase sigma factor SigA	Predicted protein (Fragment)	Phaeodactylum tricornutum (strain CCAP 1055/1)	0	0	0	0	0	GO:0006352	transcription initiation	DNA-dependent	GO:0003677]---[GO:0003700]---[GO:0016987	DNA binding]---[sequence-specific DNA binding transcription factor activity]---[sigma factor activity	0	0	TIGR02997]---[PRK07405]---[COG0568]---[PRK07406]---[PRK05949]---[TIGR02393]---[PRK07598]---[TIGR02394]---[PRK09210]---[COG1191]---[TIGR02479]---[PRK07921]---[PRK05901]---[PRK05657]---[TIGR02980]---[PRK07500]---[PRK07670]---[PRK07408]---[TIGR02885]---[pfam04542	TIGR02997 Sig70-cyanoRpoD RNA polymerase sigma factor cyanobacterial RpoD-like family. This family includes a number of closely related sigma-70 (TIGR02937) factors in the cyanobacteria. All appear most closely related to the essential sigma-70 factor RpoD and some score above trusted to the RpoD C-terminal domain model (TIGR02393).]---[PRK07405 PRK07405 RNA polymerase sigma factor SigD Validated…
MMETSP0329-20121206|10080_1	446	Probable LRR receptor-like serine/threonine-protein kinase At1g12460	Leucine-rich repeat transmembrane protein kinase putative	Ricinus communis	2.7.11.1	Non-specific serine/threonine protein kinase.	0	0	0	0	0	GO:0032440]---[GO:0005524]---[GO:0004672	2-alkenal reductase [NAD(P)] activity]---[ATP binding]---[protein kinase activity	GO:0016021	integral to membrane	0	0
MMETSP0329-20121206|10082_1	111	0	Predicted protein	Thalassiosira pseudonana	0	0	0	0	0	0	0	0	0	0	0	0	0
MMETSP0329-20121206|10083_1	368	0	Predicted protein	Thalassiosira pseudonana	0	0	0	0	0	0	0	0	0	0	0	0	0
MMETSP0329-20121206|10084_1	174	V-type proton ATPase 16 kDa proteolipid subunit	V-atpase subunit (Fragment)	Thalassiosira pseudonana	0	0	0	0	0	GO:0015991	ATP hydrolysis coupled proton transport	GO:0015078]---[GO:0016787	hydrogen ion transmembrane transporter activity]---[hydrolase activity	GO:0016021]---[GO:0033179	integral to membrane]---[proton-transporting V-type ATPase	V0 domain	TIGR01100	TIGR01100 V_ATP_synt_C vacuolar ATP synthase 16 kDa proteolipid subunit. This model describes the vacuolar ATP synthase 16 kDa proteolipid subunit in eukaryotes and includes members from diverse groups e.g. fungi plants parasites etc. The principal role V-ATPases are the acidification of intracellular compartments of eukaryotic cells Transport and binding proteins Cations and iron carrying compou…
MMETSP0329-20121206|10085_1	542	Uncharacterized protein MJ0678	Predicted protein	Phaeodactylum tricornutum (strain CCAP 1055/1)	0	0	0	0	0	0	0	0	0	0	0	pfam04087]---[TIGR00271]---[TIGR00341]---[COG1808]---[COG1808	pfam04087 DUF389 Domain of unknown function (DUF389). Family of hypothetical bacterial proteins with an undetermined function.]---[TIGR00271 TIGR00271 uncharacterized hydrophobic domain. This domain is in a family of archaeal proteins that includes AF0785 of Archaeoglobus fulgidus and in several eubacterial proteins including the much longer protein sll1151 from Synechocystis PCC6803.]---[TIGR003…
MMETSP0329-20121206|10086_1	280	0	Uncharacterized protein	Cyanothece sp. CCY0110	0	0	0	0	0	0	0	0	0	0	0	0	0
MMETSP0329-20121206|10087_1	515	Kynurenine 3-monooxygenase	Predicted protein	Thalassiosira pseudonana	1.14.13.9	Kynurenine 3-monooxygenase.	Cofactor biosynthesis	NAD(+) biosynthesis	quinolinate from L-kynurenine: step 1/3	GO:0055114	oxidation-reduction process	GO:0016491	oxidoreductase activity	0	0	COG0654]---[PRK06753]---[PRK07045	COG0654 UbiH 2-polyprenyl-6-methoxyphenol hydroxylase and related FAD-dependent oxidoreductases Coenzyme metabolism / Energy production and conversion .]---[PRK06753 PRK06753 hypothetical protein Provisional.]---[PRK07045 PRK07045 putative monooxygenase Reviewed.
MMETSP0329-20121206|10088_1	188	NADH-ubiquinone oxidoreductase 20 kDa subunit	Uncharacterized protein	Thalassiosira	1.6.5.3	NADH ubiquinone reductase (H( )-translocating).	0	0	0	0	0	GO:0051539]---[GO:0046872]---[GO:0008137]---[GO:0048038	4 iron	4 sulfur cluster binding]---[metal ion binding]---[NADH dehydrogenase (ubiquinone) activity]---[quinone binding	0	0	PRK06411]---[COG0377]---[TIGR01957]---[PRK14813]---[PRK14819]---[PRK14816]---[PRK14815]---[PRK14818]---[PRK13292]---[CHL00023]---[PRK14820]---[PRK14814]---[PRK14817]---[COG3260]---[pfam01058	PRK06411 PRK06411 NADH dehydrogenase subunit B Validated.]---[COG0377 NuoB NADH ubiquinone oxidoreductase 20 kD subunit and related Fe-S oxidoreductases Energy production and conversion .]---[TIGR01957 nuoB_fam NADH-quinone oxidoreductase B subunit. This model describes the B chain of complexes that resemble NADH-quinone oxidoreductases. The electron acceptor is a quinone ubiquinone in mitochondr…
MMETSP0329-20121206|10089_1	270	GTP-binding protein yptV4	Predicted protein (Fragment)	Thalassiosira pseudonana	0	0	0	0	0	GO:0015031]---[GO:0007264	protein transport]---[small GTPase mediated signal transduction	GO:0005525	GTP binding	0	0	PLN03108]---[cd01866]---[smart00175]---[cd00154]---[cd01868]---[pfam00071]---[cd04122]---[cd04113]---[cd01867]---[cd01869]---[cd04111]---[PLN03110]---[cd01860]---[cd01864]---[cd01863]---[cd04114]---[cd01861]---[cd01862]---[cd04110]---[cd04112	PLN03108 PLN03108 Rab family protein Provisional.]---[cd01866 Rab2 Rab GTPase family 2 (Rab2). Rab2 is localized on cis-Golgi membranes and interacts with Golgi matrix proteins. Rab2 is also implicated in the maturation of vesicular tubular clusters (VTCs) which are microtubule-associated intermediates in transport between the ER and Golgi apparatus. In plants Rab2 regulates vesicle trafficking b…
MMETSP0329-20121206|10090_1	118	Acyl carrier protein 2 mitochondrial	Acyl carrier protein	Phaeodactylum tricornutum (strain CCAP 1055/1)	0	0	Lipid metabolism	fatty acid biosynthesis	0	GO:0006633	fatty acid biosynthetic process	0	0	0	0	PTZ00171]---[PRK00982]---[TIGR00517]---[CHL00124]---[COG0236]---[PRK12449]---[pfam00550]---[PRK07081	'PTZ00171 PTZ00171 acyl carrier protein Provisional.]---[PRK00982 acpP acyl carrier protein Provisional.]---[TIGR00517 acyl_carrier acyl carrier protein. This small protein has phosphopantetheine covalently bound to a Ser residue. It acts as a carrier of the growing fatty acid chain which is bound to the prosthetic group during fatty acid biosynthesis. Homologous phosphopantetheine-binding domain…
MMETSP0329-20121206|10091_1	276	0	0	0	0	0	0	0	0	0	0	0	0	0	0	0	0
MMETSP0329-20121206|10092_1	629	Probable D-lactate dehydrogenase mitochondrial	D-lactate dehydrogenase	Phaeodactylum tricornutum (strain CCAP 1055/1)	1.1.2.4	D-lactate dehydrogenase (cytochrome).	0	0	0	0	0	GO:0050660]---[GO:0004459]---[GO:0008762	flavin adenine dinucleotide binding]---[L-lactate dehydrogenase activity]---[UDP-N-acetylmuramate dehydrogenase activity	0	0	PLN02805]---[COG0277]---[TIGR00387]---[pfam02913]---[PRK11230]---[pfam01565]---[PRK11282	PLN02805 PLN02805 D-lactate dehydrogenase cytochrome .]---[COG0277 GlcD FAD/FMN-containing dehydrogenases Energy production and conversion .]---[TIGR00387 glcD glycolate oxidase subunit GlcD. This protein the glycolate oxidase GlcD subunit is similar in sequence to that of several D-lactate dehydrogenases including that of E. coli. The glycolate oxidase has been found to have some D-lactate dehyd…
MMETSP0329-20121206|10093_1	825	Alanine racemase	Alanine racemase	Phaeodactylum tricornutum (strain CCAP 1055/1)	5.1.1.1	Alanine racemase.	Amino-acid biosynthesis	D-alanine biosynthesis	D-alanine from L-alanine: step 1/1	GO:0006522	alanine metabolic process	GO:0008784	alanine racemase activity	0	0	cd00430]---[cd00430]---[COG0787]---[COG0787]---[PRK00053]---[PRK00053]---[TIGR00492]---[TIGR00492]---[cd06827]---[cd06827]---[PRK11930]---[PRK11930]---[pfam00842]---[cd06825]---[cd06825]---[smart01005]---[PRK13340]---[cd06826]---[PRK03646]---[PRK03646]---[pfam01168]---[pfam01168	cd00430 PLPDE_III_AR Type III Pyridoxal 5-phosphate (PLP)-Dependent Enzyme Alanine Racemase. This family includes predominantly bacterial alanine racemases (AR) some serine racemases (SerRac) and putative bifunctional enzymes containing N-terminal UDP-N-acetylmuramoyl-tripeptide D-alanyl-D-alanine ligase (murF) and C-terminal AR domains. These proteins are fold type III PLP-dependent enzymes that…
MMETSP0329-20121206|10094_1	466	0	Predicted protein	Phaeodactylum tricornutum (strain CCAP 1055/1)	0	0	0	0	0	0	0	0	0	0	0	0	0
MMETSP0329-20121206|10095_1	418	0	Predicted protein	Phaeodactylum tricornutum (strain CCAP 1055/1)	0	0	0	0	0	0	0	0	0	0	0	0	0
MMETSP0329-20121206|10096_1	322	0	0	0	0	0	0	0	0	0	0	0	0	0	0	0	0
MMETSP0329-20121206|10097_1	238	0	0	0	0	0	0	0	0	0	0	0	0	0	0	0	0
MMETSP0329-20121206|10098_1	410	Inositol polyphosphate multikinase	Predicted protein	Phaeodactylum tricornutum (strain CCAP 1055/1)	2.7.1.151	Inositol-polyphosphate multikinase.	0	0	0	0	0	GO:0008440	inositol-1	4	5-trisphosphate 3-kinase activity	0	0	pfam03770]---[PLN02667	pfam03770 IPK Inositol polyphosphate kinase. ArgRIII has has been demonstrated to be an inositol polyphosphate kinase.]---[PLN02667 PLN02667 inositol polyphosphate multikinase.
MMETSP0329-20121206|10099_1	376	0	0	0	0	0	0	0	0	0	0	0	0	0	0	0	0
MMETSP0329-20121206|101_1	664	Peptide transporter PTR2	Predicted protein	Phaeodactylum tricornutum (strain CCAP 1055/1)	0	0	0	0	0	GO:0006857	oligopeptide transport	GO:0005215	transporter activity	GO:0016021	integral to membrane	COG3104]---[pfam00854]---[TIGR00926	COG3104 PTR2 Dipeptide/tripeptide permease Amino acid transport and metabolism .]---[pfam00854 PTR2 POT family. The POT (proton-dependent oligopeptide transport) family all appear to be proton dependent transporters.]---[TIGR00926 2A1704 Peptide H symporter (also transports b-lactam antibiotics the antitumor agent bestatin and various protease inhibitors). Transport and binding proteins Amino aci…
MMETSP0329-20121206|1010_1	271	0	0	0	0	0	0	0	0	0	0	0	0	0	0	0	0
MMETSP0329-20121206|10100_1	402	0	Predicted protein	Phaeodactylum tricornutum (strain CCAP 1055/1)	0	0	0	0	0	0	0	0	0	0	0	pfam09353	pfam09353 DUF1995 Domain of unknown function (DUF1995). This family of proteins are functionally uncharacterized.
MMETSP0329-20121206|10101_1	103	Leucine-rich repeat receptor protein kinase EXS	Uncharacterized protein	Glycine max	2.7.11.1	Non-specific serine/threonine protein kinase.	0	0	0	0	0	0	0	0	0	PLN00113]---[PLN00113]---[PLN00113]---[PLN00113]---[PLN00113]---[PLN00113]---[PLN00113]---[PLN00113]---[PLN00113]---[PLN00113]---[PLN00113]---[PLN03150]---[PLN03150	PLN00113 PLN00113 leucine-rich repeat receptor-like protein kinase Provisional.]---[PLN03150 PLN03150 hypothetical protein Provisional.
MMETSP0329-20121206|10102_1	271	Probable tRNA pseudouridine synthase 1	Predicted protein (Fragment)	Phaeodactylum tricornutum (strain CCAP 1055/1)	0	0	0	0	0	GO:0001522]---[GO:0006396	pseudouridine synthesis]---[RNA processing	GO:0009982]---[GO:0003723	pseudouridine synthase activity]---[RNA binding	0	0	cd02573]---[PRK02755]---[cd02867]---[pfam01509]---[PRK00130]---[TIGR00431]---[PRK01550]---[PRK03287]---[cd00506]---[PRK05389]---[PRK02484]---[PRK05033]---[PRK01851]---[PRK14123]---[COG0130]---[PRK14124]---[PRK00020]---[PRK00989]---[PRK02193]---[PRK01528	cd02573 PseudoU_synth_EcTruB Pseudouridine synthase Escherichia coli TruB like. This group consists of bacterial pseudouridine synthases similar to E. coli TruB and Mycobacterium tuberculosis TruB. Pseudouridine synthases catalyze the isomerization of specific uridines in an RNA molecule to pseudouridines (5-ribosyluracil psi). E. coli TruB and M. tuberculosis TruB make psi55 in the T loop of tRN…
MMETSP0329-20121206|10103_1	391	Gluconolactonase	Uncharacterized protein	Emiliania huxleyi CCMP1516	3.1.1.17	Gluconolactonase.	Carbohydrate acid metabolism	D-gluconate biosynthesis	D-gluconate from D-glucono-1	5-lactone: step 1/1	0	0	0	0	0	0	COG3386]---[pfam08450	COG3386 COG3386 Gluconolactonase Carbohydrate transport and metabolism .]---[pfam08450 SGL SMP-30/Gluconolaconase/LRE-like region. This family describes a region that is found in proteins expressed by a variety of eukaryotic and prokaryotic species. These proteins include various enzymes such as senescence marker protein 30 (SMP-30) gluconolactonase and luciferin-regenerating enzyme (LRE). SMP-30…
MMETSP0329-20121206|10104_1	736	FAD-linked oxidoreductase DDB_G0289697	FAD linked oxidase domain protein	Clostridium saccharolyticum (strain ATCC 35040 / DSM 2544 / NRCC 2533 / WM1)	0	0	0	0	0	0	0	GO:0050660]---[GO:0008762	flavin adenine dinucleotide binding]---[UDP-N-acetylmuramate dehydrogenase activity	0	0	COG0277]---[pfam01565]---[pfam08031	COG0277 GlcD FAD/FMN-containing dehydrogenases Energy production and conversion .]---[pfam01565 FAD_binding_4 FAD binding domain. This family consists of various enzymes that use FAD as a co-factor most of the enzymes are similar to oxygen oxidoreductase. One of the enzymes Vanillyl-alcohol oxidase (VAO) has a solved structure the alignment includes the FAD binding site called the PP-loop between…
MMETSP0329-20121206|10105_1	220	0	Predicted protein	Phaeodactylum tricornutum (strain CCAP 1055/1)	0	0	0	0	0	0	0	0	0	0	0	0	0
MMETSP0329-20121206|10106_1	159	0	0	0	0	0	0	0	0	0	0	0	0	0	0	0	0
MMETSP0329-20121206|10108_1	138	Actin-depolymerizing factor 3	The actin binding protein cofilin-like protein	Thalassiosira pseudonana	0	0	0	0	0	GO:0030042	actin filament depolymerization	0	0	GO:0015629	actin cytoskeleton	cd11286]---[smart00102]---[pfam00241]---[PLN03216]---[cd11283]---[PTZ00152]---[cd00013]---[cd11285]---[cd11281]---[cd11282	'cd11286 ADF_cofilin_like Cofilin Destrin and related actin depolymerizing factors. Actin depolymerization factor/cofilin-like domains (ADF domains) are present in a family of essential eukaryotic actin regulatory proteins. These proteins enhance the turnover rate of actin and interact with actin monomers (G-actin) as well as actin filaments (F-actin) typically with a preference for ADP-G-actin s…
MMETSP0329-20121206|10109_1	595	Chaperone protein DnaJ	Chaperone protein DnaJ	Thermodesulfobacterium sp. (strain OPB45)	0	0	0	0	0	GO:0006260]---[GO:0006457]---[GO:0009408	DNA replication]---[protein folding]---[response to heat	GO:0005524]---[GO:0008270	ATP binding]---[zinc ion binding	GO:0005737	cytoplasm	pfam00226]---[cd06257]---[smart00271]---[COG0484]---[PRK10767]---[PRK14277]---[PRK14295]---[TIGR02349]---[PRK14279]---[PRK14291]---[PRK14294]---[PRK14284]---[PRK14299]---[PRK14281]---[PRK14297]---[PRK14301]---[PRK14278]---[PRK14276]---[PRK14286]---[PRK14292	pfam00226 DnaJ DnaJ domain. DnaJ domains (J-domains) are associated with hsp70 heat-shock system and it is thought that this domain mediates the interaction. DnaJ-domain is therefore part of a chaperone (protein folding) system. The T-antigens although not in Prosite are confirmed as DnaJ containing domains from literature.]---[cd06257 DnaJ DnaJ domain or J-domain. DnaJ/Hsp40 (heat shock protein …
MMETSP0329-20121206|1011_1	914	0	Predicted protein	Phaeodactylum tricornutum (strain CCAP 1055/1)	0	0	0	0	0	0	0	0	0	0	0	0	0
MMETSP0329-20121206|10110_1	812	Exocyst complex component 7	Predicted protein	Phaeodactylum tricornutum (strain CCAP 1055/1)	0	0	0	0	0	GO:0006887	exocytosis	0	0	GO:0000145	exocyst	pfam03081	pfam03081 Exo70 Exo70 exocyst complex subunit. The Exo70 protein forms one subunit of the exocyst complex. First discovered in S. cerevisiae Exo70 and other exocyst proteins have been observed in several other eukaryotes including humans. In S. cerevisiae the exocyst complex is involved in the late stages of exocytosis and is localised at the tip of the bud the major site of exocytosis in yeast. …
MMETSP0329-20121206|10111_1	578	0	0	0	0	0	0	0	0	0	0	0	0	0	0	0	0
MMETSP0329-20121206|10112_1	327	0	Uncharacterized protein	Thalassiosira oceanica	0	0	0	0	0	0	0	0	0	0	0	0	0
MMETSP0329-20121206|10113_1	1015	Bifunctional aspartokinase/homoserine dehydrogenase 2 chloroplastic	Bifunctional aspartokinase (Fragment)	Phaeodactylum tricornutum (strain CCAP 1055/1)	1.1.1.3]---[2.7.2.4	Homoserine dehydrogenase.]---[Aspartate kinase.	Amino-acid biosynthesis	L-lysine biosynthesis via DAP pathway	(S)-tetrahydrodipicolinate from L-aspartate: step 1/4	GO:0009067	aspartate family amino acid biosynthetic process	GO:0004072]---[GO:0004412]---[GO:0050661	aspartate kinase activity]---[homoserine dehydrogenase activity]---[NADP binding	0	0	PRK09436]---[COG0527]---[COG0527]---[PRK06291]---[TIGR00657]---[TIGR00657]---[cd04257]---[cd04243]---[PRK09466]---[PRK09084]---[TIGR00656]---[cd04244]---[PLN02551]---[cd04234]---[cd04234]---[PRK06635]---[cd04258]---[PRK08961]---[PRK09034]---[PRK09034]---[PRK08210]---[PRK08210]---[PRK07431]---[PRK07431]---[cd04246]---[cd04247	PRK09436 thrA bifunctional aspartokinase I/homoserine dehydrogenase I Provisional.]---[COG0527 LysC Aspartokinases Amino acid transport and metabolism .]---[PRK06291 PRK06291 aspartate kinase Provisional.]---[TIGR00657 asp_kinases aspartate kinase. Aspartate kinase catalyzes a first step in the biosynthesis from Asp of Lys (and its precursor diaminopimelate) Met and Thr. In E. coli a distinct iso…
MMETSP0329-20121206|10113_1	1015	Bifunctional aspartokinase/homoserine dehydrogenase 2 chloroplastic	Bifunctional aspartokinase (Fragment)	Phaeodactylum tricornutum (strain CCAP 1055/1)	1.1.1.3]---[2.7.2.4	Homoserine dehydrogenase.]---[Aspartate kinase.	Amino-acid biosynthesis	L-methionine biosynthesis via de novo pathway	L-homoserine from L-aspartate: step 1/3	GO:0009067	aspartate family amino acid biosynthetic process	GO:0004072]---[GO:0004412]---[GO:0050661	aspartate kinase activity]---[homoserine dehydrogenase activity]---[NADP binding	0	0	PRK09436]---[COG0527]---[COG0527]---[PRK06291]---[TIGR00657]---[TIGR00657]---[cd04257]---[cd04243]---[PRK09466]---[PRK09084]---[TIGR00656]---[cd04244]---[PLN02551]---[cd04234]---[cd04234]---[PRK06635]---[cd04258]---[PRK08961]---[PRK09034]---[PRK09034]---[PRK08210]---[PRK08210]---[PRK07431]---[PRK07431]---[cd04246]---[cd04247	PRK09436 thrA bifunctional aspartokinase I/homoserine dehydrogenase I Provisional.]---[COG0527 LysC Aspartokinases Amino acid transport and metabolism .]---[PRK06291 PRK06291 aspartate kinase Provisional.]---[TIGR00657 asp_kinases aspartate kinase. Aspartate kinase catalyzes a first step in the biosynthesis from Asp of Lys (and its precursor diaminopimelate) Met and Thr. In E. coli a distinct iso…
MMETSP0329-20121206|10113_1	1015	Bifunctional aspartokinase/homoserine dehydrogenase 2 chloroplastic	Bifunctional aspartokinase (Fragment)	Phaeodactylum tricornutum (strain CCAP 1055/1)	1.1.1.3]---[2.7.2.4	Homoserine dehydrogenase.]---[Aspartate kinase.	Amino-acid biosynthesis	L-methionine biosynthesis via de novo pathway	L-homoserine from L-aspartate: step 3/3	GO:0009067	aspartate family amino acid biosynthetic process	GO:0004072]---[GO:0004412]---[GO:0050661	aspartate kinase activity]---[homoserine dehydrogenase activity]---[NADP binding	0	0	PRK09436]---[COG0527]---[COG0527]---[PRK06291]---[TIGR00657]---[TIGR00657]---[cd04257]---[cd04243]---[PRK09466]---[PRK09084]---[TIGR00656]---[cd04244]---[PLN02551]---[cd04234]---[cd04234]---[PRK06635]---[cd04258]---[PRK08961]---[PRK09034]---[PRK09034]---[PRK08210]---[PRK08210]---[PRK07431]---[PRK07431]---[cd04246]---[cd04247	PRK09436 thrA bifunctional aspartokinase I/homoserine dehydrogenase I Provisional.]---[COG0527 LysC Aspartokinases Amino acid transport and metabolism .]---[PRK06291 PRK06291 aspartate kinase Provisional.]---[TIGR00657 asp_kinases aspartate kinase. Aspartate kinase catalyzes a first step in the biosynthesis from Asp of Lys (and its precursor diaminopimelate) Met and Thr. In E. coli a distinct iso…
MMETSP0329-20121206|10113_1	1015	Bifunctional aspartokinase/homoserine dehydrogenase 2 chloroplastic	Bifunctional aspartokinase (Fragment)	Phaeodactylum tricornutum (strain CCAP 1055/1)	1.1.1.3]---[2.7.2.4	Homoserine dehydrogenase.]---[Aspartate kinase.	Amino-acid biosynthesis	L-threonine biosynthesis	L-threonine from L-aspartate: step 1/5	GO:0009067	aspartate family amino acid biosynthetic process	GO:0004072]---[GO:0004412]---[GO:0050661	aspartate kinase activity]---[homoserine dehydrogenase activity]---[NADP binding	0	0	PRK09436]---[COG0527]---[COG0527]---[PRK06291]---[TIGR00657]---[TIGR00657]---[cd04257]---[cd04243]---[PRK09466]---[PRK09084]---[TIGR00656]---[cd04244]---[PLN02551]---[cd04234]---[cd04234]---[PRK06635]---[cd04258]---[PRK08961]---[PRK09034]---[PRK09034]---[PRK08210]---[PRK08210]---[PRK07431]---[PRK07431]---[cd04246]---[cd04247	PRK09436 thrA bifunctional aspartokinase I/homoserine dehydrogenase I Provisional.]---[COG0527 LysC Aspartokinases Amino acid transport and metabolism .]---[PRK06291 PRK06291 aspartate kinase Provisional.]---[TIGR00657 asp_kinases aspartate kinase. Aspartate kinase catalyzes a first step in the biosynthesis from Asp of Lys (and its precursor diaminopimelate) Met and Thr. In E. coli a distinct iso…
MMETSP0329-20121206|10113_1	1015	Bifunctional aspartokinase/homoserine dehydrogenase 2 chloroplastic	Bifunctional aspartokinase (Fragment)	Phaeodactylum tricornutum (strain CCAP 1055/1)	1.1.1.3]---[2.7.2.4	Homoserine dehydrogenase.]---[Aspartate kinase.	Amino-acid biosynthesis	L-threonine biosynthesis	L-threonine from L-aspartate: step 3/5	GO:0009067	aspartate family amino acid biosynthetic process	GO:0004072]---[GO:0004412]---[GO:0050661	aspartate kinase activity]---[homoserine dehydrogenase activity]---[NADP binding	0	0	PRK09436]---[COG0527]---[COG0527]---[PRK06291]---[TIGR00657]---[TIGR00657]---[cd04257]---[cd04243]---[PRK09466]---[PRK09084]---[TIGR00656]---[cd04244]---[PLN02551]---[cd04234]---[cd04234]---[PRK06635]---[cd04258]---[PRK08961]---[PRK09034]---[PRK09034]---[PRK08210]---[PRK08210]---[PRK07431]---[PRK07431]---[cd04246]---[cd04247	PRK09436 thrA bifunctional aspartokinase I/homoserine dehydrogenase I Provisional.]---[COG0527 LysC Aspartokinases Amino acid transport and metabolism .]---[PRK06291 PRK06291 aspartate kinase Provisional.]---[TIGR00657 asp_kinases aspartate kinase. Aspartate kinase catalyzes a first step in the biosynthesis from Asp of Lys (and its precursor diaminopimelate) Met and Thr. In E. coli a distinct iso…
MMETSP0329-20121206|10114_1	314	Exosome complex component rrp4	Predicted protein	Phaeodactylum tricornutum (strain CCAP 1055/1)	0	0	0	0	0	0	0	GO:0003723	RNA binding	GO:0000178	exosome (RNase complex)	COG1097]---[cd05789]---[PRK04163]---[cd04454]---[pfam14382]---[PRK09521	'COG1097 RRP4 RNA-binding protein Rrp4 and related proteins (contain S1 domain and KH domain) Translation ribosomal structure and biogenesis .]---[cd05789 S1_Rrp4 S1_Rrp4 Rrp4 S1-like RNA-binding domain. S1-like RNA-binding domains are found in a wide variety of RNA-associated proteins. Rrp4 protein is a subunit of the exosome complex. The exosome plays a central role in 3'' to 5'' RNA processing…
MMETSP0329-20121206|10115_1	794	0	0	0	0	0	0	0	0	0	0	0	0	0	0	0	0
MMETSP0329-20121206|10116_1	283	Pyrroline-5-carboxylate reductase	Pyrroline-5-carboxylate reductase	Thalassiosira oceanica	1.5.1.2	Pyrroline-5-carboxylate reductase.	Amino-acid biosynthesis	L-proline biosynthesis	L-proline from L-glutamate 5-semialdehyde: step 1/1	GO:0055129	L-proline biosynthetic process	GO:0004735	pyrroline-5-carboxylate reductase activity	0	0	PLN02688]---[PRK11880]---[COG0345]---[TIGR00112]---[PRK12491]---[PTZ00431]---[PRK07679]---[PRK07634]---[PRK07680]---[PRK06928	PLN02688 PLN02688 pyrroline-5-carboxylate reductase.]---[PRK11880 PRK11880 pyrroline-5-carboxylate reductase Reviewed.]---[COG0345 ProC Pyrroline-5-carboxylate reductase Amino acid transport and metabolism .]---[TIGR00112 proC pyrroline-5-carboxylate reductase. This enzyme catalyzes the final step in proline biosynthesis. Among the four paralogs in Bacillus subtilis (proG proH proI and comER) Com…
MMETSP0329-20121206|10117_1	609	0	Uncharacterized protein	Thalassiosira oceanica	0	0	0	0	0	0	0	0	0	0	0	0	0
MMETSP0329-20121206|10118_1	515	0	Predicted protein	Phaeodactylum tricornutum (strain CCAP 1055/1)	0	0	0	0	0	0	0	GO:0005509	calcium ion binding	0	0	0	0
MMETSP0329-20121206|10119_1	452	0	Uncharacterized protein	Thalassiosira oceanica	0	0	0	0	0	GO:0055085	transmembrane transport	0	0	GO:0016021	integral to membrane	pfam07690]---[cd06174]---[TIGR00895]---[TIGR00881	pfam07690 MFS_1 Major Facilitator Superfamily. ]---[cd06174 MFS The Major Facilitator Superfamily (MFS) is a large and diverse group of secondary transporters that includes uniporters symporters and antiporters. MFS proteins facilitate the transport across cytoplasmic or internal membranes of a variety of substrates including ions sugar phosphates drugs neurotransmitters nucleosides amino acids a…
MMETSP0329-20121206|1012_1	238	DNA replication complex GINS protein PSF2	Predicted protein	Thalassiosira pseudonana	0	0	0	0	0	GO:0006260	DNA replication	0	0	GO:0005634	nucleus	cd11712]---[pfam05916]---[COG5093	cd11712 GINS_A_psf2 Alpha-helical domain of GINS complex protein Psf2 (partner of Sld5 2). Psf2 is a component of GINS tetrameric protein complex and has been found to play important roles in normal eye development in Xenopus laevis. GINS is a complex of four subunits (Sld5 Psf1 Psf2 and Psf3) that is involved in both initiation and elongation stages of eukaryotic chromosome replication. Besides …
MMETSP0329-20121206|10120_1	357	Peptidyl-prolyl cis-trans isomerase 1	Peptidyl-prolyl cis-trans isomerase (Fragment)	Thalassiosira pseudonana	5.2.1.8	Peptidylprolyl isomerase.	0	0	0	GO:0006457]---[GO:0000413	protein folding]---[protein peptidyl-prolyl isomerization	GO:0003755	peptidyl-prolyl cis-trans isomerase activity	0	0	cd01926]---[cd00317]---[pfam00160]---[COG0652]---[PTZ00060]---[cd01928]---[cd01923]---[cd01927]---[cd01922]---[PLN03149]---[cd01925]---[cd01921]---[cd01920]---[PRK10903]---[PTZ00221]---[PRK10791]---[cd01924	cd01926 cyclophilin_ABH_like cyclophilin_ABH_like Cyclophilin A B and H-like cyclophilin-type peptidylprolyl cis- trans isomerase (PPIase) domain. This family represents the archetypal cystolic cyclophilin similar to human cyclophilins A B and H. PPIase is an enzyme which accelerates protein folding by catalyzing the cis-trans isomerization of the peptide bonds preceding proline residues. These e…
MMETSP0329-20121206|10121_1	1186	Asparagine synthetase glutamine-hydrolyzing 2	Asparagine synthetase	Micromonas sp. (strain RCC299 / NOUM17)	6.3.5.4	Asparagine synthase (glutamine-hydrolyzing).	Amino-acid biosynthesis	L-asparagine biosynthesis	0	GO:0070981	L-asparagine biosynthetic process	GO:0004066]---[GO:0005524	asparagine synthase (glutamine-hydrolyzing) activity]---[ATP binding	0	0	PRK09431]---[PLN02549]---[PTZ00077]---[TIGR01536]---[COG0367]---[pfam00733]---[cd01991]---[cd00712]---[TIGR03108]---[pfam13537]---[TIGR03104]---[cd00352]---[pfam13522]---[COG0034]---[cd00715]---[TIGR01134]---[pfam00310]---[PLN02440]---[PRK07349	PRK09431 asnB asparagine synthetase B Provisional.]---[PLN02549 PLN02549 asparagine synthase (glutamine-hydrolyzing).]---[PTZ00077 PTZ00077 asparagine synthetase-like protein Provisional.]---[TIGR01536 asn_synth_AEB asparagine synthase (glutamine-hydrolyzing). This model describes the glutamine-hydrolysing asparagine synthase. A poorly conserved C-terminal extension was removed from the model. Ba…
MMETSP0329-20121206|10122_1	389	Magnesium transporter MgtE	Predicted protein	Phaeodactylum tricornutum (strain CCAP 1055/1)	0	0	0	0	0	0	0	GO:0008324	cation transmembrane transporter activity	0	0	COG2239]---[TIGR00400]---[pfam01769	COG2239 MgtE Mg/Co/Ni transporter MgtE (contains CBS domain) Inorganic ion transport and metabolism .]---[TIGR00400 mgtE Mg2 transporter (mgtE). This family of prokaryotic proteins models a class of Mg transporter first described in Bacillus firmus. May form a homodimer Transport and binding proteins Cations and iron carrying compounds .]---[pfam01769 MgtE Divalent cation transporter. This region…
MMETSP0329-20121206|10123_1	359	WD repeat domain-containing protein 83	Predicted protein	Phaeodactylum tricornutum (strain CCAP 1055/1)	0	0	0	0	0	0	0	0	0	0	0	cd00200]---[cd00200]---[COG2319]---[COG2319]---[COG2319]---[COG2319]---[COG2319]---[smart00320]---[pfam00400	cd00200 WD40 WD40 domain found in a number of eukaryotic proteins that cover a wide variety of functions including adaptor/regulatory modules in signal transduction pre-mRNA processing and cytoskeleton assembly typically contains a GH dipeptide 11-24 residues from its N-terminus and the WD dipeptide at its C-terminus and is 40 residues long hence the name WD40 between GH and WD lies a conserved c…
MMETSP0329-20121206|10125_1	774	0	Predicted protein	Phaeodactylum tricornutum (strain CCAP 1055/1)	0	0	0	0	0	0	0	0	0	0	0	pfam05548	pfam05548 Peptidase_M11 Gametolysin peptidase M11. In the unicellular biflagellated alga Chlamydomonas reinhardtii gametolysin a zinc-containing metallo-protease is responsible for the degradation of the cell wall. Homologues of gametolysin have also been reported in the simple multicellular organism Volvox.
MMETSP0329-20121206|10126_1	1597	Nephrocystin-3	Uncharacterized protein (Fragment)	Thalassiosira oceanica	0	0	0	0	0	0	0	0	0	0	0	pfam13424]---[pfam13424]---[pfam13424]---[pfam13424]---[TIGR02917	pfam13424 TPR_12 Tetratricopeptide repeat. ]---[TIGR02917 PEP_TPR_lipo putative PEP-CTERM system TPR-repeat lipoprotein. This protein family occurs in strictly within a subset of Gram-negative bacterial species with the proposed PEP-CTERM/exosortase system analogous to the LPXTG/sortase system common in Gram-positive bacteria. This protein occurs in a species if and only if a transmembrane histid…
MMETSP0329-20121206|10127_1	521	Phosphatidylinositol 4-phosphate 5-kinase 6	Predicted protein (Fragment)	Phaeodactylum tricornutum (strain CCAP 1055/1)	2.7.1.68	1-phosphatidylinositol-4-phosphate 5-kinase.	0	0	0	0	0	0	0	0	0	PLN03185]---[PLN03185]---[PLN03185]---[COG4642]---[COG4642	PLN03185 PLN03185 phosphatidylinositol phosphate kinase Provisional.]---[COG4642 COG4642 Uncharacterized protein conserved in bacteria Function unknown .
MMETSP0329-20121206|10128_1	479	0	0	0	0	0	0	0	0	0	0	0	0	0	0	0	0
MMETSP0329-20121206|10129_1	169	0	Uncharacterized protein	Thalassiosira oceanica	0	0	0	0	0	0	0	0	0	0	0	0	0
MMETSP0329-20121206|1013_1	1855	Phosphoinositide 3-kinase regulatory subunit 4	Predicted protein	Phaeodactylum tricornutum (strain CCAP 1055/1)	2.7.11.1	Non-specific serine/threonine protein kinase.	0	0	0	0	0	GO:0005524]---[GO:0004672	ATP binding]---[protein kinase activity	0	0	cd00200]---[cd00200]---[COG2319	cd00200 WD40 WD40 domain found in a number of eukaryotic proteins that cover a wide variety of functions including adaptor/regulatory modules in signal transduction pre-mRNA processing and cytoskeleton assembly typically contains a GH dipeptide 11-24 residues from its N-terminus and the WD dipeptide at its C-terminus and is 40 residues long hence the name WD40 between GH and WD lies a conserved c…
MMETSP0329-20121206|10130_1	562	Heat shock protein sti1 homolog	Uncharacterized protein	Thalassiosira oceanica	0	0	0	0	0	0	0	0	0	0	0	cd00189]---[cd00189]---[cd00189]---[cd00189]---[pfam13414]---[pfam13414]---[PLN03088]---[TIGR02917]---[TIGR02917]---[TIGR02917]---[TIGR02917	cd00189 TPR Tetratricopeptide repeat domain typically contains 34 amino acids WLF -X(2)- LIM - GAS -X(2)- YLF -X(8)- ASE -X(3)- FYL -X(2)- ASL -X(4)- PKE is the consensus sequence found in a variety of organisms including bacteria cyanobacteria yeast fungi plants and humans in various subcellular locations involved in a variety of functions including protein-protein interactions but common featur…
MMETSP0329-20121206|10131_1	140	0	Predicted protein	Phaeodactylum tricornutum (strain CCAP 1055/1)	0	0	0	0	0	0	0	0	0	0	0	pfam03457	pfam03457 HA Helicase associated domain. This short domain is found in multiple copies in bacterial helicase proteins. The domain is predicted to contain 3 alpha helices. The function of this domain may be to bind nucleic acid.
MMETSP0329-20121206|10132_1	908	Calcium-dependent protein kinase 4	Predicted protein (Fragment)	Phaeodactylum tricornutum (strain CCAP 1055/1)	2.7.11.1	Non-specific serine/threonine protein kinase.	0	0	0	0	0	GO:0005524]---[GO:0005509]---[GO:0004674	ATP binding]---[calcium ion binding]---[protein serine/threonine kinase activity	0	0	smart00220]---[pfam00069]---[cd00180]---[cd05579]---[cd05123]---[cd08215]---[cd05122]---[cd05581]---[COG0515]---[cd06606]---[cd06614]---[cd05580]---[cd06627]---[cd07829]---[cd05572]---[cd07832]---[cd05612]---[cd08217]---[cd06612]---[cd06609	'smart00220 S_TKc Serine/Threonine protein kinases catalytic domain. Phosphotransferases. Serine or threonine-specific kinase subfamily.]---[pfam00069 Pkinase Protein kinase domain. ]---[cd00180 PKc Catalytic domain of Protein Kinases. Protein Kinases (PKs) catalytic (c) domain. PKs catalyze the transfer of the gamma-phosphoryl group from ATP to serine/threonine or tyrosine residues on protein su…
lular localization which defines substrate phosphorylation and the resulting specific function. CDK1 CDK2 CDK4 and CDK6 have well-defined functions in the cell cycle such as the regulation of the early G1 phase by CDK4 or CDK6 the G1/S phase transition by CDK2 or the entry of mitosis by CDK1. They also exhibit overlapping cyclin specificity and functions in certain conditions. Knockout mice with …
MMETSP0329-20121206|10133_1	418	0	Predicted protein	Phaeodactylum tricornutum (strain CCAP 1055/1)	0	0	0	0	0	0	0	0	0	0	0	0	0
MMETSP0329-20121206|10134_1	512	Probable phenylalanine--tRNA ligase alpha subunit	Predicted protein	Phaeodactylum tricornutum (strain CCAP 1055/1)	6.1.1.20	Phenylalanine--tRNA ligase.	0	0	0	GO:0006432	phenylalanyl-tRNA aminoacylation	GO:0005524]---[GO:0004826]---[GO:0000049	ATP binding]---[phenylalanine-tRNA ligase activity]---[tRNA binding	GO:0005737	cytoplasm	PLN02853]---[PTZ00326]---[PRK04172]---[COG0016]---[cd00496]---[pfam01409]---[TIGR00468]---[PRK00488]---[PLN02788]---[TIGR00470]---[PRK06253]---[COG2024]---[cd00768	'PLN02853 PLN02853 Probable phenylalanyl-tRNA synthetase alpha chain.]---[PTZ00326 PTZ00326 phenylalanyl-tRNA synthetase alpha chain Provisional.]---[PRK04172 pheS phenylalanyl-tRNA synthetase subunit alpha Provisional.]---[COG0016 PheS Phenylalanyl-tRNA synthetase alpha subunit Translation ribosomal structure and biogenesis .]---[cd00496 PheRS_alpha_core Phenylalanyl-tRNA synthetase (PheRS) alph…
MMETSP0329-20121206|10135_1	221	0	Uncharacterized protein	Thalassiosira oceanica	0	0	0	0	0	0	0	0	0	0	0	0	0
MMETSP0329-20121206|10136_1	374	Glutaredoxin-3	Predicted protein	Phaeodactylum tricornutum (strain CCAP 1055/1)	0	0	0	0	0	GO:0045454	cell redox homeostasis	GO:0009055]---[GO:0015035	electron carrier activity]---[protein disulfide oxidoreductase activity	0	0	cd03028]---[cd03028]---[COG0278]---[COG0278]---[TIGR00365]---[TIGR00365]---[PTZ00062]---[PTZ00062]---[cd02066]---[cd02066]---[PRK10824]---[PRK10824]---[pfam00462]---[pfam00462]---[cd02984]---[cd02947]---[cd03031	'cd03028 GRX_PICOT_like Glutaredoxin (GRX) family PKC-interacting cousin of TRX (PICOT)-like subfamily composed of PICOT and GRX-PICOT-like proteins. The non-PICOT members of this family contain only the GRX-like domain whereas PICOT contains an N-terminal TRX-like domain followed by one to three GRX-like domains. It is interesting to note that PICOT from plants contain three repeats of the GRX-l…
MMETSP0329-20121206|10137_1	281	0	Uncharacterized protein	Thalassiosira oceanica	0	0	0	0	0	0	0	0	0	0	0	0	0
MMETSP0329-20121206|10138_1	147	Ubiquitin conjugating enzyme E2 B	Predicted protein	Phaeodactylum tricornutum (strain CCAP 1055/1)	6.3.2.19	Ubiquitin--protein ligase.	Protein modification	protein ubiquitination	0	0	0	GO:0016881	acid-amino acid ligase activity	0	0	pfam00179]---[cd00195]---[smart00212]---[COG5078]---[PLN00172]---[PTZ00390	pfam00179 UQ_con Ubiquitin-conjugating enzyme. Proteins destined for proteasome-mediated degradation may be ubiquitinated. Ubiquitination follows conjugation of ubiquitin to a conserved cysteine residue of UBC homologues. TSG101 is one of several UBC homologues that lacks this active site cysteine.]---[cd00195 UBCc Ubiquitin-conjugating enzyme E2 catalytic (UBCc) domain. This is part of the ubiqu…
MMETSP0329-20121206|1014_1	1142	Gamma-tubulin complex component 2	Spc97	Phaeodactylum tricornutum (strain CCAP 1055/1)	0	0	0	0	0	GO:0000226	microtubule cytoskeleton organization	0	0	GO:0005815]---[GO:0000922	microtubule organizing center]---[spindle pole	pfam04130	pfam04130 Spc97_Spc98 Spc97 / Spc98 family. The spindle pole body (SPB) functions as the microtubule-organising centre in yeast. Members of this family are spindle pole body (SBP) components such as Spc97 and Spc98 that form a complex with gamma-tubulin. This family of proteins includes the grip motif 1 and grip moti 2.
MMETSP0329-20121206|10140_1	1261	Spermidine synthase	Predicted protein	Phaeodactylum tricornutum (strain CCAP 1055/1)	2.5.1.16	Spermidine synthase.	Amine and polyamine biosynthesis	spermidine biosynthesis	spermidine from putrescine: step 1/1	GO:0008152	metabolic process	GO:0003824	catalytic activity	0	0	pfam01564]---[COG0421]---[PRK00811]---[TIGR00417]---[PLN02366]---[PRK03612]---[PLN02823]---[COG4262]---[PRK01581	'pfam01564 Spermine_synth Spermine/spermidine synthase. Spermine and spermidine are polyamines. This family includes spermidine synthase that catalyzes the fifth (last) step in the biosynthesis of spermidine from arginine and spermine synthase.]---[COG0421 SpeE Spermidine synthase Amino acid transport and metabolism .]---[PRK00811 PRK00811 spermidine synthase Provisional.]---[TIGR00417 speE sperm…
MMETSP0329-20121206|10141_1	481	Pre-mRNA-splicing factor prp46	Putative uncharacterized protein (Fragment)	Thalassiosira pseudonana	0	0	0	0	0	0	0	0	0	0	0	cd00200]---[cd00200]---[COG2319]---[COG2319]---[COG2319]---[COG2319]---[COG2319]---[COG2319]---[COG2319]---[pfam00400]---[smart00320]---[PLN00181	cd00200 WD40 WD40 domain found in a number of eukaryotic proteins that cover a wide variety of functions including adaptor/regulatory modules in signal transduction pre-mRNA processing and cytoskeleton assembly typically contains a GH dipeptide 11-24 residues from its N-terminus and the WD dipeptide at its C-terminus and is 40 residues long hence the name WD40 between GH and WD lies a conserved c…
MMETSP0329-20121206|10142_1	523	0	Predicted protein	Thalassiosira pseudonana	0	0	0	0	0	0	0	0	0	0	0	0	0
MMETSP0329-20121206|10143_1	273	0	0	0	0	0	0	0	0	0	0	0	0	0	0	0	0
MMETSP0329-20121206|10144_1	765	Ubiquitin carboxyl-terminal hydrolase 42	Predicted protein	Phaeodactylum tricornutum (strain CCAP 1055/1)	3.4.19.12	Ubiquitinyl hydrolase 1.	0	0	0	GO:0006511	ubiquitin-dependent protein catabolic process	GO:0004221	ubiquitin thiolesterase activity	0	0	cd02661]---[cd02661]---[cd02661]---[pfam00443]---[pfam00443]---[cd02257]---[cd02257]---[cd02660]---[cd02660]---[cd02674]---[cd02674]---[cd02664]---[cd02667]---[cd02667]---[cd02663]---[cd02663]---[cd02659]---[cd02659]---[cd02657]---[cd02662]---[cd02658]---[cd02658]---[cd02668]---[cd02668]---[COG5533]---[COG5560]---[cd02673]---[cd02666]---[COG5077]---[cd02671]---[cd02669	cd02661 Peptidase_C19E A subfamily of Peptidase C19. Peptidase C19 contains ubiquitinyl hydrolases. They are intracellular peptidases that remove ubiquitin molecules from polyubiquinated peptides by cleavage of isopeptide bonds. They hydrolyze bonds involving the carboxyl group of the C-terminal Gly residue of ubiquitin. The purpose of the de-ubiquitination is thought to be editing of the ubiquit…
MMETSP0329-20121206|10145_1	118	0	0	0	0	0	0	0	0	0	0	0	0	0	0	0	0
MMETSP0329-20121206|10147_1	116	0	Uncharacterized protein (Fragment)	Thalassiosira oceanica	0	0	0	0	0	0	0	0	0	0	0	0	0
MMETSP0329-20121206|10149_1	395	Uncharacterized oxidoreductase YoxD	Uncharacterized protein	Thalassiosira oceanica	0	0	0	0	0	GO:0055114	oxidation-reduction process	GO:0016491	oxidoreductase activity	0	0	cd05233]---[COG1028]---[cd05374]---[PRK05565]---[PRK06171]---[cd05332]---[PRK12829]---[PRK05557]---[cd08939]---[PRK08217]---[cd08934]---[PRK12826]---[PRK06924]---[PRK12429]---[PRK07023]---[cd05366]---[cd08932]---[cd05362]---[PRK07231]---[TIGR01963	'cd05233 SDR_c classical (c) SDRs. SDRs are a functionally diverse family of oxidoreductases that have a single domain with a structurally conserved Rossmann fold (alpha/beta folding pattern with a central beta-sheet) an NAD(P)(H)-binding region and a structurally diverse C-terminal region. Classical SDRs are typically about 250 residues long while extended SDRs are approximately 350 residues. Se…
ding the metabolism of steroids cofactors carbohydrates lipids aromatic compounds and amino acids and act in redox sensing. Classical SDRs have an TGXXX AG XG cofactor binding motif and a YXXXK active site motif with the Tyr residue of the active site motif serving as a critical catalytic residue (Tyr-151 human 15-hydroxyprostaglandin dehydrogenase (15-PGDH) numbering). In addition to the Tyr and…
MMETSP0329-20121206|1015_1	761	Kinesin-1 heavy chain	Predicted protein (Fragment)	Thalassiosira pseudonana	0	0	0	0	0	GO:0007018	microtubule-based movement	GO:0005524]---[GO:0003777	ATP binding]---[microtubule motor activity	GO:0005874]---[GO:0005875	microtubule]---[microtubule associated complex	cd00106]---[pfam00225]---[smart00129]---[cd01369]---[cd01372]---[cd01364]---[cd01366]---[cd01371]---[cd01374]---[COG5059]---[cd01365]---[cd01370]---[cd01373]---[cd01375]---[cd01367]---[cd01363]---[cd01368]---[PLN03188]---[cd01376	'cd00106 KISc Kinesin motor domain. This catalytic (head) domain has ATPase activity and belongs to the larger group of P-loop NTPases. Kinesins are microtubule-dependent molecular motors that play important roles in intracellular transport and in cell division. In most kinesins the motor domain is found at the N-terminus (N-type) in some its is found in the middle (M-type) or C-terminal (C-type)…
es. Kinesins are microtubule-dependent molecular motors that play important roles in intracellular transport and in cell division. In most kinesins the motor domain is found at the N-terminus (N-type). N-type kinesins are ( ) end-directed motors i.e. they transport cargo towards the ( ) end of the microtubule. Kinesin motor domains hydrolyze ATP at a rate of about 80 per second and move along the…
MMETSP0329-20121206|10150_1	242	0	0	0	0	0	0	0	0	0	0	0	0	0	0	0	0
MMETSP0329-20121206|10151_1	215	0	Predicted protein	Thalassiosira pseudonana	0	0	0	0	0	0	0	0	0	0	0	0	0
MMETSP0329-20121206|10152_1	1001	0	0	0	0	0	0	0	0	0	0	0	0	0	0	0	0
MMETSP0329-20121206|10153_1	302	0	Predicted protein	Phaeodactylum tricornutum (strain CCAP 1055/1)	0	0	0	0	0	0	0	0	0	0	0	0	0
MMETSP0329-20121206|10154_1	328	CRAL-TRIO domain-containing protein C23B6.04c	Predicted protein	Phaeodactylum tricornutum (strain CCAP 1055/1)	0	0	0	0	0	0	0	0	0	0	0	pfam00650]---[smart00516]---[cd00170	pfam00650 CRAL_TRIO CRAL/TRIO domain. ]---[smart00516 SEC14 Domain in homologues of a S. cerevisiae phosphatidylinositol transfer protein (Sec14p). Domain in homologues of a S. cerevisiae phosphatidylinositol transfer protein (Sec14p) and in RhoGAPs RhoGEFs and the RasGAP neurofibromin (NF1). Lipid-binding domain. The SEC14 domain of Dbl is known to associate with G protein beta/gamma subunits.]-…
MMETSP0329-20121206|10155_1	969	0	0	0	0	0	0	0	0	0	0	0	0	0	0	COG1196	COG1196 Smc Chromosome segregation ATPases Cell division and chromosome partitioning .
MMETSP0329-20121206|10156_1	446	Probable disease resistance protein At5g66900	Predicted protein	Populus trichocarpa	0	0	0	0	0	0	0	0	0	0	0	PLN03150]---[pfam13855	PLN03150 PLN03150 hypothetical protein Provisional.]---[pfam13855 LRR_8 Leucine rich repeat.
MMETSP0329-20121206|10157_1	417	0	0	0	0	0	0	0	0	0	0	0	0	0	0	0	0
MMETSP0329-20121206|10158_1	868	0	Predicted protein	Thalassiosira pseudonana	0	0	0	0	0	0	0	0	0	0	0	COG1196]---[COG1196]---[COG1196]---[COG1196]---[COG1196]---[COG1196]---[TIGR02169]---[TIGR02169]---[TIGR02169]---[TIGR02169]---[TIGR02168]---[TIGR02168]---[TIGR02168]---[TIGR02168]---[TIGR02168]---[pfam01576]---[COG4372]---[pfam03909]---[PRK09039]---[PRK09039]---[PRK05035	COG1196 Smc Chromosome segregation ATPases Cell division and chromosome partitioning .]---[TIGR02169 SMC_prok_A chromosome segregation protein SMC primarily archaeal type. SMC (structural maintenance of chromosomes) proteins bind DNA and act in organizing and segregating chromosomes for partition. SMC proteins are found in bacteria archaea and eukaryotes. It is found in a single copy and is homod…
MMETSP0329-20121206|1016_1	326	Thiopurine S-methyltransferase	Thiopurine S-methyltransferase	Bacteria	2.1.1.67	Thiopurine S-methyltransferase.	0	0	0	GO:0010038	response to metal ion	GO:0008119]---[GO:0008757	thiopurine S-methyltransferase activity]---[S-adenosylmethionine-dependent methyltransferase activity	GO:0005737	cytoplasm	TIGR03840]---[PRK13255]---[pfam05724	TIGR03840 TMPT_Se_Te thiopurine S-methyltransferase Se/Te detoxification family. Members of this family are thiopurine S-methyltransferase from a branch in which at least some member proteins can perform selenium methylation as a means to detoxify selenium or perform a related detoxification of tellurium. Note that the EC number definition does not specify a particular thiopurine but rather repre…
MMETSP0329-20121206|10160_1	166	0	0	0	0	0	0	0	0	0	0	0	0	0	0	0	0
MMETSP0329-20121206|10161_1	208	0	Predicted protein	Phaeodactylum tricornutum (strain CCAP 1055/1)	0	0	0	0	0	0	0	0	0	0	0	pfam05981]---[COG3045]---[PRK10756	pfam05981 CreA CreA protein. This family consists of several bacterial CreA proteins the function of which is unknown.]---[COG3045 CreA Uncharacterized protein conserved in bacteria Function unknown .]---[PRK10756 PRK10756 hypothetical protein Provisional.
MMETSP0329-20121206|10162_1	408	3-hydroxymethyl-3-methylglutaryl-CoA lyase cytoplasmic	Hydroxymethylglutaryl-CoA lyase putative (Fragment)	Ixodes scapularis	4.1.3.4	Hydroxymethylglutaryl-CoA lyase.	Metabolic intermediate metabolism	(S)-3-hydroxy-3-methylglutaryl-CoA degradation	acetoacetate from (S)-3-hydroxy-3-methylglutaryl-CoA: step 1/1	GO:0008152	metabolic process	GO:0004419	hydroxymethylglutaryl-CoA lyase activity	0	0	cd07938]---[PRK05692]---[PLN02746]---[cd03174]---[COG0119]---[pfam00682]---[cd07943]---[TIGR03217]---[PRK11858]---[TIGR02090]---[TIGR00973]---[COG5016]---[cd07937]---[cd07940]---[PRK08195]---[cd07939]---[cd07944]---[TIGR02660]---[TIGR01108]---[PLN03228	'cd07938 DRE_TIM_HMGL 3-hydroxy-3-methylglutaryl-CoA lyase catalytic TIM barrel domain. 3-hydroxy-3-methylglutaryl-CoA lyase (HMGL) catalyzes the cleavage of HMG-CoA to acetyl-CoA and acetoacetate one of the terminal steps in ketone body generation and leucine degradation and is a key enzyme in the pathway that supplies metabolic fuel to extrahepatic tissues. Mutations in HMGL cause a human autos…
visional.'
MMETSP0329-20121206|10163_1	426	0	0	0	0	0	0	0	0	0	0	0	0	0	0	0	0
MMETSP0329-20121206|10164_1	540	0	Predicted protein	Phaeodactylum tricornutum (strain CCAP 1055/1)	0	0	0	0	0	0	0	0	0	0	0	COG1196]---[COG1196]---[TIGR02168]---[TIGR02168]---[TIGR02168]---[TIGR02169]---[TIGR02169	COG1196 Smc Chromosome segregation ATPases Cell division and chromosome partitioning .]---[TIGR02168 SMC_prok_B chromosome segregation protein SMC common bacterial type. SMC (structural maintenance of chromosomes) proteins bind DNA and act in organizing and segregating chromosomes for partition. SMC proteins are found in bacteria archaea and eukaryotes. This family represents the SMC protein of m…
MMETSP0329-20121206|10165_1	994	Putative helicase mov-10-B.2	Putative uncharacterized protein	Thalassiosira pseudonana	3.6.4.13	RNA helicase.	0	0	0	0	0	0	0	0	0	TIGR00376]---[pfam13087]---[COG1112]---[pfam13086	TIGR00376 TIGR00376 DNA helicase putative. The gene product may represent a DNA helicase. Eukaryotic members of this family have been characterized as binding certain single-stranded G-rich DNA sequences (GGGGT and GGGCT). A number of related proteins are characterized as helicases DNA metabolism DNA replication recombination and repair .]---[pfam13087 AAA_12 AAA domain. This family of domains co…
MMETSP0329-20121206|10166_1	800	0	Predicted protein	Phaeodactylum tricornutum (strain CCAP 1055/1)	0	0	0	0	0	0	0	0	0	0	0	0	0
MMETSP0329-20121206|10168_1	558	UPF0187 protein At3g61320 chloroplastic	Predicted protein	Phaeodactylum tricornutum (strain CCAP 1055/1)	0	0	0	0	0	0	0	0	0	0	0	pfam01062]---[COG3781	pfam01062 Bestrophin Bestrophin RFP-TM chloride channel. Bestrophin is a 68-kDa basolateral plasma membrane protein expressed in retinal pigment epithelial cells (RPE). It is encoded by the VMD2 gene which is mutated in Best macular dystrophy a disease characterized by a depressed light peak in the electrooculogram. VMD2 encodes a 585-amino acid protein with an approximate mass of 68 kDa which ha…
MMETSP0329-20121206|10169_1	322	0	0	0	0	0	0	0	0	0	0	0	0	0	0	0	0
MMETSP0329-20121206|1017_1	974	Histone-lysine N-methyltransferase 2C	Predicted protein (Fragment)	Phaeodactylum tricornutum (strain CCAP 1055/1)	2.1.1.43	Histone-lysine N-methyltransferase.	0	0	0	GO:0034968	histone lysine methylation	GO:0018024	histone-lysine N-methyltransferase activity	GO:0005634	nucleus	smart00317]---[pfam00856]---[pfam13771]---[COG2940]---[pfam05964]---[pfam05965]---[smart00541	smart00317 SET SET (Su(var)3-9 Enhancer-of-zeste Trithorax) domain. Putative methyl transferase based on outlier plant homologues.]---[pfam00856 SET SET domain. SET domains are protein lysine methyltransferase enzymes. SET domains appear to be protein-protein interaction domains. It has been demonstrated that SET domains mediate interactions with a family of proteins that display similarity with …
MMETSP0329-20121206|10170_1	345	0	0	0	0	0	0	0	0	0	0	0	0	0	0	0	0
MMETSP0329-20121206|10171_1	561	Protein LAP2	Leucine rich repeat protein	Leptospira sp. P2653	0	0	0	0	0	0	0	0	0	0	0	COG4886]---[COG4886]---[PLN00113	COG4886 COG4886 Leucine-rich repeat (LRR) protein Function unknown .]---[PLN00113 PLN00113 leucine-rich repeat receptor-like protein kinase Provisional.
MMETSP0329-20121206|10172_1	1230	ABC transporter G family member 8	Uncharacterized protein	Solanum	0	0	0	0	0	GO:0006200	ATP catabolic process	GO:0005524]---[GO:0016887	ATP binding]---[ATPase activity	GO:0016020	membrane	cd03213]---[pfam03283]---[COG1131]---[cd03234]---[cd03256]---[COG1120]---[cd03233]---[cd03225]---[cd00267]---[COG0411]---[cd03214]---[TIGR02982]---[COG3638]---[cd03232]---[COG1122]---[cd03230]---[pfam01061]---[TIGR00955	cd03213 ABCG_EPDR Eye pigment and drug resistance transporter subfamily G of the ATP-binding cassette superfamily. ABCG transporters are involved in eye pigment (EP) precursor transport regulation of lipid-trafficking mechanisms and pleiotropic drug resistance (DR). DR is a well-described phenomenon occurring in fungi and shares several similarities with processes in bacteria and higher eukaryote…
MMETSP0329-20121206|10174_1	356	0	Putative alpha beta hydrolase protein	Togninia minima UCRPA7	0	0	0	0	0	0	0	0	0	0	0	pfam12697	pfam12697 Abhydrolase_6 Alpha/beta hydrolase family. This family contains alpha/beta hydrolase enzymes of diverse specificity.
MMETSP0329-20121206|10175_1	354	Geranylgeranyl pyrophosphate synthase chloroplastic	Farnesyltranstransferase	Phaeodactylum tricornutum (strain CCAP 1055/1)	2.5.1.1]---[2.5.1.10]---[2.5.1.29	Dimethylallyltranstransferase.]---[(2E 6E)-farnesyl diphosphate synthase.]---[Geranylgeranyl diphosphate synthase.	Isoprenoid biosynthesis	farnesyl diphosphate biosynthesis	farnesyl diphosphate from geranyl diphosphate and isopentenyl diphosphate: step 1/1	GO:0008299	isoprenoid biosynthetic process	GO:0016740	transferase activity	0	0	cd00685]---[COG0142]---[pfam00348]---[PRK10581]---[cd00867]---[CHL00151]---[cd00385]---[PLN02857]---[TIGR02749]---[PRK10888]---[TIGR02748]---[PLN02890	'cd00685 Trans_IPPS_HT Trans-Isoprenyl Diphosphate Synthases head-to-tail. These trans-Isoprenyl Diphosphate Synthases (Trans_IPPS) catalyze head-to-tail (HT) (1''-4) condensation reactions. This CD includes all-trans (E)-isoprenyl diphosphate synthases which synthesize various chain length (C10 C15 C20 C25 C30 C35 C40 C45 and C50) linear isoprenyl diphosphates from precursors isopentenyl diphosp…
MMETSP0329-20121206|10175_1	354	Geranylgeranyl pyrophosphate synthase chloroplastic	Farnesyltranstransferase	Phaeodactylum tricornutum (strain CCAP 1055/1)	2.5.1.1]---[2.5.1.10]---[2.5.1.29	Dimethylallyltranstransferase.]---[(2E 6E)-farnesyl diphosphate synthase.]---[Geranylgeranyl diphosphate synthase.	Isoprenoid biosynthesis	geranyl diphosphate biosynthesis	geranyl diphosphate from dimethylallyl diphosphate and isopentenyl diphosphate: step 1/1	GO:0008299	isoprenoid biosynthetic process	GO:0016740	transferase activity	0	0	cd00685]---[COG0142]---[pfam00348]---[PRK10581]---[cd00867]---[CHL00151]---[cd00385]---[PLN02857]---[TIGR02749]---[PRK10888]---[TIGR02748]---[PLN02890	'cd00685 Trans_IPPS_HT Trans-Isoprenyl Diphosphate Synthases head-to-tail. These trans-Isoprenyl Diphosphate Synthases (Trans_IPPS) catalyze head-to-tail (HT) (1''-4) condensation reactions. This CD includes all-trans (E)-isoprenyl diphosphate synthases which synthesize various chain length (C10 C15 C20 C25 C30 C35 C40 C45 and C50) linear isoprenyl diphosphates from precursors isopentenyl diphosp…
MMETSP0329-20121206|10175_1	354	Geranylgeranyl pyrophosphate synthase chloroplastic	Farnesyltranstransferase	Phaeodactylum tricornutum (strain CCAP 1055/1)	2.5.1.1]---[2.5.1.10]---[2.5.1.29	Dimethylallyltranstransferase.]---[(2E 6E)-farnesyl diphosphate synthase.]---[Geranylgeranyl diphosphate synthase.	Isoprenoid biosynthesis	geranylgeranyl diphosphate biosynthesis	geranylgeranyl diphosphate from farnesyl diphosphate and isopentenyl diphosphate: step 1/1	GO:0008299	isoprenoid biosynthetic process	GO:0016740	transferase activity	0	0	cd00685]---[COG0142]---[pfam00348]---[PRK10581]---[cd00867]---[CHL00151]---[cd00385]---[PLN02857]---[TIGR02749]---[PRK10888]---[TIGR02748]---[PLN02890	'cd00685 Trans_IPPS_HT Trans-Isoprenyl Diphosphate Synthases head-to-tail. These trans-Isoprenyl Diphosphate Synthases (Trans_IPPS) catalyze head-to-tail (HT) (1''-4) condensation reactions. This CD includes all-trans (E)-isoprenyl diphosphate synthases which synthesize various chain length (C10 C15 C20 C25 C30 C35 C40 C45 and C50) linear isoprenyl diphosphates from precursors isopentenyl diphosp…
MMETSP0329-20121206|10177_1	900	0	Predicted protein	Phaeodactylum tricornutum (strain CCAP 1055/1)	0	0	0	0	0	0	0	0	0	0	0	cd05243]---[pfam08547]---[pfam13460	cd05243 SDR_a5 atypical (a) SDRs subgroup 5. This subgroup contains atypical SDRs some of which are identified as putative NAD(P)-dependent epimerases one as a putative NAD-dependent epimerase/dehydratase. Atypical SDRs are distinct from classical SDRs. Members of this subgroup have a glycine-rich NAD(P)-binding motif that is very similar to the extended SDRs GXXGXXG and binds NADP. Generally thi…
MMETSP0329-20121206|10179_1	218	Ras-related protein Rab-11A	Rab-type small GTPase	Thalassiosira	0	0	0	0	0	GO:0015031]---[GO:0007264	protein transport]---[small GTPase mediated signal transduction	GO:0005525	GTP binding	0	0	cd01868]---[PLN03110]---[smart00175]---[cd00154]---[pfam00071]---[cd01866]---[cd01860]---[cd01869]---[cd01867]---[cd01864]---[cd04111]---[PLN03108]---[cd01863]---[cd04122]---[cd01861]---[cd04113]---[cd04114]---[cd04123]---[cd04110]---[TIGR00231	'cd01868 Rab11_like Rab GTPase family 11 (Rab11)-like includes Rab11a Rab11b and Rab25. Rab11a Rab11b and Rab25 are closely related evolutionary conserved Rab proteins that are differentially expressed. Rab11a is ubiquitously synthesized Rab11b is enriched in brain and heart and Rab25 is only found in epithelia. Rab11/25 proteins seem to regulate recycling pathways from endosomes to the plasma me…
ssential for membrane attachment a key feature of most Rab proteins. Due to the presence of truncated sequences in this CD the lipid modification site is not available for annotation.]---[cd04114 Rab30 Rab GTPase family 30 (Rab30). Rab30 subfamily. Rab30 appears to be associated with the Golgi stack. It is expressed in a wide variety of tissue types and in humans maps to chromosome 11. GTPase act…
MMETSP0329-20121206|1018_1	476	0	Predicted protein	Phaeodactylum tricornutum (strain CCAP 1055/1)	0	0	0	0	0	0	0	0	0	0	0	pfam05057	pfam05057 DUF676 Putative serine esterase (DUF676). This family of proteins are probably serine esterase type enzymes with an alpha/beta hydrolase fold.
MMETSP0329-20121206|10180_1	246	0	Predicted protein	Phaeodactylum tricornutum (strain CCAP 1055/1)	0	0	0	0	0	0	0	0	0	0	0	0	0
MMETSP0329-20121206|10181_1	535	Ketol-acid reductoisomerase chloroplastic	Predicted protein	Phaeodactylum tricornutum (strain CCAP 1055/1)	1.1.1.86	Ketol-acid reductoisomerase.	Amino-acid biosynthesis	L-isoleucine biosynthesis	L-isoleucine from 2-oxobutanoate: step 2/4	GO:0009082	branched chain family amino acid biosynthetic process	GO:0050662]---[GO:0004455	coenzyme binding]---[ketol-acid reductoisomerase activity	0	0	TIGR00465]---[COG0059]---[PRK05479]---[pfam07991]---[PRK13403]---[PRK05225]---[pfam01450]---[pfam01450	TIGR00465 ilvC ketol-acid reductoisomerase. This is the second enzyme in the parallel isoleucine-valine biosynthetic pathway Amino acid biosynthesis Pyruvate family .]---[COG0059 IlvC Ketol-acid reductoisomerase Amino acid transport and metabolism / Coenzyme metabolism .]---[PRK05479 PRK05479 ketol-acid reductoisomerase Provisional.]---[pfam07991 IlvN Acetohydroxy acid isomeroreductase catalytic …
MMETSP0329-20121206|10181_1	535	Ketol-acid reductoisomerase chloroplastic	Predicted protein	Phaeodactylum tricornutum (strain CCAP 1055/1)	1.1.1.86	Ketol-acid reductoisomerase.	Amino-acid biosynthesis	L-valine biosynthesis	L-valine from pyruvate: step 2/4	GO:0009082	branched chain family amino acid biosynthetic process	GO:0050662]---[GO:0004455	coenzyme binding]---[ketol-acid reductoisomerase activity	0	0	TIGR00465]---[COG0059]---[PRK05479]---[pfam07991]---[PRK13403]---[PRK05225]---[pfam01450]---[pfam01450	TIGR00465 ilvC ketol-acid reductoisomerase. This is the second enzyme in the parallel isoleucine-valine biosynthetic pathway Amino acid biosynthesis Pyruvate family .]---[COG0059 IlvC Ketol-acid reductoisomerase Amino acid transport and metabolism / Coenzyme metabolism .]---[PRK05479 PRK05479 ketol-acid reductoisomerase Provisional.]---[pfam07991 IlvN Acetohydroxy acid isomeroreductase catalytic …
MMETSP0329-20121206|10182_1	197	0	0	0	0	0	0	0	0	0	0	0	0	0	0	0	0
MMETSP0329-20121206|10183_1	173	0	Predicted protein	Phaeodactylum tricornutum (strain CCAP 1055/1)	0	0	0	0	0	GO:0015986	ATP synthesis coupled proton transport	GO:0015078	hydrogen ion transmembrane transporter activity	GO:0000276	mitochondrial proton-transporting ATP synthase complex	coupling factor F(o)	0	0
MMETSP0329-20121206|10184_1	113	0	Predicted protein	Phaeodactylum tricornutum (strain CCAP 1055/1)	0	0	0	0	0	0	0	0	0	0	0	pfam08561	pfam08561 Ribosomal_L37 Mitochondrial ribosomal protein L37. This family includes yeast MRPL37 a mitochondrial ribosomal protein.
MMETSP0329-20121206|10186_1	358	0	Predicted protein	Thalassiosira pseudonana	0	0	0	0	0	0	0	0	0	0	0	0	0
MMETSP0329-20121206|10187_1	332	Neurofilament heavy polypeptide	0	0	0	0	0	0	0	0	0	0	0	0	0	0	0
MMETSP0329-20121206|10188_1	453	Diaminopimelate decarboxylase	LysA protein	Sorangium cellulosum (strain So ce56)	4.1.1.20	Diaminopimelate decarboxylase.	Amino-acid biosynthesis	L-lysine biosynthesis via DAP pathway	L-lysine from DL-2	6-diaminopimelate: step 1/1	GO:0006596	polyamine biosynthetic process	GO:0008836	diaminopimelate decarboxylase activity	0	0	cd06836]---[cd06810]---[cd06828]---[COG0019]---[TIGR01048]---[cd06841]---[cd06839]---[pfam02784]---[PRK08961]---[cd06840]---[cd06808]---[cd00622]---[cd06842]---[TIGR03099]---[PLN02537]---[cd06843]---[pfam00278	cd06836 PLPDE_III_ODC_DapDC_like_1 Type III Pyridoxal 5-phosphate (PLP)-Dependent Enzymes Uncharacterized Proteins with similarity to Ornithine and Diaminopimelate Decarboxylases. This subfamily contains uncharacterized proteins with similarity to ornithine decarboxylase (ODC) and diaminopimelate decarboxylase (DapDC). ODC and DapDC are fold type III PLP-dependent enzymes that contain an N-termin…
MMETSP0329-20121206|10189_1	222	0	0	0	0	0	0	0	0	0	0	0	0	0	0	0	0
MMETSP0329-20121206|1019_1	370	0	Predicted protein	Phaeodactylum tricornutum (strain CCAP 1055/1)	0	0	0	0	0	0	0	0	0	0	0	0	0
MMETSP0329-20121206|10190_1	381	0	Predicted protein	Phaeodactylum tricornutum (strain CCAP 1055/1)	0	0	0	0	0	0	0	0	0	0	0	0	0
MMETSP0329-20121206|10191_1	621	Peptide chain release factor 3	Predicted protein	Phaeodactylum tricornutum (strain CCAP 1055/1)	0	0	0	0	0	GO:0006184	GTP catabolic process	GO:0005525]---[GO:0003924]---[GO:0016149	GTP binding]---[GTPase activity]---[translation release factor activity	codon specific	GO:0005737	cytoplasm	PRK00741]---[COG4108]---[TIGR00503]---[cd04169]---[PRK12740]---[COG0480]---[PRK13351]---[TIGR00484]---[cd01886]---[pfam00009]---[cd04170]---[PRK12739]---[cd00881]---[cd03689]---[PRK00007]---[cd04168]---[cd01891]---[cd01890]---[COG1217]---[TIGR01394	PRK00741 prfC peptide chain release factor 3 Provisional.]---[COG4108 PrfC Peptide chain release factor RF-3 Translation ribosomal structure and biogenesis .]---[TIGR00503 prfC peptide chain release factor 3. This translation releasing factor RF-3 (prfC) was originally described as stop codon-independent in contrast to peptide chain release factor 1 (RF-1 prfA) and RF-2 (prfB). RF-1 and RF-2 are …
MMETSP0329-20121206|10193_1	481	Protein MITOFERRINLIKE 1 chloroplastic	Predicted protein (Fragment)	Phaeodactylum tricornutum (strain CCAP 1055/1)	0	0	0	0	0	GO:0006810	transport	0	0	GO:0016021	integral to membrane	PTZ00168]---[pfam00153]---[pfam00153]---[pfam00153]---[PTZ00169	PTZ00168 PTZ00168 mitochondrial carrier protein Provisional.]---[pfam00153 Mito_carr Mitochondrial carrier protein. ]---[PTZ00169 PTZ00169 ADP/ATP transporter on adenylate translocase Provisional.
MMETSP0329-20121206|10194_1	424	Dual-specificity RNA methyltransferase RlmN	Predicted protein (Fragment)	Phaeodactylum tricornutum (strain CCAP 1055/1)	2.1.1.192	23S rRNA (adenine(2503)-C(2))-methyltransferase.	0	0	0	GO:0001510]---[GO:0006364	RNA methylation]---[rRNA processing	GO:0008173	RNA methyltransferase activity	GO:0005737	cytoplasm	COG0820]---[TIGR00048]---[PRK14457]---[PRK11194]---[PRK14462]---[PRK14469]---[PRK14467]---[PRK14468]---[PRK14463]---[PRK14460]---[PRK14466]---[PRK14461]---[PRK14454]---[PRK14455]---[PRK14459]---[PRK14464]---[PRK14453]---[PRK14456]---[PRK14470]---[PRK14465	COG0820 COG0820 Predicted Fe-S-cluster redox enzyme General function prediction only .]---[TIGR00048 TIGR00048 23S rRNA m2A2503 methyltransferase. A Staphylococcus sciuri plasmid-borne member of this family Cfr has been identified as essential to transferrable resistance to chloramphenicol and florfenicol by an unknown mechanism. A 14-15 residue cluster with four perfectly conserved Cys residues …
MMETSP0329-20121206|10195_1	491	0	Predicted protein	Phaeodactylum tricornutum (strain CCAP 1055/1)	0	0	0	0	0	0	0	0	0	0	0	0	0
MMETSP0329-20121206|10196_1	94	Ras guanine nucleotide exchange factor L	Leucine rich repeat protein	Leptospira santarosai str. HAI134	0	0	0	0	0	0	0	0	0	0	0	0	0
MMETSP0329-20121206|10197_1	339	GDP-fucose transporter 1	Predicted protein	Phaeodactylum tricornutum (strain CCAP 1055/1)	0	0	0	0	0	0	0	0	0	GO:0016021	integral to membrane	TIGR00817]---[PTZ00343]---[pfam08449	TIGR00817 tpt Tpt phosphate/phosphoenolpyruvate translocator. The 6-8 TMS Triose-phosphate Transporter (TPT) Family (TC 2.A.7.9)Functionally characterized members of the TPT family are derived from the inner envelope membranes of chloroplasts and nongreen plastids of plants. However homologues are also present in yeast. Saccharomyces cerevisiae has three functionally uncharacterized TPT paralogue…
MMETSP0329-20121206|10199_1	489	0	Predicted protein	Thalassiosira pseudonana	0	0	0	0	0	0	0	0	0	0	0	0	0
MMETSP0329-20121206|102_1	2222	0	Predicted protein	Phaeodactylum tricornutum (strain CCAP 1055/1)	0	0	0	0	0	0	0	0	0	0	0	0	0
MMETSP0329-20121206|1020_1	374	0	Uncharacterized protein	Thalassiosira oceanica	0	0	0	0	0	0	0	0	0	0	0	0	0
MMETSP0329-20121206|10200_1	1055	Uncharacterized WD repeat-containing protein all2124	Predicted protein	Phaeodactylum tricornutum (strain CCAP 1055/1)	0	0	0	0	0	0	0	0	0	0	0	cd00200]---[COG2319]---[COG2319]---[pfam00400]---[smart00320	cd00200 WD40 WD40 domain found in a number of eukaryotic proteins that cover a wide variety of functions including adaptor/regulatory modules in signal transduction pre-mRNA processing and cytoskeleton assembly typically contains a GH dipeptide 11-24 residues from its N-terminus and the WD dipeptide at its C-terminus and is 40 residues long hence the name WD40 between GH and WD lies a conserved c…
MMETSP0329-20121206|10201_1	330	RRP15-like protein	Predicted protein	Phaeodactylum tricornutum (strain CCAP 1055/1)	0	0	0	0	0	0	0	0	0	0	0	0	0
MMETSP0329-20121206|10202_1	312	0	Uncharacterized protein	Thalassiosira oceanica	0	0	0	0	0	GO:0031167	rRNA methylation	GO:0008168	methyltransferase activity	0	0	pfam03602]---[COG0742]---[TIGR00095]---[PRK10909	pfam03602 Cons_hypoth95 Conserved hypothetical protein 95. ]---[COG0742 COG0742 N6-adenine-specific methylase DNA replication recombination and repair .]---[TIGR00095 TIGR00095 RNA methyltransferase RsmD family. This model represents a family of uncharacterized bacterial proteins. Members are present in nearly every complete bacterial genome always in a single copy. PSI-BLAST analysis shows homol…
MMETSP0329-20121206|10203_1	212	0	0	0	0	0	0	0	0	0	0	0	0	0	0	0	0
MMETSP0329-20121206|10204_1	258	0	0	0	0	0	0	0	0	0	0	0	0	0	0	0	0
MMETSP0329-20121206|10205_1	236	0	0	0	0	0	0	0	0	0	0	0	0	0	0	0	0
MMETSP0329-20121206|10206_1	298	0	0	0	0	0	0	0	0	0	0	0	0	0	0	0	0
MMETSP0329-20121206|10207_1	225	Vacuolar-sorting protein SNF7	Predicted protein	Phaeodactylum tricornutum (strain CCAP 1055/1)	0	0	0	0	0	GO:0015031	protein transport	0	0	0	0	pfam03357]---[PTZ00446]---[PTZ00464	pfam03357 Snf7 Snf7. This family of proteins are involved in protein sorting and transport from the endosome to the vacuole/lysosome in eukaryotic cells. Vacuoles/lysosomes play an important role in the degradation of both lipids and cellular proteins. In order to perform this degradative function vacuoles/lysosomes contain numerous hydrolases which have been transported in the form of inactive p…
MMETSP0329-20121206|10208_1	115	0	0	0	0	0	0	0	0	0	0	0	0	0	0	0	0
MMETSP0329-20121206|10209_1	748	E3 ubiquitin-protein ligase MYLIP	Predicted protein	Phaeodactylum tricornutum (strain CCAP 1055/1)	0	0	Protein modification	protein ubiquitination	0	0	0	GO:0046872	metal ion binding	0	0	pfam13920]---[pfam01363]---[smart00064]---[cd00065	pfam13920 zf-C3HC4_3 Zinc finger C3HC4 type (RING finger). ]---[pfam01363 FYVE FYVE zinc finger. The FYVE zinc finger is named after four proteins that it has been found in Fab1 YOTB/ZK632.12 Vac1 and EEA1. The FYVE finger has been shown to bind two Zn ions. The FYVE finger has eight potential zinc coordinating cysteine positions. Many members of this family also include two histidines in a motif…
MMETSP0329-20121206|1021_1	336	WW domain-containing oxidoreductase	Uncharacterized protein	Strongylocentrotus purpuratus	0	0	0	0	0	GO:0055114	oxidation-reduction process	GO:0016491	oxidoreductase activity	0	0	cd05327]---[cd09810]---[PRK06197]---[cd09807]---[cd09809]---[cd05324]---[PLN00015]---[PRK07453]---[TIGR01289]---[COG1028]---[PRK06196]---[cd05233]---[PRK05854]---[cd05374]---[PRK05565]---[COG0300]---[cd08941]---[cd05333]---[PRK05653]---[PRK06914	'cd05327 retinol-DH_like_SDR_c_like retinol dehydrogenase (retinol-DH) Light dependent Protochlorophyllide (Pchlide) OxidoReductase (LPOR) and related proteins classical (c) SDRs. Classical SDR subgroup containing retinol-DHs LPORs and related proteins. Retinol is processed by a medium chain alcohol dehydrogenase followed by retinol-DHs. Pchlide reductases act in chlorophyll biosynthesis. There a…
have additional elements in the C-terminal region and typically have a TGXXGXXG cofactor binding motif. Complex (multidomain) SDRs such as ketoreductase domains of fatty acid synthase have a GGXGXXG NAD(P)-binding motif and an altered active site motif (YXXXN). Fungal type ketoacyl reductases have a TGXXXGX(1-2)G NAD(P)-binding motif. Some atypical SDRs have lost catalytic activity and/or have an…
MMETSP0329-20121206|10210_1	191	0	Predicted protein	Phaeodactylum tricornutum (strain CCAP 1055/1)	0	0	0	0	0	0	0	0	0	0	0	0	0
MMETSP0329-20121206|10212_1	173	0	Predicted protein	Thalassiosira pseudonana	0	0	0	0	0	0	0	0	0	0	0	0	0
MMETSP0329-20121206|10213_1	1133	0	Uncharacterized protein	Nasonia vitripennis	0	0	0	0	0	0	0	GO:0008270	zinc ion binding	GO:0005622	intracellular	0	0
MMETSP0329-20121206|10214_1	305	0	Uncharacterized protein	Fulvivirga imtechensis AK7	0	0	0	0	0	0	0	0	0	0	0	0	0
MMETSP0329-20121206|10215_1	229	0	0	0	0	0	0	0	0	0	0	0	0	0	0	0	0
MMETSP0329-20121206|10216_1	1103	Uncharacterized membrane protein YLR241W	Predicted protein	Phaeodactylum tricornutum (strain CCAP 1055/1)	0	0	0	0	0	0	0	0	0	GO:0016020	membrane	pfam02714]---[COG5594]---[COG5594]---[pfam13967	'pfam02714 DUF221 Domain of unknown function DUF221. This family consists of hypothetical transmembrane proteins none of which have any function the aligned region is at 538 residues at maximum length.]---[COG5594 COG5594 Uncharacterized integral membrane protein Function unknown .]---[pfam13967 RSN1_TM Late exocytosis associated with Golgi transport. This family represents the first three transm…
MMETSP0329-20121206|10217_1	375	0	Predicted protein	Phaeodactylum tricornutum (strain CCAP 1055/1)	0	0	0	0	0	0	0	0	0	0	0	0	0
MMETSP0329-20121206|10218_1	345	Serine/threonine-protein phosphatase PP1-beta catalytic subunit	Serine/threonine-protein phosphatase	Bacillariophyta	3.1.3.16	Phosphoprotein phosphatase.	0	0	0	0	0	GO:0004721	phosphoprotein phosphatase activity	0	0	cd07414]---[PTZ00480]---[smart00156]---[PTZ00244]---[cd07415]---[PTZ00239]---[cd07417]---[cd07416]---[cd07419]---[cd00144]---[cd07420]---[cd07418]---[pfam00149]---[COG0639]---[cd07424]---[cd00838]---[cd07413]---[cd07423	'cd07414 MPP_PP1_PPKL PP1 PPKL (PP1 and kelch-like) enzymes and related proteins metallophosphatase domain. PP1 (protein phosphatase type 1) is a serine/threonine phosphatase that regulates many cellular processes including cell-cycle progression protein synthesis muscle contraction carbohydrate metabolism transcription and neuronal signaling through its interaction with at least 180 known target…
erine phosphatases nucleotidases sphingomyelin phosphodiesterases and 2''-3'' cAMP phosphodiesterases as well as nucleases such as bacterial SbcD or yeast MRE11. The most conserved regions in this superfamily centre around the metal chelating residues.]---[COG0639 ApaH Diadenosine tetraphosphatase and related serine/threonine protein phosphatases Signal transduction mechanisms .]---[cd07424 MPP_P…
MMETSP0329-20121206|10219_1	649	0	0	0	0	0	0	0	0	0	0	0	0	0	0	0	0
MMETSP0329-20121206|1022_1	3723	Probable E3 ubiquitin-protein ligase DDB_G0283893	Predicted protein	Thalassiosira pseudonana	0	0	Protein modification	protein ubiquitination	0	0	0	GO:0008270	zinc ion binding	0	0	smart00396]---[pfam02207]---[pfam06839	smart00396 ZnF_UBR1 Putative zinc finger in N-recognin a recognition component of the N-end rule pathway. Domain is involved in recognition of N-end rule substrates in yeast Ubr1p.]---[pfam02207 zf-UBR Putative zinc finger in N-recognin (UBR box). This region is found in E3 ubiquitin ligases that recognise N-recognins.]---[pfam06839 zf-GRF GRF zinc finger. This presumed zinc binding domain is fou…
MMETSP0329-20121206|10220_1	473	DNA polymerase delta small subunit	Predicted protein	Phaeodactylum tricornutum (strain CCAP 1055/1)	2.7.7.7	DNA-directed DNA polymerase.	0	0	0	GO:0006260	DNA replication	GO:0003677]---[GO:0003887	DNA binding]---[DNA-directed DNA polymerase activity	0	0	cd07387]---[pfam04042]---[COG1311	cd07387 MPP_PolD2_C PolD2 (DNA polymerase delta subunit 2) C-terminal domain. PolD2 (DNA polymerase delta subunit 2) is an auxiliary subunit of the eukaryotic DNA polymerase delta (PolD) complex thought to play a regulatory role and to serve as a scaffold for PolD assembly by interacting simultaneously with all of the other three subunits. PolD2 is catalytically inactive and lacks the active site…
MMETSP0329-20121206|10221_1	339	Putative deoxyribonuclease TATDN1	Predicted protein	Phaeodactylum tricornutum (strain CCAP 1055/1)	0	0	0	0	0	0	0	GO:0016888	endodeoxyribonuclease activity	' producing 5''-phosphomonoesters'	0	0	cd01310]---[COG0084]---[pfam01026]---[TIGR00010]---[PRK10425]---[PRK11449]---[PRK10812	cd01310 TatD_DNAse TatD like proteins E.coli TatD is a cytoplasmic protein shown to have magnesium dependent DNase activity.]---[COG0084 TatD Mg-dependent DNase DNA replication recombination and repair .]---[pfam01026 TatD_DNase TatD related DNase. This family of proteins are related to a large superfamily of metalloenzymes. TatD a member of this family has been shown experimentally to be a DNase…
MMETSP0329-20121206|10222_1	441	0	Putative uncharacterized protein	Phaeodactylum tricornutum (strain CCAP 1055/1)	0	0	0	0	0	0	0	0	0	0	0	pfam04403]---[COG2995	pfam04403 PqiA Paraquat-inducible protein A. Paraquat is a superoxide radical-generating agent. The promoter for the pqiA gene is also inducible by other known superoxide generators. This is predicted to be a family of integral membrane proteins possibly located in the inner membrane. This family is related to NADH dehydrogenase subunit 2 (pfam00361).]---[COG2995 PqiA Uncharacterized paraquat-ind…
MMETSP0329-20121206|10223_1	417	0	Predicted protein	Phaeodactylum tricornutum (strain CCAP 1055/1)	0	0	0	0	0	0	0	0	0	0	0	0	0
MMETSP0329-20121206|10224_1	175	0	0	0	0	0	0	0	0	0	0	0	0	0	0	0	0
MMETSP0329-20121206|10225_1	138	0	0	0	0	0	0	0	0	0	0	0	0	0	0	0	0
MMETSP0329-20121206|10226_1	298	Proteasome subunit beta type-7	Proteasome subunit beta type (Fragment)	Phaeodactylum tricornutum (strain CCAP 1055/1)	3.4.25.1	Proteasome endopeptidase complex.	0	0	0	GO:0051603	proteolysis involved in cellular protein catabolic process	GO:0004298	threonine-type endopeptidase activity	GO:0005737]---[GO:0005634]---[GO:0005839	cytoplasm]---[nucleus]---[proteasome core complex	cd03763]---[cd01912]---[cd01906]---[pfam00227]---[COG0638]---[cd03764]---[cd03762]---[TIGR03634]---[cd01901]---[cd03761]---[PTZ00488]---[cd03756]---[cd03760]---[TIGR03633]---[PRK03996]---[cd01911]---[cd03757]---[cd03758]---[PTZ00246]---[cd03759	cd03763 proteasome_beta_type_7 proteasome beta type-7 subunit. The 20S proteasome multisubunit proteolytic complex is the central enzyme of nonlysosomal protein degradation in both the cytosol and nucleus. It is composed of 28 subunits arranged as four homoheptameric rings that stack on top of one another forming an elongated alpha-beta-beta-alpha cylinder with a central cavity. The proteasome al…
MMETSP0329-20121206|10227_1	2439	0	Predicted protein	Thalassiosira pseudonana	0	0	0	0	0	0	0	0	0	0	0	0	0
MMETSP0329-20121206|10228_1	551	Adenylate kinase isoenzyme 1	Predicted protein (Fragment)	Thalassiosira pseudonana	2.7.4.3]---[2.7.4.6	Adenylate kinase.]---[Nucleoside-diphosphate kinase.	0	0	0	GO:0006139	nucleobase-containing compound metabolic process	GO:0005524]---[GO:0019205	ATP binding]---[nucleobase-containing compound kinase activity	0	0	cd01428]---[TIGR01359]---[pfam00406]---[TIGR01360]---[TIGR01351]---[COG0563]---[PLN02200]---[cd00204]---[cd00204]---[PRK14527]---[PRK00279]---[PRK14531]---[PRK14532]---[PRK02496]---[PTZ00088]---[PLN02842]---[pfam12796]---[pfam12796]---[pfam12796]---[pfam12796]---[PLN02459]---[PRK14528]---[PRK14526]---[PRK13808	cd01428 ADK Adenylate kinase (ADK) catalyzes the reversible phosphoryl transfer from adenosine triphosphates (ATP) to adenosine monophosphates (AMP) and to yield adenosine diphosphates (ADP). This enzyme is required for the biosynthesis of ADP and is essential for homeostasis of adenosine phosphates.]---[TIGR01359 UMP_CMP_kin_fam UMP-CMP kinase family. This subfamily of the adenylate kinase super…
MMETSP0329-20121206|10229_1	165	0	Predicted protein	Thalassiosira pseudonana	0	0	0	0	0	0	0	0	0	0	0	0	0
MMETSP0329-20121206|1023_1	615	0	0	0	0	0	0	0	0	0	0	0	0	0	0	0	0
MMETSP0329-20121206|10230_1	340	Aspartate beta-hydroxylase domain-containing protein 2	Uncharacterized protein	Thalassiosira oceanica	0	0	0	0	0	GO:0018193	peptidyl-amino acid modification	0	0	0	0	pfam05118]---[COG3555	pfam05118 Asp_Arg_Hydrox Aspartyl/Asparaginyl beta-hydroxylase. Iron (II)/2-oxoglutarate (2-OG)-dependent oxygenases catalyze oxidative reactions in a range of metabolic processes. Proline 3-hydroxylase hydroxylates proline at position 3 the first of a 2-OG oxygenase catalyzing oxidation of a free alpha-amino acid. The structure of proline 3-hydroxylase contains the conserved motifs present in ot…
MMETSP0329-20121206|10231_1	637	0	Predicted protein	Phaeodactylum tricornutum (strain CCAP 1055/1)	0	0	0	0	0	0	0	0	0	0	0	0	0
MMETSP0329-20121206|10232_1	521	0	Predicted protein	Thalassiosira pseudonana	0	0	0	0	0	0	0	GO:0043565]---[GO:0003700	sequence-specific DNA binding]---[sequence-specific DNA binding transcription factor activity	GO:0005634	nucleus	pfam00447]---[smart00415]---[COG5169	pfam00447 HSF_DNA-bind HSF-type DNA-binding. ]---[smart00415 HSF heat shock factor. ]---[COG5169 HSF1 Heat shock transcription factor Transcription .
MMETSP0329-20121206|10233_1	279	Peptide deformylase 1B chloroplastic/mitochondrial	Uncharacterized protein	Thalassiosira oceanica	3.5.1.88	Peptide deformylase.	0	0	0	0	0	GO:0005506]---[GO:0042586	iron ion binding]---[peptide deformylase activity	0	0	pfam01327]---[cd00487]---[COG0242]---[PRK00150]---[PRK12846]---[PRK14597]---[TIGR00079]---[PRK14598]---[PRK14596]---[PRK14595]---[PRK09218	pfam01327 Pep_deformylase Polypeptide deformylase. ]---[cd00487 Pep_deformylase Polypeptide or peptide deformylase a family of metalloenzymes that catalyzes the removal of the N-terminal formyl group in a growing polypeptide chain following translation initiation during protein synthesis in prokaryotes. These enzymes utilize Fe(II) as the catalytic metal ion which can be replaced with a nickel or…
MMETSP0329-20121206|10234_1	205	Peptidyl-prolyl cis-trans isomerase FKBP13 chloroplastic	Peptidyl-prolyl cis-trans isomerase (Fragment)	Phaeodactylum tricornutum (strain CCAP 1055/1)	5.2.1.8	Peptidylprolyl isomerase.	0	0	0	GO:0006457]---[GO:0000413	protein folding]---[protein peptidyl-prolyl isomerization	GO:0003755	peptidyl-prolyl cis-trans isomerase activity	0	0	pfam00254]---[COG0545]---[COG1047]---[PRK10902]---[PRK11570	pfam00254 FKBP_C FKBP-type peptidyl-prolyl cis-trans isomerase. ]---[COG0545 FkpA FKBP-type peptidyl-prolyl cis-trans isomerases 1 Posttranslational modification protein turnover chaperones .]---[COG1047 SlpA FKBP-type peptidyl-prolyl cis-trans isomerases 2 Posttranslational modification protein turnover chaperones .]---[PRK10902 PRK10902 FKBP-type peptidyl-prolyl cis-trans isomerase Provisional.…
MMETSP0329-20121206|10235_1	148	0	0	0	0	0	0	0	0	0	0	0	0	0	0	0	0
MMETSP0329-20121206|10236_1	662	Leucine-rich repeat receptor-like serine/threonine-protein kinase At1g17230	Predicted protein (Fragment)	Phaeodactylum tricornutum (strain CCAP 1055/1)	2.7.11.1	Non-specific serine/threonine protein kinase.	0	0	0	0	0	0	0	0	0	PLN00113]---[PLN00113]---[PLN00113]---[PLN00113]---[PLN00113]---[PLN00113]---[PLN00113]---[PLN03150]---[PLN03150]---[PLN03150]---[PLN03150]---[PLN03150]---[PLN03150	PLN00113 PLN00113 leucine-rich repeat receptor-like protein kinase Provisional.]---[PLN03150 PLN03150 hypothetical protein Provisional.
MMETSP0329-20121206|10237_1	536	0	Predicted protein	Phaeodactylum tricornutum (strain CCAP 1055/1)	0	0	0	0	0	0	0	GO:0008270	zinc ion binding	0	0	pfam04536]---[pfam13639]---[cd00162]---[smart00184]---[COG1512]---[pfam00097]---[pfam13923]---[pfam13445	'pfam04536 Repair_PSII Repair protein. In plants this domain plays a role in the photosystem II (PSII) repair cycle. It may be involved in the regulation of synthesis/degradation of the D1 protein of the PSII core and in the assembly of PSII monomers into dimers in the grana stacks. Its function in other organisms is unknown.]---[pfam13639 zf-RING_2 Ring finger domain. ]---[cd00162 RING RING-fing…
MMETSP0329-20121206|10238_1	107	0	Predicted protein	Phaeodactylum tricornutum (strain CCAP 1055/1)	0	0	0	0	0	0	0	0	0	0	0	0	0
MMETSP0329-20121206|10239_1	268	0	Putative uncharacterized protein	Aureococcus anophagefferens	0	0	0	0	0	0	0	0	0	0	0	pfam12707	pfam12707 DUF3804 Protein of unknown function (DUF3804). This family is approximately 130 residues. Dali search indicates this protein carries a NTF2-fold with a hydrophobic cavity as a structural homologue to 1JB2 2R4I 3FSD and 2UX0. In this hydrophobic cavity Arg 118 provides the H-bonding force to hold a PEG molecule from crystallisation. The interface interaction suggests that the biomolecule…
MMETSP0329-20121206|1024_1	632	0	0	0	0	0	0	0	0	0	0	0	0	0	0	0	0
MMETSP0329-20121206|10240_1	303	Putative mitochondrial carrier protein PET8	Predicted protein	Phaeodactylum tricornutum (strain CCAP 1055/1)	0	0	0	0	0	GO:0055085	transmembrane transport	0	0	GO:0016021	integral to membrane	PTZ00168]---[pfam00153]---[pfam00153]---[pfam00153	PTZ00168 PTZ00168 mitochondrial carrier protein Provisional.]---[pfam00153 Mito_carr Mitochondrial carrier protein.
MMETSP0329-20121206|10241_1	287	0	0	0	0	0	0	0	0	0	0	0	0	0	0	0	0
MMETSP0329-20121206|10242_1	377	Fucoxanthin-chlorophyll a-c binding protein chloroplastic	Predicted protein (Fragment)	Phaeodactylum tricornutum (strain CCAP 1055/1)	0	0	0	0	0	0	0	0	0	0	0	pfam00504]---[pfam00504	pfam00504 Chloroa_b-bind Chlorophyll A-B binding protein.
MMETSP0329-20121206|10243_1	680	Threonine--tRNA ligase	Predicted protein	Phaeodactylum tricornutum (strain CCAP 1055/1)	6.1.1.3	Threonine--tRNA ligase.	0	0	0	GO:0006435	threonyl-tRNA aminoacylation	GO:0005524]---[GO:0004829	ATP binding]---[threonine-tRNA ligase activity	GO:0005737	cytoplasm	PRK12305]---[PRK00413]---[PLN02837]---[COG0441]---[TIGR00418]---[PRK12444]---[PLN02908]---[cd00771]---[PRK14799]---[pfam00587]---[PRK03991]---[cd00670]---[cd00860]---[cd00768]---[TIGR00408]---[pfam03129]---[COG0442]---[smart00863]---[pfam07973]---[PRK14938	'PRK12305 thrS threonyl-tRNA synthetase Reviewed.]---[PRK00413 thrS threonyl-tRNA synthetase Reviewed.]---[PLN02837 PLN02837 threonine-tRNA ligase.]---[COG0441 ThrS Threonyl-tRNA synthetase Translation ribosomal structure and biogenesis .]---[TIGR00418 thrS threonyl-tRNA synthetase. This model represents the threonyl-tRNA synthetase found in most organisms. This protein is a class II tRNA synthet…
MMETSP0329-20121206|10244_1	219	0	0	0	0	0	0	0	0	0	0	0	0	0	0	0	0
MMETSP0329-20121206|10245_1	856	Probable spermidine synthase	Uncharacterized protein	Thalassiosira oceanica	2.5.1.16	Spermidine synthase.	Amine and polyamine biosynthesis	spermidine biosynthesis	spermidine from putrescine: step 1/1	GO:0008295	spermidine biosynthetic process	GO:0004014]---[GO:0016740	adenosylmethionine decarboxylase activity]---[transferase activity	0	0	PRK00811]---[COG0421]---[pfam01564]---[PLN02823]---[TIGR00417]---[PRK03612]---[PRK01581]---[PLN02366]---[COG4262]---[pfam02675]---[TIGR03330]---[COG1586]---[PRK01236]---[PRK01706]---[PRK02770]---[PRK00458]---[PRK04025]---[PRK03124	'PRK00811 PRK00811 spermidine synthase Provisional.]---[COG0421 SpeE Spermidine synthase Amino acid transport and metabolism .]---[pfam01564 Spermine_synth Spermine/spermidine synthase. Spermine and spermidine are polyamines. This family includes spermidine synthase that catalyzes the fifth (last) step in the biosynthesis of spermidine from arginine and spermine synthase.]---[PLN02823 PLN02823 sp…
MMETSP0329-20121206|10246_1	496	0	Predicted protein	Phaeodactylum tricornutum (strain CCAP 1055/1)	0	0	0	0	0	0	0	0	0	0	0	pfam03016	pfam03016 Exostosin Exostosin family. The EXT family is a family of tumour suppressor genes. Mutations of EXT1 on 8q24.1 EXT2 on 11p11-13 and EXT3 on 19p have been associated with the autosomal dominant disorder known as hereditary multiple exostoses (HME). This is the most common known skeletal dysplasia. The chromosomal locations of other EXT genes suggest association with other forms of neopla…
MMETSP0329-20121206|10247_1	237	0	0	0	0	0	0	0	0	0	0	0	0	0	0	0	0
MMETSP0329-20121206|10248_1	445	RNA-binding protein 25	Predicted protein	Phaeodactylum tricornutum (strain CCAP 1055/1)	0	0	0	0	0	0	0	0	0	0	0	0	0
MMETSP0329-20121206|10249_1	333	0	Predicted protein	Phaeodactylum tricornutum (strain CCAP 1055/1)	0	0	0	0	0	GO:0006352	transcription initiation	DNA-dependent	0	0	0	0	cd07979]---[pfam02291	cd07979 TAF9 TATA Binding Protein (TBP) Associated Factor 9 (TAF9) is one of several TAFs that bind TBP and is involved in forming Transcription Factor IID (TFIID) complex. The TATA Binding Protein (TBP) Associated Factor 9 (TAF9) is one of several TAFs that bind TBP and are involved in forming the TFIID complex. TFIID is one of seven General Transcription Factors (GTF) (TFIIA TFIIB TFIID TFIIE T…
MMETSP0329-20121206|1025_1	440	Acetamidase	Acetamidase/Formamidase family protein	Treponema phagedenis F0421	0	0	0	0	0	0	0	GO:0016811	hydrolase activity	acting on carbon-nitrogen (but not peptide) bonds	in linear amides	0	0	COG2421]---[pfam03069	COG2421 COG2421 Predicted acetamidase/formamidase Energy production and conversion .]---[pfam03069 FmdA_AmdA Acetamidase/Formamidase family. This family includes amidohydrolases of formamide EC 3.5.1.49 and acetamide. Methylophilus methylotrophus fmdA forms a homotrimer suggesting all the members of this family also do.
MMETSP0329-20121206|10250_1	511	0	Predicted protein	Phaeodactylum tricornutum (strain CCAP 1055/1)	0	0	0	0	0	0	0	0	0	0	0	0	0
MMETSP0329-20121206|10251_1	478	Glutaredoxin-C2	Uncharacterized protein	Thalassiosira oceanica	0	0	0	0	0	GO:0045454	cell redox homeostasis	GO:0009055]---[GO:0050660]---[GO:0015035	electron carrier activity]---[flavin adenine dinucleotide binding]---[protein disulfide oxidoreductase activity	0	0	cd03419]---[cd03419]---[TIGR02180]---[TIGR02180]---[cd02066]---[cd02066]---[COG0695]---[COG0695]---[TIGR01292]---[pfam00462]---[pfam00462]---[TIGR02181]---[TIGR02181]---[COG0492]---[TIGR02189]---[TIGR02189]---[cd03029]---[TIGR02190]---[PRK15317]---[cd03418]---[cd03418]---[pfam07992]---[TIGR03140]---[COG3634]---[cd02976]---[cd02976]---[PHA03050]---[PHA03050]---[cd03028]---[COG0278	cd03419 GRX_GRXh_1_2_like Glutaredoxin (GRX) family GRX human class 1 and 2 (h_1_2)-like subfamily composed of proteins similar to human GRXs approximately 10 kDa in size and proteins containing a GRX or GRX-like domain. GRX is a glutathione (GSH) dependent reductase catalyzing the disulfide reduction of target proteins such as ribonucleotide reductase. It contains a redox active CXXC motif in a …
MMETSP0329-20121206|10253_1	721	Probable ATP-dependent RNA helicase DHX35	Predicted protein	Phaeodactylum tricornutum (strain CCAP 1055/1)	3.6.4.13	RNA helicase.	0	0	0	0	0	GO:0005524]---[GO:0008026]---[GO:0003676	ATP binding]---[ATP-dependent helicase activity]---[nucleic acid binding	0	0	COG1643]---[TIGR01967]---[PRK11131]---[TIGR01970]---[PRK11664]---[cd00046]---[pfam04408]---[smart00487]---[smart00847]---[pfam07717]---[smart00490	COG1643 HrpA HrpA-like helicases DNA replication recombination and repair .]---[TIGR01967 DEAH_box_HrpA ATP-dependent helicase HrpA. This model represents HrpA one of two related but uncharacterized DEAH-box ATP-dependent helicases in many Proteobacteria and a few high-GC Gram-positive bacteria. HrpA is about 1300 amino acids long while its paralog HrpB also uncharacterized is about 800 amino aci…
MMETSP0329-20121206|10254_1	346	0	Predicted protein	Phaeodactylum tricornutum (strain CCAP 1055/1)	0	0	0	0	0	0	0	0	0	0	0	0	0
MMETSP0329-20121206|10255_1	396	Multidrug and toxin extrusion protein 1	Predicted protein	Phaeodactylum tricornutum (strain CCAP 1055/1)	0	0	0	0	0	0	0	GO:0015297]---[GO:0015238	antiporter activity]---[drug transmembrane transporter activity	GO:0016020	membrane	cd13132]---[COG0534]---[COG0534]---[TIGR00797]---[cd13131]---[cd13137]---[cd13137]---[cd13133]---[cd12082]---[cd12082]---[pfam01554]---[PRK01766]---[cd13138]---[PRK00187]---[cd13136]---[cd13145]---[cd13142]---[cd13143]---[cd13144]---[cd13134	cd13132 MATE_eukaryotic Eukaryotic members of the multidrug and toxic compound extrusion (MATE) family. The integral membrane proteins from the MATE family are involved in exporting metabolites across the cell membrane and are responsible for multidrug resistance (MDR) in many bacteria and animals. MATE has also been identified as a large multigene family in plants where the proteins are linked t…
MMETSP0329-20121206|10256_1	508	0	0	0	0	0	0	0	0	0	0	0	0	0	0	0	0
MMETSP0329-20121206|10257_1	405	0	Predicted protein	Nematostella vectensis	0	0	0	0	0	0	0	0	0	GO:0016021	integral to membrane	cd08760]---[smart00665	cd08760 Cyt_b561_FRRS1_like Eukaryotic cytochrome b(561) including the FRRS1 gene product. Cytochrome b(561) as found in eukaryotes similar to and including the human FRRS1 gene product (ferric-chelate reductase 1) also called SDR-2 (stromal cell-derived receptor 2). This family comprises a variety of domain architectures many of which contain dopamine beta-monooxygenase (DOMON) domains. The prot…
MMETSP0329-20121206|10258_1	765	Peroxisomal bifunctional enzyme	Peroxisomal bifunctional enzyme	Phaeodactylum tricornutum (strain CCAP 1055/1)	1.1.1.35]---[4.2.1.17]---[5.3.3.8	3-hydroxyacyl-CoA dehydrogenase.]---[Enoyl-CoA hydratase.]---[Dodecenoyl-CoA isomerase.	Lipid metabolism	fatty acid beta-oxidation	0	GO:0006631	fatty acid metabolic process	GO:0003857]---[GO:0050662]---[GO:0004165]---[GO:0004300	3-hydroxyacyl-CoA dehydrogenase activity]---[coenzyme binding]---[dodecenoyl-CoA delta-isomerase activity]---[enoyl-CoA hydratase activity	0	0	PRK11730]---[PRK11154]---[TIGR02437]---[TIGR02440]---[COG1250]---[COG1250]---[PRK05808]---[PRK05808]---[PLN02545]---[PRK08268]---[pfam02737]---[TIGR02441]---[TIGR02441]---[cd06558]---[PRK09260]---[PRK07530]---[PRK07658]---[PRK06035]---[COG1024]---[TIGR02279]---[pfam00378]---[PRK06130]---[PRK07819	PRK11730 fadB multifunctional fatty acid oxidation complex subunit alpha Reviewed.]---[PRK11154 fadJ multifunctional fatty acid oxidation complex subunit alpha Reviewed.]---[TIGR02437 FadB fatty oxidation complex alpha subunit FadB. Members represent alpha subunit of multifunctional enzyme complex of the fatty acid degradation cycle. Activities include enoyl-CoA hydratase (EC 4.2.1.17) dodecenoyl…
MMETSP0329-20121206|10259_1	184	0	0	0	0	0	0	0	0	0	0	0	0	0	0	0	0
MMETSP0329-20121206|1026_1	370	Carbohydrate sulfotransferase 9	Predicted protein	Phaeodactylum tricornutum (strain CCAP 1055/1)	0	0	0	0	0	GO:0016051	carbohydrate biosynthetic process	GO:0008146	sulfotransferase activity	GO:0016021	integral to membrane	pfam03567	'pfam03567 Sulfotransfer_2 Sulfotransferase family. This family includes a variety of sulfotransferase enzymes. Chondroitin 6-sulfotransferase catalyzes the transfer of sulfate to position 6 of the N-acetylgalactosamine residue of chondroitin. This family also includes Heparan sulfate 2-O-sulfotransferase (HS2ST) and Heparan sulfate 6-sulfotransferase (HS6ST). Heparan sulfate (HS) is a co-recepto…
MMETSP0329-20121206|10260_1	494	0	Predicted protein	Phaeodactylum tricornutum (strain CCAP 1055/1)	0	0	0	0	0	0	0	0	0	0	0	0	0
MMETSP0329-20121206|10261_1	607	0	Predicted protein	Phaeodactylum tricornutum (strain CCAP 1055/1)	0	0	0	0	0	0	0	0	0	0	0	0	0
MMETSP0329-20121206|10262_1	184	0	Stress enhanced protein	Phaeodactylum tricornutum (strain CCAP 1055/1)	0	0	0	0	0	0	0	0	0	0	0	0	0
MMETSP0329-20121206|10263_1	506	Nucleoporin NSP1	Predicted protein	Phaeodactylum tricornutum (strain CCAP 1055/1)	0	0	0	0	0	0	0	GO:0017056	structural constituent of nuclear pore	GO:0005643	nuclear pore	0	0
MMETSP0329-20121206|10264_1	349	GPN-loop GTPase 1 homolog	Predicted protein	Phaeodactylum tricornutum (strain CCAP 1055/1)	0	0	0	0	0	0	0	GO:0017111]---[GO:0000166	nucleoside-triphosphatase activity]---[nucleotide binding	0	0	pfam03029]---[PRK13768]---[COG1100	pfam03029 ATP_bind_1 Conserved hypothetical ATP binding protein. Members of this family are found in a range of archaea and eukaryotes and have hypothesised ATP binding activity.]---[PRK13768 PRK13768 GTPase Provisional.]---[COG1100 COG1100 GTPase SAR1 and related small G proteins General function prediction only .
MMETSP0329-20121206|10266_1	317	0	Predicted protein	Phaeodactylum tricornutum (strain CCAP 1055/1)	0	0	0	0	0	0	0	0	0	0	0	0	0
MMETSP0329-20121206|10267_1	276	DnaJ homolog subfamily B member 3	Predicted protein	Thalassiosira pseudonana	0	0	0	0	0	0	0	0	0	0	0	pfam00226]---[TIGR02349]---[COG0484]---[cd06257]---[smart00271]---[PRK10767]---[PRK14278]---[PTZ00037]---[PRK14284]---[PRK14294]---[PRK14297]---[PRK14289]---[PRK14277]---[PRK14281]---[PRK14280]---[PRK14291]---[PRK14295]---[PRK14293]---[PRK14298]---[PRK14301	pfam00226 DnaJ DnaJ domain. DnaJ domains (J-domains) are associated with hsp70 heat-shock system and it is thought that this domain mediates the interaction. DnaJ-domain is therefore part of a chaperone (protein folding) system. The T-antigens although not in Prosite are confirmed as DnaJ containing domains from literature.]---[TIGR02349 DnaJ_bact chaperone protein DnaJ. This model represents bac…
MMETSP0329-20121206|10268_1	372	IST1-like protein	Uncharacterized protein (Fragment)	Thalassiosira oceanica	0	0	0	0	0	0	0	0	0	0	0	pfam03398	pfam03398 Ist1 Regulator of Vps4 activity in the MVB pathway. ESCRT-I -II and -III are endosomal sorting complexes required for transporting proteins and carry out cargo sorting and vesicle formation in the multivesicular bodies MVBs pathway. These complexes are transiently recruited from the cytoplasm to the endosomal membrane where they bind transmembrane proteins previously marked for degradat…
MMETSP0329-20121206|10269_1	794	0	Predicted protein	Phaeodactylum tricornutum (strain CCAP 1055/1)	0	0	0	0	0	0	0	0	0	0	0	pfam12796]---[cd00204	pfam12796 Ank_2 Ankyrin repeats (3 copies). ]---[cd00204 ANK ankyrin repeats ankyrin repeats mediate protein-protein interactions in very diverse families of proteins. The number of ANK repeats in a protein can range from 2 to over 20 (ankyrins for example). ANK repeats may occur in combinations with other types of domains. The structural repeat unit contains two antiparallel helices and a beta-h…
MMETSP0329-20121206|1027_1	664	0	Predicted protein	Phaeodactylum tricornutum (strain CCAP 1055/1)	0	0	0	0	0	0	0	0	0	0	0	0	0
MMETSP0329-20121206|10270_1	293	0	0	0	0	0	0	0	0	0	0	0	0	0	0	0	0
MMETSP0329-20121206|10271_1	352	0	0	0	0	0	0	0	0	0	0	0	0	0	0	0	0
MMETSP0329-20121206|10272_1	675	Uncharacterized transporter C323.07c	Predicted protein	Thalassiosira pseudonana	0	0	0	0	0	0	0	GO:0015297]---[GO:0015238	antiporter activity]---[drug transmembrane transporter activity	GO:0016020	membrane	COG0534]---[COG0534]---[cd13134]---[cd13132]---[cd12082]---[TIGR00797]---[cd13137]---[cd13137]---[cd13135]---[cd13131]---[pfam01554]---[cd13138]---[cd13138]---[cd13143]---[cd13133]---[cd13136	COG0534 NorM Na -driven multidrug efflux pump Defense mechanisms .]---[cd13134 MATE_like_8 Uncharacterized subfamily of the multidrug and toxic compound extrusion (MATE) proteins. The integral membrane proteins from the MATE family are involved in exporting metabolites across the cell membrane and are responsible for multidrug resistance (MDR) in many bacteria and animals. A number of family memb…
MMETSP0329-20121206|10273_1	618	Sarcosine/dimethylglycine N-methyltransferase	Predicted protein	Thalassiosira pseudonana	2.1.1.157	Sarcosine/dimethylglycine N-methyltransferase.	Amine and polyamine biosynthesis	betaine biosynthesis via glycine pathway	betaine from glycine: step 2/3	GO:0032259	methylation	GO:0008168	methyltransferase activity	0	0	cd02440]---[COG2230]---[pfam08241]---[COG2227]---[pfam13489]---[pfam13847]---[pfam12847]---[PLN02244]---[COG0500]---[TIGR02021]---[pfam02353]---[TIGR01983]---[PRK08317]---[pfam08242]---[PRK07580]---[pfam13649	cd02440 AdoMet_MTases S-adenosylmethionine-dependent methyltransferases (SAM or AdoMet-MTase) class I AdoMet-MTases are enzymes that use S-adenosyl-L-methionine (SAM or AdoMet) as a substrate for methyltransfer creating the product S-adenosyl-L-homocysteine (AdoHcy). There are at least five structurally distinct families of AdoMet-MTases class I being the largest and most diverse. Within this cla…
MMETSP0329-20121206|10273_1	618	Sarcosine/dimethylglycine N-methyltransferase	Predicted protein	Thalassiosira pseudonana	2.1.1.157	Sarcosine/dimethylglycine N-methyltransferase.	Amine and polyamine biosynthesis	betaine biosynthesis via glycine pathway	betaine from glycine: step 3/3	GO:0032259	methylation	GO:0008168	methyltransferase activity	0	0	cd02440]---[COG2230]---[pfam08241]---[COG2227]---[pfam13489]---[pfam13847]---[pfam12847]---[PLN02244]---[COG0500]---[TIGR02021]---[pfam02353]---[TIGR01983]---[PRK08317]---[pfam08242]---[PRK07580]---[pfam13649	cd02440 AdoMet_MTases S-adenosylmethionine-dependent methyltransferases (SAM or AdoMet-MTase) class I AdoMet-MTases are enzymes that use S-adenosyl-L-methionine (SAM or AdoMet) as a substrate for methyltransfer creating the product S-adenosyl-L-homocysteine (AdoHcy). There are at least five structurally distinct families of AdoMet-MTases class I being the largest and most diverse. Within this cla…
MMETSP0329-20121206|10274_1	642	0	Predicted protein	Phaeodactylum tricornutum (strain CCAP 1055/1)	0	0	0	0	0	0	0	0	0	0	0	0	0
MMETSP0329-20121206|10275_1	397	Methylthioribose kinase 1	Predicted protein	Thalassiosira pseudonana	2.7.1.100	S-methyl-5-thioribose kinase.	Amino-acid biosynthesis	L-methionine biosynthesis via salvage pathway	' S-methyl-5-thio-alpha-D-ribose 1-phosphate from S-methyl-5''-thioadenosine (hydrolase route): step 2/2'	0	0	GO:0016772	transferase activity	transferring phosphorus-containing groups	0	0	PRK09550]---[COG4857]---[TIGR01767]---[PLN02756]---[PRK12396]---[pfam01636	'PRK09550 mtnK methylthioribose kinase Reviewed.]---[COG4857 COG4857 Predicted kinase General function prediction only .]---[TIGR01767 MTRK 5-methylthioribose kinase. This enzyme is involved in the methionine salvage pathway in certain bacteria.]---[PLN02756 PLN02756 S-methyl-5-thioribose kinase.]---[PRK12396 PRK12396 5-methylribose kinase Reviewed.]---[pfam01636 APH Phosphotransferase enzyme fam…
MMETSP0329-20121206|10276_1	214	E3 ubiquitin-protein ligase RNF13	Uncharacterized protein (Fragment)	Thalassiosira oceanica	0	0	Protein modification	protein ubiquitination	0	0	0	GO:0008270	zinc ion binding	0	0	pfam13639]---[COG5243]---[COG5540]---[pfam12678	pfam13639 zf-RING_2 Ring finger domain. ]---[COG5243 HRD1 HRD ubiquitin ligase complex ER membrane component Posttranslational modification protein turnover chaperones .]---[COG5540 COG5540 RING-finger-containing ubiquitin ligase Posttranslational modification protein turnover chaperones .]---[pfam12678 zf-rbx1 RING-H2 zinc finger. There are 8 cysteine/ histidine residues which are proposed to be…
MMETSP0329-20121206|10277_1	305	0	Predicted protein	Phaeodactylum tricornutum (strain CCAP 1055/1)	0	0	0	0	0	0	0	0	0	GO:0016021	integral to membrane	0	0
MMETSP0329-20121206|10278_1	248	Lipase	Predicted protein	Phaeodactylum tricornutum (strain CCAP 1055/1)	3.1.1.3	Triacylglycerol lipase.	0	0	0	GO:0006629	lipid metabolic process	GO:0004806	triglyceride lipase activity	0	0	cd00519]---[pfam01764]---[cd00741]---[PLN02310]---[PLN02802]---[PLN03037]---[PLN02934	cd00519 Lipase_3 Lipase (class 3). Lipases are esterases that can hydrolyze long-chain acyl-triglycerides into di- and monoglycerides glycerol and free fatty acids at a water/lipid interface. A typical feature of lipases is interfacial activation the process of becoming active at the lipid/water interface although several examples of lipases have been identified that do not undergo interfacial ac…
MMETSP0329-20121206|10281_1	436	G protein-coupled receptor kinase 5	Protein kinase (Fragment)	Phaeodactylum tricornutum (strain CCAP 1055/1)	2.7.11.16	G-protein-coupled receptor kinase.	0	0	0	0	0	GO:0005524]---[GO:0004672	ATP binding]---[protein kinase activity	0	0	pfam00069]---[smart00220]---[cd00180]---[cd08215]---[cd05123]---[cd00192]---[smart00219]---[cd05578]---[COG0515]---[smart00221]---[cd08217]---[cd06606]---[cd05122]---[cd05581]---[cd05579]---[cd08221]---[pfam07714]---[cd05582]---[cd08224]---[cd08220	'pfam00069 Pkinase Protein kinase domain. ]---[smart00220 S_TKc Serine/Threonine protein kinases catalytic domain. Phosphotransferases. Serine or threonine-specific kinase subfamily.]---[cd00180 PKc Catalytic domain of Protein Kinases. Protein Kinases (PKs) catalytic (c) domain. PKs catalyze the transfer of the gamma-phosphoryl group from ATP to serine/threonine or tyrosine residues on protein su…
splitting during mitosis. It interacts with the gamma-tubulin ring complex and the Ran GTPase and is implicated in microtubule organization. Nek9 associates with FACT (FAcilitates Chromatin Transcription) and modulates interphase progression. It also interacts with Nek6 and Nek7 during mitosis resulting in their activation.]---[pfam07714 Pkinase_Tyr Protein tyrosine kinase. ]---[cd05582 STKc_RSK_…
MMETSP0329-20121206|10282_1	215	0	Predicted protein	Thalassiosira pseudonana	0	0	0	0	0	0	0	0	0	0	0	0	0
MMETSP0329-20121206|10283_1	392	Cyclin-O	Predicted protein	Phaeodactylum tricornutum (strain CCAP 1055/1)	0	0	0	0	0	0	0	0	0	GO:0005634	nucleus	pfam00134]---[COG5024]---[cd00043]---[pfam02984]---[TIGR00569	pfam00134 Cyclin_N Cyclin N-terminal domain. Cyclins regulate cyclin dependent kinases (CDKs). Human cyclin-O is a Uracil-DNA glycosylase that is related to other cyclins. Cyclins contain two domains of similar all-alpha fold of which this family corresponds with the N-terminal domain.]---[COG5024 COG5024 Cyclin Cell division and chromosome partitioning .]---[cd00043 CYCLIN Cyclin box fold. Prote…
MMETSP0329-20121206|10285_1	559	Protein LAP2	Leucine rich repeat protein	Leptospira sp. P2653	0	0	0	0	0	0	0	0	0	0	0	PLN00113]---[COG4886]---[COG4886	PLN00113 PLN00113 leucine-rich repeat receptor-like protein kinase Provisional.]---[COG4886 COG4886 Leucine-rich repeat (LRR) protein Function unknown .
MMETSP0329-20121206|10286_1	539	Chaperone protein DnaJ	Predicted protein	Thalassiosira pseudonana	0	0	0	0	0	0	0	0	0	0	0	cd06257]---[pfam00226]---[smart00271]---[PRK10767]---[PRK14297]---[COG0484]---[COG5407]---[TIGR02349]---[PRK14284]---[PRK14289]---[PRK14281]---[PRK14277]---[PRK14290]---[PRK14301]---[PRK14276]---[PRK14278]---[PRK14291	cd06257 DnaJ DnaJ domain or J-domain. DnaJ/Hsp40 (heat shock protein 40) proteins are highly conserved and play crucial roles in protein translation folding unfolding translocation and degradation. They act primarily by stimulating the ATPase activity of Hsp70s an important chaperonine family. Hsp40 proteins are characterized by the presence of a J domain which mediates the interaction with Hsp70…
MMETSP0329-20121206|10287_1	222	Fucoxanthin-chlorophyll a-c binding protein E chloroplastic	Fucoxanthin-chlorophyll a-c binding protein E chloroplastic	Phaeodactylum tricornutum	0	0	0	0	0	GO:0015979]---[GO:0018298	photosynthesis]---[protein-chromophore linkage	GO:0016168	chlorophyll binding	GO:0009535]---[GO:0016021]---[GO:0030076]---[GO:0009523	chloroplast thylakoid membrane]---[integral to membrane]---[light-harvesting complex]---[photosystem II	PLN00120]---[pfam00504]---[PLN00089	PLN00120 PLN00120 fucoxanthin-chlorophyll a-c binding protein Provisional.]---[pfam00504 Chloroa_b-bind Chlorophyll A-B binding protein. ]---[PLN00089 PLN00089 fucoxanthin-chlorophyll a/c binding protein Provisional.
MMETSP0329-20121206|10289_1	276	0	0	0	0	0	0	0	0	0	0	0	0	0	0	0	0
MMETSP0329-20121206|10291_1	277	0	Uncharacterized protein	Thalassiosira oceanica	0	0	0	0	0	0	0	0	0	0	0	0	0
MMETSP0329-20121206|10292_1	385	0	Uncharacterized protein (Fragment)	Thalassiosira oceanica	0	0	0	0	0	0	0	0	0	0	0	COG1680]---[pfam00144	COG1680 AmpC Beta-lactamase class C and other penicillin binding proteins Defense mechanisms .]---[pfam00144 Beta-lactamase Beta-lactamase. This family appears to be distantly related to pfam00905 and PF00768 D-alanyl-D-alanine carboxypeptidase.
MMETSP0329-20121206|10293_1	915	0	Predicted protein	Phaeodactylum tricornutum (strain CCAP 1055/1)	0	0	0	0	0	0	0	0	0	0	0	0	0
MMETSP0329-20121206|10294_1	307	Sarcosine/dimethylglycine N-methyltransferase	Putative uncharacterized protein	Aureococcus anophagefferens	2.1.1.157	Sarcosine/dimethylglycine N-methyltransferase.	Amine and polyamine biosynthesis	betaine biosynthesis via glycine pathway	betaine from glycine: step 2/3	0	0	0	0	0	0	pfam13847]---[pfam08241]---[COG2230]---[pfam02353]---[pfam08242]---[cd02440]---[PRK08317]---[PLN02244]---[smart00828]---[COG0500]---[COG2226]---[TIGR01983]---[PRK11873]---[PRK11705]---[pfam12847]---[COG2227]---[pfam13489	pfam13847 Methyltransf_31 Methyltransferase domain. This family appears to be have methyltransferase activity.]---[pfam08241 Methyltransf_11 Methyltransferase domain. Members of this family are SAM dependent methyltransferases.]---[COG2230 Cfa Cyclopropane fatty acid synthase and related methyltransferases Cell envelope biogenesis outer membrane .]---[pfam02353 CMAS Mycolic acid cyclopropane synt…
MMETSP0329-20121206|10294_1	307	Sarcosine/dimethylglycine N-methyltransferase	Putative uncharacterized protein	Aureococcus anophagefferens	2.1.1.157	Sarcosine/dimethylglycine N-methyltransferase.	Amine and polyamine biosynthesis	betaine biosynthesis via glycine pathway	betaine from glycine: step 3/3	0	0	0	0	0	0	pfam13847]---[pfam08241]---[COG2230]---[pfam02353]---[pfam08242]---[cd02440]---[PRK08317]---[PLN02244]---[smart00828]---[COG0500]---[COG2226]---[TIGR01983]---[PRK11873]---[PRK11705]---[pfam12847]---[COG2227]---[pfam13489	pfam13847 Methyltransf_31 Methyltransferase domain. This family appears to be have methyltransferase activity.]---[pfam08241 Methyltransf_11 Methyltransferase domain. Members of this family are SAM dependent methyltransferases.]---[COG2230 Cfa Cyclopropane fatty acid synthase and related methyltransferases Cell envelope biogenesis outer membrane .]---[pfam02353 CMAS Mycolic acid cyclopropane synt…
MMETSP0329-20121206|10295_1	151	40S ribosomal protein S13	RS13 ribosomal protein 13 40S small ribosomal subunit	Thalassiosira	0	0	0	0	0	GO:0006412	translation	GO:0003735	structural constituent of ribosome	GO:0005840	ribosome	PTZ00072]---[PRK08561]---[pfam08069]---[cd00353]---[COG0184]---[pfam00312]---[cd00677	PTZ00072 PTZ00072 40S ribosomal protein S13 Provisional.]---[PRK08561 rps15p 30S ribosomal protein S15P Reviewed.]---[pfam08069 Ribosomal_S13_N Ribosomal S13/S15 N-terminal domain. This domain is found at the N-terminus of ribosomal S13 and S15 proteins. This domain is also identified as NUC021.]---[cd00353 Ribosomal_S15p_S13e Ribosomal protein S15 (prokaryotic)_S13 (eukaryotic) binds the central…
MMETSP0329-20121206|10296_1	388	Minor histocompatibility antigen H13	Putative uncharacterized protein (Fragment)	Thalassiosira pseudonana	0	0	0	0	0	0	0	GO:0004190	aspartic-type endopeptidase activity	GO:0016021	integral to membrane	pfam04258]---[smart00730	'pfam04258 Peptidase_A22B Signal peptide peptidase. The members of this family are membrane proteins. In some proteins this region is found associated with pfam02225. This family corresponds with Merops subfamily A22B the type example of which is signal peptide peptidase. There is a sequence-similarity relationship with pfam01080.]---[smart00730 PSN Presenilin signal peptide peptidase family. Pre…
MMETSP0329-20121206|10297_1	242	0	Predicted protein	Phaeodactylum tricornutum (strain CCAP 1055/1)	0	0	0	0	0	0	0	0	0	0	0	0	0
MMETSP0329-20121206|10298_1	402	0	Predicted protein	Phaeodactylum tricornutum (strain CCAP 1055/1)	0	0	0	0	0	GO:0034968	histone lysine methylation	GO:0018024	histone-lysine N-methyltransferase activity	0	0	0	0
MMETSP0329-20121206|10299_1	696	0	Uncharacterized protein	Thalassiosira oceanica	0	0	0	0	0	0	0	0	0	0	0	pfam00397]---[smart00456	pfam00397 WW WW domain. The WW domain is a protein module with two highly conserved tryptophans that binds proline-rich peptide motifs in vitro.]---[smart00456 WW Domain with 2 conserved Trp (W) residues. Also known as the WWP or rsp5 domain. Binds proline-rich polypeptides.
MMETSP0329-20121206|103_1	455	Postreplication repair E3 ubiquitin-protein ligase RAD18	Uncharacterized protein	Thalassiosira oceanica	0	0	Protein modification	protein ubiquitination	0	0	0	GO:0003676]---[GO:0008270	nucleic acid binding]---[zinc ion binding	GO:0005622	intracellular	TIGR00599]---[cd00162]---[pfam13923]---[smart00184]---[COG5432	'TIGR00599 rad18 DNA repair protein rad18. All proteins in this family for which functions are known are involved in nucleotide excision repair.This family is based on the phylogenomic analysis of JA Eisen (1999 Ph.D. Thesis Stanford University) DNA metabolism DNA replication recombination and repair .]---[cd00162 RING RING-finger (Really Interesting New Gene) domain a specialized type of Zn-fing…
MMETSP0329-20121206|1030_1	318	0	Predicted protein	Phaeodactylum tricornutum (strain CCAP 1055/1)	0	0	0	0	0	0	0	0	0	0	0	0	0
MMETSP0329-20121206|10300_1	470	0	Uncharacterized protein (Fragment)	Thalassiosira oceanica	0	0	0	0	0	0	0	0	0	0	0	0	0
MMETSP0329-20121206|10302_1	173	0	Uncharacterized protein (Fragment)	Thalassiosira oceanica	0	0	0	0	0	0	0	0	0	0	0	0	0
MMETSP0329-20121206|10303_1	253	Translation machinery-associated protein 22	Uncharacterized protein	Thalassiosira oceanica	0	0	0	0	0	0	0	GO:0003743	translation initiation factor activity	0	0	cd11607]---[pfam01253]---[TIGR01159]---[TIGR01159]---[COG0023]---[cd11608]---[cd11566	cd11607 DENR_C C-terminal domain of DENR and related proteins. DENR (density regulated protein) together with MCT-1 (multiple copies T cell malignancies) has been shown to have similar function as eIF2D translation initiation factor (also known as ligatin) which is involved in the recruitment and delivery of aminoacyl-tRNAs to the P-site of the eukaryotic ribosome in a GTP-independent manner.]---…
MMETSP0329-20121206|10304_1	300	Protein sym-1	Predicted protein (Fragment)	Phaeodactylum tricornutum (strain CCAP 1055/1)	0	0	0	0	0	0	0	0	0	GO:0016021	integral to membrane	pfam04117	pfam04117 Mpv17_PMP22 Mpv17 / PMP22 family. The 22-kDa peroxisomal membrane protein (PMP22) is a major component of peroxisomal membranes. PMP22 seems to be involved in pore forming activity and may contribute to the unspecific permeability of the organelle membrane. PMP22 is synthesised on free cytosolic ribosomes and then directed to the peroxisome membrane by specific targeting information. Mp…
MMETSP0329-20121206|10305_1	511	0	Predicted protein	Phaeodactylum tricornutum (strain CCAP 1055/1)	0	0	0	0	0	0	0	0	0	0	0	0	0
MMETSP0329-20121206|10306_1	1272	Uncharacterized helicase C28H8.3	Predicted protein	Phaeodactylum tricornutum (strain CCAP 1055/1)	0	0	0	0	0	0	0	GO:0005524]---[GO:0008026]---[GO:0003676	ATP binding]---[ATP-dependent helicase activity]---[nucleic acid binding	0	0	pfam00270]---[smart00487]---[cd00046]---[COG4581]---[COG4581]---[COG1204]---[COG1061]---[COG1202	pfam00270 DEAD DEAD/DEAH box helicase. Members of this family include the DEAD and DEAH box helicases. Helicases are involved in unwinding nucleic acids. The DEAD box helicases are involved in various aspects of RNA metabolism including nuclear transcription pre mRNA splicing ribosome biogenesis nucleocytoplasmic transport translation RNA decay and organellar gene expression.]---[smart00487 DEXDc…
MMETSP0329-20121206|10307_1	1520	Multidrug resistance-associated protein 1	Predicted protein (Fragment)	Phaeodactylum tricornutum (strain CCAP 1055/1)	0	0	0	0	0	GO:0006200	ATP catabolic process	GO:0005524]---[GO:0042626	ATP binding]---[ATPase activity	coupled to transmembrane movement of substances	GO:0016021	integral to membrane	PLN03130]---[cd03244]---[COG1132]---[COG1132]---[cd03369]---[cd03250]---[COG2274]---[TIGR01271]---[TIGR01271]---[cd03288]---[cd03254]---[cd03251]---[COG4988]---[cd03253]---[TIGR02203]---[PRK10790]---[cd03245]---[cd03249]---[cd03244]---[cd03369]---[cd03250]---[cd03288]---[cd03254]---[cd03251]---[COG4988]---[cd03253]---[PRK10790]---[cd03245]---[cd03249]---[TIGR03375]---[TIGR00957]---[PLN03232]---[P…	PLN03130 PLN03130 ABC transporter C family member Provisional.]---[cd03244 ABCC_MRP_domain2 ATP-binding cassette domain 2 of multidrug resistance-associated protein. The ABC subfamily C is also known as MRP (multidrug resistance-associated protein). Some of the MRP members have five additional transmembrane segments in their N-terminus but the function of these additional membrane-spanning domain…
MMETSP0329-20121206|10308_1	218	0	0	0	0	0	0	0	0	0	0	0	0	0	0	0	0
MMETSP0329-20121206|10309_1	301	0	Uncharacterized protein	Emiliania huxleyi CCMP1516	0	0	0	0	0	0	0	0	0	0	0	smart00702	smart00702 P4Hc Prolyl 4-hydroxylase alpha subunit homologues. Mammalian enzymes catalyse hydroxylation of collagen for example. Prokaryotic enzymes might catalyse hydroxylation of antibiotic peptides. These are 2-oxoglutarate-dependent dioxygenases requiring 2-oxoglutarate and dioxygen as cosubstrates and ferrous iron as a cofactor.
MMETSP0329-20121206|1031_1	246	0	Predicted protein	Phaeodactylum tricornutum (strain CCAP 1055/1)	0	0	0	0	0	0	0	0	0	0	0	0	0
MMETSP0329-20121206|10310_1	757	Nucleoporin NSP1	Predicted protein	Phaeodactylum tricornutum (strain CCAP 1055/1)	0	0	0	0	0	0	0	0	0	0	0	0	0
MMETSP0329-20121206|10312_1	580	0	Predicted protein	Thalassiosira pseudonana	0	0	0	0	0	0	0	GO:0030246]---[GO:0003676]---[GO:0000166	carbohydrate binding]---[nucleic acid binding]---[nucleotide binding	0	0	pfam00337]---[smart00276]---[cd00070]---[smart00908]---[smart00360]---[cd12392]---[cd00590]---[cd12382]---[pfam00076	pfam00337 Gal-bind_lectin Galactoside-binding lectin. This family contains galactoside binding lectins. The family also includes enzymes such as human eosinophil lysophospholipase (EC 3.1.1.5).]---[smart00276 GLECT Galectin. Galectin - galactose-binding lectin.]---[cd00070 GLECT Galectin/galactose-binding lectin. This domain exclusively binds beta-galactosides such as lactose and does not require…
MMETSP0329-20121206|10313_1	385	Protein decapping 5	Predicted protein	Phaeodactylum tricornutum (strain CCAP 1055/1)	0	0	0	0	0	0	0	0	0	0	0	pfam12701]---[cd01736]---[pfam09532	pfam12701 LSM14 Scd6-like Sm domain. The Scd6-like Sm domain is found in Scd6p from S. cerevisiae Rap55 from the newt Pleurodeles walt and its orthologs from fungi animals plants and apicomplexans. The domain is also found in Dcp3p and the human EDC3/FLJ21128 protein where it is fused to the the Rossmanoid YjeF-N domain. In addition both EDC3 and Scd6p are found fused to the FDF domain.]---[cd017…
MMETSP0329-20121206|10314_1	891	0	0	0	0	0	0	0	0	0	0	0	0	0	0	COG1196]---[TIGR02168	COG1196 Smc Chromosome segregation ATPases Cell division and chromosome partitioning .]---[TIGR02168 SMC_prok_B chromosome segregation protein SMC common bacterial type. SMC (structural maintenance of chromosomes) proteins bind DNA and act in organizing and segregating chromosomes for partition. SMC proteins are found in bacteria archaea and eukaryotes. This family represents the SMC protein of m…
MMETSP0329-20121206|10315_1	231	0	Predicted protein	Phaeodactylum tricornutum (strain CCAP 1055/1)	0	0	0	0	0	0	0	0	0	0	0	0	0
MMETSP0329-20121206|10316_1	415	0	Predicted protein	Phaeodactylum tricornutum (strain CCAP 1055/1)	0	0	0	0	0	0	0	0	0	0	0	pfam02622	pfam02622 DUF179 Uncharacterized ACR COG1678.
MMETSP0329-20121206|10318_1	227	Matrix metalloproteinase-9	Uncharacterized protein	Clostridium sp. CAG 75	3.4.24.35	Gelatinase B.	0	0	0	0	0	0	0	0	0	0	0
MMETSP0329-20121206|10319_1	312	Uncharacterized protein At5g02240	Uncharacterized protein	Emiliania huxleyi CCMP1516	0	0	0	0	0	0	0	0	0	0	0	cd05243]---[pfam13460]---[cd05226	cd05243 SDR_a5 atypical (a) SDRs subgroup 5. This subgroup contains atypical SDRs some of which are identified as putative NAD(P)-dependent epimerases one as a putative NAD-dependent epimerase/dehydratase. Atypical SDRs are distinct from classical SDRs. Members of this subgroup have a glycine-rich NAD(P)-binding motif that is very similar to the extended SDRs GXXGXXG and binds NADP. Generally thi…
MMETSP0329-20121206|1032_1	1057	Serine/threonine-protein kinase ATG1	Predicted protein (Fragment)	Phaeodactylum tricornutum (strain CCAP 1055/1)	2.7.11.1	Non-specific serine/threonine protein kinase.	0	0	0	0	0	GO:0005524]---[GO:0004674	ATP binding]---[protein serine/threonine kinase activity	0	0	smart00220]---[pfam00069]---[cd06606]---[cd08215]---[cd00180]---[cd05123]---[cd08217]---[cd05580]---[cd05122]---[cd07829]---[cd06612]---[cd06627]---[cd05572]---[COG0515]---[cd06614]---[cd07830]---[cd05581]---[cd07832]---[cd05578]---[smart00221	'smart00220 S_TKc Serine/Threonine protein kinases catalytic domain. Phosphotransferases. Serine or threonine-specific kinase subfamily.]---[pfam00069 Pkinase Protein kinase domain. ]---[cd06606 STKc_MAPKKK Catalytic domain of the Protein Serine/Threonine Kinase Mitogen-Activated Protein Kinase Kinase Kinase. Serine/threonine kinases (STKs) mitogen-activated protein kinase (MAPK) kinase kinase (M…
C-terminal catalytic domain. Binding of cGMP to both binding sites releases the inhibition of the catalytic center by the pseudosubstrate region allowing autophosphorylation and activation of the kinase. cGKI is a soluble protein expressed in all smooth muscles platelets cerebellum and kidney. It is also expressed at lower concentrations in other tissues. cGKII is a membrane-bound protein that is…
MMETSP0329-20121206|10320_1	443	L-sorbosone dehydrogenase	Predicted protein	Phaeodactylum tricornutum (strain CCAP 1055/1)	0	0	0	0	0	GO:0005975	carbohydrate metabolic process	GO:0016901]---[GO:0048038	oxidoreductase activity	acting on the CH-OH group of donors	quinone or similar compound as acceptor]---[quinone binding	0	0	COG2133	COG2133 COG2133 Glucose/sorbosone dehydrogenases Carbohydrate transport and metabolism .
MMETSP0329-20121206|10322_1	454	26S protease regulatory subunit 6A homolog A	Predicted protein	Phaeodactylum tricornutum (strain CCAP 1055/1)	0	0	0	0	0	GO:0030163	protein catabolic process	GO:0005524]---[GO:0017111	ATP binding]---[nucleoside-triphosphatase activity	GO:0005737	cytoplasm	COG1222]---[PRK03992]---[TIGR01242]---[PTZ00361]---[PTZ00454]---[COG0464]---[COG0464]---[TIGR01241]---[TIGR01243]---[TIGR01243]---[COG0465]---[CHL00176]---[PRK10733]---[pfam00004]---[TIGR03689]---[COG1223]---[cd00009]---[CHL00195]---[smart00382]---[PRK13342]---[COG2256]---[PRK13341	COG1222 RPT1 ATP-dependent 26S proteasome regulatory subunit Posttranslational modification protein turnover chaperones .]---[PRK03992 PRK03992 proteasome-activating nucleotidase Provisional.]---[TIGR01242 26Sp45 26S proteasome subunit P45 family. Many proteins may score above the trusted cutoff because an internal.]---[PTZ00361 PTZ00361 26 proteosome regulatory subunit 4-like protein Provisional…
MMETSP0329-20121206|10323_1	114	0	Uncharacterized protein	Phytophthora ramorum	0	0	0	0	0	0	0	0	0	0	0	0	0
MMETSP0329-20121206|10324_1	337	0	0	0	0	0	0	0	0	0	0	0	0	0	0	0	0
MMETSP0329-20121206|10325_1	382	'Adenosine 3''-phospho 5''-phosphosulfate transporter 1'	Predicted protein (Fragment)	Thalassiosira pseudonana	0	0	0	0	0	GO:0055085	transmembrane transport	0	0	GO:0016021	integral to membrane	pfam08449	pfam08449 UAA UAA transporter family. This family includes transporters with a specificity for UDP-N-acetylglucosamine.
MMETSP0329-20121206|10326_1	262	0	0	0	0	0	0	0	0	0	0	0	0	0	0	0	0
MMETSP0329-20121206|10327_1	128	0	0	0	0	0	0	0	0	0	0	0	0	0	0	0	0
MMETSP0329-20121206|10328_1	486	0	Uncharacterized protein	Guillardia theta CCMP2712	0	0	0	0	0	0	0	0	0	0	0	cd00038]---[COG0664]---[pfam00027	'cd00038 CAP_ED effector domain of the CAP family of transcription factors members include CAP (or cAMP receptor protein (CRP)) which binds cAMP FNR (fumarate and nitrate reduction) which uses an iron-sulfur cluster to sense oxygen) and CooA a heme containing CO sensor. In all cases binding of the effector leads to conformational changes and the ability to activate transcription. Cyclic nucleotid…
MMETSP0329-20121206|10329_1	254	Thioredoxin-like 2-1 chloroplastic	Predicted protein	Phaeodactylum tricornutum (strain CCAP 1055/1)	0	0	0	0	0	GO:0045454	cell redox homeostasis	0	0	0	0	cd02947]---[cd02957]---[PTZ00051	'cd02947 TRX_family TRX family composed of two groups Group I which includes proteins that exclusively encode a TRX domain and Group II which are composed of fusion proteins of TRX and additional domains. Group I TRX is a small ancient protein that alter the redox state of target proteins via the reversible oxidation of an active site dithiol present in a CXXC motif partially exposed at the prote…
MMETSP0329-20121206|1033_1	1188	Alpha-mannosidase 2	Alpha-mannosidase 2	Macaca mulatta	3.2.1.114	Mannosyl-oligosaccharide 1 3-1 6-alpha-mannosidase.	Protein modification	protein glycosylation	0	GO:0006013	mannose metabolic process	GO:0004559]---[GO:0030246]---[GO:0008270	alpha-mannosidase activity]---[carbohydrate binding]---[zinc ion binding	0	0	PLN02701]---[PLN02701]---[cd10809]---[cd11666]---[cd11667]---[cd00451]---[pfam01074]---[cd10810]---[cd10811]---[cd10786]---[cd10785]---[smart00872]---[pfam09261]---[cd10789]---[pfam07748]---[pfam05060	PLN02701 PLN02701 alpha-mannosidase.]---[cd10809 GH38N_AMII_GMII_SfManIII_like N-terminal catalytic domain of Golgi alpha-mannosidase II Spodoptera frugiperda Sf9 alpha-mannosidase III and similar proteins glycoside hydrolase family 38 (GH38). This subfamily is represented by Golgi alpha-mannosidase II (GMII also known as mannosyl-oligosaccharide 1 3- 1 6-alpha mannosidase EC 3.2.1.114 Man2A1) a …
MMETSP0329-20121206|10330_1	299	0	0	0	0	0	0	0	0	0	0	0	0	0	0	0	0
MMETSP0329-20121206|10332_1	191	0	Uncharacterized protein	Thalassiosira oceanica	0	0	0	0	0	0	0	0	0	0	0	0	0
MMETSP0329-20121206|10333_1	216	0	Uncharacterized protein C2orf16	Komagataella pastoris (strain ATCC 76273 / CBS 7435 / CECT 11047 / NRRL Y-11430 / Wegner 21-1)	0	0	0	0	0	0	0	0	0	0	0	0	0
MMETSP0329-20121206|10334_1	618	Uncharacterized protein sll1483	Uncharacterized protein	Caldilinea aerophila (strain DSM 14535 / JCM 11387 / NBRC 104270 / STL-6-O1)	0	0	0	0	0	0	0	0	0	0	0	pfam02469]---[pfam02469]---[pfam02469]---[COG2335]---[COG2335]---[COG2335]---[smart00554]---[smart00554]---[smart00554	pfam02469 Fasciclin Fasciclin domain. This extracellular domain is found repeated four times in grasshopper fasciclin I as well as in proteins from mammals sea urchins plants yeast and bacteria.]---[COG2335 COG2335 Secreted and surface protein containing fasciclin-like repeats Cell envelope biogenesis outer membrane .]---[smart00554 FAS1 Four repeated domains in the Fasciclin I family of proteins…
MMETSP0329-20121206|10335_1	418	0	Predicted protein	Thalassiosira pseudonana	0	0	0	0	0	0	0	0	0	0	0	0	0
MMETSP0329-20121206|10336_1	1512	Carbamoyl-phosphate synthase ammonia mitochondrial	CPS III carbamoyl-phosphate synthase mitochindrial	Phaeodactylum tricornutum (strain CCAP 1055/1)	6.3.4.16	Carbamoyl-phosphate synthase (ammonia).	0	0	0	GO:0070409]---[GO:0006543	carbamoyl phosphate biosynthetic process]---[glutamine catabolic process	GO:0005524]---[GO:0003824]---[GO:0046872	ATP binding]---[catalytic activity]---[metal ion binding	0	0	COG0458]---[PRK12564]---[TIGR01368]---[COG0505]---[PRK12838]---[cd01744]---[pfam02786]---[CHL00197]---[PLN02771]---[smart01097]---[pfam00988]---[smart01096]---[pfam00117]---[pfam02787]---[pfam02786]---[cd01423]---[TIGR01369]---[TIGR01369]---[PRK05294]---[PRK12815]---[PRK12815]---[PLN02735]---[PLN02735]---[COG0458]---[pfam00289	COG0458 CarB Carbamoylphosphate synthase large subunit (split gene in MJ) Amino acid transport and metabolism / Nucleotide transport and metabolism .]---[PRK12564 PRK12564 carbamoyl phosphate synthase small subunit Reviewed.]---[TIGR01368 CPSaseIIsmall carbamoyl-phosphate synthase small subunit. This model represents the whole of the small chain of the glutamine-dependent form (EC 6.3.5.5) of car…
MMETSP0329-20121206|10337_1	168	Protein YOP1	Predicted protein	Phaeodactylum tricornutum (strain CCAP 1055/1)	0	0	0	0	0	0	0	0	0	0	0	pfam03134]---[COG5052	pfam03134 TB2_DP1_HVA22 TB2/DP1 HVA22 family. This family includes members from a wide variety of eukaryotes. It includes the TB2/DP1 (deleted in polyposis) protein which in humans is deleted in severe forms of familial adenomatous polyposis an autosomal dominant oncological inherited disease. The family also includes the plant protein of known similarity to TB2/DP1 the HVA22 abscisic acid-induce…
MMETSP0329-20121206|10338_1	147	Ubiquitin-conjugating enzyme E2 4	Ubiquitin conjugating enzyme E2	Bacillariophyta	6.3.2.19	Ubiquitin--protein ligase.	Protein modification	protein ubiquitination	0	GO:0016567	protein ubiquitination	GO:0016881]---[GO:0004842	acid-amino acid ligase activity]---[ubiquitin-protein ligase activity	0	0	PLN00172]---[COG5078]---[pfam00179]---[cd00195]---[smart00212]---[PTZ00390	PLN00172 PLN00172 ubiquitin conjugating enzyme Provisional.]---[COG5078 COG5078 Ubiquitin-protein ligase Posttranslational modification protein turnover chaperones .]---[pfam00179 UQ_con Ubiquitin-conjugating enzyme. Proteins destined for proteasome-mediated degradation may be ubiquitinated. Ubiquitination follows conjugation of ubiquitin to a conserved cysteine residue of UBC homologues. TSG101 …
MMETSP0329-20121206|10339_1	889	Carboxyl-terminal-processing protease	Predicted protein	Phaeodactylum tricornutum (strain CCAP 1055/1)	3.4.21.102	C-terminal processing peptidase.	0	0	0	GO:0006508	proteolysis	GO:0008236	serine-type peptidase activity	0	0	cd07560]---[cd07560]---[COG0793]---[COG0793]---[cd06567]---[TIGR00225]---[pfam03572]---[smart00245]---[TIGR03900]---[PLN00049]---[PRK11186]---[cd07562]---[cd07563]---[cd07561]---[cd00988	cd07560 Peptidase_S41_CPP C-terminal processing peptidase serine protease family S41. The C-terminal processing peptidase (CPP EC 3.4.21.102) also known as tail-specific protease (tsp) the photosystem II D1 C-terminal processing protease (D1P) and other related S41 protease family members are present in this CD. CPP is synthesized as a precursor form with a carboxyl-terminal extension. It specifi…
MMETSP0329-20121206|1034_1	322	DEAD-box ATP-dependent RNA helicase 28	Uncharacterized protein	Thalassiosira oceanica	3.6.4.13	RNA helicase.	0	0	0	0	0	GO:0005524]---[GO:0008026]---[GO:0003676	ATP binding]---[ATP-dependent helicase activity]---[nucleic acid binding	0	0	pfam00271]---[COG0513]---[cd00079]---[smart00490]---[PRK11192]---[PRK10590]---[PRK04837]---[PRK11776]---[PRK11634]---[PRK01297	pfam00271 Helicase_C Helicase conserved C-terminal domain. The Prosite family is restricted to DEAD/H helicases whereas this domain family is found in a wide variety of helicases and helicase related proteins. It may be that this is not an autonomously folding unit but an integral part of the helicase.]---[COG0513 SrmB Superfamily II DNA and RNA helicases DNA replication recombination and repair …
MMETSP0329-20121206|10342_1	633	Enhancer of polycomb homolog 2	Predicted protein	Phaeodactylum tricornutum (strain CCAP 1055/1)	0	0	0	0	0	0	0	0	0	GO:0032777	Piccolo NuA4 histone acetyltransferase complex	pfam10513	pfam10513 EPL1 Enhancer of polycomb-like. This is a family of EPL1 (Enhancer of polycomb-like) proteins. The EPL1 protein is a member of a histone acetyltransferase complex which is involved in transcriptional activation of selected genes.
MMETSP0329-20121206|10343_1	755	Oligopeptidase A	Predicted protein	Phaeodactylum tricornutum (strain CCAP 1055/1)	3.4.24.70	Oligopeptidase A.	0	0	0	GO:0006508	proteolysis	GO:0046872]---[GO:0004222	metal ion binding]---[metalloendopeptidase activity	0	0	cd06456]---[COG0339]---[PRK10911]---[cd09605]---[cd09605]---[cd06455]---[pfam01432]---[PRK10280]---[cd06457]---[cd06258	'cd06456 M3A_DCP Peptidase family M3 dipeptidyl carboxypeptidase (DCP). Peptidase family M3 dipeptidyl carboxypeptidase (DCP Dcp II peptidyl dipeptidase EC 3.4.15.5). This metal-binding M3A family also includes oligopeptidase A (OpdA EC 3.4.24.70) enzyme. DCP cleaves dipeptides off the C-termini of various peptides and proteins the smallest substrate being N-blocked tripeptides and unblocked tetr…
MMETSP0329-20121206|10344_1	435	0	Predicted protein	Phaeodactylum tricornutum (strain CCAP 1055/1)	0	0	0	0	0	0	0	0	0	0	0	0	0
MMETSP0329-20121206|10347_1	683	Luminal-binding protein 5	Predicted protein	Phaeodactylum tricornutum (strain CCAP 1055/1)	0	0	0	0	0	0	0	GO:0005524	ATP binding	0	0	PTZ00009]---[pfam00012]---[PRK00290]---[TIGR02350]---[COG0443]---[cd10241]---[PTZ00400]---[PRK13411]---[cd10233]---[CHL00094]---[PRK13410]---[PLN03184]---[PTZ00186]---[PRK05183]---[TIGR01991]---[cd10170]---[cd10234]---[cd11733]---[cd11734]---[cd10236	'PTZ00009 PTZ00009 heat shock 70 kDa protein Provisional.]---[pfam00012 HSP70 Hsp70 protein. Hsp70 chaperones help to fold many proteins. Hsp70 assisted folding involves repeated cycles of substrate binding and release. Hsp70 activity is ATP dependent. Hsp70 proteins are made up of two regions the amino terminus is the ATPase domain and the carboxyl terminus is the substrate binding region.]---[P…
MMETSP0329-20121206|10348_1	208	30S ribosomal protein S15	30S ribosomal protein S15	Thalassiosira oceanica	0	0	0	0	0	GO:0006412	translation	GO:0003735	structural constituent of ribosome	GO:0005840	ribosome	PRK05626]---[COG0184]---[TIGR00952]---[cd00353]---[pfam00312]---[CHL00027]---[cd00677]---[PTZ00119	PRK05626 rpsO 30S ribosomal protein S15 Reviewed.]---[COG0184 RpsO Ribosomal protein S15P/S13E Translation ribosomal structure and biogenesis .]---[TIGR00952 S15_bact ribosomal protein S15 bacterial/organelle. This model is built to recognize specifically bacterial chloroplast and mitochondrial ribosomal protein S15. The homologous proteins of Archaea and Eukarya are designated S13 Protein synthe…
MMETSP0329-20121206|10349_1	205	Peroxyureidoacrylate/ureidoacrylate amidohydrolase RutB	Predicted protein	Phaeodactylum tricornutum (strain CCAP 1055/1)	3.5.1.110	Peroxyureidoacrylate/ureidoacrylate amidohydrolase.	0	0	0	0	0	GO:0003824	catalytic activity	0	0	cd00431]---[pfam00857]---[COG1335]---[cd01015]---[cd01014]---[TIGR03614]---[PLN02621]---[PRK11440	cd00431 cysteine_hydrolases Cysteine hydrolases This family contains amidohydrolases like CSHase (N-carbamoylsarcosine amidohydrolase) involved in creatine metabolism and nicotinamidase converting nicotinamide to nicotinic acid and ammonia in the pyridine nucleotide cycle. It also contains isochorismatase an enzyme that catalyzes the conversion of isochorismate to 2 3-dihydroxybenzoate and pyruva…
MMETSP0329-20121206|1035_1	462	Uncharacterized RNA-binding protein C328.05	Uncharacterized protein	Thalassiosira oceanica	0	0	0	0	0	0	0	GO:0003676]---[GO:0000166	nucleic acid binding]---[nucleotide binding	0	0	cd12387]---[smart00360]---[cd12339]---[cd00590]---[cd12385]---[pfam00076]---[cd12362]---[cd12386]---[COG0724]---[cd12601]---[cd12661]---[cd12398]---[cd12412]---[cd12371]---[cd12399]---[cd12662]---[cd12602]---[cd12330]---[cd12658]---[PLN03134	'cd12387 RRM3_hnRNPM_like RNA recognition motif 3 in heterogeneous nuclear ribonucleoprotein M (hnRNP M) and similar proteins. This subfamily corresponds to the RRM3 of heterogeneous nuclear ribonucleoprotein M (hnRNP M) myelin expression factor 2 (MEF-2 or MyEF-2 or MST156) and similar proteins. hnRNP M is pre-mRNA binding protein that may play an important role in the pre-mRNA processing. It al…
-splicing factor PUF60 and similar proteins. This subfamily corresponds to the RRM2 of PUF60 also termed FUSE-binding protein-interacting repressor (FBP-interacting repressor or FIR) or Ro-binding protein 1 (RoBP1) or Siah-binding protein 1 (Siah-BP1).
MMETSP0329-20121206|10350_1	665	Skp1-protein -hydroxyproline N-acetylglucosaminyltransferase	Glycotransferase (Fragment)	Thalassiosira pseudonana	2.4.1.229	Skp1-protein -hydroxyproline N-acetylglucosaminyltransferase.	Protein modification	protein glycosylation	0	0	0	GO:0016740	transferase activity	0	0	pfam11397	pfam11397 GlcNAc Glycosyltransferase (GlcNAc). GlcNAc is an enzyme that carries out the first glycosylation step of hydroxylated Skp1 a ubiquitous eukaryotic protein in the cytoplasm.
MMETSP0329-20121206|10351_1	431	0	0	0	0	0	0	0	0	0	0	0	0	0	0	0	0
MMETSP0329-20121206|10353_1	263	GDSL esterase/lipase At5g45920	Predicted protein	Phaeodactylum tricornutum (strain CCAP 1055/1)	0	0	0	0	0	GO:0006629	lipid metabolic process	GO:0016788	hydrolase activity	acting on ester bonds	0	0	cd01838]---[pfam00657]---[pfam13472]---[cd00229]---[cd01841]---[COG2755]---[cd04501]---[cd01834]---[cd01821]---[cd01828]---[cd01825]---[cd01839	cd01838 Isoamyl_acetate_hydrolase_like Isoamyl-acetate hydrolyzing esterase-like proteins. SGNH_hydrolase subfamily similar to the Saccharomyces cerevisiae IAH1. IAH1 may be the major esterase that hydrolyses isoamyl acetate in sake mash. The SGNH-family of hydrolases is a diverse family of lipases and esterases. The tertiary fold of the enzyme is substantially different from that of the alpha/be…
MMETSP0329-20121206|10354_1	550	0	Predicted protein	Phaeodactylum tricornutum (strain CCAP 1055/1)	0	0	0	0	0	0	0	GO:0004519	endonuclease activity	0	0	0	0
MMETSP0329-20121206|10355_1	194	0	Predicted protein	Phaeodactylum tricornutum (strain CCAP 1055/1)	0	0	0	0	0	0	0	0	0	0	0	0	0
MMETSP0329-20121206|10356_1	153	0	Uncharacterized protein (Fragment)	Thalassiosira oceanica	0	0	0	0	0	GO:0016567	protein ubiquitination	GO:0004842	ubiquitin-protein ligase activity	GO:0005622	intracellular	0	0
MMETSP0329-20121206|10358_1	658	0	Predicted protein	Phaeodactylum tricornutum (strain CCAP 1055/1)	0	0	0	0	0	0	0	GO:0008237	metallopeptidase activity	0	0	0	0
MMETSP0329-20121206|10359_1	612	Glycerol kinase	Predicted protein	Phaeodactylum tricornutum (strain CCAP 1055/1)	2.7.1.30	Glycerol kinase.	Polyol metabolism	glycerol degradation via glycerol kinase pathway	sn-glycerol 3-phosphate from glycerol: step 1/1	GO:0005975]---[GO:0006072	carbohydrate metabolic process]---[glycerol-3-phosphate metabolic process	GO:0004370	glycerol kinase activity	0	0	PRK00047]---[cd07769]---[TIGR01311]---[PLN02295]---[cd07786]---[COG0554]---[cd07789]---[PTZ00294]---[cd07792]---[cd07795]---[cd10427]---[cd07796]---[cd07791]---[cd07793]---[cd00366]---[cd07794]---[cd07804]---[COG1070]---[pfam00370]---[cd07808	PRK00047 glpK glycerol kinase Provisional.]---[cd07769 FGGY_GK Glycerol kinases a subfamily of the FGGY family of carbohydrate kinases. This subfamily includes glycerol kinases (GK EC 2.7.1.30) and glycerol kinase-like proteins from all three kingdoms of living organisms. Glycerol is an important intermediate of energy metabolism and it plays fundamental roles in several vital physiological proce…
MMETSP0329-20121206|1036_1	270	0	Predicted protein (Fragment)	Phaeodactylum tricornutum (strain CCAP 1055/1)	0	0	0	0	0	0	0	0	0	0	0	0	0
MMETSP0329-20121206|10360_1	375	0	Predicted protein	Phaeodactylum tricornutum (strain CCAP 1055/1)	0	0	0	0	0	0	0	GO:0010181]---[GO:0016491	FMN binding]---[oxidoreductase activity	0	0	pfam13883]---[COG0748	'pfam13883 Pyrid_oxidase_2 Pyridoxamine 5''-phosphate oxidase. ]---[COG0748 HugZ Putative heme iron utilization protein Inorganic ion transport and metabolism .'
MMETSP0329-20121206|10361_1	773	Ankyrin repeat and SOCS box protein 2	Predicted protein	Phaeodactylum tricornutum (strain CCAP 1055/1)	0	0	Protein modification	protein ubiquitination	0	0	0	0	0	0	0	cd00204]---[cd00204]---[pfam12796]---[pfam12796]---[pfam12796]---[pfam12796]---[PHA02874]---[PHA03095]---[PHA03095]---[PHA03095]---[COG0666]---[COG0666]---[COG0666]---[PHA02875]---[pfam00023]---[PHA03100]---[PHA02876]---[pfam13637]---[PHA02878	'cd00204 ANK ankyrin repeats ankyrin repeats mediate protein-protein interactions in very diverse families of proteins. The number of ANK repeats in a protein can range from 2 to over 20 (ankyrins for example). ANK repeats may occur in combinations with other types of domains. The structural repeat unit contains two antiparallel helices and a beta-hairpin repeats are stacked in a superhelical arr…
MMETSP0329-20121206|10362_1	138	0	0	0	0	0	0	0	0	0	0	0	0	0	0	0	0
MMETSP0329-20121206|10363_1	459	DNA/RNA-binding protein KIN17	Predicted protein	Thalassiosira pseudonana	0	0	0	0	0	0	0	GO:0008270	zinc ion binding	0	0	pfam10357	pfam10357 Kin17_mid Domain of Kin17 curved DNA-binding protein. Kin17_mid is the conserved central 169 residue region of a family of Kin17 proteins. Towards the N-terminal end there is a zinc-finger domain and in human and mouse members there is a RecA-like domain further downstream. The Kin17 protein in humans forms intra-nuclear foci during cell proliferation and is re-distributed in the nucleo…
MMETSP0329-20121206|10364_1	437	0	Uncharacterized protein	Thalassiosira oceanica	0	0	0	0	0	0	0	0	0	0	0	0	0
MMETSP0329-20121206|10365_1	285	0	0	0	0	0	0	0	0	0	0	0	0	0	0	0	0
MMETSP0329-20121206|10367_1	940	Transforming growth factor-beta-induced protein ig-h3	Putative uncharacterized protein	Anaerolinea thermophila (strain DSM 14523 / JCM 11388 / NBRC 100420 / UNI-1)	0	0	0	0	0	0	0	0	0	0	0	COG2335]---[COG2335]---[COG2335]---[COG2335]---[COG2335]---[COG2335]---[pfam02469]---[pfam02469]---[pfam02469]---[pfam02469]---[pfam02469]---[pfam02469]---[smart00554]---[smart00554]---[smart00554]---[smart00554]---[smart00554]---[smart00554	COG2335 COG2335 Secreted and surface protein containing fasciclin-like repeats Cell envelope biogenesis outer membrane .]---[pfam02469 Fasciclin Fasciclin domain. This extracellular domain is found repeated four times in grasshopper fasciclin I as well as in proteins from mammals sea urchins plants yeast and bacteria.]---[smart00554 FAS1 Four repeated domains in the Fasciclin I family of proteins…
MMETSP0329-20121206|10368_1	144	0	Uncharacterized protein	Thalassiosira oceanica	0	0	0	0	0	0	0	0	0	0	0	0	0
MMETSP0329-20121206|10369_1	436	Hsp90 co-chaperone Cdc37	Uncharacterized protein	Thalassiosira oceanica	0	0	0	0	0	0	0	0	0	0	0	pfam08564]---[smart01069]---[smart01070]---[pfam08565]---[smart01071]---[pfam03234	pfam08564 CDC37_C Cdc37 C terminal domain. Cdc37 is a protein required for the activity of numerous eukaryotic protein kinases. This domains corresponds to the C terminal domain whose function is unclear. It is found C terminal to the Hsp90 chaperone (Heat shocked protein 90) binding domain pfam08565 and the N terminal kinase binding domain of Cdc37 pfam03234.]---[smart01069 CDC37_C Cdc37 C termi…
MMETSP0329-20121206|1037_1	438	0	0	0	0	0	0	0	0	0	0	0	0	0	0	0	0
MMETSP0329-20121206|10370_1	326	Heat shock factor protein 2	Putative uncharacterized protein HSF15 (Fragment)	Thalassiosira pseudonana	0	0	0	0	0	0	0	GO:0043565]---[GO:0003700	sequence-specific DNA binding]---[sequence-specific DNA binding transcription factor activity	GO:0005634	nucleus	pfam00447]---[smart00415]---[COG5169	pfam00447 HSF_DNA-bind HSF-type DNA-binding. ]---[smart00415 HSF heat shock factor. ]---[COG5169 HSF1 Heat shock transcription factor Transcription .
MMETSP0329-20121206|10371_1	477	Threonine synthase	Predicted protein	Phaeodactylum tricornutum (strain CCAP 1055/1)	4.2.3.1	Threonine synthase.	Amino-acid biosynthesis	L-threonine biosynthesis	L-threonine from L-aspartate: step 5/5	0	0	0	0	0	0	PRK09225]---[cd01560]---[COG0498]---[TIGR00260]---[cd00640]---[pfam00291]---[PLN02569	'PRK09225 PRK09225 threonine synthase Validated.]---[cd01560 Thr-synth_2 Threonine synthase catalyzes the final step of threonine biosynthesis. The conversion of O-phosphohomoserine into threonine and inorganic phosphate is pyridoxal 5''-phosphate dependent. The Thr-synth_1 CD includes members from higher plants cyanobacteria archaebacteria and eubacterial groups. This CD Thr-synth_2 includes enz…
MMETSP0329-20121206|10372_1	528	Plastidal glycolate/glycerate translocator 1 chloroplastic	Predicted protein	Thalassiosira pseudonana	0	0	0	0	0	0	0	0	0	0	0	pfam04172]---[COG1346]---[TIGR00659]---[PRK10711]---[PRK04288	pfam04172 LrgB LrgB-like family. The two products of the lrgAB operon are potential membrane proteins and LrgA and LrgB are both thought to control of murein hydrolase activity and penicillin tolerance.]---[COG1346 LrgB Putative effector of murein hydrolase Cell envelope biogenesis outer membrane .]---[TIGR00659 TIGR00659 TIGR00659 family protein. Members of this small but broadly distibuted (Gra…
MMETSP0329-20121206|10373_1	448	Protein arginine N-methyltransferase 1.1	Predicted protein	Phaeodactylum tricornutum (strain CCAP 1055/1)	2.1.1.125	Histone-arginine N-methyltransferase.	0	0	0	0	0	GO:0008276	protein methyltransferase activity	GO:0005737	cytoplasm	PRK00517]---[cd02440]---[pfam06325]---[pfam13847]---[COG2264]---[TIGR00406]---[pfam13659]---[pfam12847]---[COG2263]---[TIGR02072]---[pfam08241]---[PRK11873]---[pfam13649]---[COG1189]---[COG4123]---[COG2227]---[PRK09328]---[COG1092]---[COG2890	PRK00517 prmA ribosomal protein L11 methyltransferase Reviewed.]---[cd02440 AdoMet_MTases S-adenosylmethionine-dependent methyltransferases (SAM or AdoMet-MTase) class I AdoMet-MTases are enzymes that use S-adenosyl-L-methionine (SAM or AdoMet) as a substrate for methyltransfer creating the product S-adenosyl-L-homocysteine (AdoHcy). There are at least five structurally distinct families of AdoMe…
MMETSP0329-20121206|10374_1	211	0	Uncharacterized protein	Thalassiosira oceanica	0	0	0	0	0	0	0	0	0	0	0	0	0
MMETSP0329-20121206|10375_1	381	Glycyl-glycine endopeptidase ALE-1	Predicted protein	Phaeodactylum tricornutum (strain CCAP 1055/1)	3.4.24.75	Lysostaphin.	0	0	0	0	0	0	0	0	0	pfam01551]---[COG0739]---[PRK11649	pfam01551 Peptidase_M23 Peptidase family M23. Members of this family are zinc metallopeptidases with a range of specificities. The peptidase family M23 is included in this family these are Gly-Gly endopeptidases. Peptidase family M23 are also endopeptidases. This family also includes some bacterial lipoproteins such as Escherichia coli murein hydrolase activator NlpD for which no proteolytic acti…
MMETSP0329-20121206|10376_1	538	U4/U6 small nuclear ribonucleoprotein PRP4-like protein	Uncharacterized protein	Thalassiosira oceanica	0	0	0	0	0	0	0	0	0	0	0	cd00200]---[cd00200]---[COG2319]---[COG2319]---[COG2319]---[COG2319]---[COG2319]---[smart00320]---[pfam00400]---[PTZ00421]---[pfam08799	cd00200 WD40 WD40 domain found in a number of eukaryotic proteins that cover a wide variety of functions including adaptor/regulatory modules in signal transduction pre-mRNA processing and cytoskeleton assembly typically contains a GH dipeptide 11-24 residues from its N-terminus and the WD dipeptide at its C-terminus and is 40 residues long hence the name WD40 between GH and WD lies a conserved c…
MMETSP0329-20121206|10377_1	462	0	Predicted protein	Monosiga brevicollis	0	0	0	0	0	0	0	GO:0003723	RNA binding	0	0	PRK11824]---[cd00105]---[smart00322]---[pfam00013]---[COG1185]---[cd02393	PRK11824 PRK11824 polynucleotide phosphorylase/polyadenylase Provisional.]---[cd00105 KH-I K homology RNA-binding domain type I. KH binds single-stranded RNA or DNA. It is found in a wide variety of proteins including ribosomal proteins transcription factors and post-transcriptional modifiers of mRNA. There are two different KH domains that belong to different protein folds but they share a singl…
MMETSP0329-20121206|10378_1	271	Syntaxin-7A	Predicted protein	Phaeodactylum tricornutum (strain CCAP 1055/1)	0	0	0	0	0	GO:0016192	vesicle-mediated transport	0	0	GO:0016020	membrane	0	0
MMETSP0329-20121206|1038_1	1487	0	Predicted protein	Phaeodactylum tricornutum (strain CCAP 1055/1)	0	0	0	0	0	0	0	0	0	0	0	0	0
MMETSP0329-20121206|10380_1	534	UPF0187 protein At2g45870 chloroplastic	Predicted protein	Phaeodactylum tricornutum (strain CCAP 1055/1)	0	0	0	0	0	0	0	0	0	0	0	pfam01062]---[COG3781	pfam01062 Bestrophin Bestrophin RFP-TM chloride channel. Bestrophin is a 68-kDa basolateral plasma membrane protein expressed in retinal pigment epithelial cells (RPE). It is encoded by the VMD2 gene which is mutated in Best macular dystrophy a disease characterized by a depressed light peak in the electrooculogram. VMD2 encodes a 585-amino acid protein with an approximate mass of 68 kDa which ha…
MMETSP0329-20121206|10381_1	445	Protein MgtC	Predicted protein	Thalassiosira pseudonana	0	0	0	0	0	0	0	0	0	GO:0016020	membrane	COG1285]---[pfam02308]---[PRK09977]---[PRK15385	COG1285 SapB Uncharacterized membrane protein Function unknown .]---[pfam02308 MgtC MgtC family. The MgtC protein is found in an operon with the Mg2 transporter protein MgtB. The function of MgtC and its homologues is not known.]---[PRK09977 PRK09977 putative Mg(2 ) transport ATPase Provisional.]---[PRK15385 PRK15385 magnesium transport protein MgtC Provisional.
MMETSP0329-20121206|10382_1	342	0	Putative uncharacterized protein	Micromonas sp. (strain RCC299 / NOUM17)	0	0	0	0	0	0	0	0	0	0	0	0	0
MMETSP0329-20121206|10383_1	68	0	0	0	0	0	0	0	0	0	0	0	0	0	0	0	0
MMETSP0329-20121206|10384_1	343	Calcium/calmodulin-dependent protein kinase type 1	Calcium/calmodulin-dependent protein kinase	Phaeodactylum tricornutum (strain CCAP 1055/1)	2.7.11.17	Calcium/calmodulin-dependent protein kinase.	0	0	0	0	0	GO:0005524]---[GO:0004674	ATP binding]---[protein serine/threonine kinase activity	0	0	smart00220]---[pfam00069]---[cd05123]---[cd08215]---[cd05580]---[cd05572]---[cd00180]---[cd05581]---[cd05579]---[PTZ00263]---[cd06606]---[cd05122]---[COG0515]---[cd05578]---[cd08217]---[cd07832]---[cd05612]---[cd06614]---[cd05611]---[cd08221	'smart00220 S_TKc Serine/Threonine protein kinases catalytic domain. Phosphotransferases. Serine or threonine-specific kinase subfamily.]---[pfam00069 Pkinase Protein kinase domain. ]---[cd05123 STKc_AGC Catalytic domain of AGC family Protein Serine/Threonine Kinases. Serine/Threonine Kinases (STKs) AGC (Protein Kinases A G and C) family catalytic (c) domain. STKs catalyze the transfer of the gam…
e expression of the human NEK2 gene is strongly associated with the progression of non-Hodgkin lymphoma.]---[cd07832 STKc_CCRK Catalytic domain of the Serine/Threonine Kinase Cell Cycle-Related Kinase. Serine/Threonine Kinases (STKs) Cell Cycle-Related Kinase (CCRK) p42 subfamily catalytic (c) domain. STKs catalyze the transfer of the gamma-phosphoryl group from ATP to serine/threonine residues o…
MMETSP0329-20121206|10385_1	535	Phosphatidylinositol 4-phosphate 5-kinase 3	Predicted protein	Phaeodactylum tricornutum (strain CCAP 1055/1)	2.7.1.68	1-phosphatidylinositol-4-phosphate 5-kinase.	0	0	0	0	0	0	0	0	0	PLN03185]---[PLN03185]---[PLN03185]---[PLN03185]---[COG4642]---[COG4642]---[COG4642]---[COG4642	PLN03185 PLN03185 phosphatidylinositol phosphate kinase Provisional.]---[COG4642 COG4642 Uncharacterized protein conserved in bacteria Function unknown .
MMETSP0329-20121206|10386_1	340	0	0	0	0	0	0	0	0	0	0	0	0	0	0	0	0
MMETSP0329-20121206|10388_1	269	0	Predicted protein	Phaeodactylum tricornutum (strain CCAP 1055/1)	0	0	0	0	0	0	0	0	0	0	0	0	0
MMETSP0329-20121206|1039_1	594	Aspartyl/asparaginyl beta-hydroxylase	Predicted protein	Thalassiosira pseudonana	1.14.11.16	Peptide-aspartate beta-dioxygenase.	0	0	0	GO:0018193	peptidyl-amino acid modification	GO:0008270	zinc ion binding	0	0	pfam05118]---[COG3555	pfam05118 Asp_Arg_Hydrox Aspartyl/Asparaginyl beta-hydroxylase. Iron (II)/2-oxoglutarate (2-OG)-dependent oxygenases catalyze oxidative reactions in a range of metabolic processes. Proline 3-hydroxylase hydroxylates proline at position 3 the first of a 2-OG oxygenase catalyzing oxidation of a free alpha-amino acid. The structure of proline 3-hydroxylase contains the conserved motifs present in ot…
MMETSP0329-20121206|10390_1	182	60S ribosome subunit biogenesis protein NIP7 homolog	60S ribosome subunit biogenesis protein NIP7 homolog	Phaeodactylum tricornutum (strain CCAP 1055/1)	0	0	0	0	0	GO:0042255	ribosome assembly	GO:0003723	RNA binding	GO:0005634	nucleus	COG1374]---[smart00359]---[pfam03657	COG1374 NIP7 Protein involved in ribosomal biogenesis contains PUA domain Translation ribosomal structure and biogenesis .]---[smart00359 PUA Putative RNA-binding Domain in PseudoUridine synthase and Archaeosine transglycosylase. ]---[pfam03657 UPF0113 Uncharacterized protein family (UPF0113).
MMETSP0329-20121206|10391_1	377	Fucoxanthin-chlorophyll a-c binding protein chloroplastic	Predicted protein (Fragment)	Phaeodactylum tricornutum (strain CCAP 1055/1)	0	0	0	0	0	0	0	0	0	0	0	pfam00504]---[pfam00504	pfam00504 Chloroa_b-bind Chlorophyll A-B binding protein.
MMETSP0329-20121206|10392_1	543	0	Predicted protein	Phaeodactylum tricornutum (strain CCAP 1055/1)	0	0	0	0	0	0	0	0	0	0	0	0	0
MMETSP0329-20121206|10393_1	760	Elongation factor G	Predicted protein	Phaeodactylum tricornutum (strain CCAP 1055/1)	0	0	0	0	0	GO:0006184	GTP catabolic process	GO:0005525]---[GO:0003924]---[GO:0003746	GTP binding]---[GTPase activity]---[translation elongation factor activity	GO:0005622	intracellular	PRK00007]---[PRK12739]---[PRK12740]---[TIGR00484]---[COG0480]---[PRK13351]---[cd01886]---[TIGR00490]---[cd04170]---[PRK07560]---[PRK07560]---[COG4108]---[cd01434]---[pfam00009]---[cd04168]---[PRK00741]---[cd04169]---[smart00889]---[TIGR00503]---[cd00881]---[pfam03764	'PRK00007 PRK00007 elongation factor G Reviewed.]---[PRK12739 PRK12739 elongation factor G Reviewed.]---[PRK12740 PRK12740 elongation factor G Reviewed.]---[TIGR00484 EF-G translation elongation factor EF-G. After peptide bond formation this elongation factor of bacteria and organelles catalyzes the translocation of the tRNA-mRNA complex with its attached nascent polypeptide chain from the A-site…
MMETSP0329-20121206|10394_1	405	Phototropin-1	Uncharacterized protein	Thalassiosira	2.7.11.1	Non-specific serine/threonine protein kinase.	0	0	0	GO:0023014	signal transduction by phosphorylation	GO:0000155]---[GO:0043565]---[GO:0003700	two-component sensor activity]---[sequence-specific DNA binding]---[sequence-specific DNA binding transcription factor activity	0	0	PRK13557]---[PRK13559]---[PRK13558]---[pfam13426]---[cd00130]---[TIGR00229]---[TIGR02938]---[COG2202	PRK13557 PRK13557 histidine kinase Provisional.]---[PRK13559 PRK13559 hypothetical protein Provisional.]---[PRK13558 PRK13558 bacterio-opsin activator Provisional.]---[pfam13426 PAS_9 PAS domain. ]---[cd00130 PAS PAS domain PAS motifs appear in archaea eubacteria and eukarya. Probably the most surprising identification of a PAS domain was that in EAG-like K -channels. PAS domains have been found …
MMETSP0329-20121206|10395_1	301	0	Predicted protein (Fragment)	Phaeodactylum tricornutum (strain CCAP 1055/1)	0	0	0	0	0	0	0	0	0	0	0	smart00554]---[pfam02469]---[COG2335	smart00554 FAS1 Four repeated domains in the Fasciclin I family of proteins present in many other contexts. ]---[pfam02469 Fasciclin Fasciclin domain. This extracellular domain is found repeated four times in grasshopper fasciclin I as well as in proteins from mammals sea urchins plants yeast and bacteria.]---[COG2335 COG2335 Secreted and surface protein containing fasciclin-like repeats Cell env…
MMETSP0329-20121206|10396_1	84	0	0	0	0	0	0	0	0	0	0	0	0	0	0	0	0
MMETSP0329-20121206|10397_1	683	Vegetative incompatibility protein HET-E-1	WD40 repeat-containing protein	Rivularia sp. PCC 7116	0	0	0	0	0	GO:0006952	defense response	GO:0043531	ADP binding	GO:0016020	membrane	cd00200]---[cd00200]---[cd00200]---[cd00200]---[COG2319]---[COG2319]---[COG2319]---[pfam00400]---[smart00320	cd00200 WD40 WD40 domain found in a number of eukaryotic proteins that cover a wide variety of functions including adaptor/regulatory modules in signal transduction pre-mRNA processing and cytoskeleton assembly typically contains a GH dipeptide 11-24 residues from its N-terminus and the WD dipeptide at its C-terminus and is 40 residues long hence the name WD40 between GH and WD lies a conserved c…
MMETSP0329-20121206|10398_1	448	0	SCP-like extracellular	Deinococcus maricopensis (strain DSM 21211 / LMG 22137 / NRRL B-23946 / LB-34)	0	0	0	0	0	0	0	0	0	0	0	cd05379]---[COG2340	cd05379 SCP_bacterial SCP_bacterial SCP-like extracellular protein domain as found in bacteria and archaea. The wider family of SCP containing proteins includes plant pathogenesis-related protein 1 (PR-1) CRISPs mammalian cysteine-rich secretory proteins and allergen 5 from vespid venom. It has been proposed that SCP domains may function as endopeptidases. Little is known about the biological rol…
MMETSP0329-20121206|10399_1	107	50S ribosomal protein L23	Predicted protein	Phaeodactylum tricornutum (strain CCAP 1055/1)	0	0	0	0	0	GO:0006412	translation	GO:0000166]---[GO:0003735	nucleotide binding]---[structural constituent of ribosome	GO:0005840	ribosome	PRK05738]---[COG0089]---[pfam00276	PRK05738 rplW 50S ribosomal protein L23 Reviewed.]---[COG0089 RplW Ribosomal protein L23 Translation ribosomal structure and biogenesis .]---[pfam00276 Ribosomal_L23 Ribosomal protein L23.
MMETSP0329-20121206|104_1	822	0	Predicted protein	Thalassiosira pseudonana	0	0	0	0	0	0	0	0	0	0	0	0	0
MMETSP0329-20121206|1040_1	110	0	0	0	0	0	0	0	0	0	0	0	0	0	0	0	0
MMETSP0329-20121206|10400_1	1324	0	AAEL004834-PA	Aedes aegypti	0	0	0	0	0	0	0	GO:0008270	zinc ion binding	0	0	0	0
MMETSP0329-20121206|10401_1	155	0	0	0	0	0	0	0	0	0	0	0	0	0	0	0	0
MMETSP0329-20121206|10402_1	413	0	0	0	0	0	0	0	0	0	0	0	0	0	0	0	0
MMETSP0329-20121206|10403_1	134	0	Uncharacterized protein	Thalassiosira oceanica	0	0	0	0	0	GO:0000160	two-component signal transduction system (phosphorelay)	GO:0004871	signal transducer activity	0	0	COG2198	COG2198 ArcB FOG HPt domain Signal transduction mechanisms .
MMETSP0329-20121206|10406_1	72	0	0	0	0	0	0	0	0	0	0	0	0	0	0	0	0
MMETSP0329-20121206|10407_1	314	0	Uncharacterized protein	Guillardia theta CCMP2712	0	0	0	0	0	GO:0008152	metabolic process	GO:0003824	catalytic activity	0	0	0	0
MMETSP0329-20121206|10408_1	303	Probable transcriptional regulator ycf29	Diatom response regulator 2 (Fragment)	Phaeodactylum tricornutum (strain CCAP 1055/1)	0	0	0	0	0	GO:0035556	intracellular signal transduction	GO:0000156]---[GO:0043565]---[GO:0003700	two-component response regulator activity]---[sequence-specific DNA binding]---[sequence-specific DNA binding transcription factor activity	GO:0005622	intracellular	cd00156]---[pfam00072]---[COG2197]---[COG0745]---[COG3437]---[COG2204]---[COG0784]---[TIGR02154]---[COG3706]---[CHL00148]---[PRK15347]---[COG4566]---[PRK11361]---[PRK09468]---[PRK10766]---[COG4753]---[TIGR01387]---[PRK10161]---[PRK15479]---[PRK11083	cd00156 REC Signal receiver domain originally thought to be unique to bacteria (CheY OmpR NtrC and PhoB) now recently identified in eukaroytes ETR1 Arabidopsis thaliana this domain receives the signal from the sensor partner in a two-component systems contains a phosphoacceptor site that is phosphorylated by histidine kinase homologs usually found N-terminal to a DNA binding effector domain forms…
MMETSP0329-20121206|10409_1	478	0	Putative uncharacterized protein HSF10	Thalassiosira pseudonana	0	0	0	0	0	0	0	GO:0043565]---[GO:0003700	sequence-specific DNA binding]---[sequence-specific DNA binding transcription factor activity	GO:0005634	nucleus	pfam00447]---[smart00415]---[COG5169	pfam00447 HSF_DNA-bind HSF-type DNA-binding. ]---[smart00415 HSF heat shock factor. ]---[COG5169 HSF1 Heat shock transcription factor Transcription .
MMETSP0329-20121206|1041_1	197	Thermophilic serine proteinase	Peptidase S8 and S53 subtilisin kexin sedolisin	Methylomicrobium alcaliphilum (strain DSM 19304 / NCIMB 14124 / VKM B-2133 / 20Z)	0	0	0	0	0	GO:0006508	proteolysis	GO:0004252	serine-type endopeptidase activity	0	0	cd07498]---[cd00306]---[cd07473]---[pfam00082]---[cd04077]---[cd07477]---[cd07487]---[cd07483]---[cd07496]---[cd07484]---[cd07485]---[cd07493]---[TIGR03921]---[cd04848]---[cd07474]---[cd07481]---[cd05561]---[cd07489]---[PTZ00262]---[cd04843	'cd07498 Peptidases_S8_15 Peptidase S8 family domain uncharacterized subfamily 15. This family is a member of the Peptidases S8 or Subtilases serine endo- and exo-peptidase clan. They have an Asp/His/Ser catalytic triad similar to that found in trypsin-like proteases but do not share their three-dimensional structure and are not homologous to trypsin. The stability of subtilases may be enhanced b…
ra- and extracellular some function at extreme temperatures and pH values.]---[cd07489 Peptidases_S8_5 Peptidase S8 family domain uncharacterized subfamily 5. gap in seq This family is a member of the Peptidases S8 or Subtilases serine endo- and exo-peptidase clan. They have an Asp/His/Ser catalytic triad similar to that found in trypsin-like proteases but do not share their three-dimensional str…
MMETSP0329-20121206|10410_1	692	Kinesin light chain 1	Predicted protein	Phaeodactylum tricornutum (strain CCAP 1055/1)	0	0	0	0	0	0	0	0	0	0	0	pfam13424]---[pfam13424]---[pfam13424]---[pfam13424]---[pfam13424]---[pfam13424]---[cd00189]---[cd00189	pfam13424 TPR_12 Tetratricopeptide repeat. ]---[cd00189 TPR Tetratricopeptide repeat domain typically contains 34 amino acids WLF -X(2)- LIM - GAS -X(2)- YLF -X(8)- ASE -X(3)- FYL -X(2)- ASL -X(4)- PKE is the consensus sequence found in a variety of organisms including bacteria cyanobacteria yeast fungi plants and humans in various subcellular locations involved in a variety of functions includin…
MMETSP0329-20121206|10411_1	281	0	Predicted protein	Thalassiosira pseudonana	0	0	0	0	0	0	0	0	0	0	0	0	0
MMETSP0329-20121206|10412_1	468	Heat stress transcription factor A-1	Predicted protein	Phaeodactylum tricornutum (strain CCAP 1055/1)	0	0	0	0	0	0	0	GO:0043565]---[GO:0003700	sequence-specific DNA binding]---[sequence-specific DNA binding transcription factor activity	GO:0005634	nucleus	smart00415]---[pfam00447]---[COG5169	smart00415 HSF heat shock factor. ]---[pfam00447 HSF_DNA-bind HSF-type DNA-binding. ]---[COG5169 HSF1 Heat shock transcription factor Transcription .
MMETSP0329-20121206|10414_1	251	Ribosome-binding factor PSRP1 chloroplastic	Predicted protein	Phaeodactylum tricornutum (strain CCAP 1055/1)	0	0	0	0	0	GO:0044238	primary metabolic process	0	0	0	0	cd00552]---[pfam02482]---[COG1544]---[TIGR00741	cd00552 RaiA RaiA ( ribosome-associated inhibitor A also known as Protein Y (PY) YfiA and SpotY is a stress-response protein that binds the ribosomal subunit interface and arrests translation by interfering with aminoacyl-tRNA binding to the ribosomal A site. RaiA is also thought to counteract miscoding at the A site thus reducing translation errors. The RaiA fold structurally resembles the doubl…
MMETSP0329-20121206|10415_1	957	Fidgetin-like protein 1	Predicted protein	Thalassiosira pseudonana	0	0	0	0	0	0	0	GO:0005524]---[GO:0017111	ATP binding]---[nucleoside-triphosphatase activity	0	0	pfam00004]---[COG0464]---[COG0464]---[cd00009]---[COG1223]---[smart00382]---[TIGR01242]---[TIGR01243]---[TIGR01243]---[PTZ00361]---[TIGR01241	pfam00004 AAA ATPase family associated with various cellular activities (AAA). AAA family proteins often perform chaperone-like functions that assist in the assembly operation or disassembly of protein complexes.]---[COG0464 SpoVK ATPases of the AAA class Posttranslational modification protein turnover chaperones .]---[cd00009 AAA The AAA (ATPases Associated with a wide variety of cellular Activi…
MMETSP0329-20121206|10416_1	90	0	0	0	0	0	0	0	0	0	0	0	0	0	0	0	0
MMETSP0329-20121206|10417_1	129	0	0	0	0	0	0	0	0	0	0	0	0	0	0	0	0
MMETSP0329-20121206|10418_1	610	E3 ubiquitin-protein ligase RING1-like	Predicted protein	Phaeodactylum tricornutum (strain CCAP 1055/1)	0	0	Protein modification	protein ubiquitination	0	0	0	GO:0008270	zinc ion binding	0	0	pfam13639]---[cd00162]---[smart00184]---[COG5540]---[pfam13923]---[pfam00097]---[pfam12678]---[COG5243	'pfam13639 zf-RING_2 Ring finger domain. ]---[cd00162 RING RING-finger (Really Interesting New Gene) domain a specialized type of Zn-finger of 40 to 60 residues that binds two atoms of zinc defined by the ''cross-brace'' motif C-X2-C-X(9-39)-C-X(1-3)- H-X(2-3)-(N/C/H)-X2-C-X(4-48)C-X2-C probably involved in mediating protein-protein interactions identified in a proteins with a wide range of funct…
MMETSP0329-20121206|1042_1	712	Prolycopene isomerase chloroplastic	Predicted protein	Thalassiosira pseudonana	5.2.1.13	Prolycopene isomerase.	Carotenoid biosynthesis	lycopene biosynthesis	0	GO:0016117	carotenoid biosynthetic process	GO:0016853	isomerase activity	0	0	COG1233]---[COG1233]---[TIGR02730]---[TIGR02730	COG1233 COG1233 Phytoene dehydrogenase and related proteins Secondary metabolites biosynthesis transport and catabolism .]---[TIGR02730 carot_isom carotene isomerase. Members of this family including sll0033 (crtH) of Synechocystis sp. PCC 6803 catalyze a cis-trans isomerization of carotenes to the all-trans lycopene a reaction that can also occur non-enzymatically in light through photoisomeriza…
MMETSP0329-20121206|10420_1	337	DnaJ homolog subfamily B member 6-A	Uncharacterized protein	Emiliania huxleyi CCMP1516	0	0	0	0	0	0	0	0	0	0	0	COG0484]---[PRK10767]---[TIGR02349]---[pfam00226]---[PRK14284]---[PRK14277]---[PRK14294]---[cd06257]---[PRK14291]---[smart00271]---[PRK14278]---[PRK14281]---[PRK14297]---[PRK14295]---[PRK14292]---[PRK14282]---[PRK14301]---[PRK14299]---[PRK14289]---[PRK14298	COG0484 DnaJ DnaJ-class molecular chaperone with C-terminal Zn finger domain Posttranslational modification protein turnover chaperones .]---[PRK10767 PRK10767 chaperone protein DnaJ Provisional.]---[TIGR02349 DnaJ_bact chaperone protein DnaJ. This model represents bacterial forms of DnaJ part of the DnaK-DnaJ-GrpE chaperone system. The three components typically are encoded by consecutive genes.…
MMETSP0329-20121206|10421_1	453	Ribosomal protein S6 kinase 2 alpha	Predicted protein	Thalassiosira pseudonana	2.7.11.1	Non-specific serine/threonine protein kinase.	0	0	0	0	0	GO:0005524]---[GO:0004672	ATP binding]---[protein kinase activity	0	0	cd00192]---[smart00220]---[cd00180]---[pfam00069]---[smart00221]---[smart00219]---[pfam07714]---[cd08215]---[cd06606]---[cd05123]---[cd08224]---[cd06623]---[COG0515]---[cd05122]---[cd08530]---[cd05049]---[cd05032]---[cd06621]---[cd05582]---[cd06627	'cd00192 PTKc Catalytic domain of Protein Tyrosine Kinases. Protein Tyrosine Kinase (PTK) family catalytic domain. This PTKc family is part of a larger superfamily that includes the catalytic domains of protein serine/threonine kinases RIO kinases aminoglycoside phosphotransferase choline kinase and phosphoinositide 3-kinase (PI3K). PTKs catalyze the transfer of the gamma-phosphoryl group from AT…
atalytic domains of other kinases such as protein serine/threonine kinases RIO kinases and phosphoinositide 3-kinase (PI3K). The InsR subfamily is composed of InsR Insulin-like Growth Factor-1 Receptor (IGF-1R) and similar proteins. PTKs catalyze the transfer of the gamma-phosphoryl group from ATP to tyrosine (tyr) residues in protein substrates. InsR and IGF-1R are receptor tyr kinases (RTKs) co…
MMETSP0329-20121206|10423_1	520	Vacuolar-sorting receptor 1	Predicted protein	Thalassiosira pseudonana	0	0	0	0	0	0	0	0	0	0	0	cd02125]---[cd04818]---[cd02123]---[cd02126]---[cd00538]---[pfam02225]---[cd02133]---[cd04813]---[cd02127]---[cd02122]---[cd02129	cd02125 PA_VSR PA_VSR Protease-associated (PA) domain-containing plant vacuolar sorting receptor (VSR). This group includes various PA domain-containing VSRs such as garden pea BP-80 pumpkin PV72 and various Arabidopsis VSRs including AtVSR1. In contrast to most eukaryotes which only have one or two VSRs plants have several. This may in part be a reflection of having a more complex vacuolar syste…
MMETSP0329-20121206|10425_1	278	0	Predicted protein	Phaeodactylum tricornutum (strain CCAP 1055/1)	0	0	0	0	0	0	0	0	0	0	0	0	0
MMETSP0329-20121206|10426_1	525	CAAX prenyl protease 1 homolog	Predicted protein	Phaeodactylum tricornutum (strain CCAP 1055/1)	3.4.24.84	Ste24 endopeptidase.	0	0	0	GO:0071586]---[GO:0006508	CAAX-box protein processing]---[proteolysis	GO:0004222	metalloendopeptidase activity	GO:0016020	membrane	pfam01435]---[COG0501	pfam01435 Peptidase_M48 Peptidase family M48. ]---[COG0501 HtpX Zn-dependent protease with chaperone function Posttranslational modification protein turnover chaperones .
MMETSP0329-20121206|10427_1	257	0	Predicted protein	Phaeodactylum tricornutum (strain CCAP 1055/1)	0	0	0	0	0	0	0	0	0	0	0	0	0
MMETSP0329-20121206|10428_1	165	0	0	0	0	0	0	0	0	0	0	0	0	0	0	0	0
MMETSP0329-20121206|10429_1	1213	Putative ATP-dependent RNA helicase TDRD9	Predicted protein	Phaeodactylum tricornutum (strain CCAP 1055/1)	3.6.4.13	RNA helicase.	0	0	0	0	0	GO:0005524]---[GO:0008026]---[GO:0003676	ATP binding]---[ATP-dependent helicase activity]---[nucleic acid binding	0	0	COG1643]---[TIGR01967]---[TIGR01970]---[PRK11664]---[smart00490]---[pfam00271]---[PRK11131]---[cd00079]---[PHA02653	COG1643 HrpA HrpA-like helicases DNA replication recombination and repair .]---[TIGR01967 DEAH_box_HrpA ATP-dependent helicase HrpA. This model represents HrpA one of two related but uncharacterized DEAH-box ATP-dependent helicases in many Proteobacteria and a few high-GC Gram-positive bacteria. HrpA is about 1300 amino acids long while its paralog HrpB also uncharacterized is about 800 amino aci…
MMETSP0329-20121206|1043_1	260	0	Predicted protein	Phaeodactylum tricornutum (strain CCAP 1055/1)	0	0	0	0	0	0	0	0	0	0	0	0	0
MMETSP0329-20121206|10430_1	366	26S proteasome regulatory subunit RPN13	Predicted protein	Phaeodactylum tricornutum (strain CCAP 1055/1)	0	0	0	0	0	0	0	0	0	GO:0005737]---[GO:0005634	cytoplasm]---[nucleus	pfam13658]---[cd13314	'pfam13658 UCH37_bd Ubiquitin C-terminal hydrolase 37 receptor binding site. This domain appears frequently at the C-terminus of Proteasom_Rpn13 pfam04683. It is a proteasome subunit that binds the de-ubiquitinating enzyme UCH37.]---[cd13314 PH_Rpn13 Regulatory Particle Non-ATPase 13 Pleckstrin homology-like domain. Targeted protein degradation is performed to a great extent by the ubiquitin-prot…
MMETSP0329-20121206|10431_1	351	0	AAEL014668-PA (Fragment)	Aedes aegypti	0	0	0	0	0	0	0	0	0	0	0	cd00204]---[cd00204]---[cd00204	cd00204 ANK ankyrin repeats ankyrin repeats mediate protein-protein interactions in very diverse families of proteins. The number of ANK repeats in a protein can range from 2 to over 20 (ankyrins for example). ANK repeats may occur in combinations with other types of domains. The structural repeat unit contains two antiparallel helices and a beta-hairpin repeats are stacked in a superhelical arra…
MMETSP0329-20121206|10432_1	108	0	0	0	0	0	0	0	0	0	0	0	0	0	0	0	0
MMETSP0329-20121206|10433_1	77	0	0	0	0	0	0	0	0	0	0	0	0	0	0	0	0
MMETSP0329-20121206|10435_1	1332	Alpha alpha-trehalose-phosphate synthase UDP-forming 5	Bifunctional trehalose-6-phosphate synthase	Phaeodactylum tricornutum (strain CCAP 1055/1)	2.4.1.15	Alpha alpha-trehalose-phosphate synthase (UDP-forming).	0	0	0	GO:0005992	trehalose biosynthetic process	GO:0003824	catalytic activity	0	0	cd03788]---[pfam00982]---[COG0380]---[TIGR02400]---[TIGR02398]---[PRK10117]---[pfam02358]---[COG1877]---[TIGR00685]---[PLN02205]---[PRK14501]---[PLN03063]---[PLN03064	cd03788 GT1_TPS Trehalose-6-Phosphate Synthase (TPS) is a glycosyltransferase that catalyses the synthesis of alpha alpha-1 1-trehalose-6-phosphate from glucose-6-phosphate using a UDP-glucose donor. It is a key enzyme in the trehalose synthesis pathway. Trehalose is a nonreducing disaccharide present in a wide variety of organisms and may serve as a source of energy and carbon. It is characteriz…
MMETSP0329-20121206|10436_1	326	Guanine nucleotide-binding protein subunit beta-2-like 1	Predicted protein	Phaeodactylum tricornutum (strain CCAP 1055/1)	0	0	0	0	0	0	0	0	0	0	0	cd00200]---[cd00200]---[cd00200]---[COG2319]---[COG2319]---[COG2319]---[COG2319]---[COG2319]---[PTZ00421]---[PLN00181]---[pfam00400]---[smart00320	cd00200 WD40 WD40 domain found in a number of eukaryotic proteins that cover a wide variety of functions including adaptor/regulatory modules in signal transduction pre-mRNA processing and cytoskeleton assembly typically contains a GH dipeptide 11-24 residues from its N-terminus and the WD dipeptide at its C-terminus and is 40 residues long hence the name WD40 between GH and WD lies a conserved c…
MMETSP0329-20121206|10437_1	257	0	Predicted protein	Phaeodactylum tricornutum (strain CCAP 1055/1)	0	0	0	0	0	0	0	0	0	0	0	pfam09834	pfam09834 DUF2061 Predicted membrane protein (DUF2061). This domain found in various prokaryotic proteins has no known function.
MMETSP0329-20121206|10438_1	325	0	Predicted protein	Thalassiosira pseudonana	0	0	0	0	0	0	0	0	0	0	0	0	0
MMETSP0329-20121206|10439_1	87	TMV resistance protein N	Predicted protein (Fragment)	Populus trichocarpa	0	0	0	0	0	0	0	0	0	0	0	PLN03150]---[PLN00113]---[PLN00113]---[PLN00113	PLN03150 PLN03150 hypothetical protein Provisional.]---[PLN00113 PLN00113 leucine-rich repeat receptor-like protein kinase Provisional.
MMETSP0329-20121206|1044_1	1021	Ubiquitin carboxyl-terminal hydrolase 4	Ubiquitin carboxyl-terminal hydrolase	Phaeodactylum tricornutum (strain CCAP 1055/1)	3.4.19.12	Ubiquitinyl hydrolase 1.	0	0	0	GO:0006511	ubiquitin-dependent protein catabolic process	GO:0008234]---[GO:0004221]---[GO:0008270	cysteine-type peptidase activity]---[ubiquitin thiolesterase activity]---[zinc ion binding	0	0	cd02674]---[cd02674]---[pfam00443]---[cd02257]---[cd02257]---[cd02660]---[cd02661]---[cd02659]---[cd02667]---[COG5533]---[cd02663]---[cd02664]---[cd02671]---[pfam01753]---[pfam13423]---[cd02669]---[COG5207]---[cd02657]---[COG5077]---[COG5560]---[cd02674]---[pfam00443]---[cd02257]---[cd02660]---[cd02661]---[cd02659]---[cd02667]---[COG5533]---[cd02663]---[cd02668]---[cd02664]---[cd02671]---[cd02658…	cd02674 Peptidase_C19R A subfamily of peptidase C19. Peptidase C19 contains ubiquitinyl hydrolases. They are intracellular peptidases that remove ubiquitin molecules from polyubiquinated peptides by cleavage of isopeptide bonds. They hydrolyze bonds involving the carboxyl group of the C-terminal Gly residue of ubiquitin. The purpose of the de-ubiquitination is thought to be editing of the ubiquit…
MMETSP0329-20121206|10440_1	386	0	Uncharacterized protein	Emiliania huxleyi CCMP1516	0	0	0	0	0	0	0	0	0	0	0	0	0
MMETSP0329-20121206|10441_1	728	0	Predicted protein	Phaeodactylum tricornutum (strain CCAP 1055/1)	0	0	0	0	0	0	0	0	0	0	0	0	0
MMETSP0329-20121206|10442_1	228	0	0	0	0	0	0	0	0	0	0	0	0	0	0	0	0
MMETSP0329-20121206|10443_1	1075	0	Predicted protein	Phaeodactylum tricornutum (strain CCAP 1055/1)	0	0	0	0	0	0	0	0	0	0	0	pfam13949]---[cd08915	pfam13949 ALIX_LYPXL_bnd ALIX V-shaped domain binding to HIV. The binding of the LYPxL motif of late HIV p6Gag and EIAV p9Gag to this domain is necessary for viral budding.This domain is generally central between an N-terminal Bro1 domain pfam03097 and a C-terminal proline-rich domain. The retroviruses thus used this domain to hijack the ESCRT system of the cell.]---[cd08915 V_Alix_like Protein-i…
MMETSP0329-20121206|10444_1	167	0	High light induced protein 2	Phaeodactylum tricornutum (strain CCAP 1055/1)	0	0	0	0	0	0	0	0	0	0	0	0	0
MMETSP0329-20121206|10445_1	263	0	0	0	0	0	0	0	0	0	0	0	0	0	0	0	0
MMETSP0329-20121206|10446_1	260	0	Predicted protein	Phaeodactylum tricornutum (strain CCAP 1055/1)	0	0	0	0	0	0	0	GO:0033743	peptide-methionine (R)-S-oxide reductase activity	0	0	0	0
MMETSP0329-20121206|10447_1	299	Ubiquitin carboxyl-terminal hydrolase 14	Uncharacterized protein	Thalassiosira oceanica	3.4.19.12	Ubiquitinyl hydrolase 1.	0	0	0	GO:0006511	ubiquitin-dependent protein catabolic process	GO:0008234]---[GO:0004221]---[GO:0008270	cysteine-type peptidase activity]---[ubiquitin thiolesterase activity]---[zinc ion binding	0	0	COG5207]---[pfam13639]---[pfam12678]---[cd00194	COG5207 UBP14 Isopeptidase T Posttranslational modification protein turnover chaperones .]---[pfam13639 zf-RING_2 Ring finger domain. ]---[pfam12678 zf-rbx1 RING-H2 zinc finger. There are 8 cysteine/ histidine residues which are proposed to be the conserved residues involved in zinc binding. The protein of which this domain is the conserved region participates in diverse functions relevant to chr…
MMETSP0329-20121206|10449_1	315	Soluble inorganic pyrophosphatase 1 chloroplastic	Predicted protein	Phaeodactylum tricornutum (strain CCAP 1055/1)	3.6.1.1	Inorganic diphosphatase.	0	0	0	GO:0006796	phosphate-containing compound metabolic process	GO:0004427]---[GO:0000287	inorganic diphosphatase activity]---[magnesium ion binding	GO:0005737	cytoplasm	PLN02707]---[pfam00719]---[cd00412]---[COG0221]---[PRK00642]---[PLN02373]---[PRK01250]---[PRK02230	PLN02707 PLN02707 Soluble inorganic pyrophosphatase.]---[pfam00719 Pyrophosphatase Inorganic pyrophosphatase. ]---[cd00412 pyrophosphatase Inorganic pyrophosphatase. These enzymes hydrolyze inorganic pyrophosphate (PPi) to two molecules of orthophosphates (Pi). The reaction requires bivalent cations. The enzymes in general exist as homooligomers.]---[COG0221 Ppa Inorganic pyrophosphatase Energy p…
MMETSP0329-20121206|1045_1	139	Delta(3 5)-Delta(2 4)-dienoyl-CoA isomerase mitochondrial	Delta-3 5-delta-2 4-dienoyl-CoA isomerase	Phaeodactylum tricornutum (strain CCAP 1055/1)	0	0	Lipid metabolism	fatty acid beta-oxidation	0	0	0	GO:0016853	isomerase activity	0	0	PRK06142]---[PLN02664]---[COG1024]---[cd06558]---[PRK07509]---[PRK06688]---[pfam00378]---[PRK05809]---[PRK06563]---[PRK09245]---[PRK07658]---[PRK05862]---[PRK06127]---[PRK07657]---[PRK03580]---[PRK08252]---[PRK09674]---[PRK08258]---[PRK06190]---[PRK05980	PRK06142 PRK06142 enoyl-CoA hydratase Provisional.]---[PLN02664 PLN02664 enoyl-CoA hydratase/delta3 5-delta2 4-dienoyl-CoA isomerase.]---[COG1024 CaiD Enoyl-CoA hydratase/carnithine racemase Lipid metabolism .]---[cd06558 crotonase-like Crotonase/Enoyl-Coenzyme A (CoA) hydratase superfamily. This superfamily contains a diverse set of enzymes including enoyl-CoA hydratase napthoate synthase methyl…
MMETSP0329-20121206|10450_1	160	Leucine-rich repeat protein soc-2	Predicted protein	Micromonas sp. (strain RCC299 / NOUM17)	0	0	0	0	0	0	0	0	0	0	0	PLN00113]---[PLN00113]---[PLN00113]---[COG4886]---[COG4886]---[COG4886]---[COG4886]---[COG4886]---[PRK15370]---[PRK15387]---[PRK15387]---[PLN03150	PLN00113 PLN00113 leucine-rich repeat receptor-like protein kinase Provisional.]---[COG4886 COG4886 Leucine-rich repeat (LRR) protein Function unknown .]---[PRK15370 PRK15370 E3 ubiquitin-protein ligase SlrP Provisional.]---[PRK15387 PRK15387 E3 ubiquitin-protein ligase SspH2 Provisional.]---[PLN03150 PLN03150 hypothetical protein Provisional.
MMETSP0329-20121206|10451_1	843	LRR receptor-like serine/threonine-protein kinase ERECTA	Uncharacterized protein	Oryza sativa subsp. indica	2.7.11.1	Non-specific serine/threonine protein kinase.	0	0	0	0	0	GO:0005524]---[GO:0004713	ATP binding]---[protein tyrosine kinase activity	GO:0016021	integral to membrane	PLN00113]---[PLN00113]---[PLN00113]---[PLN00113	PLN00113 PLN00113 leucine-rich repeat receptor-like protein kinase Provisional.
MMETSP0329-20121206|10452_1	369	Sirohydrochlorin cobaltochelatase	Predicted protein	Phaeodactylum tricornutum (strain CCAP 1055/1)	4.99.1.3	Sirohydrochlorin cobaltochelatase.	Cofactor biosynthesis	adenosylcobalamin biosynthesis	cob(II)yrinate a	c-diamide from sirohydrochlorin (anaerobic route): step 1/10	GO:0009236	cobalamin biosynthetic process	GO:0016829]---[GO:0046872	lyase activity]---[metal ion binding	0	0	cd03416]---[pfam01903]---[PLN02757]---[COG2138]---[PRK00923]---[cd03414	cd03416 CbiX_SirB_N Sirohydrochlorin cobalt chelatase (CbiX) and sirohydrochlorin iron chelatase (SirB) N-terminal domain. SirB catalyzes the ferro-chelation of sirohydrochlorin to siroheme the prosthetic group of sulfite and nitrite reductases. CbiX is a cobaltochelatase responsible for the chelation of Co2 into sirohydrochlorin an important step in the vitamin B12 biosynthetic pathway. CbiX oft…
MMETSP0329-20121206|10453_1	59	Kinesin light chain 1	Putative uncharacterized protein	Chaetomium globosum (strain ATCC 6205 / CBS 148.51 / DSM 1962 / NBRC 6347 / NRRL 1970)	0	0	0	0	0	GO:0006629	lipid metabolic process	GO:0003777	microtubule motor activity	GO:0005871	kinesin complex	pfam13374]---[pfam13424]---[pfam13424	pfam13374 TPR_10 Tetratricopeptide repeat. ]---[pfam13424 TPR_12 Tetratricopeptide repeat.
MMETSP0329-20121206|10454_1	481	Ceramide synthase 4	Predicted protein	Phaeodactylum tricornutum (strain CCAP 1055/1)	0	0	0	0	0	0	0	0	0	GO:0016021	integral to membrane	pfam03798]---[smart00724]---[COG5058	pfam03798 TRAM_LAG1_CLN8 TLC domain. ]---[smart00724 TLC TRAM LAG1 and CLN8 homology domains. Protein domain with at least 5 transmembrane alpha-helices. Lag1p and Lac1p are essential for acyl-CoA-dependent ceramide synthesis TRAM is a subunit of the translocon and the CLN8 gene is mutated in Northern epilepsy syndrome. The family may possess multiple functions such as lipid trafficking metabolis…
MMETSP0329-20121206|10455_1	222	0	0	0	0	0	0	0	0	0	0	0	0	0	0	0	0
MMETSP0329-20121206|10456_1	201	Peptidyl-prolyl cis-trans isomerase	Peptidyl-prolyl cis-trans isomerase	Thalassiosira pseudonana	5.2.1.8	Peptidylprolyl isomerase.	0	0	0	GO:0006457]---[GO:0000413	protein folding]---[protein peptidyl-prolyl isomerization	GO:0003755	peptidyl-prolyl cis-trans isomerase activity	0	0	cd01926]---[PTZ00060]---[PLN03149]---[cd00317]---[COG0652]---[pfam00160]---[cd01922]---[cd01927]---[cd01928]---[cd01923]---[cd01925]---[cd01921]---[PTZ00221]---[cd01920]---[PRK10903]---[PRK10791	cd01926 cyclophilin_ABH_like cyclophilin_ABH_like Cyclophilin A B and H-like cyclophilin-type peptidylprolyl cis- trans isomerase (PPIase) domain. This family represents the archetypal cystolic cyclophilin similar to human cyclophilins A B and H. PPIase is an enzyme which accelerates protein folding by catalyzing the cis-trans isomerization of the peptide bonds preceding proline residues. These e…
MMETSP0329-20121206|10457_1	369	0	Methyltransferase FkbM	Anabaena variabilis (strain ATCC 29413 / PCC 7937)	0	0	0	0	0	0	0	GO:0008168	methyltransferase activity	0	0	0	0
MMETSP0329-20121206|10458_1	792	Very-long-chain (3R)-3-hydroxyacyl- acyl-carrier protein dehydratase hpo-8	Predicted protein	Phaeodactylum tricornutum (strain CCAP 1055/1)	4.2.1.134	Very-long-chain (3R)-3-hydroxyacyl- acyl-carrier protein dehydratase.	Lipid metabolism	fatty acid biosynthesis	0	0	0	0	0	0	0	pfam04387]---[PLN02838]---[COG5198	pfam04387 PTPLA Protein tyrosine phosphatase-like protein PTPLA. This family includes the mammalian protein tyrosine phosphatase-like protein PTPLA. A significant variation of PTPLA from other protein tyrosine phosphatases is the presence of proline instead of catalytic arginine at the active site. It is thought that PTPLA proteins have a role in the development differentiation and maintenance of…
MMETSP0329-20121206|10459_1	208	0	Predicted protein	Phaeodactylum tricornutum (strain CCAP 1055/1)	0	0	0	0	0	0	0	GO:0016787	hydrolase activity	0	0	cd04502]---[pfam13472]---[cd01841]---[cd00229	cd04502 SGNH_hydrolase_like_7 Members of the SGNH-hydrolase superfamily a diverse family of lipases and esterases. The tertiary fold of the enzyme is substantially different from that of the alpha/beta hydrolase family and unique among all known hydrolases its active site closely resembles the Ser-His-Asp(Glu) triad from other serine hydrolases but may lack the carboxlic acid.]---[pfam13472 Lipas…
MMETSP0329-20121206|1046_1	341	50S ribosomal protein L21	Predicted protein	Phaeodactylum tricornutum (strain CCAP 1055/1)	0	0	0	0	0	GO:0006412	translation	GO:0003723]---[GO:0003735	RNA binding]---[structural constituent of ribosome	GO:0005840	ribosome	PRK05573]---[pfam00829]---[COG0261]---[PRK12278]---[TIGR00061]---[CHL00075	PRK05573 rplU 50S ribosomal protein L21 Validated.]---[pfam00829 Ribosomal_L21p Ribosomal prokaryotic L21 protein. ]---[COG0261 RplU Ribosomal protein L21 Translation ribosomal structure and biogenesis .]---[PRK12278 PRK12278 50S ribosomal protein L21/unknown domain fusion protein Provisional.]---[TIGR00061 L21 ribosomal protein L21. Eubacterial and chloroplast Protein synthesis Ribosomal protein…
MMETSP0329-20121206|10460_1	636	'Apocarotenoid-15 15''-oxygenase'	Predicted protein	Phaeodactylum tricornutum (strain CCAP 1055/1)	1.13.11.75	All-trans-8 -apo-beta-carotenal 15 15 -oxygenase.	0	0	0	0	0	0	0	0	0	pfam03055]---[COG3670]---[PLN02258]---[PLN02969	pfam03055 RPE65 Retinal pigment epithelial membrane protein. This family represents a retinal pigment epithelial membrane receptor which is abundantly expressed in retinal pigment epithelium and binds plasma retinal binding protein. The family also includes the sequence related neoxanthin cleavage enzyme in plants and lignostilbene-alpha beta-dioxygenase in bacteria.]---[COG3670 COG3670 Lignostil…
MMETSP0329-20121206|10461_1	283	Aquaporin PIP2-4	Predicted protein	Phaeodactylum tricornutum (strain CCAP 1055/1)	0	0	0	0	0	0	0	GO:0005215	transporter activity	GO:0016021	integral to membrane	cd00333]---[TIGR00861]---[pfam00230]---[COG0580]---[PLN00027]---[PTZ00016]---[PLN00166]---[PRK05420]---[PLN00184]---[PLN00026]---[PLN00183]---[PLN00167]---[PLN00182	cd00333 MIP Major intrinsic protein (MIP) superfamily. Members of the MIP superfamily function as membrane channels that selectively transport water small neutral molecules and ions out of and between cells. The channel proteins share a common fold the N-terminal cytosolic portion followed by six transmembrane helices which might have arisen through gene duplication. On the basis of sequence simi…
MMETSP0329-20121206|10462_1	802	Probable leucine-rich repeat receptor-like protein kinase At1g35710	Predicted protein	Phaeodactylum tricornutum (strain CCAP 1055/1)	2.7.11.1	Non-specific serine/threonine protein kinase.	0	0	0	0	0	0	0	0	0	PLN00113]---[PLN00113]---[PLN00113]---[PLN00113]---[PLN00113]---[PLN00113]---[PLN03150]---[PLN03150]---[PLN03150]---[PLN03150]---[COG4886	PLN00113 PLN00113 leucine-rich repeat receptor-like protein kinase Provisional.]---[PLN03150 PLN03150 hypothetical protein Provisional.]---[COG4886 COG4886 Leucine-rich repeat (LRR) protein Function unknown .
MMETSP0329-20121206|10463_1	1068	Gamma-aminobutyric acid type B receptor subunit 2	Predicted protein	Thalassiosira pseudonana	0	0	0	0	0	0	0	GO:0004930	G-protein coupled receptor activity	GO:0016021	integral to membrane	pfam00003	pfam00003 7tm_3 7 transmembrane sweet-taste receptor of 3 GCPR. This is a domain of seven transmembrane regions that forms the C-terminus of some subclass 3 G-coupled-protein receptors. It is often associated with a downstream cysteine-rich linker domain NCD3G pfam07562 which is the human sweet-taste receptor and the N-terminal domain ANF_receptor pfam01094. The seven TM regions assemble in such …
MMETSP0329-20121206|10464_1	195	0	0	0	0	0	0	0	0	0	0	0	0	0	0	0	0
MMETSP0329-20121206|10465_1	405	0	Predicted protein	Phaeodactylum tricornutum (strain CCAP 1055/1)	0	0	0	0	0	0	0	0	0	0	0	0	0
MMETSP0329-20121206|10466_1	363	30S ribosomal protein S5	Predicted protein	Phaeodactylum tricornutum (strain CCAP 1055/1)	0	0	0	0	0	GO:0006412	translation	GO:0003723]---[GO:0003735	RNA binding]---[structural constituent of ribosome	GO:0005840	ribosome	COG0098]---[PRK00550]---[TIGR01021]---[CHL00138]---[pfam03719]---[PRK04044]---[TIGR01020]---[pfam00333	COG0098 RpsE Ribosomal protein S5 Translation ribosomal structure and biogenesis .]---[PRK00550 rpsE 30S ribosomal protein S5 Validated.]---[TIGR01021 rpsE_bact ribosomal protein S5 bacterial/organelle type. This model finds chloroplast ribosomal protein S5 as well as bacterial ribosomal protein S5. A candidate mitochondrial form (Saccharomyces cerevisiae YBR251W and its homolog) differs substant…
MMETSP0329-20121206|10467_1	600	0	Predicted protein	Phaeodactylum tricornutum (strain CCAP 1055/1)	0	0	0	0	0	0	0	0	0	0	0	0	0
MMETSP0329-20121206|10468_1	617	MATE efflux family protein 2 chloroplastic	Putative uncharacterized protein	Phaeodactylum tricornutum (strain CCAP 1055/1)	0	0	0	0	0	0	0	GO:0015297]---[GO:0015238	antiporter activity]---[drug transmembrane transporter activity	GO:0016020	membrane	cd13136]---[COG0534]---[COG0534]---[cd13137]---[cd13137]---[TIGR00797]---[cd13138]---[cd13134]---[cd13143]---[cd12082]---[cd12082]---[cd13133]---[cd13144]---[pfam01554]---[pfam01554]---[cd13140]---[cd13131]---[cd13142]---[cd13141]---[cd13149]---[cd13135]---[cd13139]---[PRK10189]---[cd13145	cd13136 MATE_DinF_like DinF and similar proteins a subfamily of the multidrug and toxic compound extrusion (MATE)-like proteins. Escherichia coli DinF is a membrane protein that has been found to protect cells against oxidative stress and bile salts. The expression of DinF is regulated as part of the SOS system. It may act by detoxifying oxidizing molecules that have the potential to damage DNA. …
MMETSP0329-20121206|10469_1	329	0	0	0	0	0	0	0	0	0	0	0	0	0	0	COG2706]---[pfam10282	COG2706 COG2706 3-carboxymuconate cyclase Carbohydrate transport and metabolism .]---[pfam10282 Lactonase Lactonase 7-bladed beta-propeller. This entry contains bacterial 6-phosphogluconolactonases (6PGL)YbhE-type (EC 3.1.1.31) which hydrolyse 6-phosphogluconolactone to 6-phosphogluconate. The entry also contains the fungal muconate lactonising enzyme carboxy-cis cis-muconate cyclase (EC 5.5.1.5)…
MMETSP0329-20121206|1047_1	453	DNA repair protein complementing XP-C cells homolog	Xeroderma pigmentosum group	Phaeodactylum tricornutum (strain CCAP 1055/1)	0	0	0	0	0	GO:0006289	nucleotide-excision repair	GO:0003684	damaged DNA binding	GO:0005634	nucleus	TIGR00605]---[COG5535]---[pfam10403]---[smart01030]---[smart01032]---[pfam10405	TIGR00605 rad4 DNA repair protein rad4. All proteins in this family for which functions are known are involved in targeting nucleotide excision repair to specific regions of the genome.This family is based on the phylogenomic analysis of JA Eisen (1999 Ph.D. Thesis Stanford University) DNA metabolism DNA replication recombination and repair .]---[COG5535 RAD4 DNA repair protein RAD4 DNA replicati…
MMETSP0329-20121206|10470_1	516	0	Uncharacterized protein (Fragment)	Thalassiosira oceanica	0	0	0	0	0	0	0	0	0	0	0	0	0
MMETSP0329-20121206|10471_1	504	0	0	0	0	0	0	0	0	0	0	0	0	0	0	0	0
MMETSP0329-20121206|10472_1	692	0	0	0	0	0	0	0	0	0	0	0	0	0	0	0	0
MMETSP0329-20121206|10473_1	297	0	0	0	0	0	0	0	0	0	0	0	0	0	0	0	0
MMETSP0329-20121206|10474_1	668	Serine/threonine-protein phosphatase 2A 65 kDa regulatory subunit A beta isoform	Predicted protein	Phaeodactylum tricornutum (strain CCAP 1055/1)	0	0	0	0	0	0	0	0	0	0	0	0	0
MMETSP0329-20121206|10475_1	657	Kinetochore protein NDC80 homolog	Predicted protein	Phaeodactylum tricornutum (strain CCAP 1055/1)	0	0	0	0	0	0	0	0	0	0	0	COG5185]---[pfam03801]---[TIGR02169]---[COG0419]---[COG1196]---[COG1196]---[TIGR02168	COG5185 HEC1 Protein involved in chromosome segregation interacts with SMC proteins Cell division and chromosome partitioning .]---[pfam03801 Ndc80_HEC HEC/Ndc80p family. Members of this family are components of the mitotic spindle. It has been shown that Ndc80/HEC from yeast is part of a complex called the Ndc80p complex. This complex is thought to bind to the microtubules of the spindle.]---[TI…
MMETSP0329-20121206|10476_1	453	'mRNA 3''-end-processing protein YTH1'	Predicted protein	Phaeodactylum tricornutum (strain CCAP 1055/1)	0	0	0	0	0	0	0	GO:0003676]---[GO:0008270	nucleic acid binding]---[zinc ion binding	0	0	0	0
MMETSP0329-20121206|10477_1	73	0	0	0	0	0	0	0	0	0	0	0	0	0	0	0	0
MMETSP0329-20121206|10478_1	539	0	Uncharacterized protein (Fragment)	Thalassiosira oceanica	0	0	0	0	0	0	0	0	0	0	0	0	0
MMETSP0329-20121206|10479_1	589	0	0	0	0	0	0	0	0	0	0	0	0	0	0	0	0
MMETSP0329-20121206|1048_1	404	0	Predicted protein	Phaeodactylum tricornutum (strain CCAP 1055/1)	0	0	0	0	0	0	0	0	0	0	0	cd00177	cd00177 START Lipid-binding START domain of mammalian STARD1-STARD15 and related proteins. This family includes the steroidogenic acute regulatory protein (StAR)-related lipid transfer (START) domains of mammalian STARD1-STARD15 and related domains such as the START domain of the Arabidopsis homeobox protein GLABRA 2. The mammalian STARDs are grouped into 8 subfamilies. This family belongs to the…
MMETSP0329-20121206|10480_1	459	NEDD8-activating enzyme E1 catalytic subunit	Ubiquitin-activating enzyme E1 protein 3	Phaeodactylum tricornutum (strain CCAP 1055/1)	0	0	Protein modification	protein neddylation	0	GO:0045116	protein neddylation	GO:0016881]---[GO:0005524]---[GO:0008641	acid-amino acid ligase activity]---[ATP binding]---[small protein activating enzyme activity	0	0	cd01488]---[cd01484]---[cd01489]---[cd01490]---[COG0476]---[pfam00899]---[cd01483]---[TIGR01408]---[pfam02134]---[cd00757]---[pfam08825]---[pfam10585]---[TIGR02356]---[PRK05690]---[COG1179]---[PRK05600]---[cd00755]---[TIGR02355]---[PRK07878]---[PRK05597	'cd01488 Uba3_RUB Ubiquitin activating enzyme (E1) subunit UBA3. UBA3 is part of the heterodimeric activating enzyme (E1) specific for the Rub family of ubiquitin-like proteins (Ubls). E1 enzymes are part of a conjugation cascade to attach Ub or Ubls covalently to substrate proteins. consisting of activating (E1) conjugating (E2) and/or ligating (E3) enzymes. E1 activates ubiquitin(-like) by C-te…
MMETSP0329-20121206|10481_1	375	'3''(2'') 5''-bisphosphate nucleotidase 1'	'3''(2'') 5''-bisphosphate nucleotidase 1'	Dictyostelium discoideum	3.1.3.7	3 (2 ) 5 -bisphosphate nucleotidase.	0	0	0	GO:0046854	phosphatidylinositol phosphorylation	GO:0008441]---[GO:0046872	'3''(2'')'	'5''-bisphosphate nucleotidase activity]---[metal ion binding'	0	0	cd01640]---[COG1218]---[cd01638]---[cd01517]---[TIGR01330	'cd01640 IPPase IPPase Inositol polyphosphate-1-phosphatase a member of the Mg dependent family of inositol monophosphatase-like domains hydrolyzes the 1'' position phosphate from inositol 1 3 4-trisphosphate and inositol 1 4-bisphosphate. Members in this group may also exhibit 3''-phosphoadenosine 5''-phosphate phosphatase activity and they all appear to be inhibited by lithium. IPPase is one of…
MMETSP0329-20121206|10482_1	585	0	0	0	0	0	0	0	0	0	0	0	0	0	0	0	0
MMETSP0329-20121206|10483_1	597	0	Predicted protein	Phaeodactylum tricornutum (strain CCAP 1055/1)	0	0	0	0	0	0	0	0	0	0	0	0	0
MMETSP0329-20121206|10484_1	301	0	Uncharacterized protein	Emiliania huxleyi CCMP1516	0	0	0	0	0	0	0	0	0	0	0	pfam02958]---[pfam01636]---[smart00587	'pfam02958 EcKinase Ecdysteroid kinase. This family includes ecdysteroid 22-kinase an enzyme responsible for the phosphorylation of ecdysteroids (insect growth and moulting hormones) at C-22 to form physiologically inactive ecdysteroid 22-phosphates.]---[pfam01636 APH Phosphotransferase enzyme family. This family consists of bacterial antibiotic resistance proteins which confer resistance to vari…
MMETSP0329-20121206|10485_1	410	0	Predicted protein	Thalassiosira pseudonana	0	0	0	0	0	0	0	0	0	0	0	0	0
MMETSP0329-20121206|10486_1	989	0	0	0	0	0	0	0	0	0	0	0	0	0	0	0	0
MMETSP0329-20121206|10487_1	655	0	Predicted protein	Phaeodactylum tricornutum (strain CCAP 1055/1)	0	0	0	0	0	0	0	0	0	0	0	0	0
MMETSP0329-20121206|10488_1	80	Kinesin light chain	Uncharacterized protein	Monosiga brevicollis	0	0	0	0	0	0	0	GO:0003777	microtubule motor activity	GO:0005871	kinesin complex	pfam13424]---[pfam13424]---[pfam13374]---[cd00189]---[cd00189]---[pfam13414]---[PRK02603	pfam13424 TPR_12 Tetratricopeptide repeat. ]---[pfam13374 TPR_10 Tetratricopeptide repeat. ]---[cd00189 TPR Tetratricopeptide repeat domain typically contains 34 amino acids WLF -X(2)- LIM - GAS -X(2)- YLF -X(8)- ASE -X(3)- FYL -X(2)- ASL -X(4)- PKE is the consensus sequence found in a variety of organisms including bacteria cyanobacteria yeast fungi plants and humans in various subcellular locat…
MMETSP0329-20121206|10489_1	517	0	Predicted protein	Phaeodactylum tricornutum (strain CCAP 1055/1)	0	0	0	0	0	0	0	0	0	0	0	0	0
MMETSP0329-20121206|1049_1	441	Isopenicillin N epimerase	Predicted protein	Phaeodactylum tricornutum (strain CCAP 1055/1)	5.1.1.17	Isopenicillin-N epimerase.	Antibiotic biosynthesis	cephalosporin C biosynthesis	0	0	0	GO:0003824]---[GO:0030170	catalytic activity]---[pyridoxal phosphate binding	0	0	COG0520]---[pfam00266]---[TIGR01977]---[cd06453]---[cd01494]---[TIGR01979]---[PRK09295]---[PRK10874	COG0520 csdA Selenocysteine lyase/Cysteine desulfurase Posttranslational modification protein turnover chaperones .]---[pfam00266 Aminotran_5 Aminotransferase class-V. This domain is found in amino transferases and other enzymes including cysteine desulphurase EC 4.4.1.-.]---[TIGR01977 am_tr_V_EF2568 cysteine desulfurase family protein. This model describes a subfamily of probable pyridoxal phosp…
MMETSP0329-20121206|10490_1	393	0	Uncharacterized protein (Fragment)	Thalassiosira oceanica	0	0	0	0	0	0	0	0	0	0	0	0	0
MMETSP0329-20121206|10491_1	419	0	Predicted protein	Thalassiosira pseudonana	0	0	0	0	0	GO:0006457]---[GO:0000413	protein folding]---[protein peptidyl-prolyl isomerization	GO:0003755	peptidyl-prolyl cis-trans isomerase activity	0	0	0	0
MMETSP0329-20121206|10492_1	427	0	Uncharacterized protein	Thalassiosira oceanica	0	0	0	0	0	0	0	0	0	0	0	cd01805]---[cd01769]---[pfam00240]---[smart00213	'cd01805 RAD23_N Ubiquitin-like domain of RAD23. RAD23 belongs to a family of adaptor molecules having affinity for both the proteasome and ubiquitinylated proteins and thought to shuttle these ubiquitinylated proteins to the proteasome for destruction. RAD23 interacts with ubiquitin through its C-terminal ubiquitin-associated domains (UBA) and with the proteasome through its N-terminal ubiquitin…
MMETSP0329-20121206|10493_1	390	Inositol monophosphatase 1	Predicted protein	Phaeodactylum tricornutum (strain CCAP 1055/1)	3.1.3.25	Inositol-phosphate phosphatase.	Polyol metabolism	myo-inositol biosynthesis	myo-inositol from D-glucose 6-phosphate: step 2/2	GO:0046854	phosphatidylinositol phosphorylation	0	0	0	0	cd01639]---[cd01637]---[COG0483]---[pfam00459]---[PLN02553]---[cd01643]---[PRK10757]---[cd01638]---[cd01641]---[PLN02737]---[cd01517]---[TIGR02067]---[PRK12676]---[COG1218]---[cd01515]---[cd01636]---[TIGR01331]---[PRK14076]---[cd01640]---[PLN02911	'cd01639 IMPase IMPase inositol monophosphatase and related domains. A family of Mg dependent phosphatases inhibited by lithium many of which may act on inositol monophosphate substrate. They dephosphorylate inositol phosphate to generate inositol which may be recycled into inositol lipids in eukaryotes IMPase plays a vital role in intracellular signaling. IMPase is one of the proposed targets of…
MMETSP0329-20121206|10494_1	281	0	Predicted protein	Phaeodactylum tricornutum (strain CCAP 1055/1)	0	0	0	0	0	GO:0006810	transport	0	0	GO:0016021	integral to membrane	0	0
MMETSP0329-20121206|10495_1	1070	Actin cytoskeleton-regulatory complex protein PAN1	Predicted protein	Phaeodactylum tricornutum (strain CCAP 1055/1)	0	0	0	0	0	0	0	GO:0005509	calcium ion binding	0	0	smart00027]---[smart00027]---[cd00052]---[cd00052]---[COG1196	smart00027 EH Eps15 homology domain. Pair of EF hand motifs that recognise proteins containing Asn-Pro-Phe (NPF) sequences.]---[cd00052 EH Eps15 homology domain found in proteins implicated in endocytosis vesicle transport and signal transduction. The alignment contains a pair of EF-hand motifs typically one of them is canonical and binds to Ca2 while the other may not bind to Ca2 . A hydrophobic…
MMETSP0329-20121206|10496_1	863	0	Predicted protein	Phaeodactylum tricornutum (strain CCAP 1055/1)	0	0	0	0	0	0	0	GO:0043565]---[GO:0003700]---[GO:0004871	sequence-specific DNA binding]---[sequence-specific DNA binding transcription factor activity]---[signal transducer activity	0	0	PRK13558]---[PRK13559]---[pfam13426]---[PRK13557]---[smart00338]---[TIGR00229	PRK13558 PRK13558 bacterio-opsin activator Provisional.]---[PRK13559 PRK13559 hypothetical protein Provisional.]---[pfam13426 PAS_9 PAS domain. ]---[PRK13557 PRK13557 histidine kinase Provisional.]---[smart00338 BRLZ basic region leucin zipper. ]---[TIGR00229 sensory_box PAS domain S-box. The PAS domain was previously described. This sensory box or S-box domain occupies the central portion of the…
MMETSP0329-20121206|10497_1	159	0	0	0	0	0	0	0	0	0	0	0	0	0	0	0	0
MMETSP0329-20121206|10498_1	161	0	Predicted protein	Phaeodactylum tricornutum (strain CCAP 1055/1)	0	0	0	0	0	0	0	0	0	0	0	0	0
MMETSP0329-20121206|10499_1	773	0	Predicted protein	Phaeodactylum tricornutum (strain CCAP 1055/1)	0	0	0	0	0	0	0	GO:0005375	copper ion transmembrane transporter activity	GO:0016021	integral to membrane	pfam04145	pfam04145 Ctr Ctr copper transporter family. The redox active metal copper is an essential cofactor in critical biological processes such as respiration iron transport oxidative stress protection hormone production and pigmentation. A widely conserved family of high-affinity copper transport proteins (Ctr proteins) mediates copper uptake at the plasma membrane. A series of clustered methionine re…
MMETSP0329-20121206|105_1	750	0	0	0	0	0	0	0	0	0	0	0	0	0	0	0	0
MMETSP0329-20121206|1050_1	544	ATP-dependent RNA helicase DDX51	Predicted protein (Fragment)	Phaeodactylum tricornutum (strain CCAP 1055/1)	3.6.4.13	RNA helicase.	0	0	0	0	0	GO:0005524]---[GO:0008026]---[GO:0003676	ATP binding]---[ATP-dependent helicase activity]---[nucleic acid binding	0	0	COG0513]---[cd00079]---[PRK11192]---[pfam00271]---[PRK11776]---[smart00490]---[PRK11634]---[pfam00270]---[PLN00206]---[PTZ00424]---[PTZ00110]---[PRK01297]---[PRK04537]---[PRK04837]---[PRK10590]---[cd00268]---[cd00268	COG0513 SrmB Superfamily II DNA and RNA helicases DNA replication recombination and repair / Transcription / Translation ribosomal structure and biogenesis .]---[cd00079 HELICc Helicase superfamily c-terminal domain associated with DEXDc- DEAD- and DEAH-box proteins yeast initiation factor 4A Ski2p and Hepatitis C virus NS3 helicases this domain is found in a wide variety of helicases and helicas…
MMETSP0329-20121206|10500_1	427	Leucine-rich repeat-containing protein 1	Leucine rich repeat protein	Leptospira santarosai	0	0	0	0	0	0	0	0	0	0	0	PLN00113]---[PLN00113]---[PLN00113]---[PLN00113]---[PLN00113]---[PLN00113]---[COG4886]---[COG4886]---[PLN03210]---[PLN03210]---[PLN03150]---[PLN03150	PLN00113 PLN00113 leucine-rich repeat receptor-like protein kinase Provisional.]---[COG4886 COG4886 Leucine-rich repeat (LRR) protein Function unknown .]---[PLN03210 PLN03210 Resistant to P. syringae 6 Provisional.]---[PLN03150 PLN03150 hypothetical protein Provisional.
MMETSP0329-20121206|10501_1	295	0	Predicted protein	Thalassiosira pseudonana	0	0	0	0	0	0	0	0	0	0	0	pfam09353	pfam09353 DUF1995 Domain of unknown function (DUF1995). This family of proteins are functionally uncharacterized.
MMETSP0329-20121206|10502_1	352	0	Uncharacterized protein	Thalassiosira oceanica	0	0	0	0	0	0	0	0	0	0	0	TIGR01444	TIGR01444 fkbM_fam methyltransferase FkbM family. Members of this family are characterized by two well-conserved short regions separated by a variable in both sequence and length. The first of the two regions is found in a large number of proteins outside this subfamily a number of which have been characterized as methyltransferases. One member of the present family FkbM was shown to be required …
MMETSP0329-20121206|10503_1	397	Platelet-activating factor acetylhydrolase	Expressed protein	Aureococcus anophagefferens	3.1.1.47	1-alkyl-2-acetylglycerophosphocholine esterase.	0	0	0	0	0	0	0	0	0	COG4188]---[pfam03403]---[pfam12695]---[COG1506	COG4188 COG4188 Predicted dienelactone hydrolase General function prediction only .]---[pfam03403 PAF-AH_p_II Platelet-activating factor acetylhydrolase isoform II. Platelet-activating factor acetylhydrolase (PAF-AH) is a subfamily of phospholipases A2 responsible for inactivation of platelet-activating factor through cleavage of an acetyl group. Three known PAF-AHs are the brain heterotrimeric P…
MMETSP0329-20121206|10504_1	306	Probable mediator of RNA polymerase II transcription subunit 36b	Predicted protein	Thalassiosira pseudonana	0	0	0	0	0	GO:0032259]---[GO:0006364]---[GO:0008033	methylation]---[rRNA processing]---[tRNA processing	GO:0008168]---[GO:0003723	methyltransferase activity]---[RNA binding	0	0	PTZ00146]---[pfam01269]---[COG1889]---[PRK04266	PTZ00146 PTZ00146 fibrillarin Provisional.]---[pfam01269 Fibrillarin Fibrillarin. ]---[COG1889 NOP1 Fibrillarin-like rRNA methylase Translation ribosomal structure and biogenesis .]---[PRK04266 PRK04266 fibrillarin Provisional.
MMETSP0329-20121206|10505_1	386	Persulfide dioxygenase ETHE1 homolog mitochondrial	Glyoxalase	Phaeodactylum tricornutum (strain CCAP 1055/1)	1.13.11.18	Sulfur dioxygenase.	0	0	0	0	0	GO:0004416	hydroxyacylglutathione hydrolase activity	0	0	PLN02962]---[COG0491]---[TIGR03413]---[smart00849]---[PLN02469]---[PLN02398]---[pfam00753]---[PRK10241	PLN02962 PLN02962 hydroxyacylglutathione hydrolase.]---[COG0491 GloB Zn-dependent hydrolases including glyoxylases General function prediction only .]---[TIGR03413 GSH_gloB hydroxyacylglutathione hydrolase. Members of this protein family are hydroxyacylglutathione hydrolase a detoxification enzyme known as glyoxalase II. It follows lactoylglutathione lyase or glyoxalase I and acts to remove the t…
MMETSP0329-20121206|10507_1	120	0	Predicted protein	Phaeodactylum tricornutum (strain CCAP 1055/1)	0	0	0	0	0	0	0	0	0	0	0	0	0
MMETSP0329-20121206|10508_1	250	0	Uncharacterized protein	Amphimedon queenslandica	0	0	0	0	0	0	0	GO:0016706	oxidoreductase activity	acting on paired donors	with incorporation or reduction of molecular oxygen	2-oxoglutarate as one donor	and incorporation of one atom each of oxygen into both donors	0	0	0	0
MMETSP0329-20121206|10509_1	91	0	Predicted protein	Thalassiosira pseudonana	0	0	0	0	0	0	0	0	0	0	0	0	0
MMETSP0329-20121206|10510_1	669	Bifunctional lysine-specific demethylase and histidyl-hydroxylase MINA	Predicted protein	Phaeodactylum tricornutum (strain CCAP 1055/1)	0	0	0	0	0	0	0	0	0	0	0	pfam08007	pfam08007 Cupin_4 Cupin superfamily protein. This family contains many hypothetical proteins that belong to the cupin superfamily.
MMETSP0329-20121206|10511_1	408	0	N-methyl transferase	Phaeodactylum tricornutum (strain CCAP 1055/1)	0	0	0	0	0	0	0	GO:0016740	transferase activity	0	0	0	0
MMETSP0329-20121206|10512_1	498	0	Predicted protein	Thalassiosira pseudonana	0	0	0	0	0	0	0	0	0	0	0	cd00204	cd00204 ANK ankyrin repeats ankyrin repeats mediate protein-protein interactions in very diverse families of proteins. The number of ANK repeats in a protein can range from 2 to over 20 (ankyrins for example). ANK repeats may occur in combinations with other types of domains. The structural repeat unit contains two antiparallel helices and a beta-hairpin repeats are stacked in a superhelical arra…
MMETSP0329-20121206|10513_1	443	0	0	0	0	0	0	0	0	0	0	0	0	0	0	0	0
MMETSP0329-20121206|10515_1	993	Putative tyrosinase-like protein tyr-3	Blastula protease 10	Crassostrea gigas	0	0	0	0	0	GO:0006508	proteolysis	GO:0004222]---[GO:0008270	metalloendopeptidase activity]---[zinc ion binding	0	0	PLN00052]---[PLN00052	PLN00052 PLN00052 prolyl 4-hydroxylase Provisional.
MMETSP0329-20121206|10516_1	368	0	0	0	0	0	0	0	0	0	0	0	0	0	0	0	0
MMETSP0329-20121206|10517_1	356	E3 ubiquitin-protein ligase RMA3	Predicted protein	Phaeodactylum tricornutum (strain CCAP 1055/1)	0	0	Protein modification	protein ubiquitination	0	0	0	GO:0008270	zinc ion binding	0	0	PLN03208]---[cd00162]---[pfam13923]---[smart00184	'PLN03208 PLN03208 E3 ubiquitin-protein ligase RMA2 Provisional.]---[cd00162 RING RING-finger (Really Interesting New Gene) domain a specialized type of Zn-finger of 40 to 60 residues that binds two atoms of zinc defined by the ''cross-brace'' motif C-X2-C-X(9-39)-C-X(1-3)- H-X(2-3)-(N/C/H)-X2-C-X(4-48)C-X2-C probably involved in mediating protein-protein interactions identified in a proteins wit…
MMETSP0329-20121206|10518_1	1453	SH3 domain-containing protein PJ696.02	Predicted protein	Phaeodactylum tricornutum (strain CCAP 1055/1)	0	0	0	0	0	0	0	0	0	0	0	cd11524]---[cd11524]---[cd11525]---[cd11525]---[cd11526]---[cd11526]---[COG2930]---[COG2930]---[pfam04366]---[pfam04366	cd11524 SYLF The SYLF domain (also called DUF500) a novel lipid-binding module. The SYLF domain is named after SH3YL1 Ysc84p/Lsb4p Lsb3p and plant FYVE which are proteins that contain it. It is also called DUF500 and is highly conserved from bacteria to mammals. Some members such as SH3YL1 Ysc84p and Lsb3p which represent the best characterized members of the family also contain an SH3 domain whi…
MMETSP0329-20121206|10519_1	623	Putative ribosomal RNA methyltransferase NOP2	Predicted protein (Fragment)	Phaeodactylum tricornutum (strain CCAP 1055/1)	0	0	0	0	0	GO:0032259]---[GO:0006364	methylation]---[rRNA processing	GO:0003723]---[GO:0008757	RNA binding]---[S-adenosylmethionine-dependent methyltransferase activity	0	0	COG0144]---[TIGR00446]---[pfam01189]---[PRK14902]---[PRK11933]---[PRK14901]---[TIGR00563]---[PRK10901]---[PRK14903]---[PRK14904	COG0144 Sun tRNA and rRNA cytosine-C5-methylases Translation ribosomal structure and biogenesis .]---[TIGR00446 nop2p NOL1/NOP2/sun family putative RNA methylase. Protein synthesis tRNA and rRNA base modification .]---[pfam01189 Nol1_Nop2_Fmu NOL1/NOP2/sun family. ]---[PRK14902 PRK14902 16S rRNA methyltransferase B Provisional.]---[PRK11933 yebU rRNA (cytosine-C(5)-)-methyltransferase RsmF Review…
MMETSP0329-20121206|1052_1	618	Cryptochrome-like protein cry2	Cyclobutane pyrimidine dimer 1 (Fragment)	Phaeodactylum tricornutum (strain CCAP 1055/1)	0	0	0	0	0	GO:0006281	DNA repair	GO:0003913	DNA photolyase activity	0	0	pfam03441]---[COG0415]---[PRK10674]---[TIGR03556]---[TIGR02766]---[TIGR02765	pfam03441 FAD_binding_7 FAD binding domain of DNA photolyase. ]---[COG0415 PhrB Deoxyribodipyrimidine photolyase DNA replication recombination and repair .]---[PRK10674 PRK10674 deoxyribodipyrimidine photolyase Provisional.]---[TIGR03556 photolyase_8HDF deoxyribodipyrimidine photo-lyase 8-HDF type. This model describes a narrow clade of cyanobacterial deoxyribodipyrimidine photo-lyase. This group…
MMETSP0329-20121206|10520_1	532	0	0	0	0	0	0	0	0	0	0	0	0	0	0	0	0
MMETSP0329-20121206|10521_1	326	0	Uncharacterized protein	Emiliania huxleyi CCMP1516	0	0	0	0	0	0	0	0	0	0	0	0	0
MMETSP0329-20121206|10522_1	646	0	Predicted protein	Phaeodactylum tricornutum (strain CCAP 1055/1)	0	0	0	0	0	0	0	GO:0005506]---[GO:0031418]---[GO:0016706	iron ion binding]---[L-ascorbic acid binding]---[oxidoreductase activity	acting on paired donors	with incorporation or reduction of molecular oxygen	2-oxoglutarate as one donor	and incorporation of one atom each of oxygen into both donors	0	0	smart00702]---[pfam13578	smart00702 P4Hc Prolyl 4-hydroxylase alpha subunit homologues. Mammalian enzymes catalyse hydroxylation of collagen for example. Prokaryotic enzymes might catalyse hydroxylation of antibiotic peptides. These are 2-oxoglutarate-dependent dioxygenases requiring 2-oxoglutarate and dioxygen as cosubstrates and ferrous iron as a cofactor.]---[pfam13578 Methyltransf_24 Methyltransferase domain. This fa…
MMETSP0329-20121206|10523_1	57	60S ribosomal protein L29-1	Predicted protein (Fragment)	Phaeodactylum tricornutum (strain CCAP 1055/1)	0	0	0	0	0	GO:0006412	translation	GO:0003735	structural constituent of ribosome	GO:0005840	ribosome	pfam01779	pfam01779 Ribosomal_L29e Ribosomal L29e protein family.
MMETSP0329-20121206|10524_1	485	0	0	0	0	0	0	0	0	0	0	0	0	0	0	0	0
MMETSP0329-20121206|10525_1	789	Endoplasmin	Predicted protein (Fragment)	Phaeodactylum tricornutum (strain CCAP 1055/1)	0	0	0	0	0	GO:0006457]---[GO:0006950	protein folding]---[response to stress	GO:0005524	ATP binding	0	0	PRK05218]---[COG0326]---[PTZ00272]---[PTZ00130]---[pfam00183]---[PRK14083]---[cd00075]---[pfam02518]---[smart00387	PRK05218 PRK05218 heat shock protein 90 Provisional.]---[COG0326 HtpG Molecular chaperone HSP90 family Posttranslational modification protein turnover chaperones .]---[PTZ00272 PTZ00272 heat shock protein 83 kDa (Hsp83) Provisional.]---[PTZ00130 PTZ00130 heat shock protein 90 Provisional.]---[pfam00183 HSP90 Hsp90 protein. ]---[PRK14083 PRK14083 HSP90 family protein Provisional.]---[cd00075 HATPa…
MMETSP0329-20121206|10526_1	916	0	Predicted protein	Phaeodactylum tricornutum (strain CCAP 1055/1)	0	0	0	0	0	GO:0006334	nucleosome assembly	GO:0003677	DNA binding	GO:0000786]---[GO:0005634	nucleosome]---[nucleus	0	0
MMETSP0329-20121206|10527_1	263	0	Uncharacterized protein	Thalassiosira oceanica	0	0	0	0	0	GO:0015979	photosynthesis	GO:0005509	calcium ion binding	GO:0019898]---[GO:0009654	extrinsic to membrane]---[oxygen evolving complex	0	0
MMETSP0329-20121206|10528_1	295	E3 SUMO-protein ligase NSE2	Predicted protein	Thalassiosira pseudonana	0	0	Protein modification	protein sumoylation	0	GO:0000724]---[GO:0034184]---[GO:0045842	double-strand break repair via homologous recombination]---[positive regulation of maintenance of mitotic sister chromatid cohesion]---[positive regulation of mitotic metaphase/anaphase transition	GO:0019789	SUMO ligase activity	GO:0030915	Smc5-Smc6 complex	pfam11789	pfam11789 zf-Nse Zinc-finger of the MIZ type in Nse subunit. Nse1 and Nse2 are novel non-SMC subunits of the fission yeast Smc5-6 DNA repair complex. This family is the zinc-finger domain similar to the MIZ type of zinc-finger.
MMETSP0329-20121206|10529_1	337	0	Predicted protein	Phaeodactylum tricornutum (strain CCAP 1055/1)	0	0	0	0	0	GO:0035335	peptidyl-tyrosine dephosphorylation	GO:0004725	protein tyrosine phosphatase activity	0	0	pfam13350	pfam13350 Y_phosphatase3 Tyrosine phosphatase family. This family is closely related to the pfam00102 and pfam00782 families.
MMETSP0329-20121206|1053_1	246	0	0	0	0	0	0	0	0	0	0	0	0	0	0	0	0
MMETSP0329-20121206|10530_1	164	Probable ADP-ribosylation factor GTPase-activating protein AGD6	Predicted protein	Phaeodactylum tricornutum (strain CCAP 1055/1)	0	0	0	0	0	GO:0032312	regulation of ARF GTPase activity	GO:0008060]---[GO:0008270	ARF GTPase activator activity]---[zinc ion binding	0	0	COG5347]---[pfam01412]---[smart00105]---[PLN03114	COG5347 COG5347 GTPase-activating protein that regulates ARFs (ADP-ribosylation factors) involved in ARF-mediated vesicular transport Intracellular trafficking and secretion .]---[pfam01412 ArfGap Putative GTPase activating protein for Arf. Putative zinc fingers with GTPase activating proteins (GAPs) towards the small GTPase Arf. The GAP of ARD1 stimulates GTPase hydrolysis for ARD1 but not ARFs.…
MMETSP0329-20121206|10531_1	655	mRNA decapping complex subunit 2	Predicted protein	Phaeodactylum tricornutum (strain CCAP 1055/1)	0	0	0	0	0	0	0	GO:0016787]---[GO:0030145]---[GO:0003723	hydrolase activity]---[manganese ion binding]---[RNA binding	0	0	cd03672]---[pfam05026]---[pfam00293]---[cd02883]---[COG0494]---[cd03671	'cd03672 Dcp2p mRNA decapping enzyme 2 (Dcp2p) the catalytic subunit and Dcp1p are the two components of the decapping enzyme complex. Decapping is a key step in both general and nonsense-mediated 5''- 3'' mRNA-decay pathways. Dcp2p contains an all-alpha helical N-terminal domain and a C-terminal domain which has the Nudix fold. While decapping is not dependent on the N-terminus of Dcp2p it does …
MMETSP0329-20121206|10532_1	322	0	Predicted protein	Phaeodactylum tricornutum (strain CCAP 1055/1)	0	0	0	0	0	0	0	0	0	0	0	0	0
MMETSP0329-20121206|10533_1	760	0	Predicted protein	Phaeodactylum tricornutum (strain CCAP 1055/1)	0	0	0	0	0	0	0	0	0	0	0	pfam01697]---[pfam13704	pfam01697 Glyco_transf_92 Glycosyltransferase family 92. Members of this family act as galactosyltransferases belonging to glycosyltransferase family 92. The aligned region contains several conserved cysteine residues and several charged residues that may be catalytic residues. This is supported by the inclusion of this family in the GT-A glycosyl transferase superfamily.]---[pfam13704 Glyco_tran…
MMETSP0329-20121206|10534_1	155	0	Predicted protein	Phaeodactylum tricornutum (strain CCAP 1055/1)	0	0	0	0	0	0	0	0	0	0	0	0	0
MMETSP0329-20121206|10535_1	161	0	0	0	0	0	0	0	0	0	0	0	0	0	0	0	0
MMETSP0329-20121206|10536_1	444	Heat shock factor protein	Predicted protein	Phaeodactylum tricornutum (strain CCAP 1055/1)	0	0	0	0	0	0	0	GO:0043565]---[GO:0003700	sequence-specific DNA binding]---[sequence-specific DNA binding transcription factor activity	GO:0005634	nucleus	pfam00447]---[smart00415]---[COG5169	pfam00447 HSF_DNA-bind HSF-type DNA-binding. ]---[smart00415 HSF heat shock factor. ]---[COG5169 HSF1 Heat shock transcription factor Transcription .
MMETSP0329-20121206|10537_1	343	0	0	0	0	0	0	0	0	0	0	0	0	0	0	0	0
MMETSP0329-20121206|10538_1	169	0	0	0	0	0	0	0	0	0	0	0	0	0	0	0	0
MMETSP0329-20121206|10539_1	321	Succinyl-CoA ligase ADP-forming subunit alpha-1 mitochondrial	Succinyl-CoA ligase subunit alpha mitochondrial	Peronosporales	6.2.1.5	Succinate--CoA ligase (ADP-forming).	Carbohydrate metabolism	tricarboxylic acid cycle	succinate from succinyl-CoA (ligase route): step 1/1	0	0	GO:0003878]---[GO:0048037]---[GO:0004775	ATP citrate synthase activity]---[cofactor binding]---[succinate-CoA ligase (ADP-forming) activity	0	0	PTZ00187]---[PRK05678]---[PLN00125]---[COG0074]---[TIGR01019]---[pfam02629]---[smart00881]---[pfam00549]---[PLN02522]---[TIGR02717]---[COG1042	PTZ00187 PTZ00187 succinyl-CoA synthetase alpha subunit Provisional.]---[PRK05678 PRK05678 succinyl-CoA synthetase subunit alpha Validated.]---[PLN00125 PLN00125 Succinyl-CoA ligase GDP-forming subunit alpha.]---[COG0074 SucD Succinyl-CoA synthetase alpha subunit Energy production and conversion .]---[TIGR01019 sucCoAalpha succinyl-CoA synthetase alpha subunit. This model describes succinyl-CoA s…
MMETSP0329-20121206|1054_1	516	0	0	0	0	0	0	0	0	0	0	0	0	0	0	0	0
MMETSP0329-20121206|10540_1	339	DDRGK domain-containing protein 1	Predicted protein	Phaeodactylum tricornutum (strain CCAP 1055/1)	0	0	0	0	0	0	0	0	0	0	0	pfam09756	pfam09756 DDRGK DDRGK domain. This is a family of proteins of approximately 300 residues found in plants and vertebrates. They contain a highly conserved DDRGK motif.
MMETSP0329-20121206|10541_1	270	0	Predicted protein	Phaeodactylum tricornutum (strain CCAP 1055/1)	0	0	0	0	0	0	0	0	0	0	0	pfam00650]---[smart00516]---[cd00170	pfam00650 CRAL_TRIO CRAL/TRIO domain. ]---[smart00516 SEC14 Domain in homologues of a S. cerevisiae phosphatidylinositol transfer protein (Sec14p). Domain in homologues of a S. cerevisiae phosphatidylinositol transfer protein (Sec14p) and in RhoGAPs RhoGEFs and the RasGAP neurofibromin (NF1). Lipid-binding domain. The SEC14 domain of Dbl is known to associate with G protein beta/gamma subunits.]-…
MMETSP0329-20121206|10542_1	278	0	Uncharacterized protein	Thalassiosira oceanica	0	0	0	0	0	0	0	0	0	0	0	0	0
MMETSP0329-20121206|10543_1	177	60S ribosomal protein L6	60S ribosomal protein L6	Phaeodactylum tricornutum (strain CCAP 1055/1)	0	0	0	0	0	GO:0006412	translation	GO:0003735	structural constituent of ribosome	GO:0005840	ribosome	cd13156]---[pfam01159]---[COG2163	cd13156 KOW_RPL6 KOW motif of Ribosomal Protein L6. RPL6 contains KOW motif that has an extra ribosomal role as an oncogenic. KOW domain is known as an RNA-binding motif that is shared so far among some families of ribosomal proteins the essential bacterial transcriptional elongation factor NusG the eukaryotic chromatin elongation factor Spt5 the higher eukaryotic KIN17 proteins and Mtr4. .]---[p…
MMETSP0329-20121206|10544_1	950	THO complex subunit 1	Predicted protein	Phaeodactylum tricornutum (strain CCAP 1055/1)	0	0	0	0	0	0	0	0	0	0	0	pfam11957	pfam11957 efThoc1 THO complex subunit 1 transcription elongation factor. The THO complex plays a role in coupling transcription elongation to mRNA export. It is composed of subunits THP2 HPR1 THO2 and MFT1. The THO complex is a nuclear complex that is required for transcription elongation through genes containing tandemly repeated DNA sequences. The THO complex is also part of the TREX (TRanscrip…
MMETSP0329-20121206|10545_1	870	Piwi-like protein 2	Uncharacterized protein	Thalassiosira oceanica	0	0	0	0	0	0	0	GO:0003676	nucleic acid binding	0	0	cd04658]---[smart00950]---[pfam02171]---[cd02826]---[cd04657]---[PLN03202]---[smart00949]---[pfam02170	'cd04658 Piwi_piwi-like_Euk Piwi_piwi-like_Euk PIWI domain Piwi-like subfamily found in eukaryotes. This domain is found in Piwi and closely related proteins where it is believed to perform a crucial role in germline cells via RNA silencing. RNA silencing refers to a group of related gene-silencing mechanisms mediated by short RNA molecules including siRNAs miRNAs and heterochromatin-related guid…
MMETSP0329-20121206|10546_1	197	0	0	0	0	0	0	0	0	0	0	0	0	0	0	0	0
MMETSP0329-20121206|10547_1	233	Protein transport protein SFT2	Predicted protein (Fragment)	Phaeodactylum tricornutum (strain CCAP 1055/1)	0	0	0	0	0	GO:0016192	vesicle-mediated transport	0	0	GO:0016021	integral to membrane	pfam04178]---[COG5102	pfam04178 Got1 Got1/Sft2-like family. Traffic through the yeast Golgi complex depends on a member of the syntaxin family of SNARE proteins Sed5 present in early Golgi cisternae. Got1 is thought to facilitate Sed5-dependent fusion events. This is a family of sequences derived from eukaryotic proteins. They are similar to a region of a SNARE-like protein required for traffic through the Golgi compl…
MMETSP0329-20121206|10548_1	174	0	Uncharacterized protein	Thalassiosira oceanica	0	0	0	0	0	0	0	0	0	0	0	COG3193]---[pfam03928	COG3193 GlcG Uncharacterized protein possibly involved in utilization of glycolate and propanediol General function prediction only .]---[pfam03928 DUF336 Domain of unknown function (DUF336). This family contains uncharacterized sequences including several GlcG proteins. The alignment contains many conserved motifs that are suggestive of cofactor binding and enzymatic activity.
MMETSP0329-20121206|10549_1	303	0	Predicted protein	Phaeodactylum tricornutum (strain CCAP 1055/1)	0	0	0	0	0	0	0	GO:0005198	structural molecule activity	GO:0009507	chloroplast	0	0
MMETSP0329-20121206|1055_1	200	0	Predicted protein (Fragment)	Phaeodactylum tricornutum (strain CCAP 1055/1)	0	0	0	0	0	0	0	0	0	0	0	pfam13398	pfam13398 Peptidase_M50B Peptidase M50B-like. This is a family of bacterial and plant peptidases in the same family as MEROPS M50B.
MMETSP0329-20121206|10550_1	337	0	0	0	0	0	0	0	0	0	0	0	0	0	0	0	0
MMETSP0329-20121206|10551_1	247	0	0	0	0	0	0	0	0	0	0	0	0	0	0	0	0
MMETSP0329-20121206|10552_1	214	0	Uncharacterized protein	Thalassiosira oceanica	0	0	0	0	0	0	0	0	0	0	0	0	0
MMETSP0329-20121206|10553_1	629	Mitotic spindle assembly checkpoint protein MAD1	Mitotic spindle assembly checkpoint protein	Phaeodactylum tricornutum (strain CCAP 1055/1)	0	0	0	0	0	GO:0007094	mitotic cell cycle spindle assembly checkpoint	0	0	0	0	pfam05557]---[COG1196]---[COG1196]---[COG1196]---[TIGR02168]---[TIGR02168]---[TIGR02169	pfam05557 MAD Mitotic checkpoint protein. This family consists of several eukaryotic mitotic checkpoint (Mitotic arrest deficient or MAD) proteins. The mitotic spindle checkpoint monitors proper attachment of the bipolar spindle to the kinetochores of aligned sister chromatids and causes a cell cycle arrest in prometaphase when failures occur. Multiple components of the mitotic spindle checkpoint…
MMETSP0329-20121206|10554_1	295	Ras-related protein RABF2a	Predicted protein	Phaeodactylum tricornutum (strain CCAP 1055/1)	0	0	0	0	0	GO:0015031]---[GO:0007264	protein transport]---[small GTPase mediated signal transduction	GO:0005525	GTP binding	0	0	cd00154]---[pfam00071]---[cd01860]---[smart00175]---[cd01861]---[cd04123]---[cd01869]---[cd01866]---[cd01868]---[cd01867]---[cd04118]---[cd01863]---[cd04113]---[cd01862]---[cd00876]---[cd04114]---[PLN03108]---[cd04112]---[cd04110]---[COG1100	'cd00154 Rab Ras-related in brain (Rab) family of small guanosine triphosphatases (GTPases). Rab GTPases form the largest family within the Ras superfamily. There are at least 60 Rab genes in the human genome and a number of Rab GTPases are conserved from yeast to humans. Rab GTPases are small monomeric proteins that function as molecular switches to regulate vesicle trafficking pathways. The dif…
TPase activating proteins (GAPs) interact with GTP-bound Rab and accelerate the hydrolysis of GTP to GDP. Guanine nucleotide exchange factors (GEFs) interact with GDP-bound Rabs to promote the formation of the GTP-bound state. Rabs are further regulated by guanine nucleotide dissociation inhibitors (GDIs) which facilitate Rab recycling by masking C-terminal lipid binding and promoting cytosolic l…
MMETSP0329-20121206|10555_1	324	0	0	0	0	0	0	0	0	0	0	0	0	0	0	pfam01569]---[cd01610	pfam01569 PAP2 PAP2 superfamily. This family includes the enzyme type 2 phosphatidic acid phosphatase (PAP2) Glucose-6-phosphatase EC 3.1.3.9 Phosphatidylglycerophosphatase B EC 3.1.3.27 and bacterial acid phosphatase EC 3.1.3.2. The family also includes a variety of haloperoxidases that function by oxidising halides in the presence of hydrogen peroxide to form the corresponding hypohalous acids.…
MMETSP0329-20121206|10556_1	659	Extracellular ribonuclease	Predicted protein	Phaeodactylum tricornutum (strain CCAP 1055/1)	0	0	0	0	0	GO:0090305	nucleic acid phosphodiester bond hydrolysis	GO:0004518	nuclease activity	0	0	pfam04231]---[COG2356]---[PRK15137	pfam04231 Endonuclease_1 Endonuclease I. Bacterial periplasmic or secreted endonuclease I (EC 3.1.21.1) E. coli endonuclease I (EndoI) is a sequence independent endonuclease located in the periplasm. It is inhibited by different RNA species. It is thought to normally generate double strand breaks in DNA except in the presence of high salt concentrations and RNA when it generates single strand bre…
MMETSP0329-20121206|10557_1	377	0	Predicted protein	Phaeodactylum tricornutum (strain CCAP 1055/1)	0	0	0	0	0	0	0	0	0	GO:0016020	membrane	0	0
MMETSP0329-20121206|10558_1	516	0	Predicted protein	Phaeodactylum tricornutum (strain CCAP 1055/1)	0	0	0	0	0	0	0	GO:0016757	transferase activity	transferring glycosyl groups	0	0	0	0
MMETSP0329-20121206|1056_1	359	Cell division control protein 2 homolog	Uncharacterized protein	Tetrapisispora phaffii (strain ATCC 24235 / CBS 4417 / NBRC 1672 / NRRL Y-8282 / UCD 70-5)	2.7.11.22]---[2.7.11.23	Cyclin-dependent kinase.]---[ RNA-polymerase -subunit kinase.	0	0	0	0	0	GO:0005524]---[GO:0004674	ATP binding]---[protein serine/threonine kinase activity	0	0	cd07829]---[cd07832]---[cd07840]---[cd05118]---[cd07841]---[cd07843]---[cd07835]---[cd07836]---[smart00220]---[cd07834]---[cd07839]---[cd07861]---[cd07860]---[pfam00069]---[cd07852]---[PTZ00024]---[cd07830]---[cd07866]---[PLN00009]---[cd07845	'cd07829 STKc_CDK_like Catalytic domain of Cyclin-Dependent protein Kinase-like Serine/Threonine Kinases. Serine/Threonine Kinases (STKs) Cyclin-Dependent protein Kinase (CDK)-like subfamily catalytic (c) domain. STKs catalyze the transfer of the gamma-phosphoryl group from ATP to serine/threonine residues on protein substrates. The CDK-like subfamily is part of a larger superfamily that includes…
pendent protein kinase 2 (CDK2) and CDK3 subfamily catalytic (c) domain. STKs catalyze the transfer of the gamma-phosphoryl group from ATP to serine/threonine residues on protein substrates. The CDK2/3 subfamily is part of a larger superfamily that includes the catalytic domains of other protein STKs protein tyrosine kinases RIO kinases aminoglycoside phosphotransferase choline kinase and phospho…
MMETSP0329-20121206|10561_1	482	0	Predicted protein	Phaeodactylum tricornutum (strain CCAP 1055/1)	0	0	0	0	0	0	0	0	0	0	0	0	0
MMETSP0329-20121206|10562_1	702	Heat stress transcription factor C-1b	Predicted protein	Phaeodactylum tricornutum (strain CCAP 1055/1)	0	0	0	0	0	0	0	GO:0043565]---[GO:0003700	sequence-specific DNA binding]---[sequence-specific DNA binding transcription factor activity	GO:0005634	nucleus	pfam00447]---[smart00415]---[COG5169	pfam00447 HSF_DNA-bind HSF-type DNA-binding. ]---[smart00415 HSF heat shock factor. ]---[COG5169 HSF1 Heat shock transcription factor Transcription .
MMETSP0329-20121206|10563_1	186	0	0	0	0	0	0	0	0	0	0	0	0	0	0	0	0
MMETSP0329-20121206|10564_1	464	0	Predicted protein	Phaeodactylum tricornutum (strain CCAP 1055/1)	0	0	0	0	0	0	0	0	0	0	0	0	0
MMETSP0329-20121206|10565_1	798	0	Predicted protein	Phaeodactylum tricornutum (strain CCAP 1055/1)	0	0	0	0	0	GO:0006886]---[GO:0016192	intracellular protein transport]---[vesicle-mediated transport	0	0	GO:0030131	clathrin adaptor complex	cd09257	cd09257 AP_muniscins_like_MHD Mu-homology domain (MHD) of muniscins adaptor proteins (AP) and similar proteins. This family corresponds to the MHD found in muniscins a novel family of endocytic adaptor proteins. The term muniscins has been assigned to name the MHD of proteins with both EFC/F-BAR domain and MHD. These two domains are responsible for the membrane-tubulation activity associated with…
MMETSP0329-20121206|10566_1	460	Dual specificity protein kinase shkB	Uncharacterized protein	Thalassiosira oceanica	2.7.11.1	Non-specific serine/threonine protein kinase.	0	0	0	0	0	GO:0005524]---[GO:0004672	ATP binding]---[protein kinase activity	0	0	smart00220]---[cd00180]---[cd00192]---[smart00221]---[smart00219]---[pfam07714]---[pfam00069]---[cd08215]---[cd08528]---[COG0515]---[cd05122]---[cd06606]---[cd05579]---[cd05581]---[cd07838]---[cd05039]---[cd05592]---[cd08217]---[cd05123]---[cd06623	'smart00220 S_TKc Serine/Threonine protein kinases catalytic domain. Phosphotransferases. Serine or threonine-specific kinase subfamily.]---[cd00180 PKc Catalytic domain of Protein Kinases. Protein Kinases (PKs) catalytic (c) domain. PKs catalyze the transfer of the gamma-phosphoryl group from ATP to serine/threonine or tyrosine residues on protein substrates. The PK family is part of a larger su…
in T-cells and plays an important and non-redundant role in several aspects of T-cell biology. PKC-delta plays a role in cell cycle regulation and programmed cell death in many cell types.]---[cd08217 STKc_Nek2 Catalytic domain of the Protein Serine/Threonine Kinase Never In Mitosis gene A-related kinase 2. Serine/Threonine Kinases (STKs) Never In Mitosis gene A (NIMA)-related kinase 2 (Nek2) sub…
MMETSP0329-20121206|10567_1	163	0	Predicted protein	Thalassiosira pseudonana	0	0	0	0	0	0	0	0	0	0	0	0	0
MMETSP0329-20121206|10568_1	285	0	Predicted protein	Thalassiosira pseudonana	0	0	0	0	0	0	0	0	0	0	0	0	0
MMETSP0329-20121206|10569_1	104	39S ribosomal protein L34 mitochondrial	Ribosomal protein L34	Thalassiosira pseudonana	0	0	0	0	0	GO:0006412	translation	GO:0003735	structural constituent of ribosome	GO:0005840	ribosome	0	0
MMETSP0329-20121206|1057_1	147	0	Predicted protein	Thalassiosira pseudonana	0	0	0	0	0	0	0	GO:0003677]---[GO:0008270	DNA binding]---[zinc ion binding	0	0	0	0
MMETSP0329-20121206|10570_1	1195	Uncharacterized membrane protein YFL034W	Predicted protein	Phaeodactylum tricornutum (strain CCAP 1055/1)	0	0	0	0	0	0	0	0	0	0	0	pfam05277	pfam05277 DUF726 Protein of unknown function (DUF726). This family consists of several uncharacterized eukaryotic proteins.
MMETSP0329-20121206|10571_1	553	'cAMP-specific 3'' 5''-cyclic phosphodiesterase 4D'	Uncharacterized protein	Thalassiosira oceanica	3.1.4.17	3 5 -cyclic-nucleotide phosphodiesterase.	Purine metabolism	' 3'''	'5''-cyclic AMP degradation'	' AMP from 3'''	'5''-cyclic AMP: step 1/1'	GO:0008152]---[GO:0007165	metabolic process]---[signal transduction	GO:0004114	'3'''	'5''-cyclic-nucleotide phosphodiesterase activity'	0	0	pfam00233	'pfam00233 PDEase_I 3''5''-cyclic nucleotide phosphodiesterase. '
MMETSP0329-20121206|10572_1	465	Kinesin light chain 1	Putative uncharacterized protein	Trichoplax adhaerens	0	0	0	0	0	GO:0007165	signal transduction	GO:0003777	microtubule motor activity	GO:0005871	kinesin complex	pfam13424]---[pfam13424]---[pfam13424]---[pfam13424]---[COG3063]---[TIGR02521]---[COG0457]---[cd00189	pfam13424 TPR_12 Tetratricopeptide repeat. ]---[COG3063 PilF Tfp pilus assembly protein PilF Cell motility and secretion / Intracellular trafficking and secretion .]---[TIGR02521 type_IV_pilW type IV pilus biogenesis/stability protein PilW. Members of this family are designated PilF in ref (PMID 8973346) and PilW in ref (PMID 15612916). This outer membrane protein is required both for pilus stabi…
MMETSP0329-20121206|10573_1	376	Putative serine/threonine-protein kinase/receptor R831	Predicted protein	Phaeodactylum tricornutum (strain CCAP 1055/1)	2.7.11.1	Non-specific serine/threonine protein kinase.	0	0	0	0	0	GO:0005524]---[GO:0004672	ATP binding]---[protein kinase activity	0	0	smart00220]---[cd00192]---[cd00180]---[smart00221]---[pfam00069]---[smart00219]---[pfam07714]---[cd08215]---[cd05122]---[cd06606]---[cd06623]---[cd05051]---[COG0515]---[cd05036]---[cd05032]---[cd05049]---[cd06621]---[cd05038]---[cd05039]---[cd06630	'smart00220 S_TKc Serine/Threonine protein kinases catalytic domain. Phosphotransferases. Serine or threonine-specific kinase subfamily.]---[cd00192 PTKc Catalytic domain of Protein Tyrosine Kinases. Protein Tyrosine Kinase (PTK) family catalytic domain. This PTKc family is part of a larger superfamily that includes the catalytic domains of protein serine/threonine kinases RIO kinases aminoglycos…
MMETSP0329-20121206|10574_1	304	0	Predicted protein	Phaeodactylum tricornutum (strain CCAP 1055/1)	0	0	0	0	0	0	0	GO:0008270	zinc ion binding	0	0	TIGR01410	TIGR01410 tatB twin arginine-targeting protein translocase TatB. This model represents the TatB protein of a Sec-independent system for transporting folded proteins often with a bound redox cofactor across the bacterial inner membrane. TatC is the multiple membrane spanning component. TatB like the related TatA/E proteins appears to span the membrane one time. The tat system recognizes proteins w…
MMETSP0329-20121206|10575_1	258	Probable methionine--tRNA ligase	Uncharacterized protein	Thalassiosira oceanica	6.1.1.10	Methionine--tRNA ligase.	0	0	0	0	0	GO:0000049	tRNA binding	0	0	PLN02610]---[cd02799]---[cd02153]---[pfam01588]---[PRK00133]---[cd02800]---[PRK12267]---[COG0073]---[TIGR00399]---[cd02798]---[PRK10089]---[TIGR02222]---[cd02796]---[TIGR00472	'PLN02610 PLN02610 probable methionyl-tRNA synthetase.]---[cd02799 tRNA_bind_EMAP-II_like tRNA-binding-domain-containing EMAP2-like proteins. This family contains a diverse fraction of tRNA binding proteins including Caenorhabditis elegans methionyl-tRNA synthetase (CeMetRS) human tyrosyl- tRNA synthetase (hTyrRS) Saccharomyces cerevisiae Arc1p human p43 and EMAP2. CeMetRS and hTyrRS aminoacylate…
MMETSP0329-20121206|10576_1	684	0	Predicted protein	Phaeodactylum tricornutum (strain CCAP 1055/1)	0	0	0	0	0	0	0	0	0	0	0	pfam00856	pfam00856 SET SET domain. SET domains are protein lysine methyltransferase enzymes. SET domains appear to be protein-protein interaction domains. It has been demonstrated that SET domains mediate interactions with a family of proteins that display similarity with dual-specificity phosphatases (dsPTPases). A subset of SET domains have been called PR domains. These domains are divergent in sequence…
MMETSP0329-20121206|10577_1	304	0	Uncharacterized protein (Fragment)	Thalassiosira oceanica	0	0	0	0	0	GO:0051260	protein homooligomerization	0	0	0	0	0	0
MMETSP0329-20121206|10578_1	432	33 kDa chaperonin	Predicted protein	Phaeodactylum tricornutum (strain CCAP 1055/1)	0	0	0	0	0	GO:0006457	protein folding	0	0	GO:0005737	cytoplasm	pfam01430]---[PRK00114]---[cd00498]---[COG1281	pfam01430 HSP33 Hsp33 protein. Hsp33 is a molecular chaperone distinguished from all other known chaperones by its mode of functional regulation. Its activity is redox regulated. Hsp33 is a cytoplasmically localised protein with highly reactive cysteines that respond quickly to changes in the redox environment. Oxidising conditions like H2O2 cause disulfide bonds to form in Hsp33 a process that l…
MMETSP0329-20121206|10579_1	525	0	Predicted protein	Phaeodactylum tricornutum (strain CCAP 1055/1)	0	0	0	0	0	0	0	0	0	0	0	0	0
MMETSP0329-20121206|1058_1	597	Phosphoglucomutase-2	Phosphoglucomutase	Phaeodactylum tricornutum (strain CCAP 1055/1)	5.4.2.2]---[5.4.2.7	Phosphoglucomutase (alpha-D-glucose-1 6-bisphosphate-dependent).]---[Phosphopentomutase.	Carbohydrate degradation	2-deoxy-D-ribose 1-phosphate degradation	D-glyceraldehyde 3-phosphate and acetaldehyde from 2-deoxy-alpha-D-ribose 1-phosphate: step 1/2	GO:0005975	carbohydrate metabolic process	GO:0016868]---[GO:0000287	intramolecular transferase activity	phosphotransferases]---[magnesium ion binding	0	0	cd05799]---[PTZ00150]---[COG1109]---[cd03084]---[cd05800]---[pfam02878]---[cd03087]---[TIGR03990]---[pfam02879]---[cd03089]---[PRK07564]---[COG0033]---[TIGR01455]---[pfam02880]---[cd05803]---[cd05802]---[PRK14317]---[PRK14321]---[PRK14320]---[cd03086	cd05799 PGM2 This CD includes PGM2 (phosphoglucomutase 2) and PGM2L1 (phosphoglucomutase 2-like 1). The mammalian PGM2 is thought to be a phosphopentomutase that catalyzes the conversion of the nucleoside breakdown products ribose-1-phosphate and deoxyribose-1-phosphate to the corresponding 5-phosphopentoses. PGM2L1 is thought to catalyze the 1 3-bisphosphoglycerate-dependent synthesis of glucose…
MMETSP0329-20121206|10580_1	295	0	0	0	0	0	0	0	0	0	0	0	0	0	0	0	0
MMETSP0329-20121206|10581_1	1053	Serine/threonine-protein kinase ATG1	Predicted protein (Fragment)	Phaeodactylum tricornutum (strain CCAP 1055/1)	2.7.11.1	Non-specific serine/threonine protein kinase.	0	0	0	0	0	GO:0005524]---[GO:0004674	ATP binding]---[protein serine/threonine kinase activity	0	0	smart00220]---[pfam00069]---[cd06606]---[cd08215]---[cd00180]---[cd05123]---[cd08217]---[cd05122]---[cd05580]---[cd07829]---[cd06612]---[cd06627]---[cd05572]---[COG0515]---[cd06614]---[cd07830]---[cd05581]---[smart00221]---[cd07832]---[smart00219	smart00220 S_TKc Serine/Threonine protein kinases catalytic domain. Phosphotransferases. Serine or threonine-specific kinase subfamily.]---[pfam00069 Pkinase Protein kinase domain. ]---[cd06606 STKc_MAPKKK Catalytic domain of the Protein Serine/Threonine Kinase Mitogen-Activated Protein Kinase Kinase Kinase. Serine/threonine kinases (STKs) mitogen-activated protein kinase (MAPK) kinase kinase (MA…
MMETSP0329-20121206|10582_1	317	TVP38/TMEM64 family membrane protein slr0305	Uncharacterized protein	Thalassiosira oceanica	0	0	0	0	0	0	0	0	0	0	0	COG0398]---[pfam09335]---[COG0586	COG0398 COG0398 Uncharacterized conserved protein Function unknown .]---[pfam09335 SNARE_assoc SNARE associated Golgi protein. This is a family of SNARE associated Golgi proteins. The yeast member of this family localises with the t-SNARE Tlg2.]---[COG0586 DedA Uncharacterized membrane-associated protein Function unknown .
MMETSP0329-20121206|10583_1	615	Vacuolar cation/proton exchanger 5	Uncharacterized protein	Thalassiosira oceanica	0	0	0	0	0	GO:0055085	transmembrane transport	0	0	GO:0016021	integral to membrane	COG0387]---[COG0387]---[TIGR00846]---[TIGR00846]---[TIGR00378]---[TIGR00378]---[pfam01699]---[pfam01699]---[COG0530	COG0387 ChaA Ca2 /H antiporter Inorganic ion transport and metabolism .]---[TIGR00846 caca2 calcium/proton exchanger. The Ca2 Cation Antiporter (CaCA) Family (TC 2.A.19)Proteins of the CaCA family are found ubiquitously having been identified in animals plants yeast archaea and widely divergent bacteria.All of the characterized animal proteins catalyze Ca2 Na exchange although some also transport…
MMETSP0329-20121206|10585_1	465	0	Predicted protein	Phaeodactylum tricornutum (strain CCAP 1055/1)	0	0	0	0	0	0	0	0	0	0	0	0	0
MMETSP0329-20121206|10586_1	301	GPN-loop GTPase 3 homolog	Uncharacterized protein	Thalassiosira oceanica	0	0	0	0	0	0	0	GO:0000166	nucleotide binding	0	0	pfam03029]---[PRK13768]---[COG1100	pfam03029 ATP_bind_1 Conserved hypothetical ATP binding protein. Members of this family are found in a range of archaea and eukaryotes and have hypothesised ATP binding activity.]---[PRK13768 PRK13768 GTPase Provisional.]---[COG1100 COG1100 GTPase SAR1 and related small G proteins General function prediction only .
MMETSP0329-20121206|10587_1	808	Group XV phospholipase A2	Putative uncharacterized protein	Thalassiosira pseudonana	0	0	0	0	0	GO:0006629	lipid metabolic process	GO:0008374	O-acyltransferase activity	0	0	pfam02450]---[PLN02517	pfam02450 LACT Lecithin cholesterol acyltransferase. Lecithin cholesterol acyltransferase (LACT) is involved in extracellular metabolism of plasma lipoproteins including cholesterol.]---[PLN02517 PLN02517 phosphatidylcholine-sterol O-acyltransferase.
MMETSP0329-20121206|10588_1	447	RNA polymerase-associated protein LEO1	Predicted protein (Fragment)	Phaeodactylum tricornutum (strain CCAP 1055/1)	0	0	0	0	0	0	0	0	0	0	0	pfam04004	pfam04004 Leo1 Leo1-like protein. Members of this family are part of the Paf1/RNA polymerase II complex. The Paf1 complex probably functions during the elongation phase of transcription. The Leo1 subunit of the yeast Paf1-complex binds RNA and contributes to complex recruitment. The subunit acts by co-ordinating co-transcriptional chromain modifications and helping recruitment of mRNA 3prime-end …
MMETSP0329-20121206|10589_1	365	0	0	0	0	0	0	0	0	0	0	0	0	0	0	0	0
MMETSP0329-20121206|1059_1	549	0	0	0	0	0	0	0	0	0	0	0	0	0	0	0	0
MMETSP0329-20121206|10590_1	145	0	0	0	0	0	0	0	0	0	0	0	0	0	0	0	0
MMETSP0329-20121206|10591_1	511	DnaJ homolog subfamily C member 3	Predicted protein	Phaeodactylum tricornutum (strain CCAP 1055/1)	0	0	0	0	0	0	0	0	0	0	0	COG0484]---[PRK10767]---[TIGR02349]---[pfam00226]---[PRK14282]---[smart00271]---[PRK14295]---[PRK14290]---[PRK14297]---[PRK14277]---[PRK14301]---[cd06257]---[PRK14281]---[PRK14298]---[PRK14294]---[PRK14279]---[PRK14284]---[PRK14278]---[PRK14293]---[PRK14291	COG0484 DnaJ DnaJ-class molecular chaperone with C-terminal Zn finger domain Posttranslational modification protein turnover chaperones .]---[PRK10767 PRK10767 chaperone protein DnaJ Provisional.]---[TIGR02349 DnaJ_bact chaperone protein DnaJ. This model represents bacterial forms of DnaJ part of the DnaK-DnaJ-GrpE chaperone system. The three components typically are encoded by consecutive genes.…
MMETSP0329-20121206|10592_1	766	Uncharacterized protein C1039.02	Predicted protein	Phaeodactylum tricornutum (strain CCAP 1055/1)	0	0	0	0	0	GO:0009166	nucleotide catabolic process	GO:0016787	hydrolase activity	0	0	cd07407]---[COG0737]---[cd07410	'cd07407 MPP_YHR202W_N Saccharomyces cerevisiae YHR202W and related proteins N-terminal metallophosphatase domain. YHR202W is an uncharacterized Saccharomyces cerevisiae UshA-like protein with two domains an N-terminal metallophosphatase domain and a C-terminal nucleotidase domain. The N-terminal metallophosphatase domain belongs to a large superfamily of distantly related metallophosphatases (MP…
MMETSP0329-20121206|10593_1	1053	0	Predicted protein	Phaeodactylum tricornutum (strain CCAP 1055/1)	0	0	0	0	0	0	0	0	0	0	0	0	0
MMETSP0329-20121206|10594_1	1087	Multidrug resistance-associated protein 1	Predicted protein	Phaeodactylum tricornutum (strain CCAP 1055/1)	0	0	0	0	0	GO:0006200	ATP catabolic process	GO:0005524]---[GO:0042626	ATP binding]---[ATPase activity	coupled to transmembrane movement of substances	GO:0016021	integral to membrane	TIGR00957]---[TIGR00957]---[PLN03130]---[PLN03232]---[PTZ00243]---[PTZ00243]---[cd03244]---[cd03250]---[COG1132]---[cd03369]---[TIGR01271]---[TIGR01271]---[COG2274]---[cd03254]---[cd03288]---[cd03228]---[cd03253]---[cd03249]---[cd03290]---[cd03251]---[TIGR01846]---[COG4988]---[cd03291]---[TIGR00957]---[TIGR00957]---[PLN03130]---[PLN03232]---[PTZ00243]---[PTZ00243]---[cd03244]---[cd03250]---[COG11…	TIGR00957 MRP_assoc_pro multi drug resistance-associated protein (MRP). This model describes multi drug resistance-associated protein (MRP) in eukaryotes. The multidrug resistance-associated protein is an integral membrane protein that causes multidrug resistance when overexpressed in mammalian cells. It belongs to ABC transporter superfamily. The protein topology and function was experimentally …
MMETSP0329-20121206|10595_1	420	0	Predicted protein	Phaeodactylum tricornutum (strain CCAP 1055/1)	0	0	0	0	0	GO:0006508	proteolysis	GO:0008236	serine-type peptidase activity	0	0	0	0
MMETSP0329-20121206|10597_1	463	Putative oxidoreductase C1F5.03c	Predicted protein	Phaeodactylum tricornutum (strain CCAP 1055/1)	0	0	0	0	0	0	0	GO:0016491	oxidoreductase activity	0	0	COG0665]---[TIGR01377]---[TIGR02352]---[pfam01266	COG0665 DadA Glycine/D-amino acid oxidases (deaminating) Amino acid transport and metabolism .]---[TIGR01377 soxA_mon sarcosine oxidase monomeric form. Sarcosine oxidase catalyzes the oxidative demethylation of sarcosine to glycine. The reaction converts tetrahydrofolate to 5 10-methylene-tetrahydrofolate. The enzyme is known in monomeric and heterotetrameric (alpha beta gamma delta) forms Energy…
MMETSP0329-20121206|10598_1	1625	Ferredoxin-dependent glutamate synthase 2	Predicted protein	Phaeodactylum tricornutum (strain CCAP 1055/1)	1.4.7.1	Glutamate synthase (ferredoxin).	Amino-acid biosynthesis	L-glutamate biosynthesis via GLT pathway	L-glutamate from 2-oxoglutarate and L-glutamine (ferredoxin route): step 1/1	GO:0006537	glutamate biosynthetic process	GO:0015930	glutamate synthase activity	0	0	cd00713]---[pfam04898]---[COG0067]---[pfam00310]---[cd00352]---[cd00982]---[COG0070]---[pfam01493]---[cd00504]---[cd00981]---[cd00980]---[TIGR03122]---[cd04722]---[PRK11750]---[COG0069]---[pfam01645]---[cd02808	cd00713 GltS Glutamine amidotransferases class-II (Gn-AT) glutamate synthase (GltS)-type. GltS is a homodimer that synthesizes L-glutamate from 2-oxoglutarate and L-glutamine an important step in ammonia assimilation in bacteria cyanobacteria and plants. The N-terminal glutaminase domain catalyzes the hydrolysis of glutamine to glutamic acid and ammonia and has a fold similar to that of other glu…
MMETSP0329-20121206|10598_1	1625	Ferredoxin-dependent glutamate synthase 2	Predicted protein	Phaeodactylum tricornutum (strain CCAP 1055/1)	1.4.7.1	Glutamate synthase (ferredoxin).	Energy metabolism	nitrogen metabolism	0	GO:0006537	glutamate biosynthetic process	GO:0015930	glutamate synthase activity	0	0	cd00713]---[pfam04898]---[COG0067]---[pfam00310]---[cd00352]---[cd00982]---[COG0070]---[pfam01493]---[cd00504]---[cd00981]---[cd00980]---[TIGR03122]---[cd04722]---[PRK11750]---[COG0069]---[pfam01645]---[cd02808	cd00713 GltS Glutamine amidotransferases class-II (Gn-AT) glutamate synthase (GltS)-type. GltS is a homodimer that synthesizes L-glutamate from 2-oxoglutarate and L-glutamine an important step in ammonia assimilation in bacteria cyanobacteria and plants. The N-terminal glutaminase domain catalyzes the hydrolysis of glutamine to glutamic acid and ammonia and has a fold similar to that of other glu…
MMETSP0329-20121206|10599_1	801	Putative arsenical pump-driving ATPase	Predicted protein	Phaeodactylum tricornutum (strain CCAP 1055/1)	3.6.3.16	Arsenite-transporting ATPase.	0	0	0	GO:0006200	ATP catabolic process	GO:0005524]---[GO:0016887	ATP binding]---[ATPase activity	0	0	pfam02374]---[pfam02374]---[COG0003]---[COG0003]---[TIGR00345]---[TIGR00345]---[TIGR04291]---[cd02035]---[cd02035]---[cd02035	pfam02374 ArsA_ATPase Anion-transporting ATPase. This Pfam family represents a conserved domain which is sometimes repeated in an anion-transporting ATPase. The ATPase is involved in the removal of arsenate antimonite and arsenate from the cell.]---[COG0003 ArsA Predicted ATPase involved in chromosome partitioning Cell division and chromosome partitioning .]---[TIGR00345 GET3_arsA_TRC40 transport…
MMETSP0329-20121206|106_1	1392	0	Predicted protein	Phaeodactylum tricornutum (strain CCAP 1055/1)	0	0	0	0	0	GO:0035556	intracellular signal transduction	GO:0046872	metal ion binding	0	0	0	0
MMETSP0329-20121206|1060_1	972	DNA annealing helicase and endonuclease ZRANB3	Predicted protein (Fragment)	Phaeodactylum tricornutum (strain CCAP 1055/1)	0	0	0	0	0	0	0	GO:0005524]---[GO:0003677	ATP binding]---[DNA binding	0	0	COG0553]---[pfam00271]---[pfam00176]---[smart00490]---[PLN03142]---[smart00487]---[cd00079	COG0553 HepA Superfamily II DNA/RNA helicases SNF2 family Transcription / DNA replication recombination and repair .]---[pfam00271 Helicase_C Helicase conserved C-terminal domain. The Prosite family is restricted to DEAD/H helicases whereas this domain family is found in a wide variety of helicases and helicase related proteins. It may be that this is not an autonomously folding unit but an integ…
MMETSP0329-20121206|10600_1	359	0	Predicted protein	Thalassiosira pseudonana	0	0	0	0	0	0	0	0	0	0	0	0	0
MMETSP0329-20121206|10601_1	514	0	Uncharacterized protein	Emiliania huxleyi CCMP1516	0	0	0	0	0	0	0	0	0	0	0	0	0
MMETSP0329-20121206|10602_1	215	0	Predicted protein	Phaeodactylum tricornutum (strain CCAP 1055/1)	0	0	0	0	0	0	0	0	0	0	0	0	0
MMETSP0329-20121206|10603_1	908	0	0	0	0	0	0	0	0	0	0	0	0	0	0	0	0
MMETSP0329-20121206|10604_1	278	0	Predicted protein	Thalassiosira pseudonana	0	0	0	0	0	0	0	0	0	0	0	0	0
MMETSP0329-20121206|10606_1	120	Probable LRR receptor-like serine/threonine-protein kinase At4g08850	Putative uncharacterized protein	Beggiatoa sp. PS	2.7.11.1	Non-specific serine/threonine protein kinase.	0	0	0	0	0	0	0	0	0	PLN00113]---[PLN00113]---[PLN00113]---[PLN00113]---[PLN00113]---[PLN00113]---[PLN00113]---[PLN00113]---[PLN00113]---[PLN03150]---[PLN03150	PLN00113 PLN00113 leucine-rich repeat receptor-like protein kinase Provisional.]---[PLN03150 PLN03150 hypothetical protein Provisional.
MMETSP0329-20121206|10607_1	365	0	0	0	0	0	0	0	0	0	0	0	0	0	0	0	0
MMETSP0329-20121206|10608_1	1059	Vacuolar protein sorting-associated protein 16 homolog	Predicted protein	Phaeodactylum tricornutum (strain CCAP 1055/1)	0	0	0	0	0	GO:0006886	intracellular protein transport	0	0	GO:0005737	cytoplasm	pfam04841]---[pfam04840	pfam04841 Vps16_N Vps16 N-terminal region. This protein forms part of the Class C vacuolar protein sorting (Vps) complex. Vps16 is essential for vacuolar protein sorting which is essential for viability in plants but not yeast. The Class C Vps complex is required for SNARE-mediated membrane fusion at the lysosome-like yeast vacuole. It is thought to play essential roles in membrane docking and fu…
MMETSP0329-20121206|1061_1	1523	0	Putative uncharacterized protein	Ectocarpus siliculosus	0	0	0	0	0	0	0	0	0	0	0	0	0
MMETSP0329-20121206|10610_1	369	0	Uncharacterized protein	Guillardia theta CCMP2712	0	0	0	0	0	0	0	GO:0005524]---[GO:0017111	ATP binding]---[nucleoside-triphosphatase activity	0	0	COG0542]---[pfam07724	COG0542 clpA ATP-binding subunits of Clp protease and DnaK/DnaJ chaperones Posttranslational modification protein turnover chaperones .]---[pfam07724 AAA_2 AAA domain (Cdc48 subfamily). This Pfam entry includes some of the AAA proteins not detected by the pfam00004 model.
MMETSP0329-20121206|10611_1	75	0	Predicted protein	Thalassiosira pseudonana	0	0	0	0	0	0	0	0	0	0	0	0	0
MMETSP0329-20121206|10612_1	327	Probable nucleoredoxin 1	MYB DNA binding protein/ transcription factor-like protein	Thalassiosira pseudonana	1.8.1.8	Protein-disulfide reductase.	0	0	0	0	0	0	0	0	0	cd02964]---[cd03009]---[pfam13905]---[cd02966]---[pfam13098]---[pfam08534]---[COG0526]---[cd02947]---[cd03011]---[pfam00578	'cd02964 TryX_like_family Tryparedoxin (TryX)-like family composed of TryX and related proteins including nucleoredoxin (NRX) rod-derived cone viability factor (RdCVF) and the nematode homolog described as a 16-kD class of TRX. Most members of this family except RdCVF are protein disulfide oxidoreductases containing an active site CXXC motif similar to TRX.]---[cd03009 TryX_like_TryX_NRX Trypared…
MMETSP0329-20121206|10613_1	428	0	WGS project CAID00000000 data contig chromosome 05 (Fragment)	Ostreococcus tauri	0	0	0	0	0	0	0	0	0	0	0	0	0
MMETSP0329-20121206|10614_1	346	Adenosine kinase 1	Predicted protein	Phaeodactylum tricornutum (strain CCAP 1055/1)	2.7.1.20	Adenosine kinase.	Purine metabolism	AMP biosynthesis via salvage pathway	AMP from adenosine: step 1/1	GO:0006167]---[GO:0006166	AMP biosynthetic process]---[purine ribonucleoside salvage	GO:0004001]---[GO:0016773	adenosine kinase activity]---[phosphotransferase activity	alcohol group as acceptor	0	0	PLN02548]---[PTZ00247]---[cd01168]---[pfam00294]---[COG0524]---[cd01166]---[cd01174]---[cd01942]---[TIGR02152]---[cd01167]---[cd00287]---[cd01940]---[PTZ00292]---[PRK11142]---[PLN02379]---[cd01941]---[cd01944]---[PLN02813]---[cd01947]---[PRK09813	'PLN02548 PLN02548 adenosine kinase.]---[PTZ00247 PTZ00247 adenosine kinase Provisional.]---[cd01168 adenosine_kinase Adenosine kinase (AK) catalyzes the phosphorylation of ribofuranosyl-containing nucleoside analogues at the 5''-hydroxyl using ATP or GTP as the phosphate donor.The physiological function of AK is associated with the regulation of extracellular adenosine levels and the preservatio…
MMETSP0329-20121206|10615_1	447	Arginine biosynthesis bifunctional protein ArgJ mitochondrial	Arginine biosynthesis bifunctional protein ArgJ mitochondrial	Thalassiosira pseudonana	2.3.1.1]---[2.3.1.35	Amino-acid N-acetyltransferase.]---[Glutamate N-acetyltransferase.	Amino-acid biosynthesis	L-arginine biosynthesis	L-ornithine and N-acetyl-L-glutamate from L-glutamate and N(2)-acetyl-L-ornithine (cyclic): step 1/1	GO:0006526	arginine biosynthetic process	GO:0004042]---[GO:0004358	acetyl-CoA:L-glutamate N-acetyltransferase activity]---[glutamate N-acetyltransferase activity	GO:0005759	mitochondrial matrix	cd02152]---[pfam01960]---[PRK05388]---[COG1364]---[TIGR00120]---[cd00123	cd02152 OAT Ornithine acetyltransferase (OAT) family also referred to as ArgJ. OAT catalyzes the first and fifth steps in arginine biosynthesis coupling acetylation of glutamate with deacetylation of N-acetylornithine which allows recycling of the acetyl group in the arginine biosynthetic pathway. Members of this family may experience feedback inhibition by L-arginine. The active enzyme is a hete…
MMETSP0329-20121206|10615_1	447	Arginine biosynthesis bifunctional protein ArgJ mitochondrial	Arginine biosynthesis bifunctional protein ArgJ mitochondrial	Thalassiosira pseudonana	2.3.1.1]---[2.3.1.35	Amino-acid N-acetyltransferase.]---[Glutamate N-acetyltransferase.	Amino-acid biosynthesis	L-arginine biosynthesis	N(2)-acetyl-L-ornithine from L-glutamate: step 1/4	GO:0006526	arginine biosynthetic process	GO:0004042]---[GO:0004358	acetyl-CoA:L-glutamate N-acetyltransferase activity]---[glutamate N-acetyltransferase activity	GO:0005759	mitochondrial matrix	cd02152]---[pfam01960]---[PRK05388]---[COG1364]---[TIGR00120]---[cd00123	cd02152 OAT Ornithine acetyltransferase (OAT) family also referred to as ArgJ. OAT catalyzes the first and fifth steps in arginine biosynthesis coupling acetylation of glutamate with deacetylation of N-acetylornithine which allows recycling of the acetyl group in the arginine biosynthetic pathway. Members of this family may experience feedback inhibition by L-arginine. The active enzyme is a hete…
MMETSP0329-20121206|10616_1	666	Lysosomal protective protein	Predicted protein (Fragment)	Phaeodactylum tricornutum (strain CCAP 1055/1)	3.4.16.5	Carboxypeptidase C.	0	0	0	GO:0006508	proteolysis	GO:0004185	serine-type carboxypeptidase activity	0	0	pfam00450]---[pfam00450]---[PTZ00472]---[COG2939]---[PLN02209]---[PLN03016]---[PLN02213	pfam00450 Peptidase_S10 Serine carboxypeptidase. ]---[PTZ00472 PTZ00472 serine carboxypeptidase (CBP1) Provisional.]---[COG2939 COG2939 Carboxypeptidase C (cathepsin A) Amino acid transport and metabolism .]---[PLN02209 PLN02209 serine carboxypeptidase.]---[PLN03016 PLN03016 sinapoylglucose-malate O-sinapoyltransferase.]---[PLN02213 PLN02213 sinapoylglucose-malate O-sinapoyltransferase/ carboxype…
MMETSP0329-20121206|10617_1	841	K( ) efflux antiporter 3 chloroplastic	Predicted protein (Fragment)	Phaeodactylum tricornutum (strain CCAP 1055/1)	0	0	0	0	0	GO:0006813	potassium ion transport	GO:0015299	solute:hydrogen antiporter activity	GO:0016021	integral to membrane	PRK03562]---[PRK03659]---[COG0475]---[TIGR00932]---[pfam00999]---[PRK10669]---[COG4651]---[pfam02254]---[COG1226]---[COG0569	PRK03562 PRK03562 glutathione-regulated potassium-efflux system protein KefC Provisional.]---[PRK03659 PRK03659 glutathione-regulated potassium-efflux system protein KefB Provisional.]---[COG0475 KefB Kef-type K transport systems membrane components Inorganic ion transport and metabolism .]---[TIGR00932 2a37 transporter monovalent cation proton antiporter-2 (CPA2) family. Transport and binding pr…
MMETSP0329-20121206|10618_1	667	0	0	0	0	0	0	0	0	0	0	0	0	0	0	0	0
MMETSP0329-20121206|10619_1	237	0	Predicted protein	Phaeodactylum tricornutum (strain CCAP 1055/1)	0	0	0	0	0	0	0	0	0	0	0	0	0
MMETSP0329-20121206|1062_1	1824	Ubiquitin carboxyl-terminal hydrolase 26	Ubiquitin carboxyl-terminal hydrolase (Fragment)	Thalassiosira oceanica	3.4.19.12	Ubiquitinyl hydrolase 1.	0	0	0	GO:0006511	ubiquitin-dependent protein catabolic process	GO:0008234]---[GO:0004221	cysteine-type peptidase activity]---[ubiquitin thiolesterase activity	0	0	cd02668]---[cd02659]---[pfam00443]---[cd02257]---[cd02661]---[cd02663]---[cd02664]---[cd02674]---[cd02660]---[COG5077]---[cd02671]---[cd02667]---[COG5533]---[pfam13423]---[cd02662]---[COG5560]---[cd02658	cd02668 Peptidase_C19L A subfamily of Peptidase C19. Peptidase C19 contains ubiquitinyl hydrolases. They are intracellular peptidases that remove ubiquitin molecules from polyubiquinated peptides by cleavage of isopeptide bonds. They hydrolyze bonds involving the carboxyl group of the C-terminal Gly residue of ubiquitin. The purpose of the de-ubiquitination is thought to be editing of the ubiquit…
MMETSP0329-20121206|10620_1	682	GTP-binding protein TypA/BipA homolog	Predicted protein	Phaeodactylum tricornutum (strain CCAP 1055/1)	0	0	0	0	0	GO:0006184	GTP catabolic process	GO:0005525]---[GO:0003924	GTP binding]---[GTPase activity	GO:0005622	intracellular	COG1217]---[TIGR01394]---[PRK10218]---[cd01891]---[COG0481]---[pfam00009]---[TIGR01393]---[PRK05433]---[cd00881]---[cd01885]---[COG0480]---[COG0480]---[COG0480]---[PRK07560]---[PRK07560]---[PRK07560]---[cd01890]---[cd04168]---[PTZ00416]---[PLN00116]---[PRK13351]---[PRK13351]---[cd04167]---[cd01886]---[TIGR00490	COG1217 TypA Predicted membrane GTPase involved in stress response Signal transduction mechanisms .]---[TIGR01394 TypA_BipA GTP-binding protein TypA/BipA. This bacterial (and Arabidopsis) protein termed TypA or BipA a GTP-binding protein is phosphorylated on a tyrosine residue under some cellular conditions. Mutants show altered regulation of some pathways but the precise function is unknown Regu…
MMETSP0329-20121206|10621_1	354	Sulfotransferase 1C4	Uncharacterized protein	Thalassiosira oceanica	0	0	0	0	0	0	0	GO:0008146	sulfotransferase activity	0	0	pfam00685	pfam00685 Sulfotransfer_1 Sulfotransferase domain.
MMETSP0329-20121206|10622_1	292	0	0	0	0	0	0	0	0	0	0	0	0	0	0	0	0
MMETSP0329-20121206|10623_1	259	0	Predicted protein	Thalassiosira pseudonana	0	0	0	0	0	0	0	0	0	0	0	0	0
MMETSP0329-20121206|10624_1	127	Polyadenylate-binding protein 2	Uncharacterized protein (Fragment)	Thalassiosira oceanica	0	0	0	0	0	0	0	GO:0003676]---[GO:0000166	nucleic acid binding]---[nucleotide binding	0	0	cd12306]---[cd12550]---[cd12551]---[smart00360]---[cd12395]---[cd12399]---[COG0724]---[cd12384]---[pfam00076]---[cd12398]---[cd00590]---[cd12312]---[cd12316]---[pfam14259]---[cd12400]---[cd12236]---[cd12284]---[cd12447]---[cd12670]---[cd12307	'cd12306 RRM_II_PABPs RNA recognition motif in type II polyadenylate-binding proteins. This subfamily corresponds to the RRM of type II polyadenylate-binding proteins (PABPs) including polyadenylate-binding protein 2 (PABP-2 or PABPN1) embryonic polyadenylate-binding protein 2 (ePABP-2 or PABPN1L) and similar proteins. PABPs are highly conserved proteins that bind to the poly(A) tail present at t…
MMETSP0329-20121206|10625_1	166	0	0	0	0	0	0	0	0	0	0	0	0	0	0	0	0
MMETSP0329-20121206|10627_1	622	0	Putative uncharacterized protein	Aureococcus anophagefferens	0	0	0	0	0	GO:0055085	transmembrane transport	GO:0008408]---[GO:0003676	'3''-5'' exonuclease activity]---[nucleic acid binding'	GO:0016021	integral to membrane	cd00204]---[cd00204]---[cd00204]---[pfam12796]---[pfam12796]---[pfam13637	cd00204 ANK ankyrin repeats ankyrin repeats mediate protein-protein interactions in very diverse families of proteins. The number of ANK repeats in a protein can range from 2 to over 20 (ankyrins for example). ANK repeats may occur in combinations with other types of domains. The structural repeat unit contains two antiparallel helices and a beta-hairpin repeats are stacked in a superhelical arra…
MMETSP0329-20121206|10628_1	521	0	Predicted protein	Phaeodactylum tricornutum (strain CCAP 1055/1)	0	0	0	0	0	0	0	0	0	0	0	0	0
MMETSP0329-20121206|10629_1	554	0	Predicted protein	Phaeodactylum tricornutum (strain CCAP 1055/1)	0	0	0	0	0	0	0	0	0	0	0	0	0
MMETSP0329-20121206|10630_1	318	0	0	0	0	0	0	0	0	0	0	0	0	0	0	0	0
MMETSP0329-20121206|10631_1	325	0	0	0	0	0	0	0	0	0	0	0	0	0	0	0	0
MMETSP0329-20121206|10632_1	242	Pyrrolidone-carboxylate peptidase	Predicted protein	Phaeodactylum tricornutum (strain CCAP 1055/1)	3.4.19.3	Pyroglutamyl-peptidase I.	0	0	0	GO:0006508	proteolysis	0	0	0	0	cd00501]---[COG2039]---[pfam01470]---[TIGR00504]---[PRK13197]---[PRK13194	cd00501 Peptidase_C15 Pyroglutamyl peptidase (PGP) type I also known as pyrrolidone carboxyl peptidase (pcp) type I Enzymes responsible for cleaving pyroglutamate (pGlu) from the N-terminal end of specialized proteins. The N-terminal pGlu protects these proteins from proteolysis by other proteases until the pGlu is removed by a PGP. PGPs are cysteine proteases with a Cys-His-Glu/Asp catalytic tri…
MMETSP0329-20121206|10633_1	677	0	Predicted protein	Phaeodactylum tricornutum	0	0	0	0	0	0	0	GO:0043565]---[GO:0003700]---[GO:0004871	sequence-specific DNA binding]---[sequence-specific DNA binding transcription factor activity]---[signal transducer activity	0	0	smart00091	smart00091 PAS PAS domain. PAS motifs appear in archaea eubacteria and eukarya. Probably the most surprising identification of a PAS domain was that in EAG-like K -channels.
MMETSP0329-20121206|10634_1	1176	0	Predicted protein	Phaeodactylum tricornutum (strain CCAP 1055/1)	0	0	0	0	0	0	0	0	0	0	0	0	0
MMETSP0329-20121206|10635_1	758	BEACH domain-containing protein lvsC	Uncharacterized protein	Thalassiosira oceanica	0	0	0	0	0	0	0	0	0	0	0	smart01026]---[cd06071]---[pfam02138	smart01026 Beach Beige/BEACH domain. The BEACH domain was described in the BEIGE protein (D1035670) and in the highly homologous CHS protein. The BEACH domain is usually followed by a series of WD repeats. The function of the BEACH domain is unknown.]---[cd06071 Beach BEACH (Beige and Chediak-Higashi) domains implicated in membrane trafficking are present in a family of proteins conserved through…
MMETSP0329-20121206|10637_1	553	0	Predicted protein	Phaeodactylum tricornutum (strain CCAP 1055/1)	0	0	0	0	0	0	0	0	0	0	0	0	0
MMETSP0329-20121206|10638_1	1029	0	Predicted protein	Thalassiosira pseudonana	0	0	0	0	0	0	0	0	0	0	0	0	0
MMETSP0329-20121206|10640_1	522	0	Predicted protein	Phaeodactylum tricornutum (strain CCAP 1055/1)	0	0	0	0	0	0	0	0	0	0	0	0	0
MMETSP0329-20121206|10641_1	69	Kinesin light chain 1	Putative uncharacterized protein	Chaetomium globosum (strain ATCC 6205 / CBS 148.51 / DSM 1962 / NBRC 6347 / NRRL 1970)	0	0	0	0	0	GO:0006629	lipid metabolic process	GO:0003777	microtubule motor activity	GO:0005871	kinesin complex	pfam13374]---[pfam13424]---[pfam13424	pfam13374 TPR_10 Tetratricopeptide repeat. ]---[pfam13424 TPR_12 Tetratricopeptide repeat.
MMETSP0329-20121206|10642_1	341	0	0	0	0	0	0	0	0	0	0	0	0	0	0	0	0
MMETSP0329-20121206|10643_1	484	0	Predicted protein	Phaeodactylum tricornutum (strain CCAP 1055/1)	0	0	0	0	0	GO:0006508	proteolysis	GO:0004176	ATP-dependent peptidase activity	0	0	pfam02190	pfam02190 LON ATP-dependent protease La (LON) domain. This domain has been shown to be part of the PUA superfamily.
MMETSP0329-20121206|10644_1	532	Protein phosphatase 2C and cyclic nucleotide-binding/kinase domain-containing protein	Uncharacterized protein	Thalassiosira oceanica	3.1.3.16	Phosphoprotein phosphatase.	0	0	0	GO:0006470	protein dephosphorylation	GO:0046872]---[GO:0004722	metal ion binding]---[protein serine/threonine phosphatase activity	0	0	cd00143]---[smart00332]---[pfam00481]---[COG0631]---[PLN03145]---[PTZ00224	cd00143 PP2Cc Serine/threonine phosphatases family 2C catalytic domain The protein architecture and deduced catalytic mechanism of PP2C phosphatases are similar to the PP1 PP2A PP2B family of protein Ser/Thr phosphatases with which PP2C shares no sequence similarity.]---[smart00332 PP2Cc Serine/threonine phosphatases family 2C catalytic domain. The protein architecture and deduced catalytic mecha…
MMETSP0329-20121206|10645_1	337	0	Predicted protein	Phaeodactylum tricornutum (strain CCAP 1055/1)	0	0	0	0	0	0	0	0	0	0	0	0	0
MMETSP0329-20121206|10646_1	367	0	Predicted protein	Thalassiosira pseudonana	0	0	0	0	0	0	0	0	0	0	0	0	0
MMETSP0329-20121206|10647_1	425	0	0	0	0	0	0	0	0	0	0	0	0	0	0	0	0
MMETSP0329-20121206|10648_1	613	0	0	0	0	0	0	0	0	0	0	0	0	0	0	0	0
MMETSP0329-20121206|10649_1	211	0	Uncharacterized protein	Thalassiosira oceanica	0	0	0	0	0	0	0	0	0	0	0	0	0
MMETSP0329-20121206|1065_1	884	Uncharacterized ribonuclease sll1290	Predicted protein	Phaeodactylum tricornutum (strain CCAP 1055/1)	0	0	0	0	0	0	0	GO:0004540]---[GO:0003723	ribonuclease activity]---[RNA binding	0	0	pfam00773]---[COG0557]---[TIGR00358]---[smart00955]---[smart00955]---[TIGR02063]---[PRK05054]---[PRK05054]---[COG4776]---[COG4776]---[TIGR02062]---[TIGR02062]---[PRK11642	'pfam00773 RNB RNB domain. This domain is the catalytic domain of ribonuclease II.]---[COG0557 VacB Exoribonuclease R Transcription .]---[TIGR00358 3_prime_RNase VacB and RNase II family 3''-5'' exoribonucleases. This model is defined to identify a pair of paralogous 3-prime exoribonucleases in E. coli plus the set of proteins apparently orthologous to one or the other in other eubacteria. VacB w…
MMETSP0329-20121206|10650_1	408	0	Predicted protein	Phaeodactylum tricornutum (strain CCAP 1055/1)	0	0	0	0	0	0	0	0	0	0	0	cd00170]---[smart00516]---[pfam00650	cd00170 SEC14 Sec14p-like lipid-binding domain. Found in secretory proteins such as S. cerevisiae phosphatidylinositol transfer protein (Sec14p) and in lipid regulated proteins such as RhoGAPs RhoGEFs and neurofibromin (NF1). SEC14 domain of Dbl is known to associate with G protein beta/gamma subunits.]---[smart00516 SEC14 Domain in homologues of a S. cerevisiae phosphatidylinositol transfer prot…
MMETSP0329-20121206|10651_1	275	Activating signal cointegrator 1 complex subunit 3-like	Predicted protein	Phaeodactylum tricornutum (strain CCAP 1055/1)	0	0	0	0	0	0	0	GO:0005524]---[GO:0008026]---[GO:0003676	ATP binding]---[ATP-dependent helicase activity]---[nucleic acid binding	0	0	0	0
MMETSP0329-20121206|10652_1	1297	Terminal uridylyltransferase 7	Predicted protein	Phaeodactylum tricornutum (strain CCAP 1055/1)	2.7.7.52	RNA uridylyltransferase.	0	0	0	0	0	0	0	0	0	pfam03828]---[COG5260]---[cd05402	'pfam03828 PAP_assoc Cid1 family poly A polymerase. This domain is found in poly(A) polymerases and has been shown to have polynucleotide adenylyltransferase activity. Proteins in this family have been located to both the nucleus and the cytoplasm.]---[COG5260 TRF4 DNA polymerase sigma DNA replication recombination and repair .]---[cd05402 NT_PAP_TUTase Nucleotidyltransferase (NT) domain of poly(…
MMETSP0329-20121206|10653_1	1638	0	0	0	0	0	0	0	0	0	0	0	0	0	0	COG1196]---[TIGR02168	COG1196 Smc Chromosome segregation ATPases Cell division and chromosome partitioning .]---[TIGR02168 SMC_prok_B chromosome segregation protein SMC common bacterial type. SMC (structural maintenance of chromosomes) proteins bind DNA and act in organizing and segregating chromosomes for partition. SMC proteins are found in bacteria archaea and eukaryotes. This family represents the SMC protein of m…
MMETSP0329-20121206|10654_1	575	Mitochondrial RNA-splicing protein MRS3	Predicted protein (Fragment)	Phaeodactylum tricornutum (strain CCAP 1055/1)	0	0	0	0	0	GO:0055085	transmembrane transport	0	0	GO:0016021	integral to membrane	pfam00153]---[pfam00153]---[pfam00153]---[PTZ00168	pfam00153 Mito_carr Mitochondrial carrier protein. ]---[PTZ00168 PTZ00168 mitochondrial carrier protein Provisional.
MMETSP0329-20121206|10655_1	505	Transmembrane protein DDB_G0269096	Putative uncharacterized protein	Arcobacter sp. L	0	0	0	0	0	0	0	0	0	0	0	pfam04982]---[COG3448	pfam04982 HPP HPP family. These proteins are integral membrane proteins with four transmembrane spanning helices. The most conserved region of the alignment is a motif HPP. The function of these proteins is uncertain but they may be transporters.]---[COG3448 COG3448 CBS-domain-containing membrane protein Signal transduction mechanisms .
MMETSP0329-20121206|10657_1	266	0	hypothetical protein AlS89_01589	Alteromonas sp. S89	0	0	0	0	0	0	0	0	0	0	0	pfam10067	pfam10067 DUF2306 Predicted membrane protein (DUF2306). Members of this family of hypothetical bacterial proteins have no known function.
MMETSP0329-20121206|10658_1	485	Beta-lactamase domain-containing protein 2	Beta-lactamase family protein	Onchocercidae	0	0	0	0	0	0	0	0	0	0	0	pfam00144]---[COG1680	pfam00144 Beta-lactamase Beta-lactamase. This family appears to be distantly related to pfam00905 and PF00768 D-alanyl-D-alanine carboxypeptidase.]---[COG1680 AmpC Beta-lactamase class C and other penicillin binding proteins Defense mechanisms .
MMETSP0329-20121206|10659_1	1217	Autophagy-related protein 9	Uncharacterized protein	Thalassiosira oceanica	0	0	0	0	0	0	0	0	0	0	0	pfam04109	pfam04109 APG9 Autophagy protein Apg9. In yeast 15 Apg proteins coordinate the formation of autophagosomes. Autophagy is a bulk degradation process induced by starvation in eukaryotic cells. Apg9 plays a direct role in the formation of the cytoplasm to vacuole targeting and autophagic vesicles possibly serving as a marker for a specialised compartment essential for these vesicle-mediated alternat…
MMETSP0329-20121206|10660_1	658	Probable serine/threonine-protein kinase DDB_G0267514	Uncharacterized protein (Fragment)	Thalassiosira oceanica	2.7.11.1	Non-specific serine/threonine protein kinase.	0	0	0	0	0	GO:0005524]---[GO:0004672	ATP binding]---[protein kinase activity	0	0	smart00220]---[pfam00069]---[cd00180]---[cd08215]---[smart00221]---[cd06606]---[smart00219]---[cd00192]---[pfam07714]---[COG0515]---[cd06627]---[cd05572]---[cd08529]---[cd05579]---[cd08224]---[cd05122]---[cd06623]---[cd05581]---[cd05123]---[cd08530	smart00220 S_TKc Serine/Threonine protein kinases catalytic domain. Phosphotransferases. Serine or threonine-specific kinase subfamily.]---[pfam00069 Pkinase Protein kinase domain. ]---[cd00180 PKc Catalytic domain of Protein Kinases. Protein Kinases (PKs) catalytic (c) domain. PKs catalyze the transfer of the gamma-phosphoryl group from ATP to serine/threonine or tyrosine residues on protein sub…
MMETSP0329-20121206|10661_1	972	Exportin-2	Predicted protein	Phaeodactylum tricornutum (strain CCAP 1055/1)	0	0	0	0	0	GO:0006886	intracellular protein transport	GO:0008565	protein transporter activity	GO:0005643	nuclear pore	pfam03378]---[pfam08506]---[COG5657]---[COG5656]---[pfam03810]---[smart00913	pfam03378 CAS_CSE1 CAS/CSE protein C-terminus. Mammalian cellular apoptosis susceptibility (CAS) proteins are homologous to the yeast chromosome-segregation protein CSE1. This family aligns the C-terminal halves (approximately). CAS is involved in both cellular apoptosis and proliferation. Apoptosis is inhibited in CAS-depleted cells while the expression of CAS correlates to the degree of cellula…
MMETSP0329-20121206|10662_1	395	Inhibitor of Bruton tyrosine kinase	Putative uncharacterized protein	Aureococcus anophagefferens	0	0	0	0	0	GO:0055085	transmembrane transport	GO:0008408]---[GO:0003676	'3''-5'' exonuclease activity]---[nucleic acid binding'	GO:0016021	integral to membrane	pfam12796]---[pfam12796]---[cd00204]---[cd00204]---[cd00204]---[pfam13637	pfam12796 Ank_2 Ankyrin repeats (3 copies). ]---[cd00204 ANK ankyrin repeats ankyrin repeats mediate protein-protein interactions in very diverse families of proteins. The number of ANK repeats in a protein can range from 2 to over 20 (ankyrins for example). ANK repeats may occur in combinations with other types of domains. The structural repeat unit contains two antiparallel helices and a beta-h…
MMETSP0329-20121206|10663_1	1713	Leucine-rich repeat serine/threonine-protein kinase 2	Predicted protein	Phaeodactylum tricornutum (strain CCAP 1055/1)	2.7.11.1	Non-specific serine/threonine protein kinase.	0	0	0	GO:0009058]---[GO:0007264	biosynthetic process]---[small GTPase mediated signal transduction	GO:0005525]---[GO:0016740	GTP binding]---[transferase activity	GO:0005622	intracellular	cd09914]---[COG4886]---[COG4886]---[pfam13855]---[pfam13855]---[PRK15370]---[COG1100]---[PLN00113	'cd09914 RocCOR Ras of complex proteins (Roc) C-terminal of Roc (COR) domain family. RocCOR (or Roco) protein family is characterized by a superdomain containing a Ras-like GTPase domain called Roc (Ras of complex proteins) and a characteristic second domain called COR (C-terminal of Roc). A kinase domain and diverse regulatory domains are also often found in Roco proteins. Their functions are di…
MMETSP0329-20121206|10664_1	654	0	Predicted protein	Phaeodactylum tricornutum (strain CCAP 1055/1)	0	0	0	0	0	0	0	0	0	0	0	0	0
MMETSP0329-20121206|10665_1	242	0	Predicted protein	Phaeodactylum tricornutum (strain CCAP 1055/1)	0	0	0	0	0	0	0	0	0	0	0	0	0
MMETSP0329-20121206|10666_1	349	0	Predicted protein	Phaeodactylum tricornutum (strain CCAP 1055/1)	0	0	0	0	0	0	0	0	0	0	0	pfam04278	pfam04278 Tic22 Tic22-like family. The preprotein translocation at the inner envelope membrane of chloroplasts so far involves five proteins Tic110 Tic55 Tic40 Tic22 (this family) and Tic20. The molecular function of these proteins has not yet been established.
MMETSP0329-20121206|10667_1	396	0	Predicted protein	Thalassiosira pseudonana	0	0	0	0	0	0	0	0	0	0	0	0	0
MMETSP0329-20121206|10668_1	285	0	Predicted protein	Phaeodactylum tricornutum (strain CCAP 1055/1)	0	0	0	0	0	GO:0006412	translation	GO:0003735	structural constituent of ribosome	GO:0005840	ribosome	PRK00137]---[COG0359]---[TIGR00158]---[PRK14538	PRK00137 rplI 50S ribosomal protein L9 Reviewed.]---[COG0359 RplI Ribosomal protein L9 Translation ribosomal structure and biogenesis .]---[TIGR00158 L9 ribosomal protein L9. Ribosomal protein L9 appears to be universal in but restricted to eubacteria and chloroplast Protein synthesis Ribosomal proteins synthesis and modification .]---[PRK14538 PRK14538 putative bifunctional signaling protein/50S…
MMETSP0329-20121206|10669_1	698	0	0	0	0	0	0	0	0	0	0	0	0	0	0	0	0
MMETSP0329-20121206|1067_1	442	DNA polymerase lambda	Predicted protein	Phaeodactylum tricornutum (strain CCAP 1055/1)	2.7.7.7	DNA-directed DNA polymerase.	0	0	0	GO:0006281	DNA repair	GO:0003677]---[GO:0003887	DNA binding]---[DNA-directed DNA polymerase activity	0	0	cd00141]---[smart00483]---[COG1796]---[pfam10391	cd00141 NT_POLXc Nucleotidyltransferase (NT) domain of family X DNA Polymerases. X family polymerases fill in short gaps during DNA repair. They are relatively inaccurate enzymes and play roles in base excision repair in non-homologous end joining (NHEJ) which acts mainly to repair damage due to ionizing radiation and in V(D)J recombination. This family includes eukaryotic Pol beta Pol lambda Pol…
MMETSP0329-20121206|10670_1	592	Phosphoacetylglucosamine mutase	Predicted protein	Phaeodactylum tricornutum (strain CCAP 1055/1)	5.4.2.3	Phosphoacetylglucosamine mutase.	Nucleotide-sugar biosynthesis	UDP-N-acetyl-alpha-D-glucosamine biosynthesis	N-acetyl-alpha-D-glucosamine 1-phosphate from alpha-D-glucosamine 6-phosphate (route I): step 2/2	GO:0005975	carbohydrate metabolic process	GO:0004610	phosphoacetylglucosamine mutase activity	0	0	PLN02895]---[cd03086]---[PTZ00302]---[COG1109]---[COG1109]---[TIGR01455]---[cd05802]---[cd03084]---[cd03084]---[PRK14323]---[cd03087]---[cd03087]---[PRK14317]---[PRK14316]---[TIGR03990]---[TIGR03990]---[PRK14318]---[PRK14324]---[pfam00408]---[pfam02878]---[PRK10887	PLN02895 PLN02895 phosphoacetylglucosamine mutase.]---[cd03086 PGM3 PGM3 (phosphoglucomutase 3) also known as PAGM (phosphoacetylglucosamine mutase) and AGM1 (N-acetylglucosamine-phosphate mutase) is an essential enzyme found in eukaryotes that reversibly catalyzes the conversion of GlcNAc-6-phosphate into GlcNAc-1-phosphate as part of the UDP-N-acetylglucosamine (UDP-GlcNAc) biosynthetic pathway…
MMETSP0329-20121206|10671_1	315	0	0	0	0	0	0	0	0	0	0	0	0	0	0	0	0
MMETSP0329-20121206|10672_1	99	0	Helicase associated domain protein	Verrucomicrobiae bacterium DG1235	0	0	0	0	0	0	0	GO:0005524]---[GO:0004386]---[GO:0003676	ATP binding]---[helicase activity]---[nucleic acid binding	0	0	pfam03457	pfam03457 HA Helicase associated domain. This short domain is found in multiple copies in bacterial helicase proteins. The domain is predicted to contain 3 alpha helices. The function of this domain may be to bind nucleic acid.
MMETSP0329-20121206|10673_1	383	Probable transcriptional regulator ycf29	Diatom response regulator 1	Phaeodactylum tricornutum (strain CCAP 1055/1)	0	0	0	0	0	GO:0035556	intracellular signal transduction	GO:0000156]---[GO:0043565]---[GO:0003700	two-component response regulator activity]---[sequence-specific DNA binding]---[sequence-specific DNA binding transcription factor activity	GO:0005622	intracellular	cd00156]---[COG0745]---[pfam00072]---[COG0784]---[COG2204]---[COG2197]---[COG3437]---[PRK09468]---[CHL00148]---[TIGR02154]---[PRK11083]---[PRK15347]---[TIGR01818]---[TIGR03787]---[PRK10923]---[COG4566]---[PRK10955]---[PRK15479]---[COG3706]---[PRK10161	cd00156 REC Signal receiver domain originally thought to be unique to bacteria (CheY OmpR NtrC and PhoB) now recently identified in eukaroytes ETR1 Arabidopsis thaliana this domain receives the signal from the sensor partner in a two-component systems contains a phosphoacceptor site that is phosphorylated by histidine kinase homologs usually found N-terminal to a DNA binding effector domain forms…
MMETSP0329-20121206|10674_1	215	Fucoxanthin-chlorophyll a-c binding protein chloroplastic	Fucoxanthin chlorophyll a/c protein deviant (Fragment)	Phaeodactylum tricornutum (strain CCAP 1055/1)	0	0	0	0	0	0	0	0	0	0	0	pfam00504]---[PLN00120]---[PLN00089]---[PLN00099	pfam00504 Chloroa_b-bind Chlorophyll A-B binding protein. ]---[PLN00120 PLN00120 fucoxanthin-chlorophyll a-c binding protein Provisional.]---[PLN00089 PLN00089 fucoxanthin-chlorophyll a/c binding protein Provisional.]---[PLN00099 PLN00099 light-harvesting complex IChlorophyll A-B binding protein Lhca1 Provisional.
MMETSP0329-20121206|10678_1	643	0	Predicted protein	Phaeodactylum tricornutum (strain CCAP 1055/1)	0	0	0	0	0	0	0	0	0	0	0	0	0
MMETSP0329-20121206|1068_1	229	0	Predicted protein	Phaeodactylum tricornutum (strain CCAP 1055/1)	0	0	0	0	0	0	0	0	0	0	0	0	0
MMETSP0329-20121206|10681_1	359	Coiled-coil domain-containing protein 130 homolog	Predicted protein	Phaeodactylum tricornutum (strain CCAP 1055/1)	0	0	0	0	0	0	0	0	0	0	0	pfam04502]---[COG5134	pfam04502 DUF572 Family of unknown function (DUF572). Family of eukaryotic proteins with undetermined function.]---[COG5134 COG5134 Uncharacterized conserved protein Function unknown .
MMETSP0329-20121206|10682_1	259	0	Putative uncharacterized protein	Aureococcus anophagefferens	0	0	0	0	0	GO:0055085	transmembrane transport	GO:0008408]---[GO:0003676	'3''-5'' exonuclease activity]---[nucleic acid binding'	GO:0016021	integral to membrane	0	0
MMETSP0329-20121206|10683_1	154	0	0	0	0	0	0	0	0	0	0	0	0	0	0	0	0
MMETSP0329-20121206|10684_1	669	0	Putative uncharacterized protein	Aureococcus anophagefferens	0	0	0	0	0	GO:0055085	transmembrane transport	GO:0008408]---[GO:0003676	'3''-5'' exonuclease activity]---[nucleic acid binding'	GO:0016021	integral to membrane	cd00204]---[cd00204]---[pfam12796]---[pfam12796]---[pfam13637	cd00204 ANK ankyrin repeats ankyrin repeats mediate protein-protein interactions in very diverse families of proteins. The number of ANK repeats in a protein can range from 2 to over 20 (ankyrins for example). ANK repeats may occur in combinations with other types of domains. The structural repeat unit contains two antiparallel helices and a beta-hairpin repeats are stacked in a superhelical arra…
MMETSP0329-20121206|10686_1	383	Chlorocatechol 1 2-dioxygenase	Probable protocatechuate 3 4-dioxygenase beta subunit	Hoeflea phototrophica DFL-43	0	0	Aromatic compound metabolism	3-chlorocatechol degradation	0	GO:0006725	cellular aromatic compound metabolic process	GO:0008199]---[GO:0016702	ferric iron binding]---[oxidoreductase activity	acting on single donors with incorporation of molecular oxygen	incorporation of two atoms of oxygen	0	0	cd00421]---[cd03459]---[cd03462]---[cd03458]---[COG3485]---[pfam00775]---[cd03457]---[TIGR02465]---[TIGR02438]---[cd03464]---[TIGR02422]---[cd03461]---[cd03463]---[TIGR02423]---[TIGR02439	cd00421 intradiol_dioxygenase Intradiol dioxygenases catalyze the critical ring-cleavage step in the conversion of catecholate derivatives to citric acid cycle intermediates. This family contains catechol 1 2-dioxygenases and protocatechuate 3 4-dioxygenases which are mononuclear non-heme iron enzymes that catalyze the oxygenation of catecholates to aliphatic acids via the cleavage of aromatic ri…
MMETSP0329-20121206|10688_1	270	0	Predicted protein	Thalassiosira pseudonana	0	0	0	0	0	0	0	GO:0008270	zinc ion binding	0	0	pfam13639	pfam13639 zf-RING_2 Ring finger domain.
MMETSP0329-20121206|10689_1	338	Uncharacterized protein At2g34460 chloroplastic	Predicted protein	Thalassiosira pseudonana	0	0	0	0	0	0	0	0	0	0	0	PLN00141]---[cd05243]---[pfam13460]---[cd05269]---[PLN03209]---[cd05244]---[COG0451]---[cd05226]---[cd05251]---[cd08947]---[COG0702]---[cd05228]---[cd08946]---[CHL00194]---[cd05240]---[cd05259]---[pfam05368	PLN00141 PLN00141 Tic62-NAD(P)-related group II protein Provisional.]---[cd05243 SDR_a5 atypical (a) SDRs subgroup 5. This subgroup contains atypical SDRs some of which are identified as putative NAD(P)-dependent epimerases one as a putative NAD-dependent epimerase/dehydratase. Atypical SDRs are distinct from classical SDRs. Members of this subgroup have a glycine-rich NAD(P)-binding motif that i…
MMETSP0329-20121206|1069_1	453	Protection of telomeres protein 1	Predicted protein	Phaeodactylum tricornutum (strain CCAP 1055/1)	0	0	0	0	0	GO:0000723	telomere maintenance	GO:0003677	DNA binding	GO:0000784	nuclear chromosome	telomeric region	cd04497	'cd04497 hPOT1_OB1_like hPOT1_OB1_like A subfamily of OB folds similar to the first OB fold (OB1) of human protection of telomeres 1 protein (hPOT1) the single OB fold of the N-terminal domain of Schizosaccharomyces pombe POT1 (SpPOT1) and the first OB fold of the N-terminal domain of the alpha subunit (OB1Nalpha) of Oxytricha nova telomere end binding protein (OnTEBP). POT1 proteins recognize si…
MMETSP0329-20121206|10690_1	336	0	0	0	0	0	0	0	0	0	0	0	0	0	0	0	0
MMETSP0329-20121206|10691_1	245	40S ribosomal protein S6	40S ribosomal protein S6	Phaeodactylum tricornutum (strain CCAP 1055/1)	0	0	0	0	0	GO:0006412	translation	GO:0003735	structural constituent of ribosome	GO:0005840	ribosome	PTZ00028]---[pfam01092]---[COG2125]---[PRK04290	PTZ00028 PTZ00028 40S ribosomal protein S6e Provisional.]---[pfam01092 Ribosomal_S6e Ribosomal protein S6e. ]---[COG2125 RPS6A Ribosomal protein S6E (S10) Translation ribosomal structure and biogenesis .]---[PRK04290 PRK04290 30S ribosomal protein S6e Validated.
MMETSP0329-20121206|10692_1	436	Hsp90 co-chaperone Cdc37	Uncharacterized protein	Thalassiosira oceanica	0	0	0	0	0	0	0	0	0	0	0	pfam08564]---[smart01069]---[smart01070]---[pfam08565]---[smart01071]---[pfam03234	pfam08564 CDC37_C Cdc37 C terminal domain. Cdc37 is a protein required for the activity of numerous eukaryotic protein kinases. This domains corresponds to the C terminal domain whose function is unclear. It is found C terminal to the Hsp90 chaperone (Heat shocked protein 90) binding domain pfam08565 and the N terminal kinase binding domain of Cdc37 pfam03234.]---[smart01069 CDC37_C Cdc37 C termi…
MMETSP0329-20121206|10693_1	527	Dihydrolipoyl dehydrogenase 1 chloroplastic	Lipoamide dehydrogenase	Phaeodactylum tricornutum (strain CCAP 1055/1)	1.8.1.4	Dihydrolipoyl dehydrogenase.	0	0	0	GO:0045454	cell redox homeostasis	GO:0004148]---[GO:0050660	dihydrolipoyl dehydrogenase activity]---[flavin adenine dinucleotide binding	GO:0005737	cytoplasm	PRK06416]---[PTZ00153]---[COG1249]---[TIGR01350]---[PRK06292]---[PRK06327]---[PRK06467]---[PRK05976]---[PRK06115]---[PRK06370]---[TIGR02053]---[PRK07818]---[PRK06116]---[PRK06912]---[PRK05249]---[PLN02546]---[TIGR01424]---[PRK07846]---[TIGR01421]---[TIGR03452	PRK06416 PRK06416 dihydrolipoamide dehydrogenase Reviewed.]---[PTZ00153 PTZ00153 lipoamide dehydrogenase Provisional.]---[COG1249 Lpd Pyruvate/2-oxoglutarate dehydrogenase complex dihydrolipoamide dehydrogenase (E3) component and related enzymes Energy production and conversion .]---[TIGR01350 lipoamide_DH dihydrolipoamide dehydrogenase. This model describes dihydrolipoamide dehydrogenase a flavo…
MMETSP0329-20121206|10694_1	206	Charged multivesicular body protein 1	Predicted protein	Thalassiosira pseudonana	0	0	0	0	0	GO:0015031	protein transport	0	0	0	0	0	0
MMETSP0329-20121206|10695_1	204	40S ribosomal protein S8	40S ribosomal protein S8	Phaeodactylum tricornutum (strain CCAP 1055/1)	0	0	0	0	0	GO:0006412	translation	GO:0003735	structural constituent of ribosome	GO:0005840	ribosome	PTZ00148]---[cd11380]---[cd11382]---[pfam01201]---[COG2007]---[TIGR00307]---[PRK04049	PTZ00148 PTZ00148 40S ribosomal protein S8 Provisional.]---[cd11380 Ribosomal_S8e_like Eukaryotic/archaeal ribosomal protein S8e and similar proteins. This family contains the eukaryotic/archaeal ribosomal protein S8 a component of the small ribosomal subunits as well as the NSA2 gene product.]---[cd11382 Ribosomal_S8e Eukaryotic/archaeal ribosomal protein S8e (RPS8). The eukaryotic/archaeal ribo…
MMETSP0329-20121206|10698_1	129	0	Predicted protein	Thalassiosira pseudonana	0	0	0	0	0	0	0	0	0	0	0	0	0
MMETSP0329-20121206|10699_1	252	0	Predicted protein	Thalassiosira pseudonana	0	0	0	0	0	0	0	0	0	0	0	pfam05899]---[pfam05899	pfam05899 Cupin_3 Protein of unknown function (DUF861). This family consists of several proteins which seem to be specific to plants and bacteria. The function of this family is unknown.
MMETSP0329-20121206|107_1	1666	Trafficking protein particle complex subunit 8	Predicted protein	Phaeodactylum tricornutum (strain CCAP 1055/1)	0	0	0	0	0	0	0	0	0	0	0	pfam12739	pfam12739 TRAPPC-Trs85 ER-Golgi trafficking TRAPP I complex 85 kDa subunit. This family is one of the subunits of the TRAPP Golgi trafficking complex. TRAPP subunits are found in two different sized complexes TRAPP I and TRAPP II and this Trs85 is in the smaller complex. TRAPP I but Not TRAPP II functions in ER-Golgi transport. Trs85p was reported to function in the cytosol-to-vacuole targeting p…
MMETSP0329-20121206|1070_1	1044	0	Predicted protein	Phaeodactylum tricornutum (strain CCAP 1055/1)	0	0	0	0	0	0	0	0	0	0	0	pfam04547	pfam04547 Anoctamin Calcium-activated chloride channel. The family carries eight putative transmembrane domains and although it has no similarity to other known channel proteins it is clearly a calcium-activated ionic channel. It is expressed in various secretory epithelia the retina and sensory neurons and mediates receptor-activated chloride currents in diverse physiological processes.
MMETSP0329-20121206|10703_1	173	0	FAD-binding monooxygenase	Flavobacterium sp. F52	0	0	0	0	0	GO:0055114	oxidation-reduction process	GO:0004497	monooxygenase activity	0	0	0	0
MMETSP0329-20121206|10704_1	119	Putative surface protein bspA-like	Surface antigen BspA-like	Trichomonas vaginalis	0	0	0	0	0	0	0	0	0	0	0	pfam13306]---[pfam13306	pfam13306 LRR_5 Leucine rich repeats (6 copies). This family includes a number of leucine rich repeats. This family contains a large number of BSPA-like surface antigens from Trichomonas vaginalis.
MMETSP0329-20121206|10705_1	210	Fucoxanthin-chlorophyll a-c binding protein A chloroplastic	Uncharacterized protein	Thalassiosira oceanica	0	0	0	0	0	0	0	0	0	0	0	PLN00120]---[pfam00504]---[PLN00089	PLN00120 PLN00120 fucoxanthin-chlorophyll a-c binding protein Provisional.]---[pfam00504 Chloroa_b-bind Chlorophyll A-B binding protein. ]---[PLN00089 PLN00089 fucoxanthin-chlorophyll a/c binding protein Provisional.
MMETSP0329-20121206|10707_1	168	0	0	0	0	0	0	0	0	0	0	0	0	0	0	0	0
MMETSP0329-20121206|10708_1	205	Ras-related protein Rab-8A	Predicted protein	Phaeodactylum tricornutum (strain CCAP 1055/1)	0	0	0	0	0	GO:0015031]---[GO:0007264	protein transport]---[small GTPase mediated signal transduction	GO:0005525	GTP binding	0	0	cd01867]---[smart00175]---[pfam00071]---[cd00154]---[cd01869]---[cd01863]---[cd04110]---[cd01868]---[cd01865]---[cd01866]---[cd04112]---[cd01860]---[cd04117]---[cd04127]---[cd01864]---[PLN03108]---[cd01861]---[cd04111]---[cd04123]---[cd00876	cd01867 Rab8_Rab10_Rab13_like Rab GTPase families 8 10 13 (Rab8 Rab10 Rab13). Rab8/Sec4/Ypt2 are known or suspected to be involved in post-Golgi transport to the plasma membrane. It is likely that these Rabs have functions that are specific to the mammalian lineage and have no orthologs in plants. Rab8 modulates polarized membrane transport through reorganization of actin and microtubules induces…
MMETSP0329-20121206|10709_1	667	CCR4-NOT transcription complex subunit 3	Uncharacterized protein	Thalassiosira oceanica	0	0	0	0	0	GO:0006355	regulation of transcription	DNA-dependent	0	0	GO:0005634	nucleus	pfam04065]---[pfam04153]---[COG5665]---[COG5665]---[COG5601	pfam04065 Not3 Not1 N-terminal domain CCR4-Not complex component. ]---[pfam04153 NOT2_3_5 NOT2 / NOT3 / NOT5 family. NOT1 NOT2 NOT3 NOT4 and NOT5 form a nuclear complex that negatively regulates the basal and activated transcription of many genes. This family includes NOT2 NOT3 and NOT5.]---[COG5665 NOT5 CCR4-NOT transcriptional regulation complex NOT5 subunit Transcription .]---[COG5601 CDC36 Ge…
MMETSP0329-20121206|10710_1	639	Dihydrolipoyllysine-residue acetyltransferase component of pyruvate dehydrogenase complex mitochondrial	Uncharacterized protein	Thalassiosira oceanica	2.3.1.12	Dihydrolipoyllysine-residue acetyltransferase.	0	0	0	0	0	GO:0016746	transferase activity	transferring acyl groups	0	0	PRK11856]---[PRK11856]---[PRK11856]---[pfam00198]---[COG0508]---[COG0508]---[COG0508]---[TIGR01349]---[TIGR01349]---[TIGR01349]---[PRK14843]---[PLN02744]---[PLN02744]---[PLN02744]---[PRK11855]---[PRK11855]---[PRK11855]---[cd06849]---[cd06849]---[PRK11854]---[PRK11854]---[PRK11854]---[PTZ00144]---[PTZ00144]---[PTZ00144]---[PLN02528]---[TIGR01347]---[TIGR01347]---[TIGR01347]---[TIGR02927]---[TIGR02…	PRK11856 PRK11856 branched-chain alpha-keto acid dehydrogenase subunit E2 Reviewed.]---[pfam00198 2-oxoacid_dh 2-oxoacid dehydrogenases acyltransferase (catalytic domain). These proteins contain one to three copies of a lipoyl binding domain followed by the catalytic domain.]---[COG0508 AceF Pyruvate/2-oxoglutarate dehydrogenase complex dihydrolipoamide acyltransferase (E2) component and related …
MMETSP0329-20121206|10711_1	493	Zinc finger protein CONSTANS-LIKE 7	CCT motif containing protein	Phaeodactylum tricornutum (strain CCAP 1055/1)	0	0	0	0	0	0	0	0	0	0	0	pfam06203	pfam06203 CCT CCT motif. This short motif is found in a number of plant proteins. It is rich in basic amino acids and has been called a CCT motif after Co Col and Toc1. The CCT motif is about 45 amino acids long and contains a putative nuclear localisation signal within the second half of the CCT motif. Toc1 mutants have been identified in this region.
MMETSP0329-20121206|10714_1	222	0	0	0	0	0	0	0	0	0	0	0	0	0	0	0	0
MMETSP0329-20121206|10715_1	1240	0	Predicted protein	Phaeodactylum tricornutum (strain CCAP 1055/1)	0	0	0	0	0	0	0	0	0	0	0	0	0
MMETSP0329-20121206|10717_1	250	Proteasome subunit alpha type-7	Proteasome subunit alpha type	Phaeodactylum tricornutum (strain CCAP 1055/1)	3.4.25.1	Proteasome endopeptidase complex.	0	0	0	GO:0006511	ubiquitin-dependent protein catabolic process	GO:0004298	threonine-type endopeptidase activity	GO:0005737]---[GO:0005634]---[GO:0019773	cytoplasm]---[nucleus]---[proteasome core complex	alpha-subunit complex	cd03755]---[cd01911]---[PRK03996]---[TIGR03633]---[cd03756]---[COG0638]---[cd03750]---[cd01906]---[pfam00227]---[cd03752]---[cd03754]---[PTZ00246]---[cd03753]---[cd03749]---[cd03751]---[cd01901]---[cd01912]---[TIGR03634]---[cd03764]---[cd03759	cd03755 proteasome_alpha_type_7 proteasome_alpha_type_7. The 20S proteasome multisubunit proteolytic complex is the central enzyme of nonlysosomal protein degradation in both the cytosol and nucleus. It is composed of 28 subunits arranged as four homoheptameric rings that stack on top of one another forming an elongated alpha-beta-beta-alpha cylinder with a central cavity. The proteasome alpha an…
MMETSP0329-20121206|10719_1	520	CDPK-related kinase 1	Uncharacterized protein	Thalassiosira oceanica	2.7.11.1	Non-specific serine/threonine protein kinase.	0	0	0	0	0	GO:0005524]---[GO:0004674	ATP binding]---[protein serine/threonine kinase activity	0	0	smart00220]---[pfam00069]---[cd00180]---[cd05122]---[cd08215]---[cd06627]---[cd05123]---[cd05581]---[cd08217]---[cd06623]---[cd08530]---[cd06606]---[COG0515]---[cd06614]---[cd06613]---[cd06609]---[cd05578]---[cd07829]---[cd05579]---[cd08221	smart00220 S_TKc Serine/Threonine protein kinases catalytic domain. Phosphotransferases. Serine or threonine-specific kinase subfamily.]---[pfam00069 Pkinase Protein kinase domain. ]---[cd00180 PKc Catalytic domain of Protein Kinases. Protein Kinases (PKs) catalytic (c) domain. PKs catalyze the transfer of the gamma-phosphoryl group from ATP to serine/threonine or tyrosine residues on protein sub…
MMETSP0329-20121206|1072_1	194	Putative surface protein bspA-like	Putative uncharacterized protein	Mycoplasma hominis (strain ATCC 23114 / NBRC 14850 / NCTC 10111 / PG21)	0	0	0	0	0	0	0	0	0	0	0	pfam13306]---[pfam13306]---[pfam13306	pfam13306 LRR_5 Leucine rich repeats (6 copies). This family includes a number of leucine rich repeats. This family contains a large number of BSPA-like surface antigens from Trichomonas vaginalis.
MMETSP0329-20121206|10720_1	260	0	0	0	0	0	0	0	0	0	0	0	0	0	0	0	0
MMETSP0329-20121206|10721_1	193	Protein YOP1	Predicted protein	Phaeodactylum tricornutum (strain CCAP 1055/1)	0	0	0	0	0	0	0	0	0	0	0	pfam03134]---[COG5052	pfam03134 TB2_DP1_HVA22 TB2/DP1 HVA22 family. This family includes members from a wide variety of eukaryotes. It includes the TB2/DP1 (deleted in polyposis) protein which in humans is deleted in severe forms of familial adenomatous polyposis an autosomal dominant oncological inherited disease. The family also includes the plant protein of known similarity to TB2/DP1 the HVA22 abscisic acid-induce…
MMETSP0329-20121206|10722_1	178	0	Predicted protein	Phaeodactylum tricornutum (strain CCAP 1055/1)	0	0	0	0	0	0	0	0	0	0	0	0	0
MMETSP0329-20121206|10723_1	235	0	Uncharacterized protein	Blastopirellula marina DSM 3645	0	0	0	0	0	0	0	0	0	0	0	0	0
MMETSP0329-20121206|10724_1	209	0	Uncharacterized protein	Thalassiosira oceanica	0	0	0	0	0	0	0	0	0	0	0	0	0
MMETSP0329-20121206|10725_1	292	0	0	0	0	0	0	0	0	0	0	0	0	0	0	0	0
MMETSP0329-20121206|10726_1	384	Ubiquitin-conjugating enzyme E2 W	Predicted protein	Phaeodactylum tricornutum (strain CCAP 1055/1)	6.3.2.19	Ubiquitin--protein ligase.	Protein modification	protein ubiquitination	0	0	0	GO:0016881	acid-amino acid ligase activity	0	0	cd00195]---[pfam00179]---[smart00212]---[COG5078]---[PLN00172]---[PTZ00390	cd00195 UBCc Ubiquitin-conjugating enzyme E2 catalytic (UBCc) domain. This is part of the ubiquitin-mediated protein degradation pathway in which a thiol-ester linkage forms between a conserved cysteine and the C-terminus of ubiquitin and complexes with ubiquitin protein ligase enzymes E3. This pathway regulates many fundamental cellular processes. There are also other E2s which form thiol-ester …
MMETSP0329-20121206|10728_1	493	D-xylose-proton symporter-like 2	TRD4 (Fragment)	Phaeodactylum tricornutum (strain CCAP 1055/1)	0	0	0	0	0	0	0	GO:0022891	substrate-specific transmembrane transporter activity	GO:0016021	integral to membrane	pfam00083]---[TIGR00879]---[PRK10077	pfam00083 Sugar_tr Sugar (and other) transporter. ]---[TIGR00879 SP MFS transporter sugar porter (SP) family. This model represent the sugar porter subfamily of the major facilitator superfamily (pfam00083) Transport and binding proteins Carbohydrates organic alcohols and acids .]---[PRK10077 xylE D-xylose transporter XylE Provisional.
MMETSP0329-20121206|10729_1	104	Histone H3	Uncharacterized protein	Thalassiosira oceanica	0	0	0	0	0	GO:0006334	nucleosome assembly	GO:0003677	DNA binding	GO:0000786]---[GO:0005634	nucleosome]---[nucleus	PTZ00018]---[PLN00121]---[smart00428]---[PLN00161]---[PLN00160]---[COG2036]---[pfam00125	PTZ00018 PTZ00018 histone H3 Provisional.]---[PLN00121 PLN00121 histone H3 Provisional.]---[smart00428 H3 Histone H3. ]---[PLN00161 PLN00161 histone H3 Provisional.]---[PLN00160 PLN00160 histone H3 Provisional.]---[COG2036 HHT1 Histones H3 and H4 Chromatin structure and dynamics .]---[pfam00125 Histone Core histone H2A/H2B/H3/H4.
MMETSP0329-20121206|1073_1	453	0	Predicted protein	Thalassiosira pseudonana	0	0	0	0	0	0	0	0	0	0	0	pfam10441	pfam10441 Urb2 Urb2/Npa2 family. This family includes the Urb2 protein from yeast that are involved in ribosome biogenesis.
MMETSP0329-20121206|10730_1	300	Membrane-associated protein VIPP1 chloroplastic	Predicted protein	Phaeodactylum tricornutum (strain CCAP 1055/1)	0	0	0	0	0	0	0	0	0	0	0	COG1842]---[TIGR02977]---[pfam04012]---[PRK10698	COG1842 PspA Phage shock protein A (IM30) suppresses sigma54-dependent transcription Transcription / Signal transduction mechanisms .]---[TIGR02977 phageshock_pspA phage shock protein A. Members of this family are the phage shock protein PspA from the phage shock operon. This is a narrower family than the set of PspA and its homologs sometimes several in a genome as described by pfam04012. PspA a…
MMETSP0329-20121206|10731_1	581	Serine/threonine-protein kinase RIO1	Uncharacterized protein	Thalassiosira oceanica	2.7.11.1	Non-specific serine/threonine protein kinase.	0	0	0	GO:0008152	metabolic process	GO:0005524]---[GO:0004674	ATP binding]---[protein serine/threonine kinase activity	0	0	cd05147]---[cd05145]---[smart00090]---[cd05119]---[COG1718]---[pfam01163]---[cd05146]---[cd05144]---[COG0478	cd05147 RIO1_euk RIO kinase family eukaryotic RIO1 catalytic domain. The RIO kinase catalytic domain family is part of a larger superfamily that includes the catalytic domains of other kinases such as the typical serine/threonine/tyrosine protein kinases (PKs) aminoglycoside phosphotransferase choline kinase and phosphoinositide 3-kinase (PI3K). RIO kinases are atypical protein serine kinases con…
MMETSP0329-20121206|10732_1	137	tRNA (cytosine(34)-C(5))-methyltransferase	Predicted protein	Phaeodactylum tricornutum (strain CCAP 1055/1)	2.1.1.203	tRNA (cytosine(34)-C(5))-methyltransferase.	0	0	0	0	0	0	0	0	0	0	0
MMETSP0329-20121206|10734_1	111	40S ribosomal protein S25	Predicted protein	Phaeodactylum tricornutum (strain CCAP 1055/1)	0	0	0	0	0	0	0	0	0	0	0	pfam03297]---[COG4901	pfam03297 Ribosomal_S25 S25 ribosomal protein. ]---[COG4901 COG4901 Ribosomal protein S25 Translation ribosomal structure and biogenesis .
MMETSP0329-20121206|10737_1	973	Alanine--tRNA ligase	Alanine-trna ligase	Thalassiosira pseudonana	6.1.1.7	Alanine--tRNA ligase.	0	0	0	GO:0006419	alanyl-tRNA aminoacylation	GO:0004813]---[GO:0005524]---[GO:0003676	alanine-tRNA ligase activity]---[ATP binding]---[nucleic acid binding	GO:0005737	cytoplasm	PLN02900]---[PRK00252]---[COG0013]---[TIGR00344]---[pfam01411]---[cd00673]---[PRK01584]---[PRK01584]---[PRK13902]---[TIGR03683]---[COG2872]---[smart00863]---[pfam07973]---[PLN02961	'PLN02900 PLN02900 alanyl-tRNA synthetase.]---[PRK00252 alaS alanyl-tRNA synthetase Reviewed.]---[COG0013 AlaS Alanyl-tRNA synthetase Translation ribosomal structure and biogenesis .]---[TIGR00344 alaS alanine--tRNA ligase. The model describes alanine--tRNA ligase. This enzyme catalyzes the reaction (tRNAala L-alanine ATP L-alanyl-tRNAala pyrophosphate AMP) Protein synthesis tRNA aminoacylation .…
MMETSP0329-20121206|1074_1	399	0	Predicted protein	Phaeodactylum tricornutum (strain CCAP 1055/1)	0	0	0	0	0	GO:0055114	oxidation-reduction process	GO:0016491	oxidoreductase activity	0	0	COG0673]---[pfam01408]---[PRK10206	COG0673 MviM Predicted dehydrogenases and related proteins General function prediction only .]---[pfam01408 GFO_IDH_MocA Oxidoreductase family NAD-binding Rossmann fold. This family of enzymes utilise NADP or NAD. This family is called the GFO/IDH/MOCA family in swiss-prot.]---[PRK10206 PRK10206 putative oxidoreductase Provisional.
MMETSP0329-20121206|10741_1	125	Ubiquitin-conjugating enzyme E2 2	Predicted protein	Bacillariophyta	6.3.2.19	Ubiquitin--protein ligase.	Protein modification	protein ubiquitination	0	0	0	GO:0016881	acid-amino acid ligase activity	0	0	pfam00179]---[cd00195]---[COG5078]---[smart00212]---[PLN00172]---[PTZ00390	pfam00179 UQ_con Ubiquitin-conjugating enzyme. Proteins destined for proteasome-mediated degradation may be ubiquitinated. Ubiquitination follows conjugation of ubiquitin to a conserved cysteine residue of UBC homologues. TSG101 is one of several UBC homologues that lacks this active site cysteine.]---[cd00195 UBCc Ubiquitin-conjugating enzyme E2 catalytic (UBCc) domain. This is part of the ubiqu…
MMETSP0329-20121206|10743_1	549	Thermophilic serine proteinase	Serine protease	Vibrio brasiliensis LMG 20546	0	0	0	0	0	GO:0006508	proteolysis	GO:0004252	serine-type endopeptidase activity	0	0	cd07484]---[cd07498]---[cd07473]---[cd07477]---[pfam00082]---[cd00306]---[cd07496]---[cd07483]---[cd04077]---[cd07485]---[cd07474]---[TIGR03921]---[cd07487]---[cd07482]---[cd07493]---[cd07489]---[cd04848]---[cd04059]---[cd04843]---[PTZ00262	'cd07484 Peptidases_S8_Thermitase_like Peptidase S8 family domain in Thermitase-like proteins. Thermitase is a non-specific trypsin-related serine protease with a very high specific activity. It contains a subtilisin like domain. The tertiary structure of thermitase is similar to that of subtilisin BPN''. It contains a Asp/His/Ser catalytic triad. Members of the peptidases S8 (subtilisin and kexi…
MMETSP0329-20121206|10745_1	327	Probable tRNA pseudouridine synthase 1	Predicted protein (Fragment)	Phaeodactylum tricornutum (strain CCAP 1055/1)	0	0	0	0	0	GO:0001522]---[GO:0006396	pseudouridine synthesis]---[RNA processing	GO:0009982]---[GO:0003723	pseudouridine synthase activity]---[RNA binding	0	0	cd02573]---[PRK02755]---[cd02867]---[PRK00130]---[TIGR00431]---[PRK01550]---[pfam01509]---[PRK03287]---[PRK02484]---[cd00506]---[PRK05389]---[PRK01851]---[PRK14123]---[COG0130]---[PRK05033]---[PRK14124]---[PRK00020]---[PRK14122]---[PRK00989]---[PRK02193	cd02573 PseudoU_synth_EcTruB Pseudouridine synthase Escherichia coli TruB like. This group consists of bacterial pseudouridine synthases similar to E. coli TruB and Mycobacterium tuberculosis TruB. Pseudouridine synthases catalyze the isomerization of specific uridines in an RNA molecule to pseudouridines (5-ribosyluracil psi). E. coli TruB and M. tuberculosis TruB make psi55 in the T loop of tRN…
MMETSP0329-20121206|10746_1	487	ATP-dependent RNA helicase DBP2	Predicted protein (Fragment)	Micromonas sp. (strain RCC299 / NOUM17)	3.6.4.13	RNA helicase.	0	0	0	0	0	GO:0005524]---[GO:0008026]---[GO:0003676	ATP binding]---[ATP-dependent helicase activity]---[nucleic acid binding	0	0	COG0513]---[PTZ00110]---[PRK11776]---[cd00268]---[PRK04537]---[PRK11634]---[PRK04837]---[PRK10590]---[PRK01297]---[PRK11192]---[PLN00206]---[PTZ00424]---[pfam00270]---[smart00487]---[cd00079]---[cd00046]---[pfam00271]---[smart00490]---[COG1201]---[COG0514	COG0513 SrmB Superfamily II DNA and RNA helicases DNA replication recombination and repair / Transcription / Translation ribosomal structure and biogenesis .]---[PTZ00110 PTZ00110 helicase Provisional.]---[PRK11776 PRK11776 ATP-dependent RNA helicase DbpA Provisional.]---[cd00268 DEADc DEAD-box helicases. A diverse family of proteins involved in ATP-dependent RNA unwinding needed in a variety of …
MMETSP0329-20121206|10747_1	409	0	Uncharacterized protein	Thalassiosira oceanica	0	0	0	0	0	GO:0090305]---[GO:0006388	nucleic acid phosphodiester bond hydrolysis]---[tRNA splicing	via endonucleolytic cleavage and ligation	GO:0003676]---[GO:0000213	nucleic acid binding]---[tRNA-intron endonuclease activity	0	0	pfam01974]---[TIGR00324]---[PRK09297]---[COG1676	'pfam01974 tRNA_int_endo tRNA intron endonuclease catalytic C-terminal domain. Members of this family cleave pre tRNA at the 5'' and 3'' splice sites to release the intron EC 3.1.27.9.]---[TIGR00324 endA tRNA-intron endonuclease. The enzyme catalyses the endonucleolytic cleavage of pre tRNA at the 5'' and 3'' splice sites to release the intron and produces two half tRNA molecules bearing 5'' hydr…
MMETSP0329-20121206|10748_1	1125	0	Predicted protein	Thalassiosira pseudonana	0	0	0	0	0	0	0	0	0	0	0	cd04369]---[smart00297]---[pfam00439]---[cd05499]---[cd05509]---[cd05498]---[cd05510	cd04369 Bromodomain Bromodomain. Bromodomains are found in many chromatin-associated proteins and in nuclear histone acetyltransferases. They interact specifically with acetylated lysine.]---[smart00297 BROMO bromo domain. ]---[pfam00439 Bromodomain Bromodomain. Bromodomains are 110 amino acid long domains that are found in many chromatin associated proteins. Bromodomains can interact specificall…
MMETSP0329-20121206|10749_1	624	Transcription factor BOA	Predicted protein	Phaeodactylum tricornutum (strain CCAP 1055/1)	0	0	0	0	0	0	0	GO:0003677	DNA binding	0	0	TIGR01557	TIGR01557 myb_SHAQKYF myb-like DNA-binding domain SHAQKYF class. This model describes a DNA-binding domain restricted to (but common in) plant proteins many of which also contain a response regulator domain. The domain appears related to the Myb-like DNA-binding domain described by pfam00249. It is distinguished in part by a well-conserved motif SH AL QKY RF at the C-terminal end of the motif.
MMETSP0329-20121206|1075_1	252	0	Predicted protein	Thalassiosira pseudonana	0	0	0	0	0	0	0	0	0	0	0	cd06467]---[cd06463	cd06467 p23_NUDC_like p23_like domain of NUD (nuclear distribution) C and similar proteins. Aspergillus nidulas (An) NUDC is needed for nuclear movement. AnNUDC is localized at the hyphal cortex and binds NUDF at spindle pole bodies (SPBs) and in the cytoplasm at different stages in the cell cycle. At the SPBs it is part of the dynein molecular motor/NUDF complex that regulates microtubule dynami…
MMETSP0329-20121206|10751_1	903	KDEL-tailed cysteine endopeptidase CEP3	Predicted protein	Thalassiosira pseudonana	0	0	0	0	0	GO:0006508	proteolysis	GO:0008234	cysteine-type peptidase activity	0	0	pfam00112]---[cd02248]---[smart00645]---[smart00645]---[PTZ00203]---[PTZ00203]---[cd02620]---[PTZ00200]---[PTZ00200]---[PTZ00021]---[PTZ00021]---[cd02621]---[smart00848]---[pfam08246]---[cd02619	'pfam00112 Peptidase_C1 Papain family cysteine protease. ]---[cd02248 Peptidase_C1A Peptidase C1A subfamily (MEROPS database nomenclature) composed of cysteine peptidases (CPs) similar to papain including the mammalian CPs (cathepsins B C F H L K O S V X and W). Papain is an endopeptidase with specific substrate preferences primarily for bulky hydrophobic or aromatic residues at the S2 subsite a …
MMETSP0329-20121206|10752_1	621	Cyclin-Y-like protein 1	Predicted protein	Phaeodactylum tricornutum (strain CCAP 1055/1)	0	0	0	0	0	GO:0000079	regulation of cyclin-dependent protein kinase activity	0	0	0	0	pfam00134]---[pfam08613	pfam00134 Cyclin_N Cyclin N-terminal domain. Cyclins regulate cyclin dependent kinases (CDKs). Human cyclin-O is a Uracil-DNA glycosylase that is related to other cyclins. Cyclins contain two domains of similar all-alpha fold of which this family corresponds with the N-terminal domain.]---[pfam08613 Cyclin Cyclin. This family includes many different cyclin proteins. Members include the G1/S-speci…
MMETSP0329-20121206|10753_1	401	DnaJ homolog subfamily C member 8	Uncharacterized protein	Thalassiosira oceanica	0	0	0	0	0	0	0	0	0	0	0	cd00189]---[pfam13414]---[PLN03088	cd00189 TPR Tetratricopeptide repeat domain typically contains 34 amino acids WLF -X(2)- LIM - GAS -X(2)- YLF -X(8)- ASE -X(3)- FYL -X(2)- ASL -X(4)- PKE is the consensus sequence found in a variety of organisms including bacteria cyanobacteria yeast fungi plants and humans in various subcellular locations involved in a variety of functions including protein-protein interactions but common featur…
MMETSP0329-20121206|10754_1	445	0	0	0	0	0	0	0	0	0	0	0	0	0	0	cd00116]---[cd00116]---[cd00116]---[cd00116	cd00116 LRR_RI Leucine-rich repeats (LRRs) ribonuclease inhibitor (RI)-like subfamily. LRRs are 20-29 residue sequence motifs present in many proteins that participate in protein-protein interactions and have different functions and cellular locations. LRRs correspond to structural units consisting of a beta strand (LxxLxLxxN/CxL conserved pattern) and an alpha helix. This alignment contains 12 s…
MMETSP0329-20121206|10755_1	323	0	0	0	0	0	0	0	0	0	0	0	0	0	0	0	0
MMETSP0329-20121206|10756_1	603	0	0	0	0	0	0	0	0	0	0	0	0	0	0	0	0
MMETSP0329-20121206|10757_1	472	0	Uncharacterized protein	Thalassiosira oceanica	0	0	0	0	0	0	0	GO:0016773	phosphotransferase activity	alcohol group as acceptor	0	0	COG0524]---[pfam00294]---[cd01168]---[cd01942]---[cd01167]---[cd01166]---[PTZ00247]---[cd00287]---[cd01940	'COG0524 RbsK Sugar kinases ribokinase family Carbohydrate transport and metabolism .]---[pfam00294 PfkB pfkB family carbohydrate kinase. This family includes a variety of carbohydrate and pyrimidine kinases.]---[cd01168 adenosine_kinase Adenosine kinase (AK) catalyzes the phosphorylation of ribofuranosyl-containing nucleoside analogues at the 5''-hydroxyl using ATP or GTP as the phosphate donor.…
MMETSP0329-20121206|10758_1	394	Choline/ethanolaminephosphotransferase 1	Predicted protein	Thalassiosira pseudonana	2.7.8.1]---[2.7.8.2	Ethanolaminephosphotransferase.]---[Diacylglycerol cholinephosphotransferase.	Phospholipid metabolism	phosphatidylcholine biosynthesis	phosphatidylcholine from phosphocholine: step 2/2	GO:0008654	phospholipid biosynthetic process	GO:0016780	phosphotransferase activity	for other substituted phosphate groups	GO:0016020	membrane	COG5050]---[PLN02359]---[PTZ00307]---[PLN03039]---[pfam01066	COG5050 EPT1 sn-1 2-diacylglycerol ethanolamine- and cholinephosphotranferases Lipid metabolism .]---[PLN02359 PLN02359 ethanolaminephosphotransferase.]---[PTZ00307 PTZ00307 ethanolamine phosphotransferase Provisional.]---[PLN03039 PLN03039 ethanolaminephosphotransferase Provisional.]---[pfam01066 CDP-OH_P_transf CDP-alcohol phosphatidyltransferase. All of these members have the ability to cataly…
MMETSP0329-20121206|10758_1	394	Choline/ethanolaminephosphotransferase 1	Predicted protein	Thalassiosira pseudonana	2.7.8.1]---[2.7.8.2	Ethanolaminephosphotransferase.]---[Diacylglycerol cholinephosphotransferase.	Phospholipid metabolism	phosphatidylethanolamine biosynthesis	phosphatidylethanolamine from ethanolamine: step 3/3	GO:0008654	phospholipid biosynthetic process	GO:0016780	phosphotransferase activity	for other substituted phosphate groups	GO:0016020	membrane	COG5050]---[PLN02359]---[PTZ00307]---[PLN03039]---[pfam01066	COG5050 EPT1 sn-1 2-diacylglycerol ethanolamine- and cholinephosphotranferases Lipid metabolism .]---[PLN02359 PLN02359 ethanolaminephosphotransferase.]---[PTZ00307 PTZ00307 ethanolamine phosphotransferase Provisional.]---[PLN03039 PLN03039 ethanolaminephosphotransferase Provisional.]---[pfam01066 CDP-OH_P_transf CDP-alcohol phosphatidyltransferase. All of these members have the ability to cataly…
MMETSP0329-20121206|10759_1	274	NADH dehydrogenase ubiquinone iron-sulfur protein 4 mitochondrial	Predicted protein	Thalassiosira pseudonana	0	0	0	0	0	GO:0022900	electron transport chain	GO:0016651	oxidoreductase activity	acting on NADH or NADPH	0	0	pfam04800	pfam04800 ETC_C1_NDUFA4 ETC complex I subunit conserved region. Family of pankaryotic NADH-ubiquinone oxidoreductase subunits (EC 1.6.5.3) (EC 1.6.99.3) from complex I of the electron transport chain initially identified in Neurospora crassa as a 21 kDa protein.
MMETSP0329-20121206|1076_1	270	COBW domain-containing protein DDB_G0274527	Predicted protein (Fragment)	Ostreococcus lucimarinus (strain CCE9901)	0	0	0	0	0	0	0	0	0	0	0	smart00833]---[pfam07683]---[COG0523	smart00833 CobW_C Cobalamin synthesis protein cobW C-terminal domain. CobW proteins are generally found proximal to the trimeric cobaltochelatase subunit CobN which is essential for vitamin B12 (cobalamin) biosynthesis. They contain a P-loop nucleotide-binding loop in the N-terminal domain and a histidine-rich region in the C-terminal portion suggesting a role in metal binding possibly as an inte…
MMETSP0329-20121206|10760_1	431	0	Predicted protein	Phaeodactylum tricornutum (strain CCAP 1055/1)	0	0	0	0	0	0	0	0	0	0	0	0	0
MMETSP0329-20121206|10761_1	286	0	Predicted protein	Thalassiosira pseudonana	0	0	0	0	0	0	0	0	0	0	0	0	0
MMETSP0329-20121206|10762_1	1038	0	Predicted protein	Phaeodactylum tricornutum (strain CCAP 1055/1)	0	0	0	0	0	0	0	0	0	0	0	0	0
MMETSP0329-20121206|10763_1	876	0	Predicted protein	Phaeodactylum tricornutum (strain CCAP 1055/1)	0	0	0	0	0	0	0	0	0	0	0	0	0
MMETSP0329-20121206|10764_1	582	0	Predicted protein	Phaeodactylum tricornutum (strain CCAP 1055/1)	0	0	0	0	0	0	0	0	0	0	0	0	0
MMETSP0329-20121206|10765_1	403	0	Predicted protein	Phaeodactylum tricornutum (strain CCAP 1055/1)	0	0	0	0	0	0	0	0	0	0	0	pfam09757	pfam09757 Arb2 Arb2 domain. A second fission yeast Argonaute complex (Argonaute siRNA chaperone ARC) that contains two previously uncharacterized proteins Arb1 and Arb2 both of which are required for histone H3 Lys9 (H3-K9) methylation heterochromatin assembly and siRNA generation. This family includes a region found in Arb2 and the Hda1 protein.
MMETSP0329-20121206|10766_1	471	0	0	0	0	0	0	0	0	0	0	0	0	0	0	0	0
MMETSP0329-20121206|10767_1	176	60S ribosomal protein L11	Predicted protein	Phaeodactylum tricornutum (strain CCAP 1055/1)	0	0	0	0	0	GO:0006412	translation	GO:0003735	structural constituent of ribosome	GO:0005840	ribosome	PTZ00156]---[PRK04219]---[COG0094]---[pfam00673]---[pfam00281]---[PRK00010]---[CHL00078	PTZ00156 PTZ00156 60S ribosomal protein L11 Provisional.]---[PRK04219 rpl5p 50S ribosomal protein L5P Reviewed.]---[COG0094 RplE Ribosomal protein L5 Translation ribosomal structure and biogenesis .]---[pfam00673 Ribosomal_L5_C ribosomal L5P family C-terminus. This region is found associated with pfam00281.]---[pfam00281 Ribosomal_L5 Ribosomal protein L5. ]---[PRK00010 rplE 50S ribosomal protein …
MMETSP0329-20121206|10768_1	585	0	Predicted protein	Phaeodactylum tricornutum (strain CCAP 1055/1)	0	0	0	0	0	0	0	0	0	0	0	pfam13524]---[COG4641	pfam13524 Glyco_trans_1_2 Glycosyl transferases group 1. ]---[COG4641 COG4641 Uncharacterized protein conserved in bacteria Function unknown .
MMETSP0329-20121206|10769_1	192	60S ribosomal protein L18-2	Predicted protein	Phaeodactylum tricornutum (strain CCAP 1055/1)	0	0	0	0	0	GO:0006412	translation	GO:0003735	structural constituent of ribosome	GO:0005840	ribosome	PTZ00469]---[PTZ00195]---[COG1727]---[pfam00828]---[PRK04005	PTZ00469 PTZ00469 60S ribosomal subunit protein L18 Provisional.]---[PTZ00195 PTZ00195 60S ribosomal protein L18 Provisional.]---[COG1727 RPL18A Ribosomal protein L18E Translation ribosomal structure and biogenesis .]---[pfam00828 Ribosomal_L18e Ribosomal protein L18e/L15. This family includes eukaryotic L18 as well as prokaryotic L15.]---[PRK04005 PRK04005 50S ribosomal protein L18e Provisional.
MMETSP0329-20121206|1077_1	297	Protein-lysine methyltransferase METTL21B	Predicted protein	Thalassiosira pseudonana	0	0	0	0	0	0	0	0	0	0	0	0	0
MMETSP0329-20121206|10770_1	1092	Transcriptional regulator ATRX homolog	Transcriptional regulator ATRX	Clonorchis sinensis	3.6.4.12	DNA helicase.	0	0	0	0	0	GO:0005524]---[GO:0003677]---[GO:0004386]---[GO:0008270	ATP binding]---[DNA binding]---[helicase activity]---[zinc ion binding	0	0	COG0553]---[pfam00176]---[PLN03142]---[PLN03142]---[cd00079]---[pfam00271]---[smart00490]---[smart00487]---[cd00046]---[pfam07496	COG0553 HepA Superfamily II DNA/RNA helicases SNF2 family Transcription / DNA replication recombination and repair .]---[pfam00176 SNF2_N SNF2 family N-terminal domain. This domain is found in proteins involved in a variety of processes including transcription regulation (e.g. SNF2 STH1 brahma MOT1) DNA repair (e.g. ERCC6 RAD16 RAD5) DNA recombination (e.g. RAD54) and chromatin unwinding (e.g. IS…
MMETSP0329-20121206|10771_1	228	0	0	0	0	0	0	0	0	0	0	0	0	0	0	0	0
MMETSP0329-20121206|10772_1	270	Carrier protein YMC1 mitochondrial	Predicted protein	Phaeodactylum tricornutum (strain CCAP 1055/1)	0	0	0	0	0	GO:0006810	transport	0	0	GO:0016021	integral to membrane	pfam00153]---[PTZ00168	pfam00153 Mito_carr Mitochondrial carrier protein. ]---[PTZ00168 PTZ00168 mitochondrial carrier protein Provisional.
MMETSP0329-20121206|10773_1	447	Vacuolar protein sorting-associated protein 4	Vacuolar protein	Phaeodactylum tricornutum (strain CCAP 1055/1)	0	0	0	0	0	0	0	GO:0005524]---[GO:0017111	ATP binding]---[nucleoside-triphosphatase activity	0	0	COG0464]---[COG0464]---[pfam00004]---[PRK03992]---[COG1222]---[TIGR01243]---[TIGR01243]---[TIGR01242]---[PTZ00454]---[TIGR01241]---[CHL00176]---[PTZ00361]---[TIGR03689]---[COG1223]---[PRK10733]---[COG0465]---[cd00009]---[cd02678]---[smart00382]---[pfam04212]---[cd02656]---[smart00745	COG0464 SpoVK ATPases of the AAA class Posttranslational modification protein turnover chaperones .]---[pfam00004 AAA ATPase family associated with various cellular activities (AAA). AAA family proteins often perform chaperone-like functions that assist in the assembly operation or disassembly of protein complexes.]---[PRK03992 PRK03992 proteasome-activating nucleotidase Provisional.]---[COG1222 …
MMETSP0329-20121206|10774_1	237	0	Predicted protein	Phaeodactylum tricornutum (strain CCAP 1055/1)	0	0	0	0	0	0	0	0	0	0	0	0	0
MMETSP0329-20121206|10775_1	751	0	Predicted protein	Phaeodactylum tricornutum (strain CCAP 1055/1)	0	0	0	0	0	0	0	0	0	0	0	0	0
MMETSP0329-20121206|10776_1	192	0	Predicted protein	Phaeodactylum tricornutum (strain CCAP 1055/1)	0	0	0	0	0	0	0	0	0	0	0	0	0
MMETSP0329-20121206|10777_1	356	0	Uncharacterized protein (Fragment)	Thalassiosira oceanica	0	0	0	0	0	0	0	0	0	0	0	TIGR01444	TIGR01444 fkbM_fam methyltransferase FkbM family. Members of this family are characterized by two well-conserved short regions separated by a variable in both sequence and length. The first of the two regions is found in a large number of proteins outside this subfamily a number of which have been characterized as methyltransferases. One member of the present family FkbM was shown to be required …
MMETSP0329-20121206|10778_1	231	Probable chaperone protein HSP31	Predicted protein	Phaeodactylum tricornutum (strain CCAP 1055/1)	0	0	0	0	0	0	0	0	0	0	0	cd03141]---[cd03147]---[COG0693]---[cd03135]---[pfam01965]---[cd03134]---[TIGR01382]---[TIGR01383]---[pfam13587]---[cd01653]---[cd03169]---[cd03128	'cd03141 GATase1_Hsp31_like Type 1 glutamine amidotransferase (GATase1)-like domain found in proteins similar to Escherichia coli Hsp31 protein. Type 1 glutamine amidotransferase (GATase1)-like domain found in proteins similar to Escherichia coli Hsp31 protein (EcHsp31). This group includes EcHsp31 and Saccharomyces cerevisiae Ydr533c protein. EcHsp31 has chaperone activity. Ydr533c is upregulate…
MMETSP0329-20121206|10779_1	247	0	Uncharacterized protein	Thalassiosira oceanica	0	0	0	0	0	0	0	0	0	0	0	0	0
MMETSP0329-20121206|1078_1	288	Eukaryotic translation initiation factor 2-alpha kinase 1	Predicted protein	Phaeodactylum tricornutum (strain CCAP 1055/1)	2.7.11.1	Non-specific serine/threonine protein kinase.	0	0	0	0	0	GO:0005524]---[GO:0004674	ATP binding]---[protein serine/threonine kinase activity	0	0	smart00220]---[pfam00069]---[cd00180]---[cd06606]---[cd05122]---[cd08215]---[cd05118]---[cd08529]---[cd07829	smart00220 S_TKc Serine/Threonine protein kinases catalytic domain. Phosphotransferases. Serine or threonine-specific kinase subfamily.]---[pfam00069 Pkinase Protein kinase domain. ]---[cd00180 PKc Catalytic domain of Protein Kinases. Protein Kinases (PKs) catalytic (c) domain. PKs catalyze the transfer of the gamma-phosphoryl group from ATP to serine/threonine or tyrosine residues on protein sub…
MMETSP0329-20121206|10780_1	519	0	0	0	0	0	0	0	0	0	0	0	0	0	0	pfam00280	pfam00280 potato_inhibit Potato inhibitor I family.
MMETSP0329-20121206|10781_1	146	0	Predicted protein	Phaeodactylum tricornutum (strain CCAP 1055/1)	0	0	0	0	0	0	0	0	0	0	0	PRK12866]---[PRK12864]---[COG2350]---[pfam03795]---[PRK11370	PRK12866 PRK12866 YciI-like protein Reviewed.]---[PRK12864 PRK12864 YciI-like protein Reviewed.]---[COG2350 COG2350 Uncharacterized protein conserved in bacteria Function unknown .]---[pfam03795 YCII YCII-related domain. The majority of proteins in this family consist of a single copy of this domain though it is also found as a repeat. A strongly conserved histidine and a aspartate suggest that t…
MMETSP0329-20121206|10782_1	277	0	Putative uncharacterized protein	Volvox carteri	0	0	0	0	0	0	0	GO:0005506]---[GO:0031418]---[GO:0016706	iron ion binding]---[L-ascorbic acid binding]---[oxidoreductase activity	acting on paired donors	with incorporation or reduction of molecular oxygen	2-oxoglutarate as one donor	and incorporation of one atom each of oxygen into both donors	0	0	0	0
MMETSP0329-20121206|10783_1	82	0	0	0	0	0	0	0	0	0	0	0	0	0	0	0	0
MMETSP0329-20121206|10784_1	116	0	0	0	0	0	0	0	0	0	0	0	0	0	0	0	0
MMETSP0329-20121206|10785_1	536	Isocitrate dehydrogenase NADP	Uncharacterized protein	Thalassiosira oceanica	1.1.1.42	Isocitrate dehydrogenase (NADP( )).	0	0	0	GO:0006102	isocitrate metabolic process	GO:0005509]---[GO:0004450	calcium ion binding]---[isocitrate dehydrogenase (NADP+) activity	0	0	PLN00096]---[PTZ00435]---[PRK08299]---[TIGR00127]---[PLN03065]---[PLN00103]---[COG0538]---[pfam00180	PLN00096 PLN00096 isocitrate dehydrogenase (NADP ) Provisional.]---[PTZ00435 PTZ00435 isocitrate dehydrogenase Provisional.]---[PRK08299 PRK08299 isocitrate dehydrogenase Validated.]---[TIGR00127 nadp_idh_euk isocitrate dehydrogenase NADP-dependent eukaryotic type. This model describes a eukaryotic NADP-dependent form of isocitrate dehydrogenase. These eukaryotic enzymes differ considerably from …
MMETSP0329-20121206|10788_1	400	Delta-aminolevulinic acid dehydratase 1 chloroplastic	Delta-aminolevulinic acid dehydratase	Phaeodactylum tricornutum (strain CCAP 1055/1)	4.2.1.24	Porphobilinogen synthase.	Porphyrin-containing compound metabolism	chlorophyll biosynthesis	0	GO:0006779	porphyrin-containing compound biosynthetic process	GO:0046872]---[GO:0004655	metal ion binding]---[porphobilinogen synthase activity	0	0	cd04823]---[pfam00490]---[PRK09283]---[smart01004]---[COG0113]---[cd00384]---[PRK13384]---[cd04824	cd04823 ALAD_PBGS_aspartate_rich Porphobilinogen synthase (PBGS) which is also called delta-aminolevulinic acid dehydratase (ALAD) catalyzes the condensation of two 5-aminolevulinic acid (ALA) molecules to form the pyrrole porphobilinogen (PBG) which is the second step in the biosynthesis of tetrapyrroles such as heme vitamin B12 and chlorophyll. This reaction involves the formation of a Schiff b…
MMETSP0329-20121206|10788_1	400	Delta-aminolevulinic acid dehydratase 1 chloroplastic	Delta-aminolevulinic acid dehydratase	Phaeodactylum tricornutum (strain CCAP 1055/1)	4.2.1.24	Porphobilinogen synthase.	Porphyrin-containing compound metabolism	protoporphyrin-IX biosynthesis	coproporphyrinogen-III from 5-aminolevulinate: step 1/4	GO:0006779	porphyrin-containing compound biosynthetic process	GO:0046872]---[GO:0004655	metal ion binding]---[porphobilinogen synthase activity	0	0	cd04823]---[pfam00490]---[PRK09283]---[smart01004]---[COG0113]---[cd00384]---[PRK13384]---[cd04824	cd04823 ALAD_PBGS_aspartate_rich Porphobilinogen synthase (PBGS) which is also called delta-aminolevulinic acid dehydratase (ALAD) catalyzes the condensation of two 5-aminolevulinic acid (ALA) molecules to form the pyrrole porphobilinogen (PBG) which is the second step in the biosynthesis of tetrapyrroles such as heme vitamin B12 and chlorophyll. This reaction involves the formation of a Schiff b…
MMETSP0329-20121206|10789_1	269	0	0	0	0	0	0	0	0	0	0	0	0	0	0	0	0
MMETSP0329-20121206|1079_1	506	0	Predicted protein	Phaeodactylum tricornutum (strain CCAP 1055/1)	0	0	0	0	0	GO:0006511	ubiquitin-dependent protein catabolic process	GO:0004221	ubiquitin thiolesterase activity	0	0	pfam00443	pfam00443 UCH Ubiquitin carboxyl-terminal hydrolase.
MMETSP0329-20121206|10790_1	307	0	0	0	0	0	0	0	0	0	0	0	0	0	0	0	0
MMETSP0329-20121206|10791_1	343	Putative glucose-6-phosphate 1-epimerase	Predicted protein	Phaeodactylum tricornutum (strain CCAP 1055/1)	5.1.3.15	Glucose-6-phosphate 1-epimerase.	0	0	0	GO:0005975	carbohydrate metabolic process	GO:0030246]---[GO:0016853	carbohydrate binding]---[isomerase activity	0	0	cd09020]---[COG0676]---[pfam01263]---[cd01081]---[cd09025]---[cd09024]---[COG2017	cd09020 D-hex-6-P-epi_like D-hexose-6-phosphate epimerase-like. D-Hexose-6-phosphate epimerase Ymr099c from Saccharomyces cerevisiae belongs to the large superfamily of aldose-1-epimerases. Its active site is very similar to the catalytic site of galactose mutarotase the best studied member of the superfamily. It also contains the conserved glutamate and histidine residues that have been shown in…
MMETSP0329-20121206|10793_1	356	'Adenosine 3''-phospho 5''-phosphosulfate transporter 2'	Predicted protein	Phaeodactylum tricornutum (strain CCAP 1055/1)	0	0	0	0	0	GO:0055085	transmembrane transport	0	0	GO:0016021	integral to membrane	pfam08449	pfam08449 UAA UAA transporter family. This family includes transporters with a specificity for UDP-N-acetylglucosamine.
MMETSP0329-20121206|10794_1	513	Serine/threonine-protein kinase BRSK1	Predicted protein	Phaeodactylum tricornutum (strain CCAP 1055/1)	2.7.11.1]---[2.7.11.26	Non-specific serine/threonine protein kinase.]---[ Tau protein kinase.	0	0	0	0	0	GO:0005524]---[GO:0004713	ATP binding]---[protein tyrosine kinase activity	0	0	smart00220]---[pfam00069]---[cd00180]---[cd05123]---[cd05579]---[cd06606]---[COG0515]---[cd05581]---[cd05580]---[cd05573]---[cd05611]---[cd06626]---[cd08215]---[cd05122]---[cd06610]---[cd08530]---[cd06628]---[cd05621]---[cd05577]---[cd05575	smart00220 S_TKc Serine/Threonine protein kinases catalytic domain. Phosphotransferases. Serine or threonine-specific kinase subfamily.]---[pfam00069 Pkinase Protein kinase domain. ]---[cd00180 PKc Catalytic domain of Protein Kinases. Protein Kinases (PKs) catalytic (c) domain. PKs catalyze the transfer of the gamma-phosphoryl group from ATP to serine/threonine or tyrosine residues on protein sub…
MMETSP0329-20121206|10795_1	316	Putative zinc transporter At3g08650	Predicted protein	Phaeodactylum tricornutum (strain CCAP 1055/1)	0	0	0	0	0	0	0	GO:0046873	metal ion transmembrane transporter activity	GO:0016020	membrane	COG0428]---[PRK04201]---[pfam02535	COG0428 COG0428 Predicted divalent heavy-metal cations transporter Inorganic ion transport and metabolism .]---[PRK04201 PRK04201 zinc transporter ZupT Provisional.]---[pfam02535 Zip ZIP Zinc transporter. The ZIP family consists of zinc transport proteins and many putative metal transporters. The main contribution to this family is from the Arabidopsis thaliana ZIP protein family these proteins a…
MMETSP0329-20121206|10796_1	127	0	Predicted protein	Phaeodactylum tricornutum (strain CCAP 1055/1)	0	0	0	0	0	0	0	GO:0005509	calcium ion binding	0	0	cd00051	cd00051 EFh EF-hand calcium binding motif A diverse superfamily of calcium sensors and calcium signal modulators most examples in this alignment model have 2 active canonical EF hands. Ca2 binding induces a conformational change in the EF-hand motif leading to the activation or inactivation of target proteins. EF-hands tend to occur in pairs or higher copy numbers.
MMETSP0329-20121206|10797_1	120	0	Predicted protein	Thalassiosira pseudonana	0	0	0	0	0	0	0	0	0	0	0	0	0
MMETSP0329-20121206|10798_1	708	Multicopper oxidase mco	Putative uncharacterized protein	Chlorella variabilis	0	0	0	0	0	0	0	GO:0005507	copper ion binding	0	0	COG2132]---[pfam07731]---[PRK10965]---[pfam07732	COG2132 SufI Putative multicopper oxidases Secondary metabolites biosynthesis transport and catabolism .]---[pfam07731 Cu-oxidase_2 Multicopper oxidase. This entry contains many divergent copper oxidase-like domains that are not recognised by the pfam00394 model.]---[PRK10965 PRK10965 multicopper oxidase Provisional.]---[pfam07732 Cu-oxidase_3 Multicopper oxidase. This entry contains many diverge…
MMETSP0329-20121206|10799_1	794	Acetolactate synthase catalytic subunit mitochondrial	Carboxy-lyase	Phaeodactylum tricornutum (strain CCAP 1055/1)	2.2.1.6	Acetolactate synthase.	Amino-acid biosynthesis	L-isoleucine biosynthesis	L-isoleucine from 2-oxobutanoate: step 1/4	GO:0009082	branched chain family amino acid biosynthetic process	GO:0003984]---[GO:0050660]---[GO:0016829]---[GO:0000287]---[GO:0030976	acetolactate synthase activity]---[flavin adenine dinucleotide binding]---[lyase activity]---[magnesium ion binding]---[thiamine pyrophosphate binding	0	0	TIGR00118]---[TIGR00118]---[COG0028]---[COG0028]---[PRK06276]---[PRK06276]---[CHL00099]---[CHL00099]---[PRK07418]---[PRK07418]---[PRK06048]---[PRK06048]---[PRK07710]---[PRK07710]---[PLN02470]---[PLN02470]---[PRK08527]---[PRK08527]---[PRK08978]---[PRK08978]---[PRK07789]---[PRK07789]---[PRK08155]---[PRK08155]---[PRK07282]---[PRK07282]---[cd02015]---[PRK06725]---[PRK06725]---[PRK06466]---[PRK06466]-…	'TIGR00118 acolac_lg acetolactate synthase large subunit biosynthetic type. Two groups of proteins form acetolactate from two molecules of pyruvate. The type of acetolactate synthase described in this model also catalyzes the formation of acetohydroxybutyrate from pyruvate and 2-oxobutyrate an early step in the branched chain amino acid biosynthesis it is therefore also termed acetohydroxyacid sy…
MMETSP0329-20121206|10799_1	794	Acetolactate synthase catalytic subunit mitochondrial	Carboxy-lyase	Phaeodactylum tricornutum (strain CCAP 1055/1)	2.2.1.6	Acetolactate synthase.	Amino-acid biosynthesis	L-valine biosynthesis	L-valine from pyruvate: step 1/4	GO:0009082	branched chain family amino acid biosynthetic process	GO:0003984]---[GO:0050660]---[GO:0016829]---[GO:0000287]---[GO:0030976	acetolactate synthase activity]---[flavin adenine dinucleotide binding]---[lyase activity]---[magnesium ion binding]---[thiamine pyrophosphate binding	0	0	TIGR00118]---[TIGR00118]---[COG0028]---[COG0028]---[PRK06276]---[PRK06276]---[CHL00099]---[CHL00099]---[PRK07418]---[PRK07418]---[PRK06048]---[PRK06048]---[PRK07710]---[PRK07710]---[PLN02470]---[PLN02470]---[PRK08527]---[PRK08527]---[PRK08978]---[PRK08978]---[PRK07789]---[PRK07789]---[PRK08155]---[PRK08155]---[PRK07282]---[PRK07282]---[cd02015]---[PRK06725]---[PRK06725]---[PRK06466]---[PRK06466]-…	'TIGR00118 acolac_lg acetolactate synthase large subunit biosynthetic type. Two groups of proteins form acetolactate from two molecules of pyruvate. The type of acetolactate synthase described in this model also catalyzes the formation of acetohydroxybutyrate from pyruvate and 2-oxobutyrate an early step in the branched chain amino acid biosynthesis it is therefore also termed acetohydroxyacid sy…
MMETSP0329-20121206|108_1	198	0	0	0	0	0	0	0	0	0	0	0	0	0	0	0	0
MMETSP0329-20121206|1080_1	1464	Serine/threonine-protein kinase ATR	Putative uncharacterized protein (Fragment)	Thalassiosira pseudonana	2.7.11.1	Non-specific serine/threonine protein kinase.	0	0	0	0	0	GO:0016773	phosphotransferase activity	alcohol group as acceptor	0	0	pfam02259]---[cd00892]---[cd05171]---[cd05164]---[cd05169]---[COG5032]---[smart00146]---[pfam00454]---[cd05170]---[cd00142]---[cd00142]---[cd05172]---[cd05168]---[pfam02260]---[cd05173]---[cd05163]---[cd05166]---[cd05167]---[cd00891]---[cd00893]---[cd00894	pfam02259 FAT FAT domain. The FAT domain is named after FRAP ATM and TRRAP.]---[cd00892 PIKKc_ATR ATR (Ataxia telangiectasia and Rad3-related) catalytic domain The ATR catalytic domain subfamily is part of a larger superfamily that includes the catalytic domains of other kinases such as the typical serine/threonine/tyrosine protein kinases (PKs) aminoglycoside phosphotransferase choline kinase an…
MMETSP0329-20121206|10800_1	356	Coproporphyrinogen-III oxidase chloroplastic	Uncharacterized protein	Thalassiosira oceanica	1.3.3.3	Coproporphyrinogen oxidase.	Porphyrin-containing compound metabolism	protoporphyrin-IX biosynthesis	protoporphyrinogen-IX from coproporphyrinogen-III (O2 route): step 1/1	GO:0006779	porphyrin-containing compound biosynthetic process	GO:0004109	coproporphyrinogen oxidase activity	0	0	PLN02873]---[pfam01218]---[PRK05330]---[COG0408	PLN02873 PLN02873 coproporphyrinogen-III oxidase.]---[pfam01218 Coprogen_oxidas Coproporphyrinogen III oxidase. ]---[PRK05330 PRK05330 coproporphyrinogen III oxidase Provisional.]---[COG0408 HemF Coproporphyrinogen III oxidase Coenzyme metabolism .
MMETSP0329-20121206|10801_1	278	Probable ribose-5-phosphate isomerase	Uncharacterized protein	Thalassiosira oceanica	5.3.1.6	Ribose-5-phosphate isomerase.	Carbohydrate degradation	pentose phosphate pathway	D-ribose 5-phosphate from D-ribulose 5-phosphate (non-oxidative stage): step 1/1	GO:0009052	pentose-phosphate shunt	non-oxidative branch	GO:0004751	ribose-5-phosphate isomerase activity	0	0	cd01398]---[PRK00702]---[TIGR00021]---[PLN02384]---[COG0120]---[pfam06026]---[PRK13978	cd01398 RPI_A RPI_A Ribose 5-phosphate isomerase type A (RPI_A) subfamily RPI catalyzes the reversible conversion of ribose-5-phosphate to ribulose 5-phosphate the first step of the non-oxidative branch of the pentose phosphate pathway. This reaction leads to the conversion of phosphosugars into glycolysis intermediates which are precursors for the synthesis of amino acids vitamins nucleotides an…
MMETSP0329-20121206|10802_1	719	ABC transporter B family member 1	Predicted protein	Phaeodactylum tricornutum (strain CCAP 1055/1)	0	0	0	0	0	GO:0006200	ATP catabolic process	GO:0005524]---[GO:0042626	ATP binding]---[ATPase activity	coupled to transmembrane movement of substances	GO:0016021	integral to membrane	COG1132]---[TIGR02204]---[TIGR00958]---[cd03249]---[COG2274]---[cd03251]---[TIGR02203]---[cd03253]---[cd03254]---[PRK11176]---[TIGR01846]---[cd03252]---[PRK13657]---[cd03248]---[cd03228]---[COG5265]---[TIGR03796]---[PRK10789]---[COG4988]---[TIGR03375	COG1132 MdlB ABC-type multidrug transport system ATPase and permease components Defense mechanisms .]---[TIGR02204 MsbA_rel ABC transporter permease/ATP-binding protein. This protein is related to a Proteobacterial ATP transporter that exports lipid A and to eukaryotic P-glycoproteins.]---[TIGR00958 3a01208 Conjugate Transporter-2 (CT2) Family protein. Transport and binding proteins Other .]---[c…
MMETSP0329-20121206|10803_1	158	0	0	0	0	0	0	0	0	0	0	0	0	0	0	0	0
MMETSP0329-20121206|10804_1	610	0	Predicted protein (Fragment)	Phaeodactylum tricornutum (strain CCAP 1055/1)	0	0	0	0	0	0	0	0	0	0	0	0	0
MMETSP0329-20121206|10805_1	738	0	0	0	0	0	0	0	0	0	0	0	0	0	0	0	0
MMETSP0329-20121206|10806_1	181	0	Uncharacterized protein	Emiliania huxleyi CCMP1516	0	0	0	0	0	0	0	0	0	0	0	COG2453]---[pfam05706	COG2453 CDC14 Predicted protein-tyrosine phosphatase Signal transduction mechanisms .]---[pfam05706 CDKN3 Cyclin-dependent kinase inhibitor 3 (CDKN3). This family consists of cyclin-dependent kinase inhibitor 3 or kinase associated phosphatase proteins from several mammalian species. The cyclin-dependent kinase (Cdk)-associated protein phosphatase (KAP) is a human dual specificity protein phospha…
MMETSP0329-20121206|10808_1	234	0	Predicted protein	Phaeodactylum tricornutum (strain CCAP 1055/1)	0	0	0	0	0	0	0	0	0	0	0	0	0
MMETSP0329-20121206|10809_1	73	Small nuclear ribonucleoprotein Sm D3	Uncharacterized protein	Thalassiosira oceanica	0	0	0	0	0	0	0	0	0	0	0	cd01721]---[cd01733]---[cd01723	'cd01721 Sm_D3 Sm protein D3. The eukaryotic Sm proteins (B/B'' D1 D2 D3 E F and G) assemble into a hetero-heptameric ring around the Sm site of the 2 2 7-trimethyl guanosine (m3G) capped U1 U2 U4 and U5 snRNAs (Sm snRNAs) forming the core of the snRNP particle. The snRNP particle in turn assembles with other components onto the pre-mRNA to form the spliceosome which is responsible for the excisi…
MMETSP0329-20121206|1081_1	64	Glyceraldehyde-3-phosphate dehydrogenase chloroplastic	Glyceraldehyde-3-phosphate dehydrogenase	Odontella sinensis	1.2.1.59	Glyceraldehyde-3-phosphate dehydrogenase (NAD(P)( )) (phosphorylating).	Carbohydrate biosynthesis	Calvin cycle	0	GO:0006006	glucose metabolic process	GO:0051287]---[GO:0050661]---[GO:0016620	NAD binding]---[NADP binding]---[oxidoreductase activity	acting on the aldehyde or oxo group of donors	NAD or NADP as acceptor	0	0	pfam02800]---[TIGR01534]---[COG0057]---[PTZ00023]---[PLN02272]---[PLN02358]---[PRK15425]---[PTZ00434]---[PRK07729]---[PRK07403]---[PLN03096]---[PRK08289]---[PLN02237]---[PRK08955]---[TIGR01532]---[PRK13535	'pfam02800 Gp_dh_C Glyceraldehyde 3-phosphate dehydrogenase C-terminal domain. GAPDH is a tetrameric NAD-binding enzyme involved in glycolysis and glyconeogenesis. C-terminal domain is a mixed alpha/antiparallel beta fold.]---[TIGR01534 GAPDH-I glyceraldehyde-3-phosphate dehydrogenase type I. This model represents glyceraldehyde-3-phosphate dehydrogenase (GAPDH) the enzyme responsible for the int…
MMETSP0329-20121206|10810_1	418	0	0	0	0	0	0	0	0	0	0	0	0	0	0	0	0
MMETSP0329-20121206|10811_1	594	Protein crossbronx homolog	Predicted protein	Phaeodactylum tricornutum (strain CCAP 1055/1)	0	0	0	0	0	0	0	GO:0016881	acid-amino acid ligase activity	0	0	cd00195]---[smart00212]---[pfam00179]---[COG5078	cd00195 UBCc Ubiquitin-conjugating enzyme E2 catalytic (UBCc) domain. This is part of the ubiquitin-mediated protein degradation pathway in which a thiol-ester linkage forms between a conserved cysteine and the C-terminus of ubiquitin and complexes with ubiquitin protein ligase enzymes E3. This pathway regulates many fundamental cellular processes. There are also other E2s which form thiol-ester …
MMETSP0329-20121206|10812_1	315	Serine-threonine kinase receptor-associated protein	Predicted protein	Phaeodactylum tricornutum (strain CCAP 1055/1)	0	0	0	0	0	0	0	0	0	0	0	cd00200]---[cd00200]---[cd00200]---[COG2319]---[COG2319]---[COG2319]---[COG2319]---[COG2319]---[COG2319]---[smart00320]---[smart00320]---[pfam00400]---[pfam00400	cd00200 WD40 WD40 domain found in a number of eukaryotic proteins that cover a wide variety of functions including adaptor/regulatory modules in signal transduction pre-mRNA processing and cytoskeleton assembly typically contains a GH dipeptide 11-24 residues from its N-terminus and the WD dipeptide at its C-terminus and is 40 residues long hence the name WD40 between GH and WD lies a conserved c…
MMETSP0329-20121206|10813_1	649	Transmembrane 9 superfamily member 4	Predicted protein	Phaeodactylum tricornutum (strain CCAP 1055/1)	0	0	0	0	0	0	0	0	0	GO:0016021	integral to membrane	pfam02990	pfam02990 EMP70 Endomembrane protein 70.
MMETSP0329-20121206|10814_1	357	Vacuolar protein sorting-associated protein VTA1 homolog	Predicted protein	Phaeodactylum tricornutum (strain CCAP 1055/1)	0	0	0	0	0	0	0	0	0	0	0	pfam04652	pfam04652 DUF605 Vta1 like. Vta1 (VPS20-associated protein 1) is a positive regulator of Vps4. Vps4 is an ATPase that is required in the multivesicular body (MVB) sorting pathway to dissociate the endosomal sorting complex required for transport (ESCRT). Vta1 promotes correct assembly of Vps4 and stimulates its ATPase activity through its conserved Vta1/SBP1/LIP5 region.
MMETSP0329-20121206|10815_1	1034	Phosphatidylinositol 4-kinase	Predicted protein (Fragment)	Phaeodactylum tricornutum (strain CCAP 1055/1)	2.7.1.67	1-phosphatidylinositol 4-kinase.	0	0	0	GO:0006661]---[GO:0048015	phosphatidylinositol biosynthetic process]---[phosphatidylinositol-mediated signaling	GO:0004430	1-phosphatidylinositol 4-kinase activity	0	0	smart00146]---[cd00142]---[pfam00454]---[cd05164]---[cd05171]---[cd05172]---[cd00894]---[cd00895]---[cd05168]---[cd05167]---[cd00893]---[COG5032]---[cd00896]---[cd00891]---[cd05165]---[cd05166]---[cd05173]---[cd05175]---[cd05177]---[cd05174	'smart00146 PI3Kc Phosphoinositide 3-kinase catalytic domain. Phosphoinositide 3-kinase isoforms participate in a variety of processes including cell motility the Ras pathway vesicle trafficking and secretion and apoptosis. These homologues may be either lipid kinases and/or protein kinases the former phosphorylate the 3-position in the inositol ring of inositol phospholipids. The ataxia telangie…
MMETSP0329-20121206|10816_1	325	0	0	0	0	0	0	0	0	0	0	0	0	0	0	0	0
MMETSP0329-20121206|10817_1	305	0	Predicted protein	Phaeodactylum tricornutum (strain CCAP 1055/1)	0	0	0	0	0	0	0	0	0	0	0	pfam08507	pfam08507 COPI_assoc COPI associated protein. Proteins in this family colocalise with COPI vesicle coat proteins.
MMETSP0329-20121206|10818_1	370	Divinyl chlorophyllide a 8-vinyl-reductase chloroplastic	Predicted protein	Thalassiosira pseudonana	1.3.1.75	Divinyl chlorophyllide a 8-vinyl-reductase.	Porphyrin-containing compound metabolism	chlorophyll biosynthesis	0	0	0	0	0	0	0	PLN02657]---[cd05243]---[pfam13460]---[cd05271]---[cd05269]---[cd05244]---[cd08932]---[cd05228]---[COG0451]---[COG0702]---[cd05226]---[cd05245]---[pfam01370]---[PLN03209]---[cd05259]---[CHL00194]---[cd05374]---[cd05251]---[pfam05368]---[cd05333	PLN02657 PLN02657 3 8-divinyl protochlorophyllide a 8-vinyl reductase.]---[cd05243 SDR_a5 atypical (a) SDRs subgroup 5. This subgroup contains atypical SDRs some of which are identified as putative NAD(P)-dependent epimerases one as a putative NAD-dependent epimerase/dehydratase. Atypical SDRs are distinct from classical SDRs. Members of this subgroup have a glycine-rich NAD(P)-binding motif that…
MMETSP0329-20121206|10819_1	90	0	0	0	0	0	0	0	0	0	0	0	0	0	0	0	0
MMETSP0329-20121206|1082_1	273	Protein arginine N-methyltransferase PRMT10	Predicted protein	Phaeodactylum tricornutum (strain CCAP 1055/1)	2.1.1.125	Histone-arginine N-methyltransferase.	0	0	0	0	0	GO:0008276	protein methyltransferase activity	GO:0005737	cytoplasm	0	0
MMETSP0329-20121206|10820_1	505	0	Putative uncharacterized protein	Eubacterium saphenum ATCC 49989	0	0	0	0	0	0	0	0	0	0	0	pfam03382]---[pfam03382]---[pfam03382]---[pfam03382	pfam03382 DUF285 Mycoplasma protein of unknown function DUF285. This region appears distantly related to leucine rich repeats.
MMETSP0329-20121206|10821_1	299	0	Predicted protein	Thalassiosira pseudonana	0	0	0	0	0	0	0	0	0	0	0	0	0
MMETSP0329-20121206|10822_1	230	0	0	0	0	0	0	0	0	0	0	0	0	0	0	0	0
MMETSP0329-20121206|10823_1	1267	Probable cation-transporting ATPase	Atpase2-p5 (Fragment)	Phaeodactylum tricornutum (strain CCAP 1055/1)	0	0	0	0	0	GO:0006200	ATP catabolic process	GO:0005524]---[GO:0019829]---[GO:0046872	ATP binding]---[cation-transporting ATPase activity]---[metal ion binding	GO:0016021	integral to membrane	TIGR01657]---[COG0474]---[COG0474]---[TIGR01494]---[TIGR01494]---[TIGR01116]---[TIGR01524]---[TIGR01524]---[TIGR01522]---[TIGR01522]---[TIGR01523]---[pfam00122]---[PRK15122]---[PRK15122]---[TIGR01652]---[TIGR01647]---[TIGR01106]---[TIGR01525]---[TIGR01511]---[COG2217]---[COG2217]---[PRK10517]---[TIGR01657	'TIGR01657 P-ATPase-V P-type ATPase of unknown pump specificity (type V). These P-type ATPases form a distinct clade but the substrate of their pumping activity has yet to be determined. This clade has been designated type V in.]---[COG0474 MgtA Cation transport ATPase Inorganic ion transport and metabolism .]---[TIGR01494 ATPase_P-type ATPase P-type (transporting) HAD superfamily subfamily IC. T…
MMETSP0329-20121206|10824_1	670	Gephyrin	Predicted protein	Phaeodactylum tricornutum (strain CCAP 1055/1)	2.7.7.75]---[2.10.1.1	Molybdopterin adenylyltransferase.]---[Molybdopterin molybdotransferase.	Cofactor biosynthesis	molybdopterin biosynthesis	0	GO:0006777	Mo-molybdopterin cofactor biosynthetic process	0	0	0	0	cd00887]---[COG0303]---[PLN02699]---[PRK14498]---[PRK14491]---[smart00852]---[PRK14690]---[TIGR00177]---[pfam00994]---[PRK10680]---[PRK14497]---[cd00758]---[pfam03453]---[pfam03454	cd00887 MoeA MoeA family. Members of this family are involved in biosynthesis of the molybdenum cofactor (MoCF) an essential cofactor of a diverse group of redox enzymes. MoCF biosynthesis is an evolutionarily conserved pathway present in eubacteria archaea and eukaryotes. MoCF contains a tricyclic pyranopterin termed molybdopterin (MPT). MoeA together with MoaB is responsible for the metal incor…
MMETSP0329-20121206|10825_1	98	0	0	0	0	0	0	0	0	0	0	0	0	0	0	0	0
MMETSP0329-20121206|10827_1	263	0	Predicted protein	Thalassiosira pseudonana	0	0	0	0	0	0	0	0	0	0	0	0	0
MMETSP0329-20121206|10828_1	939	Chromosome-associated kinesin KIF4	Predicted protein (Fragment)	Thalassiosira pseudonana	0	0	0	0	0	GO:0007018	microtubule-based movement	GO:0005524]---[GO:0003777	ATP binding]---[microtubule motor activity	GO:0005874]---[GO:0005875	microtubule]---[microtubule associated complex	smart00129]---[pfam00225]---[cd00106]---[cd01372]---[cd01365]---[cd01369]---[cd01366]---[cd01371]---[cd01364]---[cd01370]---[cd01374]---[cd01367]---[cd01375]---[COG5059]---[cd01376]---[cd01373]---[cd01368]---[PLN03188]---[cd01363]---[cd01363	smart00129 KISc Kinesin motor catalytic domain. ATPase. Microtubule-dependent molecular motors that play important roles in intracellular transport of organelles and in cell division.]---[pfam00225 Kinesin Kinesin motor domain. ]---[cd00106 KISc Kinesin motor domain. This catalytic (head) domain has ATPase activity and belongs to the larger group of P-loop NTPases. Kinesins are microtubule-depend…
MMETSP0329-20121206|1083_1	938	DNA excision repair protein ERCC-6-like	Predicted protein	Phaeodactylum tricornutum (strain CCAP 1055/1)	3.6.4.12	DNA helicase.	0	0	0	0	0	GO:0005524]---[GO:0003677]---[GO:0004386	ATP binding]---[DNA binding]---[helicase activity	0	0	COG0553]---[PLN03142]---[pfam00176]---[cd00079]---[smart00490]---[pfam00271]---[smart00487]---[COG1111	COG0553 HepA Superfamily II DNA/RNA helicases SNF2 family Transcription / DNA replication recombination and repair .]---[PLN03142 PLN03142 Probable chromatin-remodeling complex ATPase chain Provisional.]---[pfam00176 SNF2_N SNF2 family N-terminal domain. This domain is found in proteins involved in a variety of processes including transcription regulation (e.g. SNF2 STH1 brahma MOT1) DNA repair (…
MMETSP0329-20121206|10830_1	226	0	Predicted protein	Phaeodactylum tricornutum (strain CCAP 1055/1)	0	0	0	0	0	0	0	0	0	0	0	0	0
MMETSP0329-20121206|10831_1	330	Microtubule-associated protein RP/EB family member 1B	Predicted protein	Phaeodactylum tricornutum (strain CCAP 1055/1)	0	0	0	0	0	0	0	0	0	0	0	COG5217]---[pfam03271	COG5217 BIM1 Microtubule-binding protein involved in cell cycle control Cell division and chromosome partitioning / Cytoskeleton .]---[pfam03271 EB1 EB1-like C-terminal motif. This motif is found at the C-terminus of proteins that are related to the EB1 protein. The EB1 proteins contain an N-terminal CH domain pfam00307. The human EB1 protein was originally discovered as a protein interacting wit…
MMETSP0329-20121206|10832_1	58	Leucine-rich repeat protein soc-2 homolog	Leucine rich repeat protein	Leptospira borgpetersenii	0	0	0	0	0	0	0	0	0	0	0	0	0
MMETSP0329-20121206|10834_1	280	0	Predicted protein	Phaeodactylum tricornutum (strain CCAP 1055/1)	0	0	0	0	0	0	0	0	0	0	0	0	0
MMETSP0329-20121206|10835_1	1597	0	Putative uncharacterized protein	Phaeodactylum tricornutum (strain CCAP 1055/1)	0	0	0	0	0	0	0	GO:0043531	ADP binding	0	0	pfam00931]---[COG0457	pfam00931 NB-ARC NB-ARC domain. ]---[COG0457 NrfG FOG TPR repeat General function prediction only .
MMETSP0329-20121206|10836_1	232	0	Predicted protein	Phaeodactylum tricornutum (strain CCAP 1055/1)	0	0	0	0	0	0	0	0	0	0	0	0	0
MMETSP0329-20121206|10837_1	131	0	0	0	0	0	0	0	0	0	0	0	0	0	0	0	0
MMETSP0329-20121206|10839_1	684	Sulfhydryl oxidase 2	Predicted protein	Phaeodactylum tricornutum (strain CCAP 1055/1)	1.8.3.2	Thiol oxidase.	0	0	0	GO:0045454	cell redox homeostasis	GO:0016972	thiol oxidase activity	0	0	cd02961]---[cd02992]---[cd03004]---[pfam00085]---[cd02947]---[TIGR01126]---[TIGR01130]---[cd03002]---[PTZ00102]---[cd03001]---[cd03005]---[cd02995]---[cd02998]---[pfam04777]---[cd03000]---[cd02997]---[PTZ00051	'cd02961 PDI_a_family Protein Disulfide Isomerase (PDIa) family redox active TRX domains composed of eukaryotic proteins involved in oxidative protein folding in the endoplasmic reticulum (ER) by acting as catalysts and folding assistants. Members of this family include PDI and PDI-related proteins like ERp72 ERp57 (or ERp60) ERp44 P5 PDIR ERp46 and the transmembrane PDIs. PDI ERp57 ERp72 P5 PDIR…
MMETSP0329-20121206|1084_1	293	0	0	0	0	0	0	0	0	0	0	0	0	0	0	0	0
MMETSP0329-20121206|10840_1	476	0	Predicted protein	Phaeodactylum tricornutum (strain CCAP 1055/1)	0	0	0	0	0	0	0	0	0	0	0	0	0
MMETSP0329-20121206|10841_1	237	0	Predicted protein	Phaeodactylum tricornutum (strain CCAP 1055/1)	0	0	0	0	0	0	0	0	0	0	0	0	0
MMETSP0329-20121206|10842_1	453	Probable endo-1 3(4)-beta-glucanase AFUA_2G14360	Uncharacterized protein	Thalassiosira oceanica	3.2.1.6	Endo-1 3(4)-beta-glucanase.	0	0	0	GO:0005975	carbohydrate metabolic process	GO:0016888]---[GO:0004553	endodeoxyribonuclease activity	' producing 5''-phosphomonoesters]---[hydrolase activity'	hydrolyzing O-glycosyl compounds	0	0	cd02181]---[cd08023	'cd02181 GH16_fungal_Lam16A_glucanase fungal 1 3(4)-beta-D-glucanases similar to Phanerochaete chrysosporium laminarinase 16A. Group of fungal 1 3(4)-beta-D-glucanases similar to Phanerochaete chrysosporium laminarinase 16A. Lam16A belongs to the ''nonspecific'' 1 3(4)-beta-glucanase subfamily although beta-1 6 branching and beta-1 4 bonds specifically define where Lam16A hydrolyzes its substrate…
MMETSP0329-20121206|10843_1	337	Ectoderm-neural cortex protein 2	Kelch repeat-containing protein	Nitrosococcus watsoni (strain C-113)	0	0	Protein modification	protein ubiquitination	0	0	0	0	0	0	0	PHA03098]---[PHA03098]---[pfam13964]---[pfam01344]---[pfam01344]---[pfam13418]---[smart00612	PHA03098 PHA03098 kelch-like protein Provisional.]---[pfam13964 Kelch_6 Kelch motif. ]---[pfam01344 Kelch_1 Kelch motif. The kelch motif was initially discovered in Kelch. In this protein there are six copies of the motif. It has been shown that the Drosophila ring canal kelch protein is related to Galactose Oxidase for which a structure has been solved. The kelch motif forms a beta sheet. Severa…
MMETSP0329-20121206|10844_1	754	DNA-directed RNA polymerase II subunit RPB1	Serineaspartate repeat-containing protein I putative	Acanthamoeba castellanii str. Neff	2.7.7.6	DNA-directed RNA polymerase.	0	0	0	0	0	0	0	0	0	0	0
MMETSP0329-20121206|10845_1	2084	Putative 1-phosphatidylinositol-3-phosphate 5-kinase FAB1C	Uncharacterized protein (Fragment)	Thalassiosira oceanica	2.7.1.150	1-phosphatidylinositol-3-phosphate 5-kinase.	0	0	0	GO:0044267]---[GO:0046854	cellular protein metabolic process]---[phosphatidylinositol phosphorylation	GO:0005524]---[GO:0016307	ATP binding]---[phosphatidylinositol phosphate kinase activity	0	0	cd03334]---[pfam01363]---[TIGR02344]---[cd03333]---[smart00064]---[pfam00118]---[cd00065]---[cd03337]---[cd03343]---[cd00309]---[TIGR02339]---[cd00139]---[pfam01504]---[COG5253]---[cd03334]---[cd00139]---[pfam01504]---[smart00330]---[cd03333]---[COG5253	cd03334 Fab1_TCP TCP-1 like domain of the eukaryotic phosphatidylinositol 3-phosphate (PtdIns3P) 5-kinase Fab1. Fab1p is important for vacuole size regulation presumably by modulating PtdIns(3 5)P2 effector activity. In the human homolog p235/PIKfyve deletion of this domain leads to loss of catalytic activity. However no exact function this domain has been defined. In general chaperonins are invo…
MMETSP0329-20121206|10846_1	887	0	Predicted protein	Phaeodactylum tricornutum (strain CCAP 1055/1)	0	0	0	0	0	0	0	0	0	0	0	0	0
MMETSP0329-20121206|10847_1	211	0	0	0	0	0	0	0	0	0	0	0	0	0	0	0	0
MMETSP0329-20121206|10848_1	994	0	0	0	0	0	0	0	0	0	0	0	0	0	0	0	0
MMETSP0329-20121206|10849_1	393	0	0	0	0	0	0	0	0	0	0	0	0	0	0	0	0
MMETSP0329-20121206|1085_1	841	Putative glucosylceramidase 3	Predicted protein	Phaeodactylum tricornutum (strain CCAP 1055/1)	3.2.1.45	Glucosylceramidase.	Lipid metabolism	sphingolipid metabolism	0	GO:0005975]---[GO:0006665	carbohydrate metabolic process]---[sphingolipid metabolic process	GO:0004348	glucosylceramidase activity	0	0	pfam02055]---[COG5520	pfam02055 Glyco_hydro_30 O-Glycosyl hydrolase family 30. ]---[COG5520 COG5520 O-Glycosyl hydrolase Cell envelope biogenesis outer membrane .
MMETSP0329-20121206|10850_1	1314	Abnormal spindle-like microcephaly-associated protein homolog	Predicted protein	Phaeodactylum tricornutum (strain CCAP 1055/1)	0	0	0	0	0	0	0	0	0	0	0	0	0
MMETSP0329-20121206|10851_1	181	0	Uncharacterized protein	Thalassiosira oceanica	0	0	0	0	0	GO:0033615	mitochondrial proton-transporting ATP synthase complex assembly	0	0	GO:0005743	mitochondrial inner membrane	0	0
MMETSP0329-20121206|10852_1	159	0	Chromosome undetermined scaffold_45 whole genome shotgun sequence	Paramecium tetraurelia	0	0	0	0	0	0	0	0	0	0	0	pfam10601	'pfam10601 zf-LITAF-like LITAF-like zinc ribbon domain. Members of this family display a conserved zinc ribbon structure with the motif C-XX-C- separated from the more C-terminal HX-C(P)X-C-X4-G-R motif by a variable region of usually 25-30 (hydrophobic) residues. Although it belongs to one of the zinc finger''s fold groups (zinc ribbon) this particular domain was first identified in LPS-induced …
MMETSP0329-20121206|10853_1	357	Metacaspase-1B	Metacaspase	Nannochloropsis gaditana CCMP526	0	0	0	0	0	GO:0006508	proteolysis	GO:0004197	cysteine-type endopeptidase activity	0	0	pfam00656	pfam00656 Peptidase_C14 Caspase domain.
MMETSP0329-20121206|10854_1	222	0	Putative uncharacterized protein	Ectocarpus siliculosus	0	0	0	0	0	0	0	0	0	0	0	pfam13232]---[pfam05347	pfam13232 Complex1_LYR_1 Complex1_LYR-like. This is a family of proteins carrying the LYR motif of family Complex1_LYR pfam05347 likely to be involved in Fe-S cluster biogenesis in mitochondria.]---[pfam05347 Complex1_LYR Complex 1 protein (LYR family). Proteins in this family have been identified as a component of the higher eukaryotic NADH complex. In Saccharomyces cerevisiae the Isd11 protein …
MMETSP0329-20121206|10855_1	386	0	0	0	0	0	0	0	0	0	0	0	0	0	0	0	0
MMETSP0329-20121206|10856_1	168	0	Uncharacterized protein	Actinobacillus pleuropneumoniae	0	0	0	0	0	0	0	0	0	GO:0009279]---[GO:0016021	cell outer membrane]---[integral to membrane	0	0
MMETSP0329-20121206|10857_1	818	DNA repair helicase UVH6	Xeroderma pigmentosum group D complementing protein	Phaeodactylum tricornutum (strain CCAP 1055/1)	3.6.4.12	DNA helicase.	0	0	0	GO:0006289	nucleotide-excision repair	GO:0005524]---[GO:0004003]---[GO:0003677	ATP binding]---[ATP-dependent DNA helicase activity]---[DNA binding	GO:0005634	nucleus	TIGR00604]---[COG1199]---[smart00488]---[pfam06777]---[smart00491]---[pfam06733]---[pfam13307]---[PRK11747	TIGR00604 rad3 DNA repair helicase (rad3). All proteins in this family for which funcitons are known are DNA-DNA helicases that funciton in the initiation of transcription and nucleotide excision repair as part of the TFIIH complex. This family is based on the phylogenomic analysis of JA Eisen (1999 Ph.D. Thesis Stanford University) DNA metabolism DNA replication recombination and repair .]---[CO…
MMETSP0329-20121206|10858_1	407	Uncharacterized protein y4fB	DNA/RNA endonuclease G NUC1	Rivularia sp. PCC 7116	0	0	0	0	0	0	0	GO:0004519]---[GO:0046872]---[GO:0003676	endonuclease activity]---[metal ion binding]---[nucleic acid binding	0	0	COG1864]---[cd00091]---[smart00892]---[smart00477]---[pfam01223]---[PTZ00259	COG1864 NUC1 DNA/RNA endonuclease G NUC1 Nucleotide transport and metabolism .]---[cd00091 NUC DNA/RNA non-specific endonuclease prokaryotic and eukaryotic double- and single-stranded DNA and RNA endonucleases also present in phosphodiesterases. They exists as monomers and homodimers.]---[smart00892 Endonuclease_NS DNA/RNA non-specific endonuclease. A family of bacterial and eukaryotic endonuclea…
MMETSP0329-20121206|10859_1	524	0	Predicted protein	Phaeodactylum tricornutum (strain CCAP 1055/1)	0	0	0	0	0	0	0	0	0	0	0	0	0
MMETSP0329-20121206|1086_1	638	Copine-5	Predicted protein	Phaeodactylum tricornutum (strain CCAP 1055/1)	0	0	0	0	0	0	0	0	0	0	0	cd04048]---[cd01459]---[cd04047]---[smart00239]---[smart00239]---[pfam07002]---[cd00030]---[cd00030]---[pfam00168	cd04048 C2A_Copine C2 domain first repeat in Copine. There are 2 copies of the C2 domain present in copine a protein involved in membrane trafficking protein-protein interactions and perhaps even cell division and growth. C2 domains fold into an 8-standed beta-sandwich that can adopt 2 structural arrangements Type I and Type II distinguished by a circular permutation involving their N- and C-term…
MMETSP0329-20121206|10860_1	279	0	0	0	0	0	0	0	0	0	0	0	0	0	0	0	0
MMETSP0329-20121206|10861_1	473	0	Predicted protein	Phaeodactylum tricornutum (strain CCAP 1055/1)	0	0	0	0	0	0	0	GO:0016757	transferase activity	transferring glycosyl groups	0	0	0	0
MMETSP0329-20121206|10862_1	536	0	0	0	0	0	0	0	0	0	0	0	0	0	0	0	0
MMETSP0329-20121206|10863_1	252	Glucosidase 2 subunit beta	Uncharacterized protein	Musa acuminata subsp. malaccensis	0	0	Glycan metabolism	N-glycan metabolism	0	GO:0006491	N-glycan processing	0	0	0	0	pfam12999	pfam12999 PRKCSH-like Glucosidase II beta subunit-like. The sequences found in this family are similar to a region found in the beta-subunit of glucosidase II which is also known as protein kinase C substrate 80K-H (PRKCSH). The enzyme catalyzes the sequential removal of two alpha-1 3-linked glucose residues in the second step of N-linked oligosaccharide processing. The beta subunit is required f…
MMETSP0329-20121206|10864_1	472	0	0	0	0	0	0	0	0	0	0	0	0	0	0	0	0
MMETSP0329-20121206|10865_1	192	0	0	0	0	0	0	0	0	0	0	0	0	0	0	0	0
MMETSP0329-20121206|10866_1	321	Proteasome subunit beta type-2	Uncharacterized protein	Thalassiosira oceanica	3.4.25.1	Proteasome endopeptidase complex.	0	0	0	GO:0051603]---[GO:0006355	proteolysis involved in cellular protein catabolic process]---[regulation of transcription	DNA-dependent	GO:0003677]---[GO:0004298	DNA binding]---[threonine-type endopeptidase activity	GO:0005839	proteasome core complex	cd03758]---[cd01912]---[cd01906]---[pfam00227]---[COG0638]---[cd01901]---[cd03764]---[TIGR03634	cd03758 proteasome_beta_type_2 proteasome beta type-2 subunit. The 20S proteasome multisubunit proteolytic complex is the central enzyme of nonlysosomal protein degradation in both the cytosol and nucleus. It is composed of 28 subunits arranged as four homoheptameric rings that stack on top of one another forming an elongated alpha-beta-beta-alpha cylinder with a central cavity. The proteasome al…
MMETSP0329-20121206|10867_1	272	0	Predicted protein	Phaeodactylum tricornutum (strain CCAP 1055/1)	0	0	0	0	0	0	0	0	0	0	0	0	0
MMETSP0329-20121206|10868_1	660	0	Uncharacterized protein	Amycolatopsis orientalis HCCB10007	0	0	0	0	0	0	0	0	0	0	0	TIGR04215	TIGR04215 choice_anch_A choice-of-anchor A domain. This domain may occur as essentially the full length of a protein except for an N-terminal sequence and a C-terminal protein-sorting signal such as PEP-CTERM or LPXTG. Most often the putative surface protein is longer and contains repetitive sequence regions. This is one of very few domains for which both anchoring domains occur and designated ch…
MMETSP0329-20121206|1087_1	323	0	0	0	0	0	0	0	0	0	0	0	0	0	0	0	0
MMETSP0329-20121206|10870_1	108	Leucine-rich repeat receptor-like protein kinase PXL2	Putative uncharacterized protein	Arabidopsis lyrata subsp. lyrata	2.7.11.1	Non-specific serine/threonine protein kinase.	0	0	0	0	0	GO:0005524]---[GO:0004713	ATP binding]---[protein tyrosine kinase activity	GO:0016021	integral to membrane	PLN00113]---[PLN00113]---[PLN00113]---[PLN03150	PLN00113 PLN00113 leucine-rich repeat receptor-like protein kinase Provisional.]---[PLN03150 PLN03150 hypothetical protein Provisional.
MMETSP0329-20121206|10871_1	361	0	Predicted protein	Phaeodactylum tricornutum (strain CCAP 1055/1)	0	0	0	0	0	0	0	0	0	0	0	0	0
[truncated: 19,142 more rows]
