# Supplementary material for: Transcriptome sequencing of three Pseudo-nitzschia species reveals comparable gene sets and the presence of Nitric Oxide Synthase genes in diatoms
Source: Sci Rep. 2015 Jul 20;5:12329. doi: 10.1038/srep12329 (PMC4648414; doi:10.1038/srep12329)
Supplement: Supplementary Table S3 [file srep12329-s3.xls]

## Sheet: P. delicatissima annotation
Supplementary Table 3: Pseudo-nitzschia delicatissima functional annotations
CompName	TransLength	DescriptionSP	DescriptionUf	Taxonomy	EnzymeIds	EnzymeDescs	Pathway_L1	Pathway_L2	Pathway_L3	BPId	BPDesc	MFId	MFDesc	CCId	CCDesc	CDName	CDDesc
MMETSP0327-20121206|1_1	505	0	0	0	0	0	0	0	0	0	0	0	0	0	0	0	0
MMETSP0327-20121206|10_1	196	0	0	0	0	0	0	0	0	0	0	0	0	0	0	0	0
MMETSP0327-20121206|100_1	343	0	0	0	0	0	0	0	0	0	0	0	0	0	0	0	0
MMETSP0327-20121206|1000_1	291	0	Predicted protein	Phaeodactylum tricornutum (strain CCAP 1055/1)	0	0	0	0	0	0	0	0	0	0	0	0	0
MMETSP0327-20121206|10000_1	566	0	0	0	0	0	0	0	0	0	0	0	0	0	0	0	0
MMETSP0327-20121206|10001_1	185	Translation machinery-associated protein 22	Uncharacterized protein	Thalassiosira oceanica	0	0	0	0	0	0	0	GO:0003743	translation initiation factor activity	0	0	cd11607]---[TIGR01159]---[pfam01253]---[COG0023]---[cd11566]---[cd11608]---[cd00474	cd11607 DENR_C C-terminal domain of DENR and related proteins. DENR (density regulated protein) together with MCT-1 (multiple copies T cell malignancies) has been shown to have similar function as eIF2D translation initiation factor (also known as ligatin) which is involved in the recruitment and delivery of aminoacyl-tRNAs to the P-site of the eukaryotic ribosome in a GTP-independent manner.]---…
MMETSP0327-20121206|10002_1	573	0	0	0	0	0	0	0	0	0	0	0	0	0	0	0	0
MMETSP0327-20121206|10003_1	480	Major facilitator superfamily domain-containing protein 5	Uncharacterized protein	Thalassiosira oceanica	0	0	0	0	0	0	0	0	0	0	0	pfam05631	pfam05631 DUF791 Protein of unknown function (DUF791). This family consists of several eukaryotic proteins of unknown function.
MMETSP0327-20121206|10004_1	595	0	0	0	0	0	0	0	0	0	0	0	0	0	0	0	0
MMETSP0327-20121206|10005_1	373	0	0	0	0	0	0	0	0	0	0	0	0	0	0	0	0
MMETSP0327-20121206|10006_1	387	0	0	0	0	0	0	0	0	0	0	0	0	0	0	0	0
MMETSP0327-20121206|10007_1	405	Ubiquitin fusion degradation protein 1 homolog	Predicted protein	Phaeodactylum tricornutum (strain CCAP 1055/1)	0	0	Protein degradation	proteasomal ubiquitin-dependent pathway	0	GO:0006511	ubiquitin-dependent protein catabolic process	0	0	0	0	pfam03152]---[COG5140]---[PLN03086	pfam03152 UFD1 Ubiquitin fusion degradation protein UFD1. Post-translational ubiquitin-protein conjugates are recognised for degradation by the ubiquitin fusion degradation (UFD) pathway. Several proteins involved in this pathway have been identified. This family includes UFD1 a 40kD protein that is essential for vegetative cell viability. The human UFD1 gene is expressed at high levels during em…
MMETSP0327-20121206|10008_1	747	AMP deaminase	Predicted protein (Fragment)	Phaeodactylum tricornutum (strain CCAP 1055/1)	3.5.4.6	AMP deaminase.	Purine metabolism	IMP biosynthesis via salvage pathway	IMP from AMP: step 1/1	GO:0006188	IMP biosynthetic process	GO:0003876	AMP deaminase activity	0	0	cd01319]---[TIGR01429]---[PLN03055]---[PLN02768]---[PTZ00310]---[PTZ00310]---[pfam00962]---[cd00443]---[COG1816]---[cd01320]---[PRK09358]---[TIGR01430]---[cd01292	cd01319 AMPD AMP deaminase (AMPD) catalyzes the hydrolytic deamination of adensosine monophosphate (AMP) at position 6 of the adenine nucleotide ring. AMPD is a diverse and highly regulated eukaryotic key enzyme of the adenylate catabolic pathway.]---[TIGR01429 AMP_deaminase AMP deaminase. This model describes AMP deaminase a large well-conserved eukaryotic protein involved in energy metabolism. …
MMETSP0327-20121206|10009_1	610	Pyruvate dehydrogenase (acetyl-transferring) kinase mitochondrial	Predicted protein (Fragment)	Phaeodactylum tricornutum (strain CCAP 1055/1)	2.7.11.2	Pyruvate dehydrogenase (acetyl-transferring) kinase.	0	0	0	0	0	GO:0005524	ATP binding	0	0	pfam10436]---[cd00075]---[smart00387]---[pfam02518	pfam10436 BCDHK_Adom3 Mitochondrial branched-chain alpha-ketoacid dehydrogenase kinase. Catabolism and synthesis of leucine isoleucine and valine are finely balanced allowing the body to make the most of dietary input but removing excesses to prevent toxic build-up of their corresponding keto-acids. This is the butyryl-CoA dehydrogenase subunit A domain 3 a largely alpha-helical bundle of the enz…
MMETSP0327-20121206|1001_1	567	N N-dimethylformamidase beta subunit	Probable N N-dimethylformamidase large subunit	Puniceispirillum marinum (strain IMCC1322)	3.5.1.56	N N-dimethylformamidase.	0	0	0	0	0	GO:0050116	N	N-dimethylformamidase activity	0	0	0	0
MMETSP0327-20121206|10010_1	998	0	Predicted protein	Phaeodactylum tricornutum (strain CCAP 1055/1)	0	0	0	0	0	0	0	GO:0003676]---[GO:0008270	nucleic acid binding]---[zinc ion binding	0	0	0	0
MMETSP0327-20121206|10011_1	463	Citrate synthase mitochondrial	Citrate synthase	Phaeodactylum tricornutum (strain CCAP 1055/1)	2.3.3.1	Citrate (Si)-synthase.	Carbohydrate metabolism	tricarboxylic acid cycle	isocitrate from oxaloacetate: step 1/2	GO:0044262]---[GO:0006099	cellular carbohydrate metabolic process]---[tricarboxylic acid cycle	GO:0004108	citrate (Si)-synthase activity	0	0	cd06105]---[cd06103]---[TIGR01793]---[PLN02456]---[PRK09569]---[cd06106]---[pfam00285]---[cd06118]---[COG0372]---[cd06101]---[cd06099]---[cd06114]---[cd06107]---[TIGR01800]---[cd06110]---[cd06112]---[cd06116]---[PRK05614]---[cd06115]---[cd06111	cd06105 ScCit1-2_like Saccharomyces cerevisiae (Sc) citrate synthases Cit1-2_like. Citrate synthases (CS) catalyzes the condensation of acetyl coenzyme A (AcCoA) with oxaloacetate (OAA) to form citrate and coenzyme A (CoA) the first step in the citric acid cycle (TCA or Krebs cycle). Some CS proteins function as 2-methylcitrate synthase (2MCS). 2MCS catalyzes the condensation of propionyl-coenzym…
MMETSP0327-20121206|10012_1	626	Trifunctional enzyme subunit alpha mitochondrial	Predicted protein	Phaeodactylum tricornutum (strain CCAP 1055/1)	1.1.1.211]---[4.2.1.17	Long-chain-3-hydroxyacyl-CoA dehydrogenase.]---[Enoyl-CoA hydratase.	Lipid metabolism	fatty acid beta-oxidation	0	GO:0006631	fatty acid metabolic process	GO:0003857]---[GO:0050662	3-hydroxyacyl-CoA dehydrogenase activity]---[coenzyme binding	0	0	PRK11154]---[TIGR02441]---[TIGR02440]---[PRK11730]---[TIGR02437]---[COG1250]---[COG1250]---[PRK05808]---[pfam02737]---[PRK08268]---[PLN02545]---[PRK09260]---[PRK06130]---[TIGR02279]---[PRK07530]---[PRK07819]---[PRK08293]---[PRK06035]---[pfam00378]---[cd06558]---[pfam00725	PRK11154 fadJ multifunctional fatty acid oxidation complex subunit alpha Reviewed.]---[TIGR02441 fa_ox_alpha_mit fatty acid oxidation complex alpha subunit mitochondrial. Members represent alpha subunit of mitochondrial multifunctional fatty acid degradation enzyme complex. Subunit activities include enoyl-CoA hydratase (EC 4.2.1.17) 3-hydroxyacyl-CoA dehydrogenase (EC 1.1.1.35). Some characteriz…
MMETSP0327-20121206|10013_1	78	0	0	0	0	0	0	0	0	0	0	0	0	0	0	0	0
MMETSP0327-20121206|10014_1	428	0	0	0	0	0	0	0	0	0	0	0	0	0	0	0	0
MMETSP0327-20121206|10015_1	272	DnaJ homolog subfamily B member 3	Predicted protein	Thalassiosira pseudonana	0	0	0	0	0	0	0	0	0	0	0	pfam00226]---[COG0484]---[TIGR02349]---[cd06257]---[smart00271]---[PRK10767]---[PTZ00037]---[PRK14278]---[PRK14294]---[PRK14280]---[PRK14284]---[PRK14295]---[PRK14291]---[PRK14297]---[PRK14279]---[PRK14289]---[PRK14277]---[COG2214]---[PRK14298]---[PRK14276	pfam00226 DnaJ DnaJ domain. DnaJ domains (J-domains) are associated with hsp70 heat-shock system and it is thought that this domain mediates the interaction. DnaJ-domain is therefore part of a chaperone (protein folding) system. The T-antigens although not in Prosite are confirmed as DnaJ containing domains from literature.]---[COG0484 DnaJ DnaJ-class molecular chaperone with C-terminal Zn finger…
MMETSP0327-20121206|10016_1	583	High affinity nitrate transporter 2.5	Predicted protein	Phaeodactylum tricornutum (strain CCAP 1055/1)	0	0	0	0	0	0	0	GO:0015112]---[GO:0015113	nitrate transmembrane transporter activity]---[nitrite transmembrane transporter activity	GO:0016021	integral to membrane	PLN00028]---[TIGR00886]---[COG2223]---[pfam07690]---[cd06174]---[TIGR00891]---[COG2271	PLN00028 PLN00028 nitrate transmembrane transporter Provisional.]---[TIGR00886 2A0108 nitrite extrusion protein (nitrite facilitator). Transport and binding proteins Anions .]---[COG2223 NarK Nitrate/nitrite transporter Inorganic ion transport and metabolism .]---[pfam07690 MFS_1 Major Facilitator Superfamily. ]---[cd06174 MFS The Major Facilitator Superfamily (MFS) is a large and diverse group o…
MMETSP0327-20121206|10017_1	392	0	Predicted protein	Micromonas sp. (strain RCC299 / NOUM17)	0	0	0	0	0	0	0	GO:0003676]---[GO:0008270	nucleic acid binding]---[zinc ion binding	0	0	0	0
MMETSP0327-20121206|10018_1	210	0	Predicted protein	Phaeodactylum tricornutum (strain CCAP 1055/1)	0	0	0	0	0	GO:0006979	response to oxidative stress	GO:0020037]---[GO:0004601	heme binding]---[peroxidase activity	0	0	0	0
MMETSP0327-20121206|10019_1	431	0	Uncharacterized protein	Thalassiosira oceanica	0	0	0	0	0	0	0	0	0	0	0	0	0
MMETSP0327-20121206|1002_1	734	Probable methyltransferase TARBP1	Predicted protein	Thalassiosira pseudonana	0	0	0	0	0	GO:0001510]---[GO:0006396	RNA methylation]---[RNA processing	GO:0003723]---[GO:0008173	RNA binding]---[RNA methyltransferase activity	0	0	pfam00588]---[COG0566]---[PRK10864]---[PRK11081]---[TIGR00186	'pfam00588 SpoU_methylase SpoU rRNA Methylase family. This family of proteins probably use S-AdoMet.]---[COG0566 SpoU rRNA methylases Translation ribosomal structure and biogenesis .]---[PRK10864 PRK10864 putative methyltransferase Provisional.]---[PRK11081 PRK11081 tRNA guanosine-2''-O-methyltransferase Provisional.]---[TIGR00186 rRNA_methyl_3 rRNA methylase putative group 3. this is part of the…
MMETSP0327-20121206|10020_1	206	0	0	0	0	0	0	0	0	0	0	0	0	0	0	0	0
MMETSP0327-20121206|10021_1	830	Ubiquitin carboxyl-terminal hydrolase 5	Uncharacterized protein	Thalassiosira oceanica	3.4.19.12	Ubiquitinyl hydrolase 1.	0	0	0	GO:0006511	ubiquitin-dependent protein catabolic process	GO:0008234]---[GO:0004221]---[GO:0008270	cysteine-type peptidase activity]---[ubiquitin thiolesterase activity]---[zinc ion binding	0	0	COG5207]---[cd02658]---[cd02658]---[pfam00443]---[pfam00443]---[cd02257]---[cd02257]---[cd02257]---[cd02657]---[cd02668]---[pfam02148]---[cd00194]---[cd02659]---[pfam00627	COG5207 UBP14 Isopeptidase T Posttranslational modification protein turnover chaperones .]---[cd02658 Peptidase_C19B A subfamily of Peptidase C19. Peptidase C19 contains ubiquitinyl hydrolases. They are intracellular peptidases that remove ubiquitin molecules from polyubiquinated peptides by cleavage of isopeptide bonds. They hydrolyze bonds involving the carboxyl group of the C-terminal Gly resi…
MMETSP0327-20121206|10022_1	417	Short-chain dehydrogenase/reductase family 9C member 7	Retinol dehydrogenase	Frankia symbiont subsp. Datisca glomerata	0	0	0	0	0	0	0	GO:0004745	retinol dehydrogenase activity	0	0	cd09805]---[cd05374]---[cd05233]---[cd05324]---[COG1028]---[cd09806]---[cd05332]---[PRK06914]---[PRK06179]---[PRK08017]---[PRK06182]---[cd05354]---[cd05350]---[cd05325]---[cd08939]---[COG4221]---[cd08931]---[PRK05650]---[PRK09291]---[PRK08264	cd09805 type2_17beta_HSD-like_SDR_c human 17beta-hydroxysteroid dehydrogenase type 2 (type 2 17beta-HSD)-like classical (c) SDRs. 17beta-hydroxysteroid dehydrogenases are a group of isozymes that catalyze activation and inactivation of estrogen and androgens. This classical-SDR subgroup includes the human proteins type 2 17beta-HSD type 6 17beta-HSD type 2 11beta-HSD dehydrogenase/reductase SDR f…
MMETSP0327-20121206|10023_1	559	Uncharacterized protein sll1483	Beta-Ig-H3/fasciclin	Isosphaera pallida (strain ATCC 43644 / DSM 9630 / IS1B)	0	0	0	0	0	0	0	0	0	0	0	pfam02469]---[pfam02469]---[COG2335]---[COG2335]---[smart00554]---[smart00554	pfam02469 Fasciclin Fasciclin domain. This extracellular domain is found repeated four times in grasshopper fasciclin I as well as in proteins from mammals sea urchins plants yeast and bacteria.]---[COG2335 COG2335 Secreted and surface protein containing fasciclin-like repeats Cell envelope biogenesis outer membrane .]---[smart00554 FAS1 Four repeated domains in the Fasciclin I family of proteins…
MMETSP0327-20121206|10024_1	442	Ribosome maturation protein SBDS	Predicted protein (Fragment)	Phaeodactylum tricornutum (strain CCAP 1055/1)	0	0	0	0	0	GO:0042254	ribosome biogenesis	0	0	0	0	COG1500]---[TIGR00291]---[PTZ00448]---[PRK13760]---[pfam01172]---[pfam09377	COG1500 COG1500 Predicted exosome subunit Translation ribosomal structure and biogenesis .]---[TIGR00291 RNA_SBDS rRNA metabolism protein SBDS family. This protein family possibly universal in both archaea and eukaryotes appears to be involved in (ribosomal) RNA metabolism. Mutations in the human ortholog are associated with Shwachman-Bodian-Diamond syndrome Protein synthesis Other .]---[PTZ00448…
MMETSP0327-20121206|10025_1	496	Glutaryl-CoA dehydrogenase mitochondrial	Predicted protein	Phaeodactylum tricornutum (strain CCAP 1055/1)	1.3.8.6	Glutaryl-CoA dehydrogenase.	Amino-acid metabolism	lysine degradation	0	0	0	GO:0003995]---[GO:0050660	acyl-CoA dehydrogenase activity]---[flavin adenine dinucleotide binding	0	0	cd01151]---[COG1960]---[cd00567]---[cd01158]---[PLN02526]---[cd01156]---[cd01161]---[cd01160]---[PLN02519]---[cd01162]---[cd01157]---[pfam00441]---[PRK12341]---[pfam02771]---[PTZ00461]---[PRK03354]---[cd01153]---[cd01154]---[TIGR03207]---[cd01155	'cd01151 GCD Glutaryl-CoA dehydrogenase. Glutaryl-CoA dehydrogenase (GCD). GCD is an acyl-CoA dehydrogenase which catalyzes the oxidative decarboxylation of glutaryl-CoA to crotonyl-CoA and carbon dioxide in the catabolism of lysine hydroxylysine and tryptophan. It uses electron transfer flavoprotein (ETF) as an electron acceptor. GCD is a homotetramer. GCD deficiency leads to a severe neurologic…
MMETSP0327-20121206|10025_1	496	Glutaryl-CoA dehydrogenase mitochondrial	Predicted protein	Phaeodactylum tricornutum (strain CCAP 1055/1)	1.3.8.6	Glutaryl-CoA dehydrogenase.	Amino-acid metabolism	tryptophan metabolism	0	0	0	GO:0003995]---[GO:0050660	acyl-CoA dehydrogenase activity]---[flavin adenine dinucleotide binding	0	0	cd01151]---[COG1960]---[cd00567]---[cd01158]---[PLN02526]---[cd01156]---[cd01161]---[cd01160]---[PLN02519]---[cd01162]---[cd01157]---[pfam00441]---[PRK12341]---[pfam02771]---[PTZ00461]---[PRK03354]---[cd01153]---[cd01154]---[TIGR03207]---[cd01155	'cd01151 GCD Glutaryl-CoA dehydrogenase. Glutaryl-CoA dehydrogenase (GCD). GCD is an acyl-CoA dehydrogenase which catalyzes the oxidative decarboxylation of glutaryl-CoA to crotonyl-CoA and carbon dioxide in the catabolism of lysine hydroxylysine and tryptophan. It uses electron transfer flavoprotein (ETF) as an electron acceptor. GCD is a homotetramer. GCD deficiency leads to a severe neurologic…
MMETSP0327-20121206|10026_1	1254	0	Predicted protein	Thalassiosira pseudonana	0	0	0	0	0	0	0	GO:0005509	calcium ion binding	0	0	0	0
MMETSP0327-20121206|10027_1	467	0	Predicted protein	Phaeodactylum tricornutum (strain CCAP 1055/1)	0	0	0	0	0	GO:0008152	metabolic process	GO:0003824]---[GO:0003677]---[GO:0008270	catalytic activity]---[DNA binding]---[zinc ion binding	0	0	PLN03123]---[cd00141	PLN03123 PLN03123 poly ADP-ribose polymerase Provisional.]---[cd00141 NT_POLXc Nucleotidyltransferase (NT) domain of family X DNA Polymerases. X family polymerases fill in short gaps during DNA repair. They are relatively inaccurate enzymes and play roles in base excision repair in non-homologous end joining (NHEJ) which acts mainly to repair damage due to ionizing radiation and in V(D)J recombin…
MMETSP0327-20121206|10028_1	151	0	0	0	0	0	0	0	0	0	0	0	0	0	0	0	0
MMETSP0327-20121206|10029_1	154	0	0	0	0	0	0	0	0	0	0	0	0	0	0	0	0
MMETSP0327-20121206|1003_1	328	SufE-like protein chloroplastic	Cysteine desulfuration protein SufE (Plastid)	Galdieria sulphuraria	0	0	Cofactor biosynthesis	iron-sulfur cluster biosynthesis	0	0	0	0	0	0	0	COG2166]---[pfam02657]---[pfam01722]---[PRK09296]---[COG0271]---[TIGR03391]---[PLN02673	COG2166 sufE Cysteine desulfurase SufE subunit Posttranslational modification protein turnover chaperones .]---[pfam02657 SufE Fe-S metabolism associated domain. This family consists of the SufE-related proteins. These have been implicated in Fe-S metabolism and export).]---[pfam01722 BolA BolA-like protein. This family consist of the morphoprotein BolA from E. coli and its various homologues. In…
MMETSP0327-20121206|10030_1	525	0	Putative uncharacterized protein (Fragment)	Thalassiosira pseudonana	0	0	0	0	0	0	0	0	0	0	0	COG0625]---[pfam13409]---[pfam13417]---[cd00570]---[cd03055]---[PLN02378]---[PLN02817	'COG0625 Gst Glutathione S-transferase Posttranslational modification protein turnover chaperones .]---[pfam13409 GST_N_2 Glutathione S-transferase N-terminal domain. This family is closely related to pfam02798.]---[pfam13417 GST_N_3 Glutathione S-transferase N-terminal domain. ]---[cd00570 GST_N_family Glutathione S-transferase (GST) family N-terminal domain a large diverse group of cytosolic di…
MMETSP0327-20121206|10031_1	262	0	Predicted protein	Phaeodactylum tricornutum (strain CCAP 1055/1)	0	0	0	0	0	0	0	0	0	0	0	0	0
MMETSP0327-20121206|10032_1	433	Elongation factor Tu	Elongation factor Tu	Phaeodactylum tricornutum (strain CCAP 1055/1)	0	0	0	0	0	GO:0006184	GTP catabolic process	GO:0005525]---[GO:0003924]---[GO:0003746	GTP binding]---[GTPase activity]---[translation elongation factor activity	GO:0005622	intracellular	PRK00049]---[PRK12735]---[PRK12736]---[PLN03127]---[COG0050]---[TIGR00485]---[CHL00071]---[PLN03126]---[cd01884]---[pfam00009]---[COG5256]---[PRK12317]---[TIGR00483]---[cd03707]---[COG3276]---[cd00881]---[cd03697]---[PTZ00141]---[TIGR00475]---[cd01883	'PRK00049 PRK00049 elongation factor Tu Reviewed.]---[PRK12735 PRK12735 elongation factor Tu Reviewed.]---[PRK12736 PRK12736 elongation factor Tu Reviewed.]---[PLN03127 PLN03127 Elongation factor Tu Provisional.]---[COG0050 TufB GTPases - translation elongation factors Translation ribosomal structure and biogenesis .]---[TIGR00485 EF-Tu translation elongation factor TU. This model models ortholog…
MMETSP0327-20121206|10033_1	916	0	0	0	0	0	0	0	0	0	0	0	0	0	0	0	0
MMETSP0327-20121206|10034_1	296	Probable glutathione peroxidase 8	Putative uncharacterized protein	Phaeodactylum tricornutum (strain CCAP 1055/1)	1.11.1.9	Glutathione peroxidase.	0	0	0	GO:0006979	response to oxidative stress	GO:0004602	glutathione peroxidase activity	0	0	cd00340]---[COG0386]---[PRK10606]---[PLN02412]---[PLN02399]---[PTZ00256]---[TIGR02540]---[PTZ00056]---[pfam00255	cd00340 GSH_Peroxidase Glutathione (GSH) peroxidase family tetrameric selenoenzymes that catalyze the reduction of a variety of hydroperoxides including lipid peroxidases using GSH as a specific electron donor substrate. GSH peroxidase contains one selenocysteine residue per subunit which is involved in catalysis. Different isoenzymes are known in mammals which are involved in protection against …
MMETSP0327-20121206|10035_1	492	0	0	0	0	0	0	0	0	0	0	0	0	0	0	0	0
MMETSP0327-20121206|10036_1	64	0	0	0	0	0	0	0	0	0	0	0	0	0	0	0	0
MMETSP0327-20121206|10037_1	419	Pre-mRNA-splicing factor RBM22	Predicted protein (Fragment)	Phaeodactylum tricornutum (strain CCAP 1055/1)	0	0	0	0	0	0	0	GO:0000166]---[GO:0003723]---[GO:0008270	nucleotide binding]---[RNA binding]---[zinc ion binding	0	0	cd12224]---[cd00590]---[cd12354]---[cd12346]---[smart00360]---[cd12360]---[cd12399]---[cd12353]---[cd12324]---[pfam00076]---[cd12371]---[cd12305]---[cd12335]---[cd12355]---[cd12398]---[COG0724]---[cd12347]---[cd12570]---[cd12231]---[cd12370	'cd12224 RRM_RBM22 RNA recognition motif (RRM) found in Pre-mRNA-splicing factor RBM22 and similar proteins. This subgroup corresponds to the RRM of RBM22 (also known as RNA-binding motif protein 22 or Zinc finger CCCH domain-containing protein 16) a newly discovered RNA-binding motif protein which belongs to the SLT11 gene family. SLT11 gene encoding protein (Slt11p) is a splicing factor in yeas…
MMETSP0327-20121206|10038_1	684	0	Predicted protein	Phaeodactylum tricornutum (strain CCAP 1055/1)	0	0	0	0	0	0	0	GO:0005543	phospholipid binding	0	0	0	0
MMETSP0327-20121206|10039_1	501	Putative transferase caf17 mitochondrial	Predicted protein	Phaeodactylum tricornutum (strain CCAP 1055/1)	0	0	0	0	0	GO:0006546	glycine catabolic process	GO:0004047	aminomethyltransferase activity	GO:0005737	cytoplasm	COG0354]---[TIGR03317]---[pfam01571]---[PRK09559	COG0354 COG0354 Predicted aminomethyltransferase related to GcvT General function prediction only .]---[TIGR03317 ygfZ_signature folate-binding protein YgfZ. YgfZ is a protein from Escherichia coli homologous to the glycine cleavage system T protein or aminomethyltransferase GcvT (TIGR00528). Homologs of YgfZ other than members of the GcvT family share a well-conserved signature region that inclu…
MMETSP0327-20121206|1004_1	309	COBW domain-containing protein DDB_G0274527	Uncharacterized protein	Thalassiosira oceanica	0	0	0	0	0	0	0	0	0	0	0	COG0523]---[COG0523	COG0523 COG0523 Putative GTPases (G3E family) General function prediction only .
MMETSP0327-20121206|10040_1	132	50S ribosomal protein L28	Predicted protein (Fragment)	Phaeodactylum tricornutum (strain CCAP 1055/1)	0	0	0	0	0	GO:0006412	translation	GO:0003735	structural constituent of ribosome	GO:0005840	ribosome	pfam00830]---[COG0227]---[PRK00359]---[TIGR00009	pfam00830 Ribosomal_L28 Ribosomal L28 family. The ribosomal 28 family includes L28 proteins from bacteria and chloroplasts. The L24 protein from yeast also contains a region of similarity to prokaryotic L28 proteins. L24 from yeast is also found in the large ribosomal subunit.]---[COG0227 RpmB Ribosomal protein L28 Translation ribosomal structure and biogenesis .]---[PRK00359 rpmB 50S ribosomal p…
MMETSP0327-20121206|10041_1	625	0	Predicted protein	Thalassiosira pseudonana	0	0	0	0	0	GO:0006457]---[GO:0000413	protein folding]---[protein peptidyl-prolyl isomerization	GO:0003755	peptidyl-prolyl cis-trans isomerase activity	0	0	0	0
MMETSP0327-20121206|10042_1	506	UBX domain-containing protein 2	Predicted protein	Phaeodactylum tricornutum (strain CCAP 1055/1)	0	0	0	0	0	0	0	0	0	0	0	cd02958]---[smart00594]---[pfam00789]---[cd01767]---[cd01770]---[smart00166]---[pfam13899	cd02958 UAS UAS family UAS is a domain of unknown function. Most members of this family are uncharacterized proteins with similarity to FAS-associated factor 1 (FAF1) and ETEA because of the presence of a UAS domain N-terminal to a ubiquitin-associated UBX domain. FAF1 is a longer protein compared to the other members of this family having additional N-terminal domains a ubiquitin-associated UBA …
MMETSP0327-20121206|10043_1	1588	DNA repair protein UVH3	DNA repair enzyme (Fragment)	Thalassiosira pseudonana	0	0	0	0	0	GO:0090305]---[GO:0006289	nucleic acid phosphodiester bond hydrolysis]---[nucleotide-excision repair	GO:0004519]---[GO:0003697	endonuclease activity]---[single-stranded DNA binding	GO:0005634	nucleus	TIGR00600]---[cd09868]---[PTZ00217]---[smart00485]---[cd09869]---[cd09856]---[pfam00752]---[TIGR03674]---[cd09867]---[cd09870]---[cd09857]---[cd00128]---[TIGR00600]---[cd09868]---[cd09904]---[PTZ00217]---[smart00484]---[cd09869]---[cd09856]---[TIGR03674]---[PRK03980]---[pfam00867]---[cd09867]---[cd09870]---[cd09857]---[COG0258]---[cd09900]---[cd00128]---[cd09897]---[cd09906	'TIGR00600 rad2 DNA excision repair protein (rad2). All proteins in this family for which functions are known are flap endonucleases that generate the 3'' incision next to DNA damage as part of nucleotide excision repair. This family is related to many other flap endonuclease families including the fen1 family. This family is based on the phylogenomic analysis of JA Eisen (1999 Ph.D. Thesis Stanf…
MMETSP0327-20121206|10044_1	566	Chaperone protein HtpG	Predicted protein	Phaeodactylum tricornutum (strain CCAP 1055/1)	0	0	0	0	0	GO:0006457]---[GO:0006950	protein folding]---[response to stress	GO:0005524	ATP binding	0	0	PRK05218]---[COG0326]---[pfam00183]---[PTZ00130]---[PTZ00272]---[PTZ00272]---[PRK14083	PRK05218 PRK05218 heat shock protein 90 Provisional.]---[COG0326 HtpG Molecular chaperone HSP90 family Posttranslational modification protein turnover chaperones .]---[pfam00183 HSP90 Hsp90 protein. ]---[PTZ00130 PTZ00130 heat shock protein 90 Provisional.]---[PTZ00272 PTZ00272 heat shock protein 83 kDa (Hsp83) Provisional.]---[PRK14083 PRK14083 HSP90 family protein Provisional.
MMETSP0327-20121206|10045_1	202	0	Predicted protein	Thalassiosira pseudonana	0	0	0	0	0	0	0	GO:0005198	structural molecule activity	GO:0009507	chloroplast	0	0
MMETSP0327-20121206|10046_1	801	Alanine racemase	Alanine racemase	Phaeodactylum tricornutum (strain CCAP 1055/1)	5.1.1.1	Alanine racemase.	Amino-acid biosynthesis	D-alanine biosynthesis	D-alanine from L-alanine: step 1/1	GO:0006522	alanine metabolic process	GO:0008784	alanine racemase activity	0	0	cd00430]---[cd00430]---[COG0787]---[COG0787]---[PRK00053]---[PRK00053]---[TIGR00492]---[TIGR00492]---[cd06827]---[cd06827]---[pfam00842]---[smart01005]---[PRK11930]---[cd06825]---[cd06825]---[PRK13340]---[cd06826]---[PRK03646]---[PRK03646]---[pfam01168]---[pfam01168	cd00430 PLPDE_III_AR Type III Pyridoxal 5-phosphate (PLP)-Dependent Enzyme Alanine Racemase. This family includes predominantly bacterial alanine racemases (AR) some serine racemases (SerRac) and putative bifunctional enzymes containing N-terminal UDP-N-acetylmuramoyl-tripeptide D-alanyl-D-alanine ligase (murF) and C-terminal AR domains. These proteins are fold type III PLP-dependent enzymes that…
MMETSP0327-20121206|10047_1	204	0	Predicted protein	Phaeodactylum tricornutum (strain CCAP 1055/1)	0	0	0	0	0	0	0	0	0	0	0	0	0
MMETSP0327-20121206|10048_1	396	0	Predicted protein	Phaeodactylum tricornutum (strain CCAP 1055/1)	0	0	0	0	0	0	0	0	0	0	0	0	0
MMETSP0327-20121206|10049_1	760	Chitooligosaccharide deacetylase	Uncharacterized protein	Guillardia theta CCMP2712	0	0	0	0	0	GO:0005975	carbohydrate metabolic process	GO:0016810	hydrolase activity	acting on carbon-nitrogen (but not peptide) bonds	0	0	cd10958]---[cd10917]---[cd10959]---[pfam01522]---[COG0726]---[cd10954]---[cd10956]---[cd10950]---[cd10944]---[TIGR02764]---[cd10962]---[cd10941]---[TIGR04243]---[cd10967]---[cd10948]---[TIGR02884]---[TIGR02873]---[cd10943]---[cd10947]---[cd10960	cd10958 CE4_NodB_like_2 Catalytic NodB homology domain of uncharacterized chitin deacetylases and hypothetical proteins. This family includes some uncharacterized chitin deacetylases and hypothetical proteins mainly from eukaryotes. Although their biological function is unknown members in this family show high sequence homology to the catalytic NodB homology domain of Colletotrichum lindemuthianu…
MMETSP0327-20121206|1005_1	187	0	0	0	0	0	0	0	0	0	0	0	0	0	0	0	0
MMETSP0327-20121206|10050_1	904	0	Putative uncharacterized protein	Micromonospora sp. ATCC 39149	0	0	0	0	0	0	0	0	0	0	0	cd11574]---[cd11578]---[cd11573]---[cd04082]---[cd11575]---[cd09838]---[cd04083	cd11574 GH99 Glycoside hydrolase family 99 an endo-alpha-1 2-mannosidase. This family of glycoside hydrolases 99 (following the CAZY nomenclature) includes endo-alpha-1 2-mannosidase (EC 3.2.1.130) which is an important membrane-associated eukaryotic enzyme involved in the maturation of N-linked glycans. Specifically it cleaves mannoside linkages internal to N-linked glycan chains by hydrolyzing …
MMETSP0327-20121206|10051_1	533	WW domain-binding protein 4	Predicted protein	Phaeodactylum tricornutum (strain CCAP 1055/1)	0	0	0	0	0	0	0	GO:0003676]---[GO:0008270	nucleic acid binding]---[zinc ion binding	GO:0005634	nucleus	0	0
MMETSP0327-20121206|10052_1	404	0	Predicted protein	Phaeodactylum tricornutum (strain CCAP 1055/1)	0	0	0	0	0	0	0	0	0	0	0	0	0
MMETSP0327-20121206|10053_1	457	Trimethylguanosine synthase	Predicted protein	Phaeodactylum tricornutum (strain CCAP 1055/1)	0	0	0	0	0	GO:0009452]---[GO:0001510	RNA capping]---[RNA methylation	GO:0008168	methyltransferase activity	0	0	pfam09445	pfam09445 Methyltransf_15 RNA cap guanine-N2 methyltransferase. RNA cap guanine-N2 methyltransferases such as Schizosaccharomyces pombe Tgs1 and Giardia lamblia Tgs2 catalyze methylation of the exocyclic N2 amine of 7-methylguanosine.
MMETSP0327-20121206|10054_1	389	0	Uncharacterized protein (Fragment)	Dendroctonus ponderosae	0	0	0	0	0	0	0	0	0	0	0	COG1916]---[TIGR00261	COG1916 COG1916 Uncharacterized homolog of PrgY (pheromone shutdown protein) Function unknown .]---[TIGR00261 traB pheromone shutdown-related protein TraB. traB is a plasmid encoded gene that functions in the shutdown of the peptide sex pheromone cPD1 which is produced by the plasmid free recipient cell prior to conjugative transfer in Enterococcus faecalis. Once the recipient acquires the plasmi…
MMETSP0327-20121206|10055_1	758	Protein kinase 2	Predicted protein (Fragment)	Phaeodactylum tricornutum (strain CCAP 1055/1)	2.7.11.1	Non-specific serine/threonine protein kinase.	0	0	0	0	0	GO:0005524]---[GO:0004674	ATP binding]---[protein serine/threonine kinase activity	0	0	cd05123]---[cd05580]---[cd05584]---[cd05575]---[smart00220]---[cd05570]---[cd05583]---[cd05582]---[cd05571]---[cd05585]---[cd05603]---[cd05572]---[pfam00069]---[cd05589]---[cd05604]---[cd05578]---[cd05590]---[cd05591]---[cd05579]---[cd05595	cd05123 STKc_AGC Catalytic domain of AGC family Protein Serine/Threonine Kinases. Serine/Threonine Kinases (STKs) AGC (Protein Kinases A G and C) family catalytic (c) domain. STKs catalyze the transfer of the gamma-phosphoryl group from ATP to serine/threonine residues on protein substrates. The AGC family is part of a larger superfamily that includes the catalytic domains of other protein STKs p…
MMETSP0327-20121206|10056_1	418	Protein arginine N-methyltransferase 1.1	Predicted protein	Phaeodactylum tricornutum (strain CCAP 1055/1)	2.1.1.125	Histone-arginine N-methyltransferase.	0	0	0	0	0	GO:0008276	protein methyltransferase activity	GO:0005737	cytoplasm	PRK00517]---[pfam06325]---[cd02440]---[pfam13847]---[COG2264]---[TIGR00406]---[TIGR02072]---[pfam13659]---[pfam12847]---[COG4123]---[pfam13649]---[pfam08241]---[COG2263]---[COG2890]---[PRK09328]---[PRK11873]---[COG2242]---[COG2227]---[COG1189]---[TIGR00536	PRK00517 prmA ribosomal protein L11 methyltransferase Reviewed.]---[pfam06325 PrmA Ribosomal protein L11 methyltransferase (PrmA). This family consists of several Ribosomal protein L11 methyltransferase (EC 2.1.1.-) sequences.]---[cd02440 AdoMet_MTases S-adenosylmethionine-dependent methyltransferases (SAM or AdoMet-MTase) class I AdoMet-MTases are enzymes that use S-adenosyl-L-methionine (SAM or…
MMETSP0327-20121206|10057_1	420	TNF receptor-associated factor family protein DDB_G0273433/DDB_G0273509	Uncharacterized protein (Fragment)	Thalassiosira oceanica	0	0	0	0	0	0	0	GO:0008270	zinc ion binding	0	0	0	0
MMETSP0327-20121206|10058_1	798	0	Predicted protein	Phaeodactylum tricornutum (strain CCAP 1055/1)	0	0	0	0	0	GO:0006886]---[GO:0016192	intracellular protein transport]---[vesicle-mediated transport	0	0	GO:0030131	clathrin adaptor complex	cd09257]---[cd07954	cd09257 AP_muniscins_like_MHD Mu-homology domain (MHD) of muniscins adaptor proteins (AP) and similar proteins. This family corresponds to the MHD found in muniscins a novel family of endocytic adaptor proteins. The term muniscins has been assigned to name the MHD of proteins with both EFC/F-BAR domain and MHD. These two domains are responsible for the membrane-tubulation activity associated with…
MMETSP0327-20121206|10059_1	567	Protein RCC2 homolog	Predicted protein	Phaeodactylum tricornutum (strain CCAP 1055/1)	0	0	0	0	0	0	0	0	0	0	0	COG5184]---[COG5184]---[COG5184]---[pfam00415	COG5184 ATS1 Alpha-tubulin suppressor and related RCC1 domain-containing proteins Cell division and chromosome partitioning / Cytoskeleton .]---[pfam00415 RCC1 Regulator of chromosome condensation (RCC1) repeat.
MMETSP0327-20121206|1006_1	928	0	Uncharacterized protein	Thalassiosira oceanica	0	0	0	0	0	0	0	0	0	0	0	0	0
MMETSP0327-20121206|10060_1	602	0	Predicted protein	Phaeodactylum tricornutum (strain CCAP 1055/1)	0	0	0	0	0	0	0	0	0	0	0	pfam06203	pfam06203 CCT CCT motif. This short motif is found in a number of plant proteins. It is rich in basic amino acids and has been called a CCT motif after Co Col and Toc1. The CCT motif is about 45 amino acids long and contains a putative nuclear localisation signal within the second half of the CCT motif. Toc1 mutants have been identified in this region.
MMETSP0327-20121206|10061_1	310	0	Predicted protein	Phaeodactylum tricornutum (strain CCAP 1055/1)	0	0	0	0	0	0	0	0	0	0	0	0	0
MMETSP0327-20121206|10062_1	480	Galactokinase	Putative uncharacterized protein (Fragment)	Thalassiosira pseudonana	2.7.1.6	Galactokinase.	Carbohydrate metabolism	galactose metabolism	0	GO:0006012	galactose metabolic process	GO:0005524]---[GO:0004335	ATP binding]---[galactokinase activity	GO:0005737	cytoplasm	COG0153]---[PRK05101]---[PRK05322]---[TIGR00131]---[PRK03817]---[PRK00555]---[PLN02865]---[PTZ00290]---[PLN02521]---[pfam10509]---[pfam08544]---[COG1577]---[PTZ00298]---[PRK03926]---[TIGR00549	COG0153 GalK Galactokinase Carbohydrate transport and metabolism .]---[PRK05101 PRK05101 galactokinase Provisional.]---[PRK05322 PRK05322 galactokinase Provisional.]---[TIGR00131 gal_kin galactokinase. Galactokinase is a member of the GHMP kinases (Galactokinase Homoserine kinase Mevalonate kinase Phosphomevalonate kinase) and shares with them an amino-terminal domain probably related to ATP bind…
MMETSP0327-20121206|10063_1	442	Uroporphyrinogen decarboxylase	Uncharacterized protein	Thalassiosira oceanica	4.1.1.37	Uroporphyrinogen decarboxylase.	Porphyrin-containing compound metabolism	protoporphyrin-IX biosynthesis	coproporphyrinogen-III from 5-aminolevulinate: step 4/4	GO:0006779	porphyrin-containing compound biosynthetic process	GO:0004853	uroporphyrinogen decarboxylase activity	0	0	PLN02433]---[cd00717]---[TIGR01464]---[PRK00115]---[pfam01208]---[COG0407]---[cd03465]---[cd03307]---[PRK06252]---[cd00465]---[TIGR01463	PLN02433 PLN02433 uroporphyrinogen decarboxylase.]---[cd00717 URO-D Uroporphyrinogen decarboxylase (URO-D) is a dimeric cytosolic enzyme that decarboxylates the four acetate side chains of uroporphyrinogen III (uro-III) to create coproporphyrinogen III without requiring any prosthetic groups or cofactors. This reaction is located at the branching point of the tetrapyrrole biosynthetic pathway lea…
MMETSP0327-20121206|10064_1	522	0	Predicted protein	Thalassiosira pseudonana	0	0	0	0	0	0	0	GO:0016757	transferase activity	transferring glycosyl groups	0	0	0	0
MMETSP0327-20121206|10065_1	517	Kynurenine 3-monooxygenase	Predicted protein	Thalassiosira pseudonana	1.14.13.9	Kynurenine 3-monooxygenase.	Cofactor biosynthesis	NAD(+) biosynthesis	quinolinate from L-kynurenine: step 1/3	GO:0055114	oxidation-reduction process	GO:0016491	oxidoreductase activity	0	0	COG0654]---[PRK06753]---[PRK06847	COG0654 UbiH 2-polyprenyl-6-methoxyphenol hydroxylase and related FAD-dependent oxidoreductases Coenzyme metabolism / Energy production and conversion .]---[PRK06753 PRK06753 hypothetical protein Provisional.]---[PRK06847 PRK06847 hypothetical protein Provisional.
MMETSP0327-20121206|10066_1	268	Phosphatidylglycerophosphatase and protein-tyrosine phosphatase 1	Predicted protein	Thalassiosira pseudonana	3.1.3.16]---[3.1.3.27]---[3.1.3.48	Phosphoprotein phosphatase.]---[Phosphatidylglycerophosphatase.]---[Protein-tyrosine-phosphatase.	Phospholipid metabolism	phosphatidylglycerol biosynthesis	phosphatidylglycerol from CDP-diacylglycerol: step 2/2	GO:0035335	peptidyl-tyrosine dephosphorylation	GO:0004725]---[GO:0008138	protein tyrosine phosphatase activity]---[protein tyrosine/serine/threonine phosphatase activity	0	0	COG2453]---[cd00127]---[smart00195]---[PRK12361]---[pfam00782	'COG2453 CDC14 Predicted protein-tyrosine phosphatase Signal transduction mechanisms .]---[cd00127 DSPc Dual specificity phosphatases (DSP) Ser/Thr and Tyr protein phosphatases. Structurally similar to tyrosine-specific phosphatases but with a shallower active site cleft and a distinctive active site signature motif HCxxGxxR. Characterized as VHR- or Cdc25-like.]---[smart00195 DSPc Dual specifici…
MMETSP0327-20121206|10067_1	71	DNA-directed RNA polymerase III subunit RPC10	DNA-directed RNA polymerase subunit	Phaeodactylum tricornutum (strain CCAP 1055/1)	0	0	0	0	0	GO:0006351	transcription	DNA-dependent	GO:0003899]---[GO:0003676]---[GO:0008270	DNA-directed RNA polymerase activity]---[nucleic acid binding]---[zinc ion binding	GO:0005634	nucleus	pfam01096]---[smart00440]---[COG1594]---[TIGR01384	pfam01096 TFIIS_C Transcription factor S-II (TFIIS). ]---[smart00440 ZnF_C2C2 C2C2 Zinc finger. Nucleic-acid-binding motif in transcriptional elongation factor TFIIS and RNA polymerases.]---[COG1594 RPB9 DNA-directed RNA polymerase subunit M/Transcription elongation factor TFIIS Transcription .]---[TIGR01384 TFS_arch transcription factor S archaeal. This model describes archaeal transcription fac…
MMETSP0327-20121206|10068_1	305	0	Uncharacterized protein	Emiliania huxleyi CCMP1516	0	0	0	0	0	0	0	0	0	0	0	TIGR01993]---[COG1011]---[pfam13419]---[TIGR01509]---[COG0546]---[TIGR02253]---[pfam00702]---[COG0637]---[cd01427]---[pfam13242	'TIGR01993 Pyr-5-nucltdase pyrimidine 5''-nucleotidase. This family of proteins includes the SDT1/SSM1 gene from yeast which has been shown to code for a pyrimidine (UMP/CMP) 5''nucleotidase. The family spans plants fungi and a small number of bacteria. These enzymes are members of the haloacid dehalogenase (HAD) superfamily of hydrolases specifically the IA subfamily (variant 3 TIGR01509).]---[C…
MMETSP0327-20121206|10069_1	451	Mitochondrial inner membrane protein OXA1	Predicted protein (Fragment)	Phaeodactylum tricornutum (strain CCAP 1055/1)	0	0	0	0	0	GO:0051205	protein insertion into membrane	0	0	GO:0016021	integral to membrane	pfam02096]---[COG0706]---[TIGR03592]---[PRK02944]---[PRK00145]---[PRK01622]---[PRK01318]---[PRK02201]---[PRK01001]---[PRK01315]---[PRK03449	pfam02096 60KD_IMP 60Kd inner membrane protein. ]---[COG0706 YidC Preprotein translocase subunit YidC Intracellular trafficking and secretion .]---[TIGR03592 yidC_oxa1_cterm membrane protein insertase YidC/Oxa1 family C-terminal domain. This model describes full-length from some species and the C-terminal region only from other species of the YidC/Oxa1 family of proteins. This domain appears to b…
MMETSP0327-20121206|1007_1	417	0	Predicted protein	Phaeodactylum tricornutum (strain CCAP 1055/1)	0	0	0	0	0	0	0	0	0	0	0	0	0
MMETSP0327-20121206|10070_1	162	0	Predicted protein	Phaeodactylum tricornutum (strain CCAP 1055/1)	0	0	0	0	0	0	0	0	0	0	0	0	0
MMETSP0327-20121206|10071_1	307	Protein yippee-like At4g27745	Uncharacterized protein	Thalassiosira oceanica	0	0	0	0	0	0	0	0	0	0	0	pfam03226	pfam03226 Yippee Yippee putative zinc-binding protein.
MMETSP0327-20121206|10072_1	201	0	Uncharacterized protein	Emiliania huxleyi CCMP1516	0	0	0	0	0	0	0	0	0	0	0	0	0
MMETSP0327-20121206|10073_1	1130	Endo-1 3(4)-beta-glucanase 1	Beta-glucan elicitor receptor	Phaeodactylum tricornutum (strain CCAP 1055/1)	3.2.1.6	Endo-1 3(4)-beta-glucanase.	0	0	0	GO:0016998	cell wall macromolecule catabolic process	GO:0052861]---[GO:0052862	glucan endo-1	3-beta-glucanase activity	C-3 substituted reducing group]---[glucan endo-1	4-beta-glucanase activity	C-3 substituted reducing group	0	0	pfam03639]---[COG5498	pfam03639 Glyco_hydro_81 Glycosyl hydrolase family 81. Family of eukaryotic beta-1 3-glucanases. Within the Aspergillus fumigatus protein two perfectly conserved Glu residues (E550 or E554) have been proposed as putative nucleophiles of the active site of the Engl1 endoglucanase while the proton donor would be D475. The endo-beta-1 3-glucanase activity is essential for efficient spore release.]--…
MMETSP0327-20121206|10074_1	743	Leucine-rich repeat receptor-like serine/threonine-protein kinase At1g17230	LRR-GTPase of the ROCO family	Ectocarpus siliculosus	2.7.11.1	Non-specific serine/threonine protein kinase.	0	0	0	GO:0007264	small GTPase mediated signal transduction	GO:0005525	GTP binding	GO:0005622	intracellular	PLN00113]---[PLN00113]---[PLN00113]---[PLN00113]---[PLN00113]---[PLN00113]---[PLN00113]---[PLN03150]---[PLN03150]---[PLN03150]---[PLN03150]---[PLN03150]---[PLN03150]---[COG4886]---[COG4886]---[pfam13855	PLN00113 PLN00113 leucine-rich repeat receptor-like protein kinase Provisional.]---[PLN03150 PLN03150 hypothetical protein Provisional.]---[COG4886 COG4886 Leucine-rich repeat (LRR) protein Function unknown .]---[pfam13855 LRR_8 Leucine rich repeat.
MMETSP0327-20121206|10075_1	542	Phosphatidylinositol 4-phosphate 5-kinase 3	Predicted protein	Phaeodactylum tricornutum (strain CCAP 1055/1)	2.7.1.68	1-phosphatidylinositol-4-phosphate 5-kinase.	0	0	0	0	0	0	0	0	0	PLN03185]---[PLN03185]---[PLN03185]---[COG4642]---[COG4642]---[COG4642]---[COG4642	PLN03185 PLN03185 phosphatidylinositol phosphate kinase Provisional.]---[COG4642 COG4642 Uncharacterized protein conserved in bacteria Function unknown .
MMETSP0327-20121206|10076_1	420	GDP-mannose transporter GONST2	Predicted protein (Fragment)	Phaeodactylum tricornutum (strain CCAP 1055/1)	0	0	0	0	0	0	0	0	0	GO:0016021	integral to membrane	COG5070]---[TIGR00803	COG5070 VRG4 Nucleotide-sugar transporter Carbohydrate transport and metabolism / Posttranslational modification protein turnover chaperones / Intracellular trafficking and secretion .]---[TIGR00803 nst UDP-galactose transporter. The 10-12 TMS Nucleotide Sugar Transporters (TC 2.A.7.10)Nucleotide-sugar transporters (NSTs) are found in the Golgi apparatus and the endoplasmic reticulum of eukaryoti…
MMETSP0327-20121206|10077_1	437	0	Predicted protein	Phaeodactylum tricornutum (strain CCAP 1055/1)	0	0	0	0	0	0	0	0	0	0	0	pfam00856]---[smart00317	pfam00856 SET SET domain. SET domains are protein lysine methyltransferase enzymes. SET domains appear to be protein-protein interaction domains. It has been demonstrated that SET domains mediate interactions with a family of proteins that display similarity with dual-specificity phosphatases (dsPTPases). A subset of SET domains have been called PR domains. These domains are divergent in sequence…
MMETSP0327-20121206|10078_1	273	0	Predicted protein	Phaeodactylum tricornutum (strain CCAP 1055/1)	0	0	0	0	0	0	0	0	0	0	0	cd01248	cd01248 PH_PLC_ELMO1 Phospholipase C and Engulfment and cell motility protein 1 pleckstrin homology domain. The C-terminal region of ELMO1 the PH domain and Pro-rich sequences binds the SH3-containing region of DOCK2 forming a intermolecular five-helix bundle allowing for DOCK mediated Rac1 activation. ELMO1 a mammalian homolog of C. elegans CED-12 contains an N-terminal RhoG-binding region a ELM…
MMETSP0327-20121206|10079_1	777	0	Predicted protein	Thalassiosira pseudonana	0	0	0	0	0	0	0	0	0	0	0	0	0
MMETSP0327-20121206|1008_1	430	0	Predicted protein	Phaeodactylum tricornutum (strain CCAP 1055/1)	0	0	0	0	0	0	0	0	0	0	0	0	0
MMETSP0327-20121206|10080_1	359	0	0	0	0	0	0	0	0	0	0	0	0	0	0	0	0
MMETSP0327-20121206|10081_1	327	Protein YIF1A	Predicted protein	Phaeodactylum tricornutum (strain CCAP 1055/1)	0	0	0	0	0	0	0	0	0	0	0	pfam03878]---[COG5197	pfam03878 YIF1 YIF1. YIF1 (Yip1 interacting factor) is an integral membrane protein that is required for membrane fusion of ER derived vesicles. It also plays a role in the biogenesis of ER derived COPII transport vesicles.]---[COG5197 COG5197 Predicted membrane protein Function unknown .
MMETSP0327-20121206|10082_1	365	0	Predicted protein	Phaeodactylum tricornutum (strain CCAP 1055/1)	0	0	0	0	0	0	0	0	0	0	0	0	0
MMETSP0327-20121206|10083_1	393	Probable transaldolase	Transaldolase	Thalassiosira pseudonana	2.2.1.2	Transaldolase.	Carbohydrate degradation	pentose phosphate pathway	D-glyceraldehyde 3-phosphate and beta-D-fructose 6-phosphate from D-ribose 5-phosphate and D-xylulose 5-phosphate (non-oxidative stage): step 2/3	GO:0006098	pentose-phosphate shunt	GO:0004801	sedoheptulose-7-phosphate:D-glyceraldehyde-3-phosphate glyceronetransferase activity	0	0	PRK05269]---[PTZ00411]---[cd00957]---[TIGR00874]---[PRK12309]---[PRK12346]---[pfam00923]---[COG0176]---[cd00439]---[PRK01362]---[cd00956]---[TIGR00875]---[cd00955]---[PRK03343]---[PRK03903]---[TIGR00876]---[PRK09533	PRK05269 PRK05269 transaldolase B Provisional.]---[PTZ00411 PTZ00411 transaldolase-like protein Provisional.]---[cd00957 Transaldolase_TalAB Transaldolases including both TalA and TalB. Transaldolases including both TalA and TalB. The enzyme catalyses the reversible transfer of a dyhydroxyacetone moiety derived from fructose-6-phosphate to erythrose-4-phosphate yielding sedoheptulose-7-phosphate …
MMETSP0327-20121206|10084_1	950	Eukaryotic translation initiation factor 5B	Predicted protein (Fragment)	Phaeodactylum tricornutum (strain CCAP 1055/1)	0	0	0	0	0	GO:0006184	GTP catabolic process	GO:0005525]---[GO:0003924	GTP binding]---[GTPase activity	0	0	PRK04004]---[TIGR00491]---[COG0532]---[PRK14845]---[cd01887]---[PRK05306]---[cd03703]---[CHL00189]---[TIGR00487]---[pfam00009]---[cd00881]---[cd03701]---[TIGR00231]---[pfam11987]---[cd01889]---[TIGR00475]---[cd00882]---[COG0480]---[cd01890]---[cd04168	'PRK04004 PRK04004 translation initiation factor IF-2 Validated.]---[TIGR00491 aIF-2 translation initiation factor aIF-2/yIF-2. This model describes archaeal and eukaryotic orthologs of bacterial IF-2. Like IF-2 it helps convey the initiator tRNA to the ribosome although the initiator is N-formyl-Met in bacteria and Met here. This protein is not closely related to the subunits of eIF-2 of eukaryo…
MMETSP0327-20121206|10085_1	964	0	Predicted protein	Thalassiosira pseudonana	0	0	0	0	0	0	0	GO:0008270	zinc ion binding	0	0	0	0
MMETSP0327-20121206|10086_1	307	26S proteasome non-ATPase regulatory subunit 9	Predicted protein (Fragment)	Thalassiosira pseudonana	0	0	0	0	0	0	0	0	0	0	0	0	0
MMETSP0327-20121206|10087_1	535	0	Putative uncharacterized protein	Chlorella variabilis	0	0	0	0	0	GO:0007154	cell communication	GO:0035091	phosphatidylinositol binding	0	0	cd06859]---[cd06860]---[pfam00787]---[smart00312]---[cd06093]---[cd07596]---[cd07284]---[cd06862]---[cd07283]---[cd06863]---[cd06894]---[cd06865	cd06859 PX_SNX1_2_like The phosphoinositide binding Phox Homology domain of Sorting Nexins 1 and 2. The PX domain is a phosphoinositide (PI) binding module present in many proteins with diverse functions. Sorting nexins (SNXs) make up the largest group among PX domain containing proteins. They are involved in regulating membrane traffic and protein sorting in the endosomal system. The PX domain o…
MMETSP0327-20121206|10088_1	308	Protein S-acyltransferase 8	Predicted protein	Phaeodactylum tricornutum (strain CCAP 1055/1)	2.3.1.225	Protein S-acyltransferase.	0	0	0	0	0	GO:0008270	zinc ion binding	0	0	pfam01529]---[COG5273	pfam01529 zf-DHHC DHHC palmitoyltransferase. This family includes the well known DHHC zinc binding domain as well as three of the four conserved transmembrane regions found in this family of palmitoyltransferase enzymes.]---[COG5273 COG5273 Uncharacterized protein containing DHHC-type Zn finger General function prediction only .
MMETSP0327-20121206|10089_1	213	Vacuolar protein sorting-associated protein 29	Predicted protein	Phaeodactylum tricornutum (strain CCAP 1055/1)	3.1.3.3	Phosphoserine phosphatase.	0	0	0	0	0	GO:0016788	hydrolase activity	acting on ester bonds	0	0	cd07394]---[pfam12850]---[COG0622]---[TIGR00040]---[cd00841]---[PRK09453	'cd07394 MPP_Vps29 Homo sapiens Vps29 and related proteins metallophosphatase domain. Vps29 (vacuolar sorting protein 29) also known as vacuolar membrane protein Pep11 is a subunit of the retromer complex which is responsible for the retrieval of mannose-6-phosphate receptors (MPRs) from the endosomes for retrograde transport back to the Golgi. Vps29 has a phosphoesterase fold that acts as a prot…
MMETSP0327-20121206|1009_1	528	0	Predicted protein	Phaeodactylum tricornutum (strain CCAP 1055/1)	0	0	0	0	0	0	0	0	0	0	0	0	0
MMETSP0327-20121206|10090_1	203	0	0	0	0	0	0	0	0	0	0	0	0	0	0	0	0
MMETSP0327-20121206|10091_1	343	4-hydroxy-tetrahydrodipicolinate synthase	Dihydrodipicolinate synthase	Thalassiosira pseudonana	4.3.3.7	4-hydroxy-tetrahydrodipicolinate synthase.	Amino-acid biosynthesis	L-lysine biosynthesis via DAP pathway	(S)-tetrahydrodipicolinate from L-aspartate: step 3/4	GO:0009089	lysine biosynthetic process via diaminopimelate	GO:0008840	dihydrodipicolinate synthase activity	0	0	PRK03170]---[cd00950]---[PLN02417]---[COG0329]---[cd00408]---[TIGR00674]---[pfam00701]---[TIGR02313]---[cd00954]---[PRK04147]---[TIGR00683]---[cd00951]---[PRK03620]---[TIGR03249]---[cd00953]---[cd00952	'PRK03170 PRK03170 dihydrodipicolinate synthase Provisional.]---[cd00950 DHDPS Dihydrodipicolinate synthase (DHDPS). Dihydrodipicolinate synthase (DHDPS) is a key enzyme in lysine biosynthesis. It catalyzes the aldol condensation of L-aspartate-beta- semialdehyde and pyruvate to dihydropicolinic acid via a Schiff base formation between pyruvate and a lysine residue. The functional enzyme is a hom…
MMETSP0327-20121206|10093_1	420	Uncharacterized protein MJ1055	Nad-dependent epimerase/dehydratase	Phaeodactylum tricornutum (strain CCAP 1055/1)	0	0	0	0	0	GO:0005975]---[GO:0044237	carbohydrate metabolic process]---[cellular metabolic process	GO:0050662]---[GO:0016857	coenzyme binding]---[racemase and epimerase activity	acting on carbohydrates and derivatives	0	0	cd05253]---[cd05256]---[COG0451]---[cd05246]---[cd05247]---[pfam01370]---[cd05230]---[COG1087]---[TIGR01181]---[TIGR01179]---[cd05264]---[cd08946]---[COG1088]---[cd05258]---[cd05234]---[PLN02240]---[cd05257]---[cd05260]---[PRK10675]---[cd05273	'cd05253 UDP_GE_SDE_e UDP glucuronic acid epimerase extended (e) SDRs. This subgroup contains UDP-D-glucuronic acid 4-epimerase an extended SDR which catalyzes the conversion of UDP-alpha-D-glucuronic acid to UDP-alpha-D-galacturonic acid. This group has the SDR''s canonical catalytic tetrad and the TGxxGxxG NAD-binding motif of the extended SDRs. Extended SDRs are distinct from classical SDRs. I…
activities including the metabolism of steroids cofactors carbohydrates lipids aromatic compounds and amino acids and act in redox sensing. Classical SDRs have an TGXXX AG XG cofactor binding motif and a YXXXK active site motif with the Tyr residue of the active site motif serving as a critical catalytic residue (Tyr-151 human 15-hydroxyprostaglandin dehydrogenase numbering). In addition to the T…
MMETSP0327-20121206|10094_1	357	0	0	0	0	0	0	0	0	0	0	0	0	0	0	0	0
MMETSP0327-20121206|10095_1	866	Rab proteins geranylgeranyltransferase component A 1	Predicted protein	Phaeodactylum tricornutum (strain CCAP 1055/1)	0	0	0	0	0	0	0	0	0	0	0	pfam00996]---[pfam00996]---[COG5044]---[COG5044]---[PTZ00363]---[PTZ00363	pfam00996 GDI GDP dissociation inhibitor. ]---[COG5044 MRS6 RAB proteins geranylgeranyltransferase component A (RAB escort protein) Posttranslational modification protein turnover chaperones .]---[PTZ00363 PTZ00363 rab-GDP dissociation inhibitor Provisional.
MMETSP0327-20121206|10096_1	459	3-oxoacyl- acyl-carrier-protein synthase 1	Predicted protein	Thalassiosira pseudonana	2.3.1.41	Beta-ketoacyl- acyl-carrier-protein synthase I.	Lipid metabolism	fatty acid biosynthesis	0	0	0	GO:0016740	transferase activity	0	0	PRK07967]---[cd00834]---[COG0304]---[TIGR03150]---[PRK07314]---[PRK06333]---[PTZ00050]---[PLN02836]---[PRK08439]---[PRK09116]---[PRK08722]---[PRK07910]---[cd00828]---[cd00825]---[PLN02787]---[PRK06501]---[PRK14691]---[PRK09185]---[PRK07103]---[cd00833	PRK07967 PRK07967 3-oxoacyl-(acyl carrier protein) synthase I Reviewed.]---[cd00834 KAS_I_II Beta-ketoacyl-acyl carrier protein (ACP) synthase (KAS) type I and II. KASs are responsible for the elongation steps in fatty acid biosynthesis. KASIII catalyses the initial condensation and KAS I and II catalyze further elongation steps by Claisen condensation of malonyl-acyl carrier protein (ACP) with a…
MMETSP0327-20121206|10097_1	297	0	0	0	0	0	0	0	0	0	0	0	0	0	0	0	0
MMETSP0327-20121206|10098_1	431	0	Uncharacterized protein	Thalassiosira oceanica	0	0	0	0	0	0	0	GO:0008146	sulfotransferase activity	GO:0016021	integral to membrane	0	0
MMETSP0327-20121206|10099_1	948	Pre-mRNA-splicing factor CWC22	Predicted protein (Fragment)	Phaeodactylum tricornutum (strain CCAP 1055/1)	0	0	0	0	0	GO:0016070	RNA metabolic process	GO:0003677]---[GO:0003723	DNA binding]---[RNA binding	0	0	smart00544]---[pfam02847]---[pfam02854]---[smart00543	smart00544 MA3 Domain in DAP-5 eIF4G MA-3 and other proteins. Highly alpha-helical. May contain repeats and/or regions similar to MIF4G domains Ponting (TIBS) Novel eIF4G domain homologues in press.]---[pfam02847 MA3 MA3 domain. Domain in DAP-5 eIF4G MA-3 and other proteins. Highly alpha-helical. May contain repeats and/or regions similar to MIF4G domains.]---[pfam02854 MIF4G MIF4G domain. MIF4G …
MMETSP0327-20121206|101_1	286	0	0	0	0	0	0	0	0	0	0	0	0	0	0	0	0
MMETSP0327-20121206|1010_1	612	0	0	0	0	0	0	0	0	0	0	0	0	0	0	0	0
MMETSP0327-20121206|10100_1	521	Telomerase Cajal body protein 1	Predicted protein	Phaeodactylum tricornutum (strain CCAP 1055/1)	0	0	0	0	0	0	0	0	0	0	0	0	0
MMETSP0327-20121206|10101_1	518	0	Predicted protein	Phaeodactylum tricornutum (strain CCAP 1055/1)	0	0	0	0	0	0	0	GO:0008146	sulfotransferase activity	GO:0016021	integral to membrane	0	0
MMETSP0327-20121206|10102_1	96	0	0	0	0	0	0	0	0	0	0	0	0	0	0	0	0
MMETSP0327-20121206|10103_1	296	0	0	0	0	0	0	0	0	0	0	0	0	0	0	0	0
MMETSP0327-20121206|10104_1	246	0	0	0	0	0	0	0	0	0	0	0	0	0	0	0	0
MMETSP0327-20121206|10105_1	291	0	Predicted protein	Phaeodactylum tricornutum (strain CCAP 1055/1)	0	0	0	0	0	GO:0006810	transport	0	0	GO:0016021	integral to membrane	0	0
MMETSP0327-20121206|10106_1	281	Disulfide-bond oxidoreductase YghU	Uncharacterized protein	Guillardia theta CCMP2712	0	0	0	0	0	0	0	0	0	0	0	PRK11752]---[cd10292]---[PRK13972]---[COG0625]---[cd03178]---[cd03048]---[cd10291]---[cd10293]---[cd03057]---[cd03046]---[cd00570]---[cd03206]---[cd03056]---[pfam13410]---[pfam00043]---[cd00299]---[cd03196]---[pfam13409]---[cd03050]---[cd03045	'PRK11752 PRK11752 putative S-transferase Provisional.]---[cd10292 GST_C_YghU_like C-terminal alpha helical domain of Escherichia coli Yghu Glutathione S-transferases and related uncharacterized proteins. Glutathione S-transferase (GST) C-terminal domain family YghU-like subfamily composed of the Escherichia coli YghU and related proteins. GSTs are cytosolic dimeric proteins involved in cellular …
ation of glutathione (GSH) with a wide range of endogenous and xenobiotic alkylating agents including carcinogens therapeutic drugs environmental toxins and products of oxidative stress. GSTs also show GSH peroxidase activity and are involved in the synthesis of prostaglandins and leukotrienes. The GST fold contains an N-terminal thioredoxin-fold domain and a C-terminal alpha helical domain with …
MMETSP0327-20121206|10107_1	85	0	0	0	0	0	0	0	0	0	0	0	0	0	0	0	0
MMETSP0327-20121206|10108_1	446	Protein phosphatase 1 regulatory subunit pprA	Uncharacterized protein	Thalassiosira oceanica	0	0	0	0	0	0	0	0	0	0	0	COG4886]---[COG4886]---[cd00116]---[pfam13855]---[pfam13855]---[pfam12799]---[pfam12799	COG4886 COG4886 Leucine-rich repeat (LRR) protein Function unknown .]---[cd00116 LRR_RI Leucine-rich repeats (LRRs) ribonuclease inhibitor (RI)-like subfamily. LRRs are 20-29 residue sequence motifs present in many proteins that participate in protein-protein interactions and have different functions and cellular locations. LRRs correspond to structural units consisting of a beta strand (LxxLxLxx…
MMETSP0327-20121206|10109_1	441	0	0	0	0	0	0	0	0	0	0	0	0	0	0	0	0
MMETSP0327-20121206|1011_1	486	0	Putative uncharacterized protein	Ectocarpus siliculosus	0	0	0	0	0	0	0	GO:0005215	transporter activity	GO:0005622	intracellular	0	0
MMETSP0327-20121206|10110_1	384	Cyclin-B2-1	Putative uncharacterized protein	Thalassiosira pseudonana	0	0	0	0	0	GO:0007049]---[GO:0051301]---[GO:0000079	cell cycle]---[cell division]---[regulation of cyclin-dependent protein kinase activity	0	0	GO:0005634	nucleus	pfam00134]---[COG5024]---[cd00043]---[cd00043]---[smart00385]---[smart00385]---[pfam02984	pfam00134 Cyclin_N Cyclin N-terminal domain. Cyclins regulate cyclin dependent kinases (CDKs). Human cyclin-O is a Uracil-DNA glycosylase that is related to other cyclins. Cyclins contain two domains of similar all-alpha fold of which this family corresponds with the N-terminal domain.]---[COG5024 COG5024 Cyclin Cell division and chromosome partitioning .]---[cd00043 CYCLIN Cyclin box fold. Prote…
MMETSP0327-20121206|10111_1	559	Double-strand break repair protein MRE11	Mre11 DNA repair/recombination protein	Phaeodactylum tricornutum (strain CCAP 1055/1)	0	0	0	0	0	GO:0006302	double-strand break repair	GO:0004519]---[GO:0004527]---[GO:0030145	endonuclease activity]---[exonuclease activity]---[manganese ion binding	GO:0005634	nucleus	TIGR00583]---[pfam04152]---[cd00840	'TIGR00583 mre11 DNA repair protein (mre11). All proteins in this family for which functions are known are subunits of a nuclease complex made up of multiple proteins including MRE11 and RAD50 homologs. The functions of this nuclease complex include recombinational repair and non-homolgous end joining. This family is based on the phylogenomic analysis of JA Eisen (1999 Ph.D. Thesis Stanford Unive…
MMETSP0327-20121206|10112_1	563	0	Predicted protein	Phaeodactylum tricornutum (strain CCAP 1055/1)	0	0	0	0	0	0	0	0	0	0	0	0	0
MMETSP0327-20121206|10113_1	487	0	Predicted protein	Phaeodactylum tricornutum (strain CCAP 1055/1)	0	0	0	0	0	0	0	0	0	0	0	cd00177	cd00177 START Lipid-binding START domain of mammalian STARD1-STARD15 and related proteins. This family includes the steroidogenic acute regulatory protein (StAR)-related lipid transfer (START) domains of mammalian STARD1-STARD15 and related domains such as the START domain of the Arabidopsis homeobox protein GLABRA 2. The mammalian STARDs are grouped into 8 subfamilies. This family belongs to the…
MMETSP0327-20121206|10114_1	231	0	Predicted protein	Phaeodactylum tricornutum (strain CCAP 1055/1)	0	0	0	0	0	0	0	0	0	0	0	0	0
MMETSP0327-20121206|10115_1	399	ALA-interacting subunit 1	Predicted protein	Phaeodactylum tricornutum (strain CCAP 1055/1)	0	0	0	0	0	0	0	0	0	GO:0016020	membrane	pfam03381]---[COG5035	pfam03381 CDC50 LEM3 (ligand-effect modulator 3) family / CDC50 family. Members of this family have been predicted to contain transmembrane helices. The family member LEM3 is a ligand-effect modulator mutation of which increases glucocorticoid receptor activity in response to dexamethasone and also confers increased activity on other intracellular receptors including the progesterone oestrogen an…
MMETSP0327-20121206|10116_1	510	7-dehydrocholesterol reductase	Uncharacterized protein	Thalassiosira oceanica	1.3.1.21	7-dehydrocholesterol reductase.	Lipid metabolism	steroid biosynthesis	0	0	0	0	0	GO:0016020	membrane	pfam01222]---[COG2020	pfam01222 ERG4_ERG24 Ergosterol biosynthesis ERG4/ERG24 family. ]---[COG2020 STE14 Putative protein-S-isoprenylcysteine methyltransferase Posttranslational modification protein turnover chaperones .
MMETSP0327-20121206|10117_1	466	0	0	0	0	0	0	0	0	0	0	0	0	0	0	0	0
MMETSP0327-20121206|10118_1	546	Argininosuccinate lyase 2	Predicted protein	Phaeodactylum tricornutum (strain CCAP 1055/1)	4.3.2.1	Argininosuccinate lyase.	Amino-acid biosynthesis	L-arginine biosynthesis	L-arginine from L-ornithine and carbamoyl phosphate: step 3/3	0	0	GO:0005524]---[GO:0046872	ATP binding]---[metal ion binding	0	0	PRK07206]---[pfam13535]---[PRK02186]---[COG0439]---[TIGR00877]---[pfam01071]---[COG0151]---[pfam02655]---[PRK00885	'PRK07206 PRK07206 hypothetical protein Provisional.]---[pfam13535 ATP-grasp_4 ATP-grasp domain. This family includes a diverse set of enzymes that possess ATP-dependent carboxylate-amine ligase activity.]---[PRK02186 PRK02186 argininosuccinate lyase Provisional.]---[COG0439 AccC Biotin carboxylase Lipid metabolism .]---[TIGR00877 purD phosphoribosylamine--glycine ligase. Alternate name glycinami…
MMETSP0327-20121206|10119_1	622	Major facilitator superfamily domain-containing protein 5	Putative uncharacterized protein (Fragment)	Thalassiosira pseudonana	0	0	0	0	0	0	0	0	0	0	0	pfam05631]---[pfam07690	pfam05631 DUF791 Protein of unknown function (DUF791). This family consists of several eukaryotic proteins of unknown function.]---[pfam07690 MFS_1 Major Facilitator Superfamily.
MMETSP0327-20121206|1012_1	697	0	Predicted protein	Phaeodactylum tricornutum (strain CCAP 1055/1)	0	0	0	0	0	0	0	0	0	0	0	0	0
MMETSP0327-20121206|10120_1	461	0	Predicted protein	Phaeodactylum tricornutum (strain CCAP 1055/1)	0	0	0	0	0	0	0	0	0	0	0	0	0
MMETSP0327-20121206|10121_1	275	0	Uncharacterized protein	Thalassiosira oceanica	0	0	0	0	0	0	0	0	0	0	0	0	0
MMETSP0327-20121206|10122_1	562	Probable translation initiation factor eIF-2B subunit epsilon	Predicted protein	Phaeodactylum tricornutum (strain CCAP 1055/1)	0	0	0	0	0	0	0	GO:0016740	transferase activity	0	0	cd04652]---[cd05787]---[cd03356]---[cd03356]---[cd02507]---[COG1208]---[COG1208]---[cd03352]---[cd02523]---[cd04198]---[PRK00892	cd04652 LbH_eIF2B_gamma_C eIF-2B gamma subunit C-terminal Left-handed parallel beta-Helix (LbH) domain eIF-2B is a eukaryotic translation initiator a guanine nucleotide exchange factor (GEF) composed of five different subunits (alpha beta gamma delta and epsilon). eIF2B is important for regenerating GTP-bound eIF2 during the initiation process. This event is obligatory for eIF2 to bind initiator …
MMETSP0327-20121206|10123_1	368	Replication factor C subunit 3	Predicted protein	Phaeodactylum tricornutum (strain CCAP 1055/1)	0	0	0	0	0	GO:0006260	DNA replication	GO:0003677	DNA binding	0	0	PRK12402]---[PRK00440]---[pfam08542]---[PRK04132]---[PRK04132]---[PLN03025]---[PHA02544]---[COG0470]---[TIGR00678]---[COG2812]---[PRK14962]---[PRK14961]---[PRK14953	'PRK12402 PRK12402 replication factor C small subunit 2 Reviewed.]---[PRK00440 rfc replication factor C small subunit Reviewed.]---[pfam08542 Rep_fac_C Replication factor C C-terminal domain. This is the C-terminal domain of RFC (replication factor-C) protein of the clamp loader complex which binds to the DNA sliding clamp (proliferating cell nuclear antigen PCNA). The five modules of RFC assembl…
MMETSP0327-20121206|10124_1	350	0	Predicted protein	Thalassiosira pseudonana	0	0	0	0	0	0	0	0	0	0	0	0	0
MMETSP0327-20121206|10125_1	557	0	Predicted protein	Phaeodactylum tricornutum (strain CCAP 1055/1)	0	0	0	0	0	0	0	0	0	0	0	0	0
MMETSP0327-20121206|10126_1	1457	0	Predicted protein	Phaeodactylum tricornutum (strain CCAP 1055/1)	0	0	0	0	0	0	0	GO:0005509	calcium ion binding	0	0	0	0
MMETSP0327-20121206|10127_1	439	Lissencephaly-1 homolog	Lissencephaly-1 homolog	Phaeodactylum tricornutum (strain CCAP 1055/1)	0	0	0	0	0	GO:0051301]---[GO:0006928]---[GO:0000132]---[GO:0007067]---[GO:0006810	cell division]---[cellular component movement]---[establishment of mitotic spindle orientation]---[mitosis]---[transport	0	0	GO:0005737]---[GO:0005874]---[GO:0005875]---[GO:0005815	cytoplasm]---[microtubule]---[microtubule associated complex]---[microtubule organizing center	cd00200]---[cd00200]---[COG2319]---[COG2319]---[COG2319]---[COG2319]---[COG2319]---[COG2319]---[COG2319]---[COG2319]---[COG2319]---[smart00320]---[smart00320]---[smart00320]---[pfam00400]---[pfam00400]---[pfam00400]---[PLN00181]---[PLN00181]---[PTZ00420	cd00200 WD40 WD40 domain found in a number of eukaryotic proteins that cover a wide variety of functions including adaptor/regulatory modules in signal transduction pre-mRNA processing and cytoskeleton assembly typically contains a GH dipeptide 11-24 residues from its N-terminus and the WD dipeptide at its C-terminus and is 40 residues long hence the name WD40 between GH and WD lies a conserved c…
MMETSP0327-20121206|10128_1	1010	Pentatricopeptide repeat-containing protein At1g63150	Predicted protein	Phaeodactylum tricornutum (strain CCAP 1055/1)	0	0	0	0	0	0	0	0	0	0	0	0	0
MMETSP0327-20121206|10129_1	385	Acyl-CoA-binding domain-containing protein 1	UPI0002B41E97 related cluster	unknown	0	0	0	0	0	0	0	0	0	0	0	cd00204]---[cd00204]---[cd00204]---[pfam12796]---[pfam12796]---[pfam12796]---[pfam00887]---[cd00435]---[pfam00023]---[COG0666]---[COG0666]---[COG0666]---[pfam13637]---[PHA03095]---[PHA03095]---[PTZ00322]---[pfam13857]---[PHA03100	'cd00204 ANK ankyrin repeats ankyrin repeats mediate protein-protein interactions in very diverse families of proteins. The number of ANK repeats in a protein can range from 2 to over 20 (ankyrins for example). ANK repeats may occur in combinations with other types of domains. The structural repeat unit contains two antiparallel helices and a beta-hairpin repeats are stacked in a superhelical arr…
MMETSP0327-20121206|1013_1	550	0	Predicted protein	Thalassiosira pseudonana	0	0	0	0	0	0	0	GO:0004871	signal transducer activity	0	0	0	0
MMETSP0327-20121206|10130_1	179	0	Uncharacterized protein	Thalassiosira oceanica	0	0	0	0	0	0	0	0	0	0	0	0	0
MMETSP0327-20121206|10131_1	191	N-alpha-acetyltransferase 50	Predicted protein (Fragment)	Phaeodactylum tricornutum (strain CCAP 1055/1)	0	0	0	0	0	0	0	GO:0008080	N-acetyltransferase activity	0	0	COG0456]---[pfam00583]---[TIGR01575	COG0456 RimI Acetyltransferases General function prediction only .]---[pfam00583 Acetyltransf_1 Acetyltransferase (GNAT) family. This family contains proteins with N-acetyltransferase functions such as Elp3-related proteins.]---[TIGR01575 rimI ribosomal-protein-alanine acetyltransferase. Members of this model belong to the GCN5-related N-acetyltransferase (GNAT) superfamily. This model covers pro…
MMETSP0327-20121206|10132_1	574	UDP-galactose fucoside alpha-3-galactosyltransferase	Predicted protein	Phaeodactylum tricornutum (strain CCAP 1055/1)	2.4.1.37	Fucosylgalactoside 3-alpha-galactosyltransferase.	Protein modification	protein glycosylation	0	0	0	0	0	0	0	pfam03407	pfam03407 Nucleotid_trans Nucleotide-diphospho-sugar transferase. Proteins in this family have been been predicted to be nucleotide-diphospho-sugar transferases.
MMETSP0327-20121206|10133_1	785	0	Predicted protein	Phaeodactylum tricornutum (strain CCAP 1055/1)	0	0	0	0	0	0	0	0	0	0	0	0	0
MMETSP0327-20121206|10134_1	665	Beta-adrenergic receptor kinase 2	Predicted protein	Phaeodactylum tricornutum (strain CCAP 1055/1)	2.7.11.15	Beta-adrenergic-receptor kinase.	0	0	0	0	0	GO:0005524]---[GO:0004674	ATP binding]---[protein serine/threonine kinase activity	0	0	cd05123]---[cd05577]---[cd05606]---[cd05580]---[smart00220]---[cd05605]---[cd05633]---[cd05578]---[cd05608]---[cd05632]---[cd05631]---[cd05630]---[pfam00069]---[cd05579]---[cd05583]---[cd05607]---[cd05581]---[cd05570]---[cd05575]---[cd05572	'cd05123 STKc_AGC Catalytic domain of AGC family Protein Serine/Threonine Kinases. Serine/Threonine Kinases (STKs) AGC (Protein Kinases A G and C) family catalytic (c) domain. STKs catalyze the transfer of the gamma-phosphoryl group from ATP to serine/threonine residues on protein substrates. The AGC family is part of a larger superfamily that includes the catalytic domains of other protein STKs …
to serine/threonine residues on protein substrates. The MAST kinase subfamily is part of a larger superfamily that includes the catalytic domains of other protein STKs protein tyrosine kinases RIO kinases aminoglycoside phosphotransferase choline kinase and phosphoinositide 3-kinase. The MAST kinase subfamily includes MAST kinases MAST-like (MASTL) kinases and fungal kinases with similarity to Sa…
MMETSP0327-20121206|10135_1	456	Saccharopine dehydrogenase-like oxidoreductase	Putative uncharacterized protein	Aureococcus anophagefferens	0	0	0	0	0	0	0	GO:0016491	oxidoreductase activity	0	0	COG3268]---[pfam03435	COG3268 COG3268 Uncharacterized conserved protein Function unknown .]---[pfam03435 Saccharop_dh Saccharopine dehydrogenase. This family comprised of three structural domains that can not be separated in the linear sequence. In some organisms this enzyme is found as a bifunctional polypeptide with lysine ketoglutarate reductase. The saccharopine dehydrogenase can also function as a saccharopine re…
MMETSP0327-20121206|10136_1	341	0	PKD domain containing protein	Herpetosiphon aurantiacus (strain ATCC 23779 / DSM 785)	0	0	0	0	0	GO:0005975	carbohydrate metabolic process	GO:0016901]---[GO:0048038	oxidoreductase activity	acting on the CH-OH group of donors	quinone or similar compound as acceptor]---[quinone binding	0	0	0	0
MMETSP0327-20121206|10137_1	616	Enhancer of polycomb homolog 2	Predicted protein	Phaeodactylum tricornutum (strain CCAP 1055/1)	0	0	0	0	0	0	0	0	0	GO:0032777	Piccolo NuA4 histone acetyltransferase complex	0	0
MMETSP0327-20121206|10138_1	201	0	0	0	0	0	0	0	0	0	0	0	0	0	0	0	0
MMETSP0327-20121206|10139_1	278	TATA-box-binding protein 2	Predicted protein	Phaeodactylum tricornutum (strain CCAP 1055/1)	0	0	0	0	0	GO:0006352	transcription initiation	DNA-dependent	GO:0003677	DNA binding	0	0	PLN00062]---[cd04516]---[cd00652]---[cd00652]---[COG2101]---[COG2101]---[COG2101]---[PRK00394]---[PRK00394]---[cd04518]---[cd04517]---[pfam00352]---[pfam00352	'PLN00062 PLN00062 TATA-box-binding protein Provisional.]---[cd04516 TBP_eukaryotes eukaryotic TATA box binding protein (TBP) Present in archaea and eukaryotes TBPs are transcription factors that recognize promoters and initiate transcription. TBP has been shown to be an essential component of three different transcription initiation complexes SL1 TFIID and TFIIIB directing transcription by RNA p…
MMETSP0327-20121206|1014_1	387	Sperm motility kinase 2B	Predicted protein	Phaeodactylum tricornutum (strain CCAP 1055/1)	2.7.11.1	Non-specific serine/threonine protein kinase.	0	0	0	0	0	GO:0005524]---[GO:0004713	ATP binding]---[protein tyrosine kinase activity	0	0	cd00180]---[smart00220]---[pfam00069]---[cd05579]---[cd06606]---[COG0515]---[cd05122]---[cd08215]---[cd06627]---[cd05123]---[cd06610]---[cd06614]---[cd07832]---[cd06612]---[cd08529]---[cd06609]---[cd05624]---[cd06623]---[cd08530]---[cd05623	'cd00180 PKc Catalytic domain of Protein Kinases. Protein Kinases (PKs) catalytic (c) domain. PKs catalyze the transfer of the gamma-phosphoryl group from ATP to serine/threonine or tyrosine residues on protein substrates. The PK family is part of a larger superfamily that includes the catalytic domains of RIO kinases aminoglycoside phosphotransferase choline kinase phosphoinositide 3-kinase (PI3…
MKK7 (a MAPK kinase) and MEKK1 (a MAPK kinase kinase) by acting as a MAPK kinase kinase kinase (MAPKKKK). Activation of JNK by MST1 leads to caspase activation and apoptosis. MST1 has also been implicated in cell proliferation and differentiation. Krs1 may regulate cell growth arrest and apoptosis in response to cellular stress.]---[cd08529 STKc_FA2-like Catalytic domain of the Protein Serine/Thr…
MMETSP0327-20121206|10140_1	557	Phosphopantetheine adenylyltransferase	Predicted protein	Phaeodactylum tricornutum (strain CCAP 1055/1)	2.7.7.3	Pantetheine-phosphate adenylyltransferase.	Cofactor biosynthesis	coenzyme A biosynthesis	CoA from (R)-pantothenate: step 4/5	0	0	0	0	0	0	cd02164]---[PRK00777]---[COG1019]---[PRK01170]---[PLN02388	'cd02164 PPAT_CoAS phosphopantetheine adenylyltransferase domain of eukaryotic and archaeal bifunctional enzymes. The PPAT domain of the bifunctional enzyme with PPAT and DPCK functions. The final two steps of the CoA biosynthesis pathway are catalyzed by phosphopantetheine adenylyltransferase (PPAT) and dephospho-CoA (dPCoA) kinase (DPCK). The PPAT reaction involves the reversible adenylation of…
MMETSP0327-20121206|10141_1	231	0	0	0	0	0	0	0	0	0	0	0	0	0	0	0	0
MMETSP0327-20121206|10142_1	574	0	Predicted protein	Thalassiosira pseudonana	0	0	0	0	0	0	0	0	0	0	0	0	0
MMETSP0327-20121206|10143_1	499	0	Predicted protein	Phaeodactylum tricornutum (strain CCAP 1055/1)	0	0	0	0	0	0	0	0	0	0	0	0	0
MMETSP0327-20121206|10144_1	474	Inner membrane protein PPF-1 chloroplastic	Chloroplast membrane protein	Thalassiosira pseudonana	0	0	0	0	0	GO:0051205	protein insertion into membrane	0	0	GO:0016021	integral to membrane	pfam02096]---[TIGR03592]---[COG0706]---[PRK01318]---[PRK00145]---[PRK01315]---[PRK01622]---[PRK01001]---[PRK02944]---[PRK02463	pfam02096 60KD_IMP 60Kd inner membrane protein. ]---[TIGR03592 yidC_oxa1_cterm membrane protein insertase YidC/Oxa1 family C-terminal domain. This model describes full-length from some species and the C-terminal region only from other species of the YidC/Oxa1 family of proteins. This domain appears to be univeral among bacteria (although absent from Archaea). The well-characterized YidC protein f…
MMETSP0327-20121206|10145_1	423	0	Predicted protein	Phaeodactylum tricornutum (strain CCAP 1055/1)	0	0	0	0	0	0	0	0	0	0	0	0	0
MMETSP0327-20121206|10146_1	485	Glutathione reductase	Glutathione reductase gro-2	Thalassiosira pseudonana	1.8.1.7	Glutathione-disulfide reductase.	0	0	0	GO:0045454	cell redox homeostasis	GO:0050660]---[GO:0016668	flavin adenine dinucleotide binding]---[oxidoreductase activity	acting on a sulfur group of donors	NAD or NADP as acceptor	GO:0005737	cytoplasm	PRK06116]---[TIGR01424]---[PLN02507]---[PLN02546]---[TIGR01423]---[COG1249]---[TIGR01421]---[TIGR01438]---[PTZ00058]---[PRK06292]---[PTZ00052]---[PRK06370]---[TIGR01350]---[PRK06416]---[TIGR02053]---[PRK07846]---[PRK05249]---[PRK05976]---[TIGR03452]---[PRK06327	PRK06116 PRK06116 glutathione reductase Validated.]---[TIGR01424 gluta_reduc_2 glutathione-disulfide reductase plant. The tripeptide glutathione is an important reductant e.g. for maintaining the cellular thiol/disulfide status and for protecting against reactive oxygen species such as hydrogen peroxide. Glutathione-disulfide reductase regenerates reduced glutathione from oxidized glutathione (gl…
MMETSP0327-20121206|10147_1	482	0	Predicted protein	Phaeodactylum tricornutum (strain CCAP 1055/1)	0	0	0	0	0	0	0	0	0	0	0	0	0
MMETSP0327-20121206|10148_1	321	Probable spermidine synthase	Uncharacterized protein	Thalassiosira oceanica	2.5.1.16	Spermidine synthase.	Amine and polyamine biosynthesis	spermidine biosynthesis	spermidine from putrescine: step 1/1	GO:0008152	metabolic process	GO:0003824	catalytic activity	0	0	PLN02823]---[PRK00811]---[COG0421]---[pfam01564]---[TIGR00417]---[PRK03612]---[COG4262]---[PLN02366]---[PRK01581]---[cd02440	'PLN02823 PLN02823 spermine synthase.]---[PRK00811 PRK00811 spermidine synthase Provisional.]---[COG0421 SpeE Spermidine synthase Amino acid transport and metabolism .]---[pfam01564 Spermine_synth Spermine/spermidine synthase. Spermine and spermidine are polyamines. This family includes spermidine synthase that catalyzes the fifth (last) step in the biosynthesis of spermidine from arginine and sp…
MMETSP0327-20121206|10149_1	868	Probable LRR receptor-like serine/threonine-protein kinase At1g34110	Predicted protein	Phaeodactylum tricornutum (strain CCAP 1055/1)	2.7.11.1	Non-specific serine/threonine protein kinase.	0	0	0	0	0	0	0	0	0	PLN00113]---[PLN00113]---[PLN00113]---[PLN00113]---[PLN00113]---[PLN00113]---[PLN00113]---[PLN03150]---[pfam02469	PLN00113 PLN00113 leucine-rich repeat receptor-like protein kinase Provisional.]---[PLN03150 PLN03150 hypothetical protein Provisional.]---[pfam02469 Fasciclin Fasciclin domain. This extracellular domain is found repeated four times in grasshopper fasciclin I as well as in proteins from mammals sea urchins plants yeast and bacteria.
MMETSP0327-20121206|1015_1	924	DeSI-like protein hag1	Predicted protein	Thalassiosira pseudonana	0	0	0	0	0	0	0	0	0	0	0	pfam05903	pfam05903 DUF862 PPPDE putative peptidase domain. The PPPDE superfamily (after Permuted Papain fold Peptidases of DsRNA viruses and Eukaryotes) consists of predicted thiol peptidases with a circularly permuted papain-like fold. The inference of the likely DUB function of the PPPDE superfamily proteins is based on the fusions of the catalytic domain to Ub-binding PUG (PUB)/UBA domains and a novel …
MMETSP0327-20121206|10150_1	535	Guanine nucleotide-binding protein-like 3 homolog	Predicted protein	Thalassiosira pseudonana	0	0	0	0	0	0	0	GO:0005525	GTP binding	0	0	cd04178]---[COG1161]---[cd01858]---[cd01859]---[cd01849]---[cd01857]---[TIGR03596]---[cd01856]---[PRK09563]---[cd01855]---[TIGR03597]---[pfam01926]---[pfam08701]---[PRK00093]---[TIGR03594]---[TIGR03594]---[cd01854]---[cd01876]---[cd00880]---[COG1160]---[COG1160]---[PRK13796	cd04178 Nucleostemin_like A circularly permuted subfamily of the Ras GTPases. Nucleostemin (NS) is a nucleolar protein that functions as a regulator of cell growth and proliferation in stem cells and in several types of cancer cells but is not expressed in the differentiated cells of most mammalian adult tissues. NS shuttles between the nucleolus and nucleoplasm bidirectionally at a rate that is …
MMETSP0327-20121206|10151_1	384	Uncharacterized protein At5g02240	Predicted protein (Fragment)	Phaeodactylum tricornutum (strain CCAP 1055/1)	0	0	0	0	0	0	0	0	0	0	0	cd05243]---[pfam13460]---[PLN00141]---[cd05226]---[PLN03209]---[cd05269	cd05243 SDR_a5 atypical (a) SDRs subgroup 5. This subgroup contains atypical SDRs some of which are identified as putative NAD(P)-dependent epimerases one as a putative NAD-dependent epimerase/dehydratase. Atypical SDRs are distinct from classical SDRs. Members of this subgroup have a glycine-rich NAD(P)-binding motif that is very similar to the extended SDRs GXXGXXG and binds NADP. Generally thi…
MMETSP0327-20121206|10152_1	270	0	0	0	0	0	0	0	0	0	0	0	0	0	0	0	0
MMETSP0327-20121206|10153_1	282	0	Predicted protein	Thalassiosira pseudonana	0	0	0	0	0	0	0	0	0	0	0	0	0
MMETSP0327-20121206|10154_1	263	0	Uncharacterized protein	Emiliania huxleyi CCMP1516	0	0	0	0	0	0	0	0	0	0	0	0	0
MMETSP0327-20121206|10155_1	346	0	Predicted protein (Fragment)	Phaeodactylum tricornutum (strain CCAP 1055/1)	0	0	0	0	0	0	0	0	0	0	0	0	0
MMETSP0327-20121206|10156_1	574	6-phosphofructo-2-kinase/fructose-2 6-bisphosphatase 3	Bifunctional 6-phosphofructo-2-kinase	Phaeodactylum tricornutum (strain CCAP 1055/1)	2.7.1.105]---[3.1.3.46	6-phosphofructo-2-kinase.]---[Fructose-2 6-bisphosphate 2-phosphatase.	0	0	0	GO:0006003]---[GO:0006000	fructose 2	6-bisphosphate metabolic process]---[fructose metabolic process	GO:0003873]---[GO:0005524]---[GO:0004331	6-phosphofructo-2-kinase activity]---[ATP binding]---[fructose-2	6-bisphosphate 2-phosphatase activity	0	0	pfam01591]---[PTZ00322]---[COG0406]---[smart00855]---[pfam00300]---[TIGR03162]---[cd07067]---[cd07040]---[pfam13671	'pfam01591 6PF2K 6-phosphofructo-2-kinase. This enzyme occurs as a bifunctional enzyme with fructose-2 6-bisphosphatase. The bifunctional enzyme catalyzes both the synthesis and degradation of fructose-2 6-bisphosphate a potent regulator of glycolysis. This enzyme contains a P-loop motif.]---[PTZ00322 PTZ00322 6-phosphofructo-2-kinase/fructose-2 6-biphosphatase Provisional.]---[COG0406 phoE Broad…
MMETSP0327-20121206|10157_1	383	0	0	0	0	0	0	0	0	0	0	0	0	0	0	0	0
MMETSP0327-20121206|10158_1	459	Beta-amyrin 11-oxidase	Uncharacterized protein	Emiliania huxleyi CCMP1516	1.14.13.134	Beta-amyrin 11-oxidase.	0	0	0	0	0	0	0	0	0	pfam00067]---[COG2124]---[PLN02290]---[PLN02987	'pfam00067 p450 Cytochrome P450. Cytochrome P450s are haem-thiolate proteins involved in the oxidative degradation of various compounds. They are particularly well known for their role in the degradation of environmental toxins and mutagens. They can be divided into 4 classes according to the method by which electrons from NAD(P)H are delivered to the catalytic site. Sequence conservation is rela…
MMETSP0327-20121206|10159_1	551	Presenilin sel-12	Uncharacterized protein	Thalassiosira oceanica	0	0	0	0	0	0	0	GO:0004190	aspartic-type endopeptidase activity	GO:0016021	integral to membrane	pfam01080]---[pfam01080]---[smart00730]---[smart00730	'pfam01080 Presenilin Presenilin. Mutations in presenilin-1 are a major cause of early onset Alzheimer''s disease. It has been found that presenilin-1 binds to beta-catenin in-vivo. This family also contains SPE proteins from C.elegans.]---[smart00730 PSN Presenilin signal peptide peptidase family. Presenilin 1 and presenilin 2 are polytopic membrane proteins whose genes are mutated in some indiv…
MMETSP0327-20121206|1016_1	228	Protein PET18	Predicted protein	Thalassiosira pseudonana	0	0	0	0	0	0	0	0	0	0	0	COG0819]---[pfam03070]---[TIGR04306]---[PTZ00347	COG0819 TenA Putative transcription activator Transcription .]---[pfam03070 TENA_THI-4 TENA/THI-4/PQQC family. Members of this family are found in all the three major phyla of life archaebacteria eubacteria and eukaryotes. In Bacillus subtilis TENA is one of a number of proteins that enhance the expression of extracellular enzymes such as alkaline protease neutral protease and levansucrase. The T…
MMETSP0327-20121206|10160_1	1040	Phospholipid--sterol O-acyltransferase	Putative uncharacterized protein	Thalassiosira pseudonana	0	0	0	0	0	GO:0006629	lipid metabolic process	GO:0008374	O-acyltransferase activity	0	0	pfam02450]---[PLN02517	pfam02450 LACT Lecithin cholesterol acyltransferase. Lecithin cholesterol acyltransferase (LACT) is involved in extracellular metabolism of plasma lipoproteins including cholesterol.]---[PLN02517 PLN02517 phosphatidylcholine-sterol O-acyltransferase.
MMETSP0327-20121206|10161_1	483	0	Uncharacterized protein (Fragment)	Thalassiosira oceanica	0	0	0	0	0	0	0	0	0	0	0	0	0
MMETSP0327-20121206|10162_1	309	tRNA (guanine(9)-N1)-methyltransferase	Predicted protein	Phaeodactylum tricornutum (strain CCAP 1055/1)	2.1.1.221	tRNA (guanine(9)-N(1))-methyltransferase.	0	0	0	0	0	0	0	0	0	pfam01746	pfam01746 tRNA_m1G_MT tRNA (Guanine-1)-methyltransferase. This is a family of tRNA (Guanine-1)-methyltransferases EC 2.1.1.31. In E.coli K12 this enzyme catalyzes the conversion of a guanosine residue to N1-methylguanine in position 37 next to the anticodon in tRNA.
MMETSP0327-20121206|10163_1	906	0	0	0	0	0	0	0	0	0	0	0	0	0	0	0	0
MMETSP0327-20121206|10164_1	403	Bifunctional arginine demethylase and lysyl-hydroxylase JMJD6	Predicted protein (Fragment)	Phaeodactylum tricornutum (strain CCAP 1055/1)	0	0	0	0	0	0	0	0	0	0	0	pfam02373]---[pfam13621	pfam02373 JmjC JmjC domain hydroxylase. The JmjC domain belongs to the Cupin superfamily. JmjC-domain proteins may be protein hydroxylases that catalyze a novel histone modification. This is confirmed to be a hydroxylase the human JmjC protein named Tyw5p unexpectedly acts in the biosynthesis of a hypermodified nucleoside hydroxy-wybutosine in tRNA-Phe by catalyzing hydroxylation.]---[pfam13621 C…
MMETSP0327-20121206|10165_1	473	0	Predicted protein	Phaeodactylum tricornutum (strain CCAP 1055/1)	0	0	0	0	0	GO:0006139	nucleobase-containing compound metabolic process	GO:0005524]---[GO:0019205	ATP binding]---[nucleobase-containing compound kinase activity	0	0	PLN02842]---[pfam09353	PLN02842 PLN02842 nucleotide kinase.]---[pfam09353 DUF1995 Domain of unknown function (DUF1995). This family of proteins are functionally uncharacterized.
MMETSP0327-20121206|10166_1	389	Syntaxin-31	Predicted protein	Phaeodactylum tricornutum (strain CCAP 1055/1)	0	0	0	0	0	GO:0016192	vesicle-mediated transport	0	0	GO:0016020	membrane	pfam05739]---[smart00397	pfam05739 SNARE SNARE domain. Most if not all vesicular membrane fusion events in eukaryotic cells are believed to be mediated by a conserved fusion machinery the SNARE soluble N-ethylmaleimide-sensitive factor (NSF) attachment protein (SNAP) receptors machinery. The SNARE domain is thought to act as a protein-protein interaction module in the assembly of a SNARE protein complex.]---[smart00397 t…
MMETSP0327-20121206|10167_1	309	0	Predicted protein (Fragment)	Thalassiosira pseudonana	0	0	0	0	0	0	0	0	0	0	0	pfam06966]---[COG3752	pfam06966 DUF1295 Protein of unknown function (DUF1295). This family contains a number of bacterial and eukaryotic proteins of unknown function that are approximately 300 residues long.]---[COG3752 COG3752 Steroid 5-alpha reductase family enzyme General function prediction only .
MMETSP0327-20121206|10168_1	287	0	0	0	0	0	0	0	0	0	0	0	0	0	0	0	0
MMETSP0327-20121206|10169_1	451	Isovaleryl-CoA dehydrogenase mitochondrial	Isovaleryl-CoA dehydrogenase	Ectocarpus siliculosus	1.3.8.4	Isovaleryl-CoA dehydrogenase.	Amino-acid degradation	L-leucine degradation	(S)-3-hydroxy-3-methylglutaryl-CoA from 3-isovaleryl-CoA: step 1/3	0	0	GO:0003995]---[GO:0050660	acyl-CoA dehydrogenase activity]---[flavin adenine dinucleotide binding	0	0	PTZ00461]---[cd01156]---[cd01158]---[COG1960]---[PLN02519]---[cd00567]---[cd01160]---[cd01161]---[cd01151]---[cd01162]---[cd01157]---[PRK12341]---[cd01153]---[pfam00441]---[PRK03354]---[cd01152]---[pfam02771]---[TIGR03207]---[PLN02526]---[cd01154	'PTZ00461 PTZ00461 isovaleryl-CoA dehydrogenase Provisional.]---[cd01156 IVD Isovaleryl-CoA dehydrogenase. Isovaleryl-CoA dehydrogenase (IVD) is an is an acyl-CoA dehydrogenase which catalyzes the third step in leucine catabolism the conversion of isovaleryl-CoA (3-methylbutyryl-CoA) into 3-methylcrotonyl-CoA. IVD is a homotetramer and has the greatest affinity for small branched chain substrates…
MMETSP0327-20121206|1017_1	233	PXMP2/4 family protein 4	Uncharacterized protein	Thalassiosira oceanica	0	0	0	0	0	0	0	0	0	GO:0016021	integral to membrane	pfam04117	pfam04117 Mpv17_PMP22 Mpv17 / PMP22 family. The 22-kDa peroxisomal membrane protein (PMP22) is a major component of peroxisomal membranes. PMP22 seems to be involved in pore forming activity and may contribute to the unspecific permeability of the organelle membrane. PMP22 is synthesised on free cytosolic ribosomes and then directed to the peroxisome membrane by specific targeting information. Mp…
MMETSP0327-20121206|10170_1	667	Golgin subfamily A member 5	Predicted protein	Phaeodactylum tricornutum (strain CCAP 1055/1)	0	0	0	0	0	0	0	0	0	0	0	COG1196]---[COG1196]---[COG1196]---[COG1196]---[COG1196]---[TIGR02168]---[TIGR02168]---[TIGR02168]---[TIGR02168]---[TIGR02169]---[TIGR02169	COG1196 Smc Chromosome segregation ATPases Cell division and chromosome partitioning .]---[TIGR02168 SMC_prok_B chromosome segregation protein SMC common bacterial type. SMC (structural maintenance of chromosomes) proteins bind DNA and act in organizing and segregating chromosomes for partition. SMC proteins are found in bacteria archaea and eukaryotes. This family represents the SMC protein of m…
MMETSP0327-20121206|10171_1	242	0	Predicted protein (Fragment)	Phaeodactylum tricornutum (strain CCAP 1055/1)	0	0	0	0	0	0	0	0	0	0	0	pfam03457]---[pfam03457	pfam03457 HA Helicase associated domain. This short domain is found in multiple copies in bacterial helicase proteins. The domain is predicted to contain 3 alpha helices. The function of this domain may be to bind nucleic acid.
MMETSP0327-20121206|10172_1	231	Probable chaperone protein HSP31	Predicted protein	Phaeodactylum tricornutum (strain CCAP 1055/1)	0	0	0	0	0	0	0	0	0	0	0	cd03141]---[cd03147]---[COG0693]---[cd03135]---[cd03134]---[pfam01965]---[TIGR01382]---[TIGR01383]---[cd03169]---[cd01653]---[cd03128	'cd03141 GATase1_Hsp31_like Type 1 glutamine amidotransferase (GATase1)-like domain found in proteins similar to Escherichia coli Hsp31 protein. Type 1 glutamine amidotransferase (GATase1)-like domain found in proteins similar to Escherichia coli Hsp31 protein (EcHsp31). This group includes EcHsp31 and Saccharomyces cerevisiae Ydr533c protein. EcHsp31 has chaperone activity. Ydr533c is upregulate…
MMETSP0327-20121206|10173_1	400	0	Uncharacterized protein	Thalassiosira oceanica	0	0	0	0	0	0	0	0	0	0	0	0	0
MMETSP0327-20121206|10174_1	336	Nuclear migration protein nudC	Nuclear distribution protein	Thalassiosira pseudonana	0	0	0	0	0	0	0	0	0	0	0	cd06467]---[cd06492]---[pfam04969]---[cd06463]---[pfam14050]---[cd06495]---[cd06494]---[cd06493	cd06467 p23_NUDC_like p23_like domain of NUD (nuclear distribution) C and similar proteins. Aspergillus nidulas (An) NUDC is needed for nuclear movement. AnNUDC is localized at the hyphal cortex and binds NUDF at spindle pole bodies (SPBs) and in the cytoplasm at different stages in the cell cycle. At the SPBs it is part of the dynein molecular motor/NUDF complex that regulates microtubule dynami…
MMETSP0327-20121206|10175_1	213	0	Predicted protein	Thalassiosira pseudonana	0	0	0	0	0	0	0	0	0	0	0	pfam07855	pfam07855 DUF1649 Protein of unknown function (DUF1649). This family is made up of sequences derived from hypothetical eukaryotic proteins of unknown function.
MMETSP0327-20121206|10176_1	452	0	Predicted protein	Phaeodactylum tricornutum (strain CCAP 1055/1)	0	0	0	0	0	0	0	0	0	0	0	cd00200]---[cd00200]---[cd00200]---[cd00200]---[COG2319]---[COG2319]---[COG2319]---[COG2319	cd00200 WD40 WD40 domain found in a number of eukaryotic proteins that cover a wide variety of functions including adaptor/regulatory modules in signal transduction pre-mRNA processing and cytoskeleton assembly typically contains a GH dipeptide 11-24 residues from its N-terminus and the WD dipeptide at its C-terminus and is 40 residues long hence the name WD40 between GH and WD lies a conserved c…
MMETSP0327-20121206|10177_1	297	0	Predicted protein	Phaeodactylum tricornutum (strain CCAP 1055/1)	0	0	0	0	0	0	0	0	0	0	0	0	0
MMETSP0327-20121206|10178_1	528	0	0	0	0	0	0	0	0	0	0	0	0	0	0	0	0
MMETSP0327-20121206|10179_1	772	0	Predicted protein	Phaeodactylum tricornutum (strain CCAP 1055/1)	0	0	0	0	0	0	0	GO:0005375	copper ion transmembrane transporter activity	GO:0016021	integral to membrane	pfam04145	pfam04145 Ctr Ctr copper transporter family. The redox active metal copper is an essential cofactor in critical biological processes such as respiration iron transport oxidative stress protection hormone production and pigmentation. A widely conserved family of high-affinity copper transport proteins (Ctr proteins) mediates copper uptake at the plasma membrane. A series of clustered methionine re…
MMETSP0327-20121206|1018_1	314	0	Predicted protein	Phaeodactylum tricornutum (strain CCAP 1055/1)	0	0	0	0	0	0	0	0	0	0	0	PRK06148]---[pfam01551]---[COG0739	PRK06148 PRK06148 hypothetical protein Provisional.]---[pfam01551 Peptidase_M23 Peptidase family M23. Members of this family are zinc metallopeptidases with a range of specificities. The peptidase family M23 is included in this family these are Gly-Gly endopeptidases. Peptidase family M23 are also endopeptidases. This family also includes some bacterial lipoproteins such as Escherichia coli murei…
MMETSP0327-20121206|10180_1	811	Ubiquitin carboxyl-terminal hydrolase 5	Uncharacterized protein	Thalassiosira oceanica	3.4.19.12	Ubiquitinyl hydrolase 1.	0	0	0	GO:0006511	ubiquitin-dependent protein catabolic process	GO:0008234]---[GO:0004221]---[GO:0008270	cysteine-type peptidase activity]---[ubiquitin thiolesterase activity]---[zinc ion binding	0	0	COG5207]---[cd02658]---[cd02658]---[pfam00443]---[pfam00443]---[cd02257]---[cd02257]---[cd02257]---[cd02657]---[cd02668]---[pfam02148]---[smart00290]---[cd00194]---[cd02659]---[pfam00627	COG5207 UBP14 Isopeptidase T Posttranslational modification protein turnover chaperones .]---[cd02658 Peptidase_C19B A subfamily of Peptidase C19. Peptidase C19 contains ubiquitinyl hydrolases. They are intracellular peptidases that remove ubiquitin molecules from polyubiquinated peptides by cleavage of isopeptide bonds. They hydrolyze bonds involving the carboxyl group of the C-terminal Gly resi…
MMETSP0327-20121206|10181_1	611	0	Predicted protein	Phaeodactylum tricornutum (strain CCAP 1055/1)	0	0	0	0	0	0	0	0	0	0	0	0	0
MMETSP0327-20121206|10182_1	425	Obg-like ATPase 1	Predicted protein	Phaeodactylum tricornutum (strain CCAP 1055/1)	0	0	0	0	0	0	0	GO:0005525	GTP binding	0	0	PTZ00258]---[PRK09601]---[COG0012]---[cd01900]---[TIGR00092]---[pfam06071]---[cd04867]---[cd01898]---[cd01881]---[TIGR02729]---[COG0536]---[cd01899]---[PRK09602]---[PRK12299]---[PRK12297]---[pfam01926]---[PRK12298]---[PRK12296]---[cd01896]---[COG1163	PTZ00258 PTZ00258 GTP-binding protein Provisional.]---[PRK09601 PRK09601 GTP-binding protein YchF Reviewed.]---[COG0012 COG0012 Predicted GTPase probable translation factor Translation ribosomal structure and biogenesis .]---[cd01900 YchF YchF GTPase. YchF is a member of the Obg family which includes four other subfamilies of GTPases Obg DRG Ygr210 and NOG1. Obg is an essential gene that is invol…
MMETSP0327-20121206|10183_1	352	0	Predicted protein	Phaeodactylum tricornutum (strain CCAP 1055/1)	0	0	0	0	0	0	0	0	0	0	0	0	0
MMETSP0327-20121206|10184_1	1162	Myosin-2	Myosin E	Phaeodactylum tricornutum	0	0	0	0	0	0	0	GO:0005524]---[GO:0003774	ATP binding]---[motor activity	GO:0016459	myosin complex	smart00242]---[cd00124]---[pfam00063]---[cd01384]---[cd01380]---[COG5022]---[cd01377]---[cd01378]---[cd01381]---[cd01383]---[cd01382]---[cd01387]---[cd01385]---[cd01379]---[PTZ00014]---[cd01386]---[cd01363	smart00242 MYSc Myosin. Large ATPases. ATPase molecular motor. Muscle contraction consists of a cyclical interaction between myosin and actin. The core of the myosin structure is similar in fold to that of kinesin.]---[cd00124 MYSc Myosin motor domain. This catalytic (head) domain has ATPase activity and belongs to the larger group of P-loop NTPases. Myosins are actin-dependent molecular motors t…
MMETSP0327-20121206|10185_1	370	0	Predicted protein	Phaeodactylum tricornutum (strain CCAP 1055/1)	0	0	0	0	0	0	0	0	0	0	0	0	0
MMETSP0327-20121206|10186_1	721	Glutamine--fructose-6-phosphate aminotransferase isomerizing	Glutamine-fructose-6-phosphate transaminase (Fragment)	Phaeodactylum tricornutum (strain CCAP 1055/1)	2.6.1.16	Glutamine--fructose-6-phosphate transaminase (isomerizing).	0	0	0	GO:0016051	carbohydrate biosynthetic process	GO:0030246]---[GO:0004360	carbohydrate binding]---[glutamine-fructose-6-phosphate transaminase (isomerizing) activity	GO:0005737	cytoplasm	PTZ00295]---[PRK00331]---[COG0449]---[TIGR01135]---[PTZ00394]---[PLN02981]---[cd00714]---[cd05009]---[cd00352]---[COG2222]---[cd00715]---[COG0034]---[TIGR01134]---[cd05008]---[pfam00310]---[PRK09123]---[PRK05793]---[PRK06781]---[PRK07631]---[PRK07272	PTZ00295 PTZ00295 glucosamine-fructose-6-phosphate aminotransferase Provisional.]---[PRK00331 PRK00331 glucosamine--fructose-6-phosphate aminotransferase Reviewed.]---[COG0449 GlmS Glucosamine 6-phosphate synthetase contains amidotransferase and phosphosugar isomerase domains Cell envelope biogenesis outer membrane .]---[TIGR01135 glmS glucosamine--fructose-6-phosphate aminotransferase (isomerizi…
MMETSP0327-20121206|10187_1	380	0	0	0	0	0	0	0	0	0	0	0	0	0	0	0	0
MMETSP0327-20121206|10188_1	258	0	Predicted protein	Phaeodactylum tricornutum (strain CCAP 1055/1)	0	0	0	0	0	0	0	GO:0046872	metal ion binding	0	0	0	0
MMETSP0327-20121206|10189_1	470	0	0	0	0	0	0	0	0	0	0	0	0	0	0	0	0
MMETSP0327-20121206|1019_1	297	Dual specificity protein kinase shkB	Predicted protein	Thalassiosira pseudonana	2.7.11.1	Non-specific serine/threonine protein kinase.	0	0	0	0	0	GO:0005524]---[GO:0004672	ATP binding]---[protein kinase activity	0	0	cd08215]---[smart00220]---[cd00180]---[pfam00069]---[cd05122]---[cd08217]---[cd06621]---[cd05578]---[cd08221]---[cd05123]---[cd06606]---[cd06623]---[pfam07714]---[cd06616]---[cd06605]---[cd06617]---[COG0515]---[cd08220]---[smart00221]---[cd06626	'cd08215 STKc_Nek Catalytic domain of the Protein Serine/Threonine Kinase Never In Mitosis gene A-related kinase. Serine/Threonine Kinases (STKs) Never In Mitosis gene A (NIMA)-related kinase (Nek) family catalytic (c) domain. STKs catalyze the transfer of the gamma-phosphoryl group from ATP to serine/threonine residues on protein substrates. The Nek family is part of a larger superfamily that in…
nd tyrosine residues. JNK and p38 are collectively known as stress-activated MAPKs as they are activated in response to a variety of environmental stresses and pro-inflammatory cytokines. Their activation is associated with the induction of cell death. Mice deficient in MKK4 die during embryogenesis and display anemia severe liver hemorrhage and abnormal hepatogenesis. MKK4 may also play roles in…
MMETSP0327-20121206|10190_1	170	0	Predicted protein	Phaeodactylum tricornutum (strain CCAP 1055/1)	0	0	0	0	0	0	0	GO:0008270	zinc ion binding	0	0	0	0
MMETSP0327-20121206|10191_1	767	0	Predicted protein	Phaeodactylum tricornutum (strain CCAP 1055/1)	0	0	0	0	0	0	0	0	0	0	0	0	0
MMETSP0327-20121206|10192_1	313	0	0	0	0	0	0	0	0	0	0	0	0	0	0	0	0
MMETSP0327-20121206|10193_1	375	Developmentally-regulated GTP-binding protein 1 homolog	Predicted protein	Phaeodactylum tricornutum (strain CCAP 1055/1)	0	0	0	0	0	0	0	GO:0005525	GTP binding	0	0	COG1163]---[cd01896]---[cd01666]---[cd01881]---[pfam02824]---[pfam01926]---[cd01898]---[TIGR02729]---[PRK12297]---[COG0536]---[PRK12299]---[TIGR00231]---[PRK12296]---[cd01897]---[COG2262]---[TIGR03156]---[cd01878]---[COG1084	COG1163 DRG Predicted GTPase General function prediction only .]---[cd01896 DRG Developmentally Regulated GTP-binding protein (DRG). The developmentally regulated GTP-binding protein (DRG) subfamily is an uncharacterized member of the Obg family an evolutionary branch of GTPase superfamily proteins. GTPases act as molecular switches regulating diverse cellular processes. DRG2 and DRG1 comprise th…
MMETSP0327-20121206|10194_1	334	0	Predicted protein	Thalassiosira pseudonana	0	0	0	0	0	0	0	0	0	0	0	TIGR01444	TIGR01444 fkbM_fam methyltransferase FkbM family. Members of this family are characterized by two well-conserved short regions separated by a variable in both sequence and length. The first of the two regions is found in a large number of proteins outside this subfamily a number of which have been characterized as methyltransferases. One member of the present family FkbM was shown to be required …
MMETSP0327-20121206|10195_1	246	DNL-type zinc finger protein	Predicted protein	Phaeodactylum tricornutum (strain CCAP 1055/1)	0	0	0	0	0	0	0	GO:0008270	zinc ion binding	0	0	pfam05180	pfam05180 zf-DNL DNL zinc finger. The domain is named after a short C-terminal motif of D(N/H)L. This domain is a novel zinc-finger protein essential for protein import into mitochondria.
MMETSP0327-20121206|10196_1	741	0	0	0	0	0	0	0	0	0	0	0	0	0	0	pfam02469]---[smart00554]---[COG2335	pfam02469 Fasciclin Fasciclin domain. This extracellular domain is found repeated four times in grasshopper fasciclin I as well as in proteins from mammals sea urchins plants yeast and bacteria.]---[smart00554 FAS1 Four repeated domains in the Fasciclin I family of proteins present in many other contexts. ]---[COG2335 COG2335 Secreted and surface protein containing fasciclin-like repeats Cell env…
MMETSP0327-20121206|10197_1	611	DnaJ homolog subfamily C member 2	Predicted protein	Phaeodactylum tricornutum (strain CCAP 1055/1)	0	0	0	0	0	0	0	GO:0003682]---[GO:0003677	chromatin binding]---[DNA binding	0	0	COG5269]---[pfam00226]---[cd06257]---[smart00271]---[COG0484]---[TIGR02349]---[PRK14284]---[PRK10767]---[PRK14281]---[PRK14287]---[PRK14280	COG5269 ZUO1 Ribosome-associated chaperone zuotin Translation ribosomal structure and biogenesis / Posttranslational modification protein turnover chaperones .]---[pfam00226 DnaJ DnaJ domain. DnaJ domains (J-domains) are associated with hsp70 heat-shock system and it is thought that this domain mediates the interaction. DnaJ-domain is therefore part of a chaperone (protein folding) system. The T-…
MMETSP0327-20121206|10198_1	515	Protein TIC 55 chloroplastic	Uncharacterized protein	Thalassiosira oceanica	0	0	0	0	0	0	0	GO:0051537]---[GO:0046872]---[GO:0008168]---[GO:0016491	2 iron	2 sulfur cluster binding]---[metal ion binding]---[methyltransferase activity]---[oxidoreductase activity	0	0	COG4638]---[cd03469]---[cd03532]---[cd04338]---[cd03480]---[cd03479]---[pfam00355]---[PLN02281]---[PLN02518]---[PLN00095]---[cd04337]---[cd03467]---[COG2146]---[cd03531]---[cd03536]---[cd03537]---[cd03548	'COG4638 HcaE Phenylpropionate dioxygenase and related ring-hydroxylating dioxygenases large terminal subunit Inorganic ion transport and metabolism / General function prediction only .]---[cd03469 Rieske_RO_Alpha_N Rieske non-heme iron oxygenase (RO) family N-terminal Rieske domain of the oxygenase alpha subunit The RO family comprise a large class of aromatic ring-hydroxylating dioxygenases fou…
MMETSP0327-20121206|10199_1	637	0	0	0	0	0	0	0	0	0	0	0	0	0	0	0	0
MMETSP0327-20121206|102_1	854	50S ribosomal protein L16 arginine hydroxylase	Predicted protein	Phaeodactylum tricornutum (strain CCAP 1055/1)	0	0	0	0	0	0	0	0	0	0	0	COG2850]---[pfam08007	COG2850 COG2850 Uncharacterized conserved protein Function unknown .]---[pfam08007 Cupin_4 Cupin superfamily protein. This family contains many hypothetical proteins that belong to the cupin superfamily.
MMETSP0327-20121206|1020_1	1670	Trafficking protein particle complex subunit 8	Predicted protein	Phaeodactylum tricornutum (strain CCAP 1055/1)	0	0	0	0	0	0	0	0	0	0	0	pfam12739	pfam12739 TRAPPC-Trs85 ER-Golgi trafficking TRAPP I complex 85 kDa subunit. This family is one of the subunits of the TRAPP Golgi trafficking complex. TRAPP subunits are found in two different sized complexes TRAPP I and TRAPP II and this Trs85 is in the smaller complex. TRAPP I but Not TRAPP II functions in ER-Golgi transport. Trs85p was reported to function in the cytosol-to-vacuole targeting p…
MMETSP0327-20121206|10200_1	234	0	Predicted protein	Phaeodactylum tricornutum (strain CCAP 1055/1)	0	0	0	0	0	0	0	0	0	0	0	0	0
MMETSP0327-20121206|10201_1	596	0	Predicted protein	Phaeodactylum tricornutum (strain CCAP 1055/1)	0	0	0	0	0	0	0	0	0	0	0	0	0
MMETSP0327-20121206|10202_1	484	0	0	0	0	0	0	0	0	0	0	0	0	0	0	0	0
MMETSP0327-20121206|10203_1	479	G2/mitotic-specific cyclin-A (Fragment)	Cyc-like protein	Phaeodactylum tricornutum (strain CCAP 1055/1)	0	0	0	0	0	GO:0007049]---[GO:0051301]---[GO:0000079	cell cycle]---[cell division]---[regulation of cyclin-dependent protein kinase activity	0	0	GO:0005634	nucleus	COG5024]---[pfam00134]---[pfam02984]---[cd00043]---[smart00385]---[smart00385	COG5024 COG5024 Cyclin Cell division and chromosome partitioning .]---[pfam00134 Cyclin_N Cyclin N-terminal domain. Cyclins regulate cyclin dependent kinases (CDKs). Human cyclin-O is a Uracil-DNA glycosylase that is related to other cyclins. Cyclins contain two domains of similar all-alpha fold of which this family corresponds with the N-terminal domain.]---[pfam02984 Cyclin_C Cyclin C-terminal …
MMETSP0327-20121206|10204_1	1047	Eukaryotic translation initiation factor 3 subunit C	Predicted protein (Fragment)	Phaeodactylum tricornutum (strain CCAP 1055/1)	0	0	0	0	0	0	0	GO:0003743	translation initiation factor activity	GO:0005852	eukaryotic translation initiation factor 3 complex	pfam05470]---[pfam05470]---[smart00753]---[smart00088]---[pfam01399	pfam05470 eIF-3c_N Eukaryotic translation initiation factor 3 subunit 8 N-terminus. The largest of the mammalian translation initiation factors eIF3 consists of at least eight subunits ranging in mass from 35 to 170 kDa. eIF3 binds to the 40 S ribosome in an early step of translation initiation and promotes the binding of methionyl-tRNAi and mRNA.]---[smart00753 PAM PCI/PINT associated module. ]-…
MMETSP0327-20121206|10205_1	501	0	Predicted protein	Phaeodactylum tricornutum (strain CCAP 1055/1)	0	0	0	0	0	0	0	0	0	0	0	0	0
MMETSP0327-20121206|10206_1	630	Probable protein phosphatase 2C 60	Putative uncharacterized protein	Thalassiosira pseudonana	3.1.3.16	Phosphoprotein phosphatase.	0	0	0	GO:0006470	protein dephosphorylation	GO:0046872]---[GO:0004722	metal ion binding]---[protein serine/threonine phosphatase activity	0	0	cd00143]---[cd00143]---[pfam00481]---[smart00332]---[smart00332]---[PLN03145]---[COG0631]---[COG0631]---[PTZ00224	cd00143 PP2Cc Serine/threonine phosphatases family 2C catalytic domain The protein architecture and deduced catalytic mechanism of PP2C phosphatases are similar to the PP1 PP2A PP2B family of protein Ser/Thr phosphatases with which PP2C shares no sequence similarity.]---[pfam00481 PP2C Protein phosphatase 2C. Protein phosphatase 2C is a Mn or Mg dependent protein serine/threonine phosphatase.]---…
MMETSP0327-20121206|10207_1	498	Uncharacterized mitochondrial carrier C12D12.05c	Uncharacterized protein	Thalassiosira oceanica	0	0	0	0	0	GO:0055085	transmembrane transport	0	0	GO:0016021	integral to membrane	pfam00153]---[pfam00153]---[pfam00153]---[PTZ00168	pfam00153 Mito_carr Mitochondrial carrier protein. ]---[PTZ00168 PTZ00168 mitochondrial carrier protein Provisional.
MMETSP0327-20121206|10208_1	414	Leucine-rich repeat protein soc-2 homolog	Leucine rich repeat protein	Leptospira borgpetersenii	0	0	0	0	0	0	0	0	0	0	0	PLN00113]---[PLN00113]---[PLN00113]---[PLN00113]---[PLN00113]---[COG4886]---[COG4886]---[COG4886]---[COG4886]---[COG4886]---[PLN03150]---[PLN03150]---[PLN03150]---[PRK15387]---[PRK15387]---[PRK15370]---[PLN03210	PLN00113 PLN00113 leucine-rich repeat receptor-like protein kinase Provisional.]---[COG4886 COG4886 Leucine-rich repeat (LRR) protein Function unknown .]---[PLN03150 PLN03150 hypothetical protein Provisional.]---[PRK15387 PRK15387 E3 ubiquitin-protein ligase SspH2 Provisional.]---[PRK15370 PRK15370 E3 ubiquitin-protein ligase SlrP Provisional.]---[PLN03210 PLN03210 Resistant to P. syringae 6 Prov…
MMETSP0327-20121206|10209_1	301	Adenylate kinase isoenzyme 1	Predicted protein (Fragment)	Thalassiosira pseudonana	2.7.4.3]---[2.7.4.6	Adenylate kinase.]---[Nucleoside-diphosphate kinase.	0	0	0	GO:0006139	nucleobase-containing compound metabolic process	GO:0005524]---[GO:0019205	ATP binding]---[nucleobase-containing compound kinase activity	0	0	cd01428]---[TIGR01359]---[pfam00406]---[TIGR01351]---[TIGR01360]---[COG0563]---[PLN02200]---[PRK14527]---[PRK14531]---[PRK00279]---[PRK14532]---[PRK02496]---[PTZ00088]---[PLN02842]---[PLN02459]---[PRK14528]---[PLN02674]---[PRK13808]---[PRK14529]---[PRK14526	cd01428 ADK Adenylate kinase (ADK) catalyzes the reversible phosphoryl transfer from adenosine triphosphates (ATP) to adenosine monophosphates (AMP) and to yield adenosine diphosphates (ADP). This enzyme is required for the biosynthesis of ADP and is essential for homeostasis of adenosine phosphates.]---[TIGR01359 UMP_CMP_kin_fam UMP-CMP kinase family. This subfamily of the adenylate kinase super…
MMETSP0327-20121206|1021_1	595	MATE efflux family protein 2 chloroplastic	Putative uncharacterized protein	Phaeodactylum tricornutum (strain CCAP 1055/1)	0	0	0	0	0	0	0	GO:0015297]---[GO:0015238	antiporter activity]---[drug transmembrane transporter activity	GO:0016020	membrane	cd13136]---[COG0534]---[cd13137]---[cd13138]---[cd12082]---[cd13142]---[cd13143]---[TIGR00797]---[cd13140]---[cd13133]---[pfam01554]---[cd13134]---[cd13149]---[cd13131]---[cd13139]---[cd13144]---[cd13147]---[cd13145	cd13136 MATE_DinF_like DinF and similar proteins a subfamily of the multidrug and toxic compound extrusion (MATE)-like proteins. Escherichia coli DinF is a membrane protein that has been found to protect cells against oxidative stress and bile salts. The expression of DinF is regulated as part of the SOS system. It may act by detoxifying oxidizing molecules that have the potential to damage DNA. …
MMETSP0327-20121206|10210_1	232	0	Predicted protein	Phaeodactylum tricornutum (strain CCAP 1055/1)	0	0	0	0	0	0	0	0	0	0	0	0	0
MMETSP0327-20121206|10211_1	606	0	Predicted protein	Phaeodactylum tricornutum (strain CCAP 1055/1)	0	0	0	0	0	0	0	GO:0043565]---[GO:0003700	sequence-specific DNA binding]---[sequence-specific DNA binding transcription factor activity	GO:0005634	nucleus	pfam00447]---[COG5169]---[smart00415	pfam00447 HSF_DNA-bind HSF-type DNA-binding. ]---[COG5169 HSF1 Heat shock transcription factor Transcription .]---[smart00415 HSF heat shock factor.
MMETSP0327-20121206|10212_1	297	0	0	0	0	0	0	0	0	0	0	0	0	0	0	0	0
MMETSP0327-20121206|10213_1	730	Protein ASPARTIC PROTEASE IN GUARD CELL 2	Predicted protein (Fragment)	Phaeodactylum tricornutum (strain CCAP 1055/1)	0	0	0	0	0	GO:0006508	proteolysis	GO:0004190	aspartic-type endopeptidase activity	0	0	cd06096]---[cd05471]---[cd05476]---[PLN03146]---[cd05472	'cd06096 Plasmepsin_5 Plasmepsins are a class of aspartic proteinases produced by the plasmodium parasite. The family contains a group of aspartic proteinases homologous to plasmepsin 5. Plasmepsins are a class of at least 10 enzymes produced by the plasmodium parasite. Through their haemoglobin-degrading activity they are an important cause of symptoms in malaria sufferers. This family of enzyme…
MMETSP0327-20121206|10214_1	299	0	0	0	0	0	0	0	0	0	0	0	0	0	0	0	0
MMETSP0327-20121206|10215_1	283	Dual specificity protein phosphatase 15	Predicted protein	Phaeodactylum tricornutum (strain CCAP 1055/1)	3.1.3.16]---[3.1.3.48	Phosphoprotein phosphatase.]---[Protein-tyrosine-phosphatase.	0	0	0	GO:0035335	peptidyl-tyrosine dephosphorylation	GO:0004725]---[GO:0008138	protein tyrosine phosphatase activity]---[protein tyrosine/serine/threonine phosphatase activity	0	0	cd00127]---[smart00195]---[pfam00782]---[COG2453	'cd00127 DSPc Dual specificity phosphatases (DSP) Ser/Thr and Tyr protein phosphatases. Structurally similar to tyrosine-specific phosphatases but with a shallower active site cleft and a distinctive active site signature motif HCxxGxxR. Characterized as VHR- or Cdc25-like.]---[smart00195 DSPc Dual specificity phosphatase catalytic domain. ]---[pfam00782 DSPc Dual specificity phosphatase catalyti…
MMETSP0327-20121206|10216_1	341	Aspartyl/asparaginyl beta-hydroxylase	Predicted protein	Phaeodactylum tricornutum (strain CCAP 1055/1)	1.14.11.16	Peptide-aspartate beta-dioxygenase.	0	0	0	GO:0018193	peptidyl-amino acid modification	0	0	0	0	pfam05118	pfam05118 Asp_Arg_Hydrox Aspartyl/Asparaginyl beta-hydroxylase. Iron (II)/2-oxoglutarate (2-OG)-dependent oxygenases catalyze oxidative reactions in a range of metabolic processes. Proline 3-hydroxylase hydroxylates proline at position 3 the first of a 2-OG oxygenase catalyzing oxidation of a free alpha-amino acid. The structure of proline 3-hydroxylase contains the conserved motifs present in ot…
MMETSP0327-20121206|10217_1	283	0	Uncharacterized protein	Thalassiosira oceanica	0	0	0	0	0	0	0	0	0	0	0	0	0
MMETSP0327-20121206|10218_1	1021	Ribosome biogenesis protein bms1	Putative uncharacterized protein (Fragment)	Thalassiosira pseudonana	0	0	0	0	0	GO:0042254	ribosome biogenesis	0	0	GO:0005634	nucleus	COG5192]---[pfam04950]---[cd01882]---[smart00785]---[pfam08142]---[COG5177]---[COG5192	COG5192 BMS1 GTP-binding protein required for 40S ribosome biogenesis Translation ribosomal structure and biogenesis .]---[pfam04950 DUF663 Protein of unknown function (DUF663). This family contains several uncharacterized eukaryotic proteins.]---[cd01882 BMS1 Bms1 an essential GTPase promotes assembly of preribosomal RNA processing complexes. Bms1 is an essential evolutionarily conserved nucleol…
MMETSP0327-20121206|1022_1	228	0	0	0	0	0	0	0	0	0	0	0	0	0	0	0	0
MMETSP0327-20121206|10220_1	386	0	Predicted protein	Phaeodactylum tricornutum (strain CCAP 1055/1)	0	0	0	0	0	0	0	0	0	0	0	0	0
MMETSP0327-20121206|10221_1	1368	0	Predicted protein	Phaeodactylum tricornutum (strain CCAP 1055/1)	0	0	0	0	0	0	0	0	0	0	0	cd04371]---[pfam00610]---[smart00049]---[cd04443]---[cd04441	cd04371 DEP DEP domain named after Dishevelled Egl-10 and Pleckstrin where this domain was first discovered. The function of this domain is still not clear but it is believed to be important for the membrane association of the signaling proteins in which it is present. New studies show that the DEP domain of Sst2 a yeast RGS protein is necessary and sufficient for receptor interaction.]---[pfam00…
MMETSP0327-20121206|10222_1	310	0	Ferric reductase 1	Phaeodactylum tricornutum (strain CCAP 1055/1)	0	0	0	0	0	0	0	GO:0016491]---[GO:0008270	oxidoreductase activity]---[zinc ion binding	GO:0016021	integral to membrane	cd06186]---[pfam08030	cd06186 NOX_Duox_like_FAD_NADP NADPH oxidase (NOX) catalyzes the generation of reactive oxygen species (ROS) such as superoxide and hydrogen peroxide. ROS were originally identified as bactericidal agents in phagocytes but are now also implicated in cell signaling and metabolism. NOX has a 6-alpha helix heme-binding transmembrane domain fused to a flavoprotein with the nucleotide binding domain l…
MMETSP0327-20121206|10223_1	692	Putative molybdenum transport ATP-binding protein ModF	Predicted protein	Phaeodactylum tricornutum (strain CCAP 1055/1)	0	0	0	0	0	GO:0006200	ATP catabolic process	GO:0005524]---[GO:0016887	ATP binding]---[ATPase activity	0	0	COG1119]---[COG1119]---[PRK10938]---[PRK10938]---[PRK10938]---[PRK10938]---[COG1121]---[COG1121]---[COG1120]---[COG1120]---[cd03235]---[cd03235]---[cd03214]---[cd03214]---[cd03225]---[cd03225]---[COG1131]---[COG1131]---[COG1122]---[COG1122]---[COG4133]---[cd03257]---[COG1124]---[cd03259]---[cd03259]---[cd03230]---[cd03230]---[COG1123]---[COG1123]---[PRK09544]---[cd03265]---[COG0444]---[COG4987]--…	COG1119 ModF ABC-type molybdenum transport system ATPase component/photorepair protein PhrA Inorganic ion transport and metabolism .]---[PRK10938 PRK10938 putative molybdenum transport ATP-binding protein ModF Provisional.]---[COG1121 ZnuC ABC-type Mn/Zn transport systems ATPase component Inorganic ion transport and metabolism .]---[COG1120 FepC ABC-type cobalamin/Fe3 -siderophores transport syst…
MMETSP0327-20121206|10224_1	437	0	Putative Pol III-like exoribonuclease	Caulobacter phage CcrColossus	0	0	0	0	0	0	0	GO:0003676	nucleic acid binding	0	0	cd06127]---[smart00479]---[COG0847]---[pfam00929]---[cd06138]---[cd06131]---[TIGR01406	'cd06127 DEDDh DEDDh 3''-5'' exonuclease domain family. DEDDh exonucleases part of the DnaQ-like (or DEDD) exonuclease superfamily catalyze the excision of nucleoside monophosphates at the DNA or RNA termini in the 3''-5'' direction. These proteins contain four invariant acidic residues in three conserved sequence motifs termed ExoI ExoII and ExoIII. DEDDh exonucleases are classified as such beca…
MMETSP0327-20121206|10225_1	468	Glutaredoxin-C1	Putative uncharacterized protein	Aureococcus anophagefferens	0	0	0	0	0	GO:0045454	cell redox homeostasis	GO:0009055]---[GO:0015035	electron carrier activity]---[protein disulfide oxidoreductase activity	0	0	cd03419]---[cd03419]---[TIGR02180]---[TIGR02180]---[COG0695]---[COG0695]---[cd02066]---[cd02066]---[pfam00462]---[pfam00462]---[TIGR02189]---[TIGR02181]---[TIGR02181]---[cd03029]---[cd03029]---[TIGR02190]---[TIGR02190]---[cd03418]---[cd03418]---[PRK10638]---[cd02976]---[cd02976]---[COG0278]---[PHA03050]---[cd03028]---[TIGR02196]---[cd03031	cd03419 GRX_GRXh_1_2_like Glutaredoxin (GRX) family GRX human class 1 and 2 (h_1_2)-like subfamily composed of proteins similar to human GRXs approximately 10 kDa in size and proteins containing a GRX or GRX-like domain. GRX is a glutathione (GSH) dependent reductase catalyzing the disulfide reduction of target proteins such as ribonucleotide reductase. It contains a redox active CXXC motif in a …
MMETSP0327-20121206|10226_1	1041	0	Predicted protein	Thalassiosira pseudonana	0	0	0	0	0	0	0	0	0	0	0	0	0
MMETSP0327-20121206|10227_1	279	0	0	0	0	0	0	0	0	0	0	0	0	0	0	0	0
MMETSP0327-20121206|10228_1	88	0	0	0	0	0	0	0	0	0	0	0	0	0	0	0	0
MMETSP0327-20121206|10229_1	497	DNA replication ATP-dependent helicase/nuclease DNA2	Putative uncharacterized protein	Sclerotinia sclerotiorum (strain ATCC 18683 / 1980 / Ss-1)	3.6.4.12	DNA helicase.	0	0	0	GO:0033567	DNA replication	Okazaki fragment processing	GO:0017108]---[GO:0043142	'5''-flap endonuclease activity]---[single-stranded DNA-dependent ATPase activity'	0	0	TIGR00376]---[pfam13087]---[COG1112]---[pfam13086]---[pfam13245]---[pfam13604	TIGR00376 TIGR00376 DNA helicase putative. The gene product may represent a DNA helicase. Eukaryotic members of this family have been characterized as binding certain single-stranded G-rich DNA sequences (GGGGT and GGGCT). A number of related proteins are characterized as helicases DNA metabolism DNA replication recombination and repair .]---[pfam13087 AAA_12 AAA domain. This family of domains co…
MMETSP0327-20121206|10230_1	397	0	0	0	0	0	0	0	0	0	0	0	0	0	0	0	0
MMETSP0327-20121206|10231_1	758	Condensin-2 complex subunit H2	Predicted protein	Phaeodactylum tricornutum (strain CCAP 1055/1)	0	0	0	0	0	0	0	0	0	0	0	pfam06278	pfam06278 DUF1032 Protein of unknown function (DUF1032). This family consists of several conserved eukaryotic proteins of unknown function.
MMETSP0327-20121206|10232_1	330	UDP-GalNAc beta-1 3-N-acetylgalactosaminyltransferase 2	Uncharacterized protein	Ciona savignyi	0	0	Protein modification	protein glycosylation	0	GO:0006486	protein glycosylation	GO:0008378	galactosyltransferase activity	GO:0005794]---[GO:0016021	Golgi apparatus]---[integral to membrane	pfam01762	pfam01762 Galactosyl_T Galactosyltransferase. This family includes the galactosyltransferases UDP-galactose 2-acetamido-2-deoxy-D-glucose3beta-galactosyltransferase and UDP-Gal beta-GlcNAc beta 1 3-galactosyltranferase. Specific galactosyltransferases transfer galactose to GlcNAc terminal chains in the synthesis of the lacto-series oligosaccharides types 1 and 2.
MMETSP0327-20121206|10233_1	282	0	Predicted protein	Phaeodactylum tricornutum (strain CCAP 1055/1)	0	0	0	0	0	0	0	0	0	GO:0016021	integral to membrane	0	0
MMETSP0327-20121206|10234_1	256	Proteasome subunit alpha type-4-A	Proteasome subunit alpha type	Phaeodactylum tricornutum (strain CCAP 1055/1)	3.4.25.1	Proteasome endopeptidase complex.	0	0	0	GO:0006511	ubiquitin-dependent protein catabolic process	GO:0004298	threonine-type endopeptidase activity	GO:0005737]---[GO:0005634]---[GO:0019773	cytoplasm]---[nucleus]---[proteasome core complex	alpha-subunit complex	cd03752]---[PTZ00246]---[cd01911]---[PRK03996]---[TIGR03633]---[cd03756]---[COG0638]---[cd03750]---[cd03755]---[cd03753]---[cd01906]---[pfam00227]---[cd03749]---[cd03751]---[cd03754]---[cd01901]---[cd03764]---[cd01912]---[TIGR03634]---[pfam10584	cd03752 proteasome_alpha_type_4 proteasome_alpha_type_4. The 20S proteasome multisubunit proteolytic complex is the central enzyme of nonlysosomal protein degradation in both the cytosol and nucleus. It is composed of 28 subunits arranged as four homoheptameric rings that stack on top of one another forming an elongated alpha-beta-beta-alpha cylinder with a central cavity. The proteasome alpha an…
MMETSP0327-20121206|10235_1	355	Alpha-(1 3)-fucosyltransferase 10	Core alphafucosyltransferase	Phaeodactylum tricornutum (strain CCAP 1055/1)	0	0	Protein modification	protein glycosylation	0	GO:0036065]---[GO:0006486	fucosylation]---[protein glycosylation	GO:0008417	fucosyltransferase activity	GO:0032580]---[GO:0016021	Golgi cisterna membrane]---[integral to membrane	pfam00852	pfam00852 Glyco_transf_10 Glycosyltransferase family 10 (fucosyltransferase). This family of Fucosyltransferases are the enzymes transferring fucose from GDP-Fucose to GlcNAc in an alpha1 3 linkage. This family is know as glycosyltransferase family 10.
MMETSP0327-20121206|10236_1	70	40S ribosomal protein S28	Uncharacterized protein (Fragment)	Thalassiosira	0	0	0	0	0	GO:0006412	translation	GO:0003735	structural constituent of ribosome	GO:0005840	ribosome	PTZ00085]---[cd04457]---[pfam01200]---[COG2053]---[PRK04007	PTZ00085 PTZ00085 40S ribosomal protein S28 Provisional.]---[cd04457 S1_S28E S1_S28E S28E S1-like RNA-binding domain. S1-like RNA-binding domains are found in a wide variety of RNA-associated proteins. S28E protein is a component of the 30S ribosomal subunit. S28E is highly conserved among archaea and eukaryotes. S28E may control precursor RNA splicing and turnover in mRNA maturation process but …
MMETSP0327-20121206|10237_1	368	0	0	0	0	0	0	0	0	0	0	0	0	0	0	0	0
MMETSP0327-20121206|10238_1	162	Anaphase-promoting complex subunit 11	Anaphase promoting complex subunit (Fragment)	Thalassiosira pseudonana	0	0	Protein modification	protein ubiquitination	0	0	0	GO:0008270	zinc ion binding	0	0	pfam12678]---[pfam12861]---[COG5194]---[cd00162]---[COG5243]---[pfam13639]---[smart00184	'pfam12678 zf-rbx1 RING-H2 zinc finger. There are 8 cysteine/ histidine residues which are proposed to be the conserved residues involved in zinc binding. The protein of which this domain is the conserved region participates in diverse functions relevant to chromosome metabolism and cell cycle control.]---[pfam12861 zf-Apc11 Anaphase-promoting complex subunit 11 RING-H2 finger. Apc11 is one of th…
MMETSP0327-20121206|10239_1	95	0	0	0	0	0	0	0	0	0	0	0	0	0	0	0	0
MMETSP0327-20121206|10241_1	391	0	0	0	0	0	0	0	0	0	0	0	0	0	0	0	0
MMETSP0327-20121206|10242_1	1882	Nuclear pore complex protein Nup155	Predicted protein	Phaeodactylum tricornutum (strain CCAP 1055/1)	0	0	0	0	0	GO:0006913	nucleocytoplasmic transport	GO:0017056	structural constituent of nuclear pore	GO:0005643	nuclear pore	COG5308]---[pfam08801]---[COG5308]---[pfam03177	COG5308 NUP170 Nuclear pore complex subunit Intracellular trafficking and secretion .]---[pfam08801 Nucleoporin_N Nup133 N terminal like. Nup133 is a nucleoporin that is crucial for nuclear pore complex (NPC) biogenesis. The N terminal forms a seven-bladed beta propeller structure. This family now contains other sized nucleoporins including Nup155 Nup8 Nuo132 Nup15 and Nup170.]---[pfam03177 Nucle…
MMETSP0327-20121206|10243_1	1403	Phosphatidylinositol 4-kinase	Uncharacterized protein	Thalassiosira oceanica	2.7.1.67	1-phosphatidylinositol 4-kinase.	0	0	0	GO:0006661]---[GO:0048015	phosphatidylinositol biosynthetic process]---[phosphatidylinositol-mediated signaling	GO:0004430]---[GO:0005543	1-phosphatidylinositol 4-kinase activity]---[phospholipid binding	0	0	cd05168]---[cd05167]---[cd00893]---[smart00146]---[COG5032]---[cd00896]---[cd00891]---[pfam00454]---[cd05166]---[cd00142]---[cd00894]---[cd05165]---[cd00895]---[cd05175]---[cd05176]---[cd05177]---[cd05173]---[cd05174]---[cd05164]---[cd05172	'cd05168 PI4Kc_III_beta Phosphoinositide 4-kinase (PI4K) Type III beta isoform catalytic domain The PI4K catalytic domain family is part of a larger superfamily that includes the catalytic domains of other kinases such as the typical serine/threonine/tyrosine protein kinases (PKs) aminoglycoside phosphotransferase choline kinase and RIO kinases. PI4Ks catalyze the transfer of the gamma-phosphoryl…
classes (I II and III) defined by their substrate specificity regulation and domain structure. Class II PI3Ks preferentially use PtdIns as a substrate to produce PtdIns(3)P but can also phosphorylate PtdIns(4)P. They function as monomers and do not associate with any regulatory subunits. Class II enzymes contain an N-terminal Ras binding domain a lipid binding C2 domain a PI3K homology domain of …
MMETSP0327-20121206|10244_1	53	0	0	0	0	0	0	0	0	0	0	0	0	0	0	0	0
MMETSP0327-20121206|10247_1	117	0	0	0	0	0	0	0	0	0	0	0	0	0	0	0	0
MMETSP0327-20121206|10248_1	1182	Ubiquitin carboxyl-terminal hydrolase 8	Ubiquitin carboxyl-terminal hydrolase	Thalassiosira pseudonana	3.4.19.12	Ubiquitinyl hydrolase 1.	0	0	0	GO:0006511	ubiquitin-dependent protein catabolic process	GO:0008234]---[GO:0004221	cysteine-type peptidase activity]---[ubiquitin thiolesterase activity	0	0	COG5560]---[pfam00443]---[cd02674]---[cd02661]---[COG5533]---[cd02257]---[COG5560]---[cd02660]---[cd02659]---[cd02658]---[cd02667]---[cd02668]---[cd02664]---[cd02669]---[cd02663]---[cd02671]---[pfam13423]---[cd02657]---[COG5077]---[cd02662]---[COG5207	COG5560 UBP12 Ubiquitin C-terminal hydrolase Posttranslational modification protein turnover chaperones .]---[pfam00443 UCH Ubiquitin carboxyl-terminal hydrolase. ]---[cd02674 Peptidase_C19R A subfamily of peptidase C19. Peptidase C19 contains ubiquitinyl hydrolases. They are intracellular peptidases that remove ubiquitin molecules from polyubiquinated peptides by cleavage of isopeptide bonds. Th…
MMETSP0327-20121206|10249_1	413	0	Predicted protein	Phaeodactylum tricornutum (strain CCAP 1055/1)	0	0	0	0	0	GO:0090305]---[GO:0006388	nucleic acid phosphodiester bond hydrolysis]---[tRNA splicing	via endonucleolytic cleavage and ligation	GO:0003676]---[GO:0005543]---[GO:0000213	nucleic acid binding]---[phospholipid binding]---[tRNA-intron endonuclease activity	0	0	0	0
MMETSP0327-20121206|10250_1	1254	UPF0014 membrane protein slr1647	Predicted protein	Thalassiosira pseudonana	0	0	0	0	0	GO:0006200	ATP catabolic process	GO:0005524]---[GO:0016887	ATP binding]---[ATPase activity	0	0	COG0390]---[TIGR00245]---[pfam03649]---[COG4619]---[TIGR02982]---[PRK10247]---[COG1120]---[cd03260]---[COG0488]---[COG0488]---[COG1131]---[COG1121]---[COG1124]---[COG1136]---[cd00267]---[cd03297]---[COG1116]---[COG3839]---[COG1118]---[COG4988]---[cd03296	COG0390 COG0390 ABC-type uncharacterized transport system permease component General function prediction only .]---[TIGR00245 TIGR00245 TIGR00245 family protein. Hypothetical proteins Conserved .]---[pfam03649 UPF0014 Uncharacterized protein family (UPF0014). ]---[COG4619 COG4619 ABC-type uncharacterized transport system ATPase component General function prediction only .]---[TIGR02982 heterocyst…
MMETSP0327-20121206|10251_1	267	Uncharacterized protein YhiD	Uncharacterized protein	Thalassiosira oceanica	0	0	0	0	0	0	0	0	0	GO:0016020	membrane	COG1285]---[pfam02308]---[PRK09977]---[PRK15385	COG1285 SapB Uncharacterized membrane protein Function unknown .]---[pfam02308 MgtC MgtC family. The MgtC protein is found in an operon with the Mg2 transporter protein MgtB. The function of MgtC and its homologues is not known.]---[PRK09977 PRK09977 putative Mg(2 ) transport ATPase Provisional.]---[PRK15385 PRK15385 magnesium transport protein MgtC Provisional.
MMETSP0327-20121206|10252_1	1837	Vacuolar protein sorting-associated protein 41 homolog	Predicted protein	Phaeodactylum tricornutum (strain CCAP 1055/1)	0	0	0	0	0	0	0	0	0	0	0	0	0
MMETSP0327-20121206|10253_1	721	0	0	0	0	0	0	0	0	0	0	0	0	0	0	0	0
MMETSP0327-20121206|10254_1	189	0	Putative uncharacterized protein	Dictyostelium purpureum	0	0	0	0	0	GO:0032259	methylation	GO:0008168	methyltransferase activity	0	0	pfam08241	pfam08241 Methyltransf_11 Methyltransferase domain. Members of this family are SAM dependent methyltransferases.
MMETSP0327-20121206|10255_1	407	Probable tRNA threonylcarbamoyladenosine biosynthesis protein YwlC	Predicted protein (Fragment)	Phaeodactylum tricornutum (strain CCAP 1055/1)	2.7.7.87	L-threonylcarbamoyladenylate synthase.	0	0	0	0	0	GO:0003725	double-stranded RNA binding	0	0	COG0009]---[pfam01300]---[TIGR00057]---[PRK10634]---[PRK11630]---[pfam03481	COG0009 SUA5 Putative translation factor (SUA5) Translation ribosomal structure and biogenesis .]---[pfam01300 Sua5_yciO_yrdC Telomere recombination. This domain has been shown to bind preferentially to dsRNA. The domain is found in SUA5 as well as HypF and YrdC. It has also been shown to be required for telomere recombniation in yeast.]---[TIGR00057 TIGR00057 tRNA threonylcarbamoyl adenosine mod…
MMETSP0327-20121206|10256_1	1107	Probable valine--tRNA ligase cytoplasmic	Predicted protein	Phaeodactylum tricornutum (strain CCAP 1055/1)	6.1.1.9	Valine--tRNA ligase.	0	0	0	GO:0006450]---[GO:0006438	regulation of translational fidelity]---[valyl-tRNA aminoacylation	GO:0002161]---[GO:0005524]---[GO:0004832	aminoacyl-tRNA editing activity]---[ATP binding]---[valine-tRNA ligase activity	GO:0005737	cytoplasm	pfam00133]---[cd00817]---[cd00817]---[TIGR00392]---[COG0060]---[PRK05743]---[cd07962]---[PRK13804]---[COG0495]---[PRK06039]---[PRK06039]---[pfam08264]---[cd00668]---[cd00668]---[PLN02843]---[PTZ00419]---[PRK05729]---[PLN02381]---[COG0525]---[TIGR00422]---[PRK14900]---[PLN02943]---[PRK13208	'pfam00133 tRNA-synt_1 tRNA synthetases class I (I L M and V). Other tRNA synthetase sub-families are too dissimilar to be included.]---[cd00817 ValRS_core catalytic core domain of valyl-tRNA synthetases. Valine amino-acyl tRNA synthetase (ValRS) catalytic core domain. This enzyme is a monomer which aminoacylates the 2''-OH of the nucleotide at the 3'' of the appropriate tRNA. The core domain is …
MMETSP0327-20121206|10257_1	450	0	Uncharacterized protein	Emiliania huxleyi CCMP1516	0	0	0	0	0	0	0	0	0	0	0	pfam01490	pfam01490 Aa_trans Transmembrane amino acid transporter protein. This transmembrane region is found in many amino acid transporters including UNC-47 and MTR. UNC-47 encodes a vesicular amino butyric acid (GABA) transporter (VGAT). UNC-47 is predicted to have 10 transmembrane domains. MTR is a N system amino acid transporter system protein involved in methyltryptophan resistance. Other members of …
MMETSP0327-20121206|10258_1	1169	Probable isoleucine--tRNA ligase cytoplasmic	Predicted protein	Phaeodactylum tricornutum (strain CCAP 1055/1)	6.1.1.5	Isoleucine--tRNA ligase.	0	0	0	GO:0006428]---[GO:0006450	isoleucyl-tRNA aminoacylation]---[regulation of translational fidelity	GO:0002161]---[GO:0005524]---[GO:0004822	aminoacyl-tRNA editing activity]---[ATP binding]---[isoleucine-tRNA ligase activity	GO:0005737	cytoplasm	PRK06039]---[TIGR00392]---[pfam00133]---[PRK05743]---[PRK13804]---[COG0525]---[TIGR00422]---[cd00818]---[cd00818]---[PLN02843]---[PRK13208]---[PRK05729]---[cd07961]---[PRK14900]---[cd00817]---[cd00817]---[PTZ00419]---[PLN02943]---[cd00668]---[PLN02882]---[PRK06039]---[PTZ00427]---[COG0060	'PRK06039 ileS isoleucyl-tRNA synthetase Reviewed.]---[TIGR00392 ileS isoleucyl-tRNA synthetase. The isoleucyl tRNA synthetase (IleS) is a class I amino acyl-tRNA ligase and is particularly closely related to the valyl tRNA synthetase. This model may recognize IleS from every species including eukaryotic cytosolic and mitochondrial forms Protein synthesis tRNA aminoacylation .]---[pfam00133 tRNA-…
MMETSP0327-20121206|10259_1	309	0	0	0	0	0	0	0	0	0	0	0	0	0	0	0	0
MMETSP0327-20121206|1026_1	301	CDK-activating kinase assembly factor MAT1	Predicted protein	Phaeodactylum tricornutum (strain CCAP 1055/1)	0	0	0	0	0	GO:0007049	cell cycle	GO:0008270	zinc ion binding	GO:0005634	nucleus	TIGR00570]---[COG5220]---[pfam06391	TIGR00570 cdk7 CDK-activating kinase assembly factor MAT1. All proteins in this family for which functions are known are cyclin dependent protein kinases that are components of TFIIH a complex that is involved in nucleotide excision repair and transcription initiation. Also known as MAT1 (menage a trois 1). This family is based on the phylogenomic analysis of JA Eisen (1999 Ph.D. Thesis Stanford …
MMETSP0327-20121206|10260_1	264	0	0	0	0	0	0	0	0	0	0	0	0	0	0	0	0
MMETSP0327-20121206|10261_1	409	Protein cbbX homolog chloroplastic	Predicted protein	Phaeodactylum tricornutum (strain CCAP 1055/1)	0	0	0	0	0	0	0	GO:0005524]---[GO:0017111	ATP binding]---[nucleoside-triphosphatase activity	0	0	CHL00181]---[TIGR02880]---[TIGR02881]---[TIGR03922]---[cd00009]---[pfam00004]---[COG0464	CHL00181 cbbX CbbX Provisional.]---[TIGR02880 cbbX_cfxQ probable Rubsico expression protein CbbX. Proteins in this family are now designated CbbX. Some previously were CfxQ (carbon fixation Q). Its gene is often found immmediately downstream of the Rubisco large and small chain genes and it is suggested to be necessary for Rubisco expression. CbbX has been shown to be necessary for photoautotroph…
MMETSP0327-20121206|10262_1	254	0	0	0	0	0	0	0	0	0	0	0	0	0	0	0	0
MMETSP0327-20121206|10263_1	503	Probable nitrile hydratase	Uncharacterized protein	Emiliania huxleyi CCMP1516	4.2.1.84	Nitrile hydratase.	0	0	0	0	0	0	0	0	0	pfam02979]---[TIGR01323]---[TIGR03887]---[pfam02211]---[TIGR03888	pfam02979 NHase_alpha Nitrile hydratase alpha chain. ]---[TIGR01323 nitrile_alph nitrile hydratase alpha subunit. This model describes both iron- and cobalt-containing nitrile hydratase alpha chains. It excludes the thiocyanate hydrolase gamma subunit of Thiobacillus thioparus a sequence that appears to have evolved from within the family of nitrile hydratase alpha subunits but which differs by s…
MMETSP0327-20121206|10264_1	175	0	0	0	0	0	0	0	0	0	0	0	0	0	0	0	0
MMETSP0327-20121206|10265_1	527	0	Predicted protein	Phaeodactylum tricornutum (strain CCAP 1055/1)	0	0	0	0	0	0	0	0	0	0	0	0	0
MMETSP0327-20121206|10266_1	943	Coatomer subunit gamma	Coatomer subunit gamma	Phaeodactylum tricornutum (strain CCAP 1055/1)	0	0	0	0	0	GO:0006886]---[GO:0016192	intracellular protein transport]---[vesicle-mediated transport	GO:0005198	structural molecule activity	GO:0030126	COPI vesicle coat	COG5240]---[pfam01602]---[pfam08752	COG5240 SEC21 Vesicle coat complex COPI gamma subunit Intracellular trafficking and secretion .]---[pfam01602 Adaptin_N Adaptin N terminal region. This family consists of the N terminal region of various alpha beta and gamma subunits of the AP-1 AP-2 and AP-3 adaptor protein complexes. The adaptor protein (AP) complexes are involved in the formation of clathrin-coated pits and vesicles. The N-ter…
MMETSP0327-20121206|10267_1	355	Probable myosin light chain kinase DDB_G0275057	Myosin light chain kinase	Thalassiosira pseudonana	2.7.11.18	Myosin light-chain kinase.	0	0	0	0	0	GO:0005524]---[GO:0004683]---[GO:0004687	ATP binding]---[calmodulin-dependent protein kinase activity]---[myosin light chain kinase activity	0	0	smart00220]---[pfam00069]---[cd05123]---[cd05580]---[cd00180]---[cd08215]---[cd05581]---[cd05572]---[cd05579]---[cd06614]---[cd06606]---[COG0515]---[cd05122]---[cd05578]---[PTZ00263]---[cd07832]---[cd05612]---[cd06627]---[cd07829]---[cd07841	'smart00220 S_TKc Serine/Threonine protein kinases catalytic domain. Phosphotransferases. Serine or threonine-specific kinase subfamily.]---[pfam00069 Pkinase Protein kinase domain. ]---[cd05123 STKc_AGC Catalytic domain of AGC family Protein Serine/Threonine Kinases. Serine/Threonine Kinases (STKs) AGC (Protein Kinases A G and C) family catalytic (c) domain. STKs catalyze the transfer of the gam…
rotein tyrosine kinases RIO kinases aminoglycoside phosphotransferase choline kinase and phosphoinositide 3-kinase. This subfamily contains uncharacterized STKs with similarity to the human protein designated Yank1 or STK32A.]---[PTZ00263 PTZ00263 protein kinase A catalytic subunit Provisional.]---[cd07832 STKc_CCRK Catalytic domain of the Serine/Threonine Kinase Cell Cycle-Related Kinase. Serine…
MMETSP0327-20121206|10268_1	260	0	0	0	0	0	0	0	0	0	0	0	0	0	0	0	0
MMETSP0327-20121206|10269_1	526	0	Predicted protein	Phaeodactylum tricornutum (strain CCAP 1055/1)	0	0	0	0	0	0	0	0	0	0	0	0	0
MMETSP0327-20121206|1027_1	678	Probable myosin light chain kinase DDB_G0275057	Predicted protein (Fragment)	Phaeodactylum tricornutum (strain CCAP 1055/1)	2.7.11.18	Myosin light-chain kinase.	0	0	0	0	0	GO:0005524]---[GO:0004674	ATP binding]---[protein serine/threonine kinase activity	0	0	smart00220]---[pfam00069]---[cd00180]---[cd05581]---[cd05123]---[cd05579]---[COG0515]---[cd06606]---[cd06627]---[cd05122]---[cd08215]---[cd06623]---[cd06614]---[cd07832]---[cd05573]---[cd05118]---[cd07834]---[cd05583]---[cd05574]---[cd06626	'smart00220 S_TKc Serine/Threonine protein kinases catalytic domain. Phosphotransferases. Serine or threonine-specific kinase subfamily.]---[pfam00069 Pkinase Protein kinase domain. ]---[cd00180 PKc Catalytic domain of Protein Kinases. Protein Kinases (PKs) catalytic (c) domain. PKs catalyze the transfer of the gamma-phosphoryl group from ATP to serine/threonine or tyrosine residues on protein su…
ic (c) domain. STKs catalyze the transfer of the gamma-phosphoryl group from ATP to serine/threonine residues on protein substrates. The CCRK subfamily is part of a larger superfamily that includes the catalytic domains of other protein STKs protein tyrosine kinases RIO kinases aminoglycoside phosphotransferase choline kinase and phosphoinositide 3-kinase. CCRK was previously called p42. It is a …
MMETSP0327-20121206|10270_1	786	Caffeine-induced protein 16	Predicted protein	Phaeodactylum tricornutum (strain CCAP 1055/1)	0	0	0	0	0	0	0	0	0	0	0	cd05402]---[COG5260]---[pfam03828	'cd05402 NT_PAP_TUTase Nucleotidyltransferase (NT) domain of poly(A) polymerases and terminal uridylyl transferases. Poly(A) polymerases (PAPs) catalyze mRNA poly(A) tail synthesis and terminal uridylyl transferases (TUTases) uridylate RNA. PAPs in this subgroup include human PAP alpha mouse testis-specific cytoplasmic PAP beta human nuclear PAP gamma Saccharomyces cerevisiae PAP1 TRF4 and-5 Schi…
MMETSP0327-20121206|10271_1	610	V-type proton ATPase catalytic subunit A	Predicted protein	Phaeodactylum tricornutum (strain CCAP 1055/1)	3.6.3.14	H( )-transporting two-sector ATPase.	0	0	0	GO:0015991	ATP hydrolysis coupled proton transport	GO:0005524]---[GO:0046961	ATP binding]---[proton-transporting ATPase activity	rotational mechanism	GO:0033180	proton-transporting V-type ATPase	V1 domain	TIGR01042]---[COG1155]---[PRK04192]---[TIGR01043]---[cd01134]---[PRK14698]---[PRK14698]---[pfam00006]---[TIGR02546]---[TIGR02546]---[COG1157]---[COG1157]---[cd01136]---[TIGR01039]---[TIGR01026]---[TIGR01026]---[PRK08149]---[COG0055]---[PRK06936]---[TIGR03498]---[PRK06820]---[PRK06820]---[PRK12597]---[TIGR03305]---[PRK07721	TIGR01042 V-ATPase_V1_A V-type (H )-ATPase V1 A subunit. This models eukaryotic vacuolar (H )-ATPase that is responsible for acidifying cellular compartments. This enzyme shares extensive sequence similarity with archaeal ATP synthase Transport and binding proteins Cations and iron carrying compounds .]---[COG1155 NtpA Archaeal/vacuolar-type H -ATPase subunit A Energy production and conversion .]…
MMETSP0327-20121206|10272_1	640	Uncharacterized protein At4g28440	DNA binding protein	Phaeodactylum tricornutum (strain CCAP 1055/1)	0	0	0	0	0	0	0	0	0	0	0	0	0
MMETSP0327-20121206|10273_1	403	0	Predicted protein	Phaeodactylum tricornutum (strain CCAP 1055/1)	0	0	0	0	0	0	0	0	0	0	0	0	0
MMETSP0327-20121206|10274_1	380	ADP ATP carrier protein 1 chloroplastic	Putative ATP/ADP translocase (Fragment)	Odontella sinensis	0	0	0	0	0	0	0	GO:0005524]---[GO:0005471	ATP binding]---[ATP:ADP antiporter activity	GO:0016021	integral to membrane	pfam03219]---[TIGR00769]---[COG3202	pfam03219 TLC TLC ATP/ADP transporter. ]---[TIGR00769 AAA ADP/ATP carrier protein family. These proteins are members of the ATP ADP Antiporter (AAA) Family (TC 2.A.12) which consists of nucleotide transporters that have 12 GES predicted transmembrane regions. One protein from Rickettsia prowazekii functions to take up ATP from the eukaryotic cell cytoplasm into the bacterium in exchange for ADP. …
MMETSP0327-20121206|10275_1	324	Aspartyl/asparaginyl beta-hydroxylase	Predicted protein	Phaeodactylum tricornutum (strain CCAP 1055/1)	1.14.11.16	Peptide-aspartate beta-dioxygenase.	0	0	0	GO:0018193	peptidyl-amino acid modification	0	0	0	0	pfam05118	pfam05118 Asp_Arg_Hydrox Aspartyl/Asparaginyl beta-hydroxylase. Iron (II)/2-oxoglutarate (2-OG)-dependent oxygenases catalyze oxidative reactions in a range of metabolic processes. Proline 3-hydroxylase hydroxylates proline at position 3 the first of a 2-OG oxygenase catalyzing oxidation of a free alpha-amino acid. The structure of proline 3-hydroxylase contains the conserved motifs present in ot…
MMETSP0327-20121206|10276_1	369	0	Putative uncharacterized protein	Naegleria gruberi	0	0	0	0	0	0	0	GO:0005524]---[GO:0004674	ATP binding]---[protein serine/threonine kinase activity	0	0	pfam13475]---[pfam13475	pfam13475 DUF4116 Domain of unknown function (DUF4116).
MMETSP0327-20121206|10277_1	453	Family of serine hydrolases 2	AMP-dependent synthetase and ligase	Methylobacterium sp. (strain 4-46)	0	0	0	0	0	0	0	GO:0016874]---[GO:0016747	ligase activity]---[transferase activity	transferring acyl groups other than amino-acyl groups	GO:0016020	membrane	pfam03959]---[COG0318	pfam03959 FSH1 Serine hydrolase (FSH1). This is a family of serine hydrolases.]---[COG0318 CaiC Acyl-CoA synthetases (AMP-forming)/AMP-acid ligases II Lipid metabolism / Secondary metabolites biosynthesis transport and catabolism .
MMETSP0327-20121206|10278_1	1145	0	0	0	0	0	0	0	0	0	0	0	0	0	0	0	0
MMETSP0327-20121206|10279_1	608	2-oxoisovalerate dehydrogenase subunit alpha mitochondrial	Predicted protein (Fragment)	Phaeodactylum tricornutum (strain CCAP 1055/1)	1.2.4.4	3-methyl-2-oxobutanoate dehydrogenase (2-methylpropanoyl-transferring).	0	0	0	0	0	GO:0016624	oxidoreductase activity	acting on the aldehyde or oxo group of donors	disulfide as acceptor	0	0	cd02000]---[COG1071]---[TIGR03181]---[pfam00676]---[TIGR03182]---[PLN02269]---[CHL00149]---[PLN02374]---[cd00568]---[cd02012	cd02000 TPP_E1_PDC_ADC_BCADC Thiamine pyrophosphate (TPP) family E1 of PDC_ADC_BCADC subfamily TPP-binding module composed of proteins similar to the E1 components of the human pyruvate dehydrogenase complex (PDC) the acetoin dehydrogenase complex (ADC) and the branched chain alpha-keto acid dehydrogenase/2-oxoisovalerate dehydrogenase complex (BCADC). PDC catalyzes the irreversible oxidative dec…
MMETSP0327-20121206|1028_1	943	Chromosome-associated kinesin KIF4	Predicted protein (Fragment)	Thalassiosira pseudonana	0	0	0	0	0	GO:0007018	microtubule-based movement	GO:0005524]---[GO:0003777	ATP binding]---[microtubule motor activity	GO:0005874]---[GO:0005875	microtubule]---[microtubule associated complex	pfam00225]---[smart00129]---[cd00106]---[cd01372]---[cd01365]---[cd01369]---[cd01371]---[cd01366]---[cd01364]---[cd01370]---[cd01374]---[cd01367]---[cd01375]---[COG5059]---[cd01376]---[cd01373]---[cd01368]---[PLN03188]---[cd01363]---[cd01363	'pfam00225 Kinesin Kinesin motor domain. ]---[smart00129 KISc Kinesin motor catalytic domain. ATPase. Microtubule-dependent molecular motors that play important roles in intracellular transport of organelles and in cell division.]---[cd00106 KISc Kinesin motor domain. This catalytic (head) domain has ATPase activity and belongs to the larger group of P-loop NTPases. Kinesins are microtubule-depen…
vision. In most kinesins the motor domain is found at the N-terminus (N-type). N-type kinesins are ( ) end-directed motors i.e. they transport cargo towards the ( ) end of the microtubule. Kinesin motor domains hydrolyze ATP at a rate of about 80 per second and move along the microtubule at a speed of about 6400 Angstroms per second. To achieve that kinesin head groups work in pairs. Upon replaci…
MMETSP0327-20121206|10280_1	1312	Probable leucine-rich repeat receptor-like protein kinase At5g63930	Serine-threonine protein kinase plant-type putative	Ricinus communis	2.7.11.1	Non-specific serine/threonine protein kinase.	0	0	0	0	0	GO:0032440]---[GO:0005524]---[GO:0004674	2-alkenal reductase [NAD(P)] activity]---[ATP binding]---[protein serine/threonine kinase activity	GO:0016021	integral to membrane	PLN00113]---[PLN00113]---[PLN00113]---[PLN00113]---[PLN00113]---[PLN00113]---[PLN00113]---[PLN00113]---[PLN00113]---[PLN00113]---[PLN00113]---[PLN00113]---[PLN00113]---[PLN03150]---[PLN03150]---[COG4886]---[COG4886	PLN00113 PLN00113 leucine-rich repeat receptor-like protein kinase Provisional.]---[PLN03150 PLN03150 hypothetical protein Provisional.]---[COG4886 COG4886 Leucine-rich repeat (LRR) protein Function unknown .
MMETSP0327-20121206|10281_1	588	Sodium/hydrogen exchanger 8	Sodium/hydrogen exchanger (Fragment)	Phaeodactylum tricornutum (strain CCAP 1055/1)	0	0	0	0	0	GO:0006885	regulation of pH	GO:0015385	sodium:hydrogen antiporter activity	GO:0016021	integral to membrane	TIGR00840]---[pfam00999]---[COG0025]---[TIGR00831	TIGR00840 b_cpa1 sodium/hydrogen exchanger 3. The Monovalent Cation Proton Antiporter-1 (CPA1) Family (TC 2.A.36)The CPA1 family is a large family of proteins derived from Gram-positive and Gram-negative bacteria blue green bacteria yeast plants and animals.Transporters from eukaryotes have been functionally characterized and all of these catalyze Na H exchange. Their primary physiological functi…
MMETSP0327-20121206|10282_1	288	Formyltetrahydrofolate deformylase	Formyltetrahydrofolate deformylase (Fragment)	Thalassiosira pseudonana	3.5.1.10	Formyltetrahydrofolate deformylase.	Purine metabolism	IMP biosynthesis via de novo pathway	formate from 10-formyl-5	6	7	8-tetrahydrofolate: step 1/1	GO:0006189	de novo IMP biosynthetic process	GO:0008864]---[GO:0016742	formyltetrahydrofolate deformylase activity]---[hydroxymethyl-	formyl- and related transferase activity	0	0	PRK06027]---[COG0788]---[cd08648]---[TIGR00655]---[PRK13011]---[PRK13010]---[PLN02828]---[pfam00551]---[cd08369]---[COG0299]---[cd08645]---[PRK05647]---[TIGR00639]---[PLN02285]---[TIGR00460]---[cd08646]---[COG0223]---[PLN02331]---[cd08644]---[PRK00005	'PRK06027 purU formyltetrahydrofolate deformylase Reviewed.]---[COG0788 PurU Formyltetrahydrofolate hydrolase Nucleotide transport and metabolism .]---[cd08648 FMT_core_Formyl-FH4-Hydrolase_C Formyltetrahydrofolate deformylase (Formyl-FH4 hydrolase) C-terminal hydrolase domain. Formyl-FH4 Hydrolase catalyzes the hydrolysis of 10-formyltetrahydrofolate (formyl-FH4) to FH4 and formate. Formate is t…
MMETSP0327-20121206|10283_1	281	Phosphoenolpyruvate carboxylase	Predicted protein	Phaeodactylum tricornutum	4.1.1.31	Phosphoenolpyruvate carboxylase.	0	0	0	GO:0015977]---[GO:0006099	carbon fixation]---[tricarboxylic acid cycle	GO:0008964	phosphoenolpyruvate carboxylase activity	0	0	pfam00311]---[PRK00009]---[COG2352]---[PTZ00398	pfam00311 PEPcase Phosphoenolpyruvate carboxylase. ]---[PRK00009 PRK00009 phosphoenolpyruvate carboxylase Reviewed.]---[COG2352 Ppc Phosphoenolpyruvate carboxylase Energy production and conversion .]---[PTZ00398 PTZ00398 phosphoenolpyruvate carboxylase Provisional.
MMETSP0327-20121206|10284_1	822	0	Predicted protein	Phaeodactylum tricornutum (strain CCAP 1055/1)	0	0	0	0	0	0	0	0	0	0	0	0	0
MMETSP0327-20121206|10285_1	429	Succinyl-CoA ligase ADP-forming subunit beta mitochondrial	Uncharacterized protein	Thalassiosira oceanica	6.2.1.5	Succinate--CoA ligase (ADP-forming).	Carbohydrate metabolism	tricarboxylic acid cycle	succinate from succinyl-CoA (ligase route): step 1/1	0	0	GO:0005524]---[GO:0016874	ATP binding]---[ligase activity	0	0	PLN00124]---[PRK00696]---[COG0045]---[TIGR01016]---[PRK14046]---[pfam08442]---[pfam00549]---[PLN02235	PLN00124 PLN00124 succinyl-CoA ligase GDP-forming subunit beta Provisional.]---[PRK00696 sucC succinyl-CoA synthetase subunit beta Provisional.]---[COG0045 SucC Succinyl-CoA synthetase beta subunit Energy production and conversion .]---[TIGR01016 sucCoAbeta succinyl-CoA synthetase beta subunit. This model is designated subfamily because it does not discriminate the ADP-forming enzyme ((EC 6.2.1.5…
MMETSP0327-20121206|10288_1	1990	0	Predicted protein	Phaeodactylum tricornutum (strain CCAP 1055/1)	0	0	0	0	0	0	0	0	0	0	0	0	0
MMETSP0327-20121206|1029_1	1014	0	Predicted protein	Phaeodactylum tricornutum (strain CCAP 1055/1)	0	0	0	0	0	GO:0006396	RNA processing	GO:0003676]---[GO:0000166	nucleic acid binding]---[nucleotide binding	GO:0005622	intracellular	smart00360]---[cd12283]---[cd00590]---[cd12306]---[cd12408]---[pfam00076]---[cd12395	'smart00360 RRM RNA recognition motif. ]---[cd12283 RRM1_RBM39_like RNA recognition motif 1 in vertebrate RNA-binding protein 39 (RBM39) and similar proteins. This subfamily corresponds to the RRM1 of RNA-binding protein 39 (RBM39) RNA-binding protein 23 (RBM23) and similar proteins. RBM39 (also termed HCC1) is a nuclear autoantigen that contains an N-terminal arginine/serine rich (RS) motif and …
MMETSP0327-20121206|10290_1	514	Pyruvate kinase cytosolic isozyme	Pyruvate kinase	Phaeodactylum tricornutum	2.7.1.40	Pyruvate kinase.	Carbohydrate degradation	glycolysis	pyruvate from D-glyceraldehyde 3-phosphate: step 5/5	GO:0006096	glycolysis	GO:0000287]---[GO:0030955]---[GO:0004743	magnesium ion binding]---[potassium ion binding]---[pyruvate kinase activity	0	0	PLN02461]---[cd00288]---[PTZ00066]---[COG0469]---[TIGR01064]---[PRK05826]---[pfam00224]---[PRK06354]---[PRK09206]---[PRK06247]---[PLN02765]---[PTZ00300]---[PLN02623]---[PLN02762]---[PRK06739]---[PRK08187]---[PRK14725]---[PRK14725]---[pfam02887	PLN02461 PLN02461 Probable pyruvate kinase.]---[cd00288 Pyruvate_Kinase Pyruvate kinase (PK) Large allosteric enzyme that regulates glycolysis through binding of the substrate phosphoenolpyruvate and one or more allosteric effectors. Like other allosteric enzymes PK has a high substrate affinity R state and a low affinity T state. PK exists as several different isozymes depending on organism and …
MMETSP0327-20121206|10291_1	723	0	Uncharacterized protein	Emiliania huxleyi CCMP1516	0	0	0	0	0	0	0	0	0	0	0	0	0
MMETSP0327-20121206|10292_1	843	Probable spermidine synthase	Uncharacterized protein	Thalassiosira oceanica	2.5.1.16	Spermidine synthase.	Amine and polyamine biosynthesis	spermidine biosynthesis	spermidine from putrescine: step 1/1	GO:0008295	spermidine biosynthetic process	GO:0004014]---[GO:0016740	adenosylmethionine decarboxylase activity]---[transferase activity	0	0	COG0421]---[PRK00811]---[pfam01564]---[PLN02823]---[TIGR00417]---[PRK03612]---[PLN02366]---[PRK01581]---[COG4262]---[pfam02675]---[TIGR03330]---[COG1586]---[PRK01236]---[PRK01706]---[PRK00458]---[PRK02770]---[PRK04025]---[PRK03124	'COG0421 SpeE Spermidine synthase Amino acid transport and metabolism .]---[PRK00811 PRK00811 spermidine synthase Provisional.]---[pfam01564 Spermine_synth Spermine/spermidine synthase. Spermine and spermidine are polyamines. This family includes spermidine synthase that catalyzes the fifth (last) step in the biosynthesis of spermidine from arginine and spermine synthase.]---[PLN02823 PLN02823 sp…
MMETSP0327-20121206|10293_1	543	Chloroplast processing peptidase	Predicted protein	Phaeodactylum tricornutum (strain CCAP 1055/1)	3.4.21.89	Signal peptidase I.	0	0	0	GO:0006508	proteolysis	GO:0008236	serine-type peptidase activity	GO:0016021	integral to membrane	TIGR02227]---[cd06530]---[COG0681]---[PRK10861]---[pfam00717]---[pfam10502]---[cd06462	TIGR02227 sigpep_I_bact signal peptidase I bacterial type. This model represents signal peptidase I from most bacteria. Eukaryotic sequences are likely organellar. Several bacteria have multiple paralogs but these represent isozymes of signal peptidase I. Virtually all known bacteria may be presumed to A related model finds a simlar protein in many archaea and a few bacteria as well as a microsom…
MMETSP0327-20121206|10294_1	387	0	0	0	0	0	0	0	0	0	0	0	0	0	0	0	0
MMETSP0327-20121206|10295_1	363	Indole-3-glycerol phosphate synthase	Predicted protein	Phaeodactylum tricornutum (strain CCAP 1055/1)	4.1.1.48	Indole-3-glycerol-phosphate synthase.	Amino-acid biosynthesis	L-tryptophan biosynthesis	L-tryptophan from chorismate: step 4/5	0	0	GO:0004425	indole-3-glycerol-phosphate synthase activity	0	0	cd00331]---[COG0134]---[pfam00218]---[PRK00278]---[PRK13957]---[PRK13802]---[PLN02460	cd00331 IGPS Indole-3-glycerol phosphate synthase (IGPS) an enzyme in the tryptophan biosynthetic pathway catalyzing the ring closure reaction of 1-(o-carboxyphenylamino)-1-deoxyribulose-5-phosphate (CdRP) to indole-3-glycerol phosphate (IGP) accompanied by the release of carbon dioxide and water. IGPS is active as a separate monomer in most organisms but is also found fused to other enzymes as p…
MMETSP0327-20121206|10296_1	345	Mannose-P-dolichol utilization defect 1 protein homolog 2	Predicted protein	Thalassiosira pseudonana	0	0	0	0	0	0	0	0	0	0	0	0	0
MMETSP0327-20121206|10298_1	709	Probable pre-mRNA-splicing factor ATP-dependent RNA helicase	Predicted protein	Phaeodactylum tricornutum (strain CCAP 1055/1)	3.6.4.13	RNA helicase.	0	0	0	0	0	GO:0005524]---[GO:0008026]---[GO:0003676	ATP binding]---[ATP-dependent helicase activity]---[nucleic acid binding	0	0	COG1643]---[TIGR01967]---[PRK11131]---[TIGR01970]---[PRK11664]---[pfam04408]---[pfam07717]---[smart00847]---[cd00046]---[smart00487]---[PHA02653]---[cd00079]---[smart00490]---[pfam00271]---[COG1205	COG1643 HrpA HrpA-like helicases DNA replication recombination and repair .]---[TIGR01967 DEAH_box_HrpA ATP-dependent helicase HrpA. This model represents HrpA one of two related but uncharacterized DEAH-box ATP-dependent helicases in many Proteobacteria and a few high-GC Gram-positive bacteria. HrpA is about 1300 amino acids long while its paralog HrpB also uncharacterized is about 800 amino aci…
MMETSP0327-20121206|10299_1	952	Aminopeptidase N	Aminopeptidase aminopeptidase-like protein (Fragment)	Thalassiosira pseudonana	3.4.11.2	Membrane alanyl aminopeptidase.	0	0	0	GO:0006508	proteolysis	GO:0004177]---[GO:0008237]---[GO:0008270	aminopeptidase activity]---[metallopeptidase activity]---[zinc ion binding	0	0	PRK14015]---[cd09600]---[TIGR02414]---[COG0308]---[pfam11940]---[cd09595]---[pfam01433]---[cd09601]---[cd09602]---[cd09603]---[TIGR02412]---[TIGR02411]---[cd09604]---[cd09599]---[pfam13485	'PRK14015 pepN aminopeptidase N Provisional.]---[cd09600 M1_APN_1 Peptidase M1 family containing Aminopeptidase N. This family contains aminopeptidase N (APN CD13 Alanyl aminopeptidase EC 3.4.11.2) a Type II integral membrane protease belonging to the M1 gluzincin family. It includes bacterial-type alanyl aminopeptidases as well as PfA-M1 aminopeptidase (Plasmodium falciparum-type). APN consists …
ptides as well as chromogenic aminoacyl-p-nitroanilide derivatives. The aminopeptidase activity of LTA4H is possibly involved in the processing of peptides related to inflammation and host defense. Kinetic analysis shows that LTA4H hydrolyzes arginyl tripeptides with high efficiency and specificity indicating its function as an arginyl aminopeptidase. LTA4H is overexpressed in certain human cance…
MMETSP0327-20121206|103_1	427	0	ArfGAP	Thalassiosira pseudonana	0	0	0	0	0	GO:0032312	regulation of ARF GTPase activity	GO:0008060]---[GO:0008270	ARF GTPase activator activity]---[zinc ion binding	0	0	pfam12695]---[pfam12697	pfam12695 Abhydrolase_5 Alpha/beta hydrolase family. This family contains a diverse range of alpha/beta hydrolase enzymes.]---[pfam12697 Abhydrolase_6 Alpha/beta hydrolase family. This family contains alpha/beta hydrolase enzymes of diverse specificity.
MMETSP0327-20121206|10300_1	161	0	0	0	0	0	0	0	0	0	0	0	0	0	0	0	0
MMETSP0327-20121206|10301_1	247	0	0	0	0	0	0	0	0	0	0	0	0	0	0	0	0
MMETSP0327-20121206|10303_1	288	Thylakoid lumenal 17.9 kDa protein chloroplastic	Predicted protein	Phaeodactylum tricornutum (strain CCAP 1055/1)	0	0	0	0	0	0	0	0	0	0	0	pfam07386]---[COG4446	pfam07386 DUF1499 Protein of unknown function (DUF1499). This family consists of several hypothetical bacterial and plant proteins of around 125 residues in length. The function of this family is unknown.]---[COG4446 COG4446 Uncharacterized protein conserved in bacteria Function unknown .
MMETSP0327-20121206|10304_1	505	Uncharacterized protein Mb2023	Putative uncharacterized protein	Nocardioidaceae bacterium Broad-1	0	0	0	0	0	0	0	0	0	0	0	pfam13738	pfam13738 Pyr_redox_3 Pyridine nucleotide-disulphide oxidoreductase.
MMETSP0327-20121206|10306_1	300	0	Predicted protein	Phaeodactylum tricornutum (strain CCAP 1055/1)	0	0	0	0	0	0	0	0	0	0	0	0	0
MMETSP0327-20121206|10307_1	759	Probable threonine--tRNA ligase 1 cytoplasmic	Predicted protein	Thalassiosira pseudonana	6.1.1.3	Threonine--tRNA ligase.	0	0	0	GO:0006435	threonyl-tRNA aminoacylation	GO:0005524]---[GO:0004829	ATP binding]---[threonine-tRNA ligase activity	GO:0005737	cytoplasm	PLN02908]---[PRK00413]---[PRK12305]---[COG0441]---[TIGR00418]---[PRK12444]---[cd00771]---[PLN02837]---[PRK14799]---[pfam00587]---[PRK03991]---[cd00860]---[pfam03129]---[cd00670]---[cd00768]---[PRK14938]---[COG0124]---[cd00738]---[cd01667]---[cd00859	'PLN02908 PLN02908 threonyl-tRNA synthetase.]---[PRK00413 thrS threonyl-tRNA synthetase Reviewed.]---[PRK12305 thrS threonyl-tRNA synthetase Reviewed.]---[COG0441 ThrS Threonyl-tRNA synthetase Translation ribosomal structure and biogenesis .]---[TIGR00418 thrS threonyl-tRNA synthetase. This model represents the threonyl-tRNA synthetase found in most organisms. This protein is a class II tRNA synt…
MMETSP0327-20121206|10308_1	674	Polyadenylate-binding protein 1	Predicted protein	Phaeodactylum tricornutum (strain CCAP 1055/1)	0	0	0	0	0	0	0	GO:0000166]---[GO:0003723	nucleotide binding]---[RNA binding	0	0	TIGR01628]---[TIGR01628]---[TIGR01628]---[TIGR01628]---[cd12378]---[cd12378]---[cd12378]---[cd12381]---[cd12381]---[cd12381]---[cd12379]---[cd12379]---[pfam00658]---[smart00517]---[cd12380]---[cd12380]---[cd12380]---[smart00360]---[smart00360]---[smart00360]---[TIGR01661]---[TIGR01661]---[TIGR01661]---[TIGR01661]---[TIGR01661]---[TIGR01622]---[TIGR01622]---[cd12382]---[cd12382]---[cd12382]---[cd0…	'TIGR01628 PABP-1234 polyadenylate binding protein human types 1 2 3 4 family. These eukaryotic proteins recognize the poly-A of mRNA and consists of four tandem RNA recognition domains at the N-terminus (rrm pfam00076) followed by a PABP-specific domain (pfam00658) at the C-terminus. The protein is involved in the transport of mRNA''s from the nucleus to the cytoplasm. There are four paralogs in…
subfamily of splicing factors found in Dipteran insects (TIGR01659). These proteins contain 3 RNA-recognition motifs (rrm pfam00076).]---[TIGR01622 SF-CC1 splicing factor CC1-like family. This model represents a subfamily of RNA splicing factors including the Pad-1 protein (N. crassa) CAPER (M. musculus) and CC1.3 (H.sapiens). These proteins are characterized by an N-terminal arginine-rich low co…
MMETSP0327-20121206|10309_1	227	Proteasome subunit beta type-6	Proteasome subunit beta type	Phaeodactylum tricornutum (strain CCAP 1055/1)	3.4.25.1	Proteasome endopeptidase complex.	0	0	0	GO:0051603	proteolysis involved in cellular protein catabolic process	GO:0004298	threonine-type endopeptidase activity	GO:0005737]---[GO:0005634]---[GO:0005839	cytoplasm]---[nucleus]---[proteasome core complex	cd03762]---[cd01912]---[cd01906]---[pfam00227]---[COG0638]---[cd03763]---[cd03761]---[TIGR03634]---[cd01901]---[cd03764]---[PTZ00488]---[cd03758]---[cd03760]---[cd03757]---[TIGR03690]---[cd01911]---[cd03759	cd03762 proteasome_beta_type_6 proteasome beta type-6 subunit. The 20S proteasome multisubunit proteolytic complex is the central enzyme of nonlysosomal protein degradation in both the cytosol and nucleus. It is composed of 28 subunits arranged as four homoheptameric rings that stack on top of one another forming an elongated alpha-beta-beta-alpha cylinder with a central cavity. The proteasome al…
MMETSP0327-20121206|1031_1	474	0	Predicted protein	Thalassiosira pseudonana	0	0	0	0	0	0	0	0	0	0	0	0	0
MMETSP0327-20121206|10310_1	901	0	Predicted protein (Fragment)	Phaeodactylum tricornutum (strain CCAP 1055/1)	0	0	0	0	0	0	0	0	0	0	0	cd00538]---[cd02133]---[cd04817]---[cd02130]---[pfam02225	cd00538 PA PA Protease-associated (PA) domain. The PA domain is an insert domain in a diverse fraction of proteases. The significance of the PA domain to many of the proteins in which it is inserted is undetermined. It may be a protein-protein interaction domain. At peptidase active sites the PA domain may participate in substrate binding and/or promoting conformational changes which influence th…
MMETSP0327-20121206|10311_1	70	Probable leucine-rich repeat receptor-like protein kinase At1g35710	Predicted protein (Fragment)	Phaeodactylum tricornutum (strain CCAP 1055/1)	2.7.11.1	Non-specific serine/threonine protein kinase.	0	0	0	0	0	0	0	0	0	PLN00113]---[PLN00113]---[PLN00113]---[PLN00113]---[PLN03150	PLN00113 PLN00113 leucine-rich repeat receptor-like protein kinase Provisional.]---[PLN03150 PLN03150 hypothetical protein Provisional.
MMETSP0327-20121206|10312_1	1192	Putative ascorbate peroxidase	Uncharacterized protein	Thalassiosira oceanica	1.11.1.11	L-ascorbate peroxidase.	0	0	0	GO:0006979	response to oxidative stress	GO:0020037]---[GO:0004601	heme binding]---[peroxidase activity	0	0	pfam00141]---[cd00314]---[cd00691	pfam00141 peroxidase Peroxidase. ]---[cd00314 plant_peroxidase_like Heme-dependent peroxidases similar to plant peroxidases. Along with animal peroxidases these enzymes belong to a group of peroxidases containing a heme prosthetic group (ferriprotoporphyrin IX) which catalyzes a multistep oxidative reaction involving hydrogen peroxide as the electron acceptor. The plant peroxidase-like superfamil…
MMETSP0327-20121206|10313_1	693	0	0	0	0	0	0	0	0	0	0	0	0	0	0	0	0
MMETSP0327-20121206|10314_1	638	0	Predicted protein	Phaeodactylum tricornutum (strain CCAP 1055/1)	0	0	0	0	0	0	0	0	0	0	0	pfam00650]---[cd00170]---[smart00516	pfam00650 CRAL_TRIO CRAL/TRIO domain. ]---[cd00170 SEC14 Sec14p-like lipid-binding domain. Found in secretory proteins such as S. cerevisiae phosphatidylinositol transfer protein (Sec14p) and in lipid regulated proteins such as RhoGAPs RhoGEFs and neurofibromin (NF1). SEC14 domain of Dbl is known to associate with G protein beta/gamma subunits.]---[smart00516 SEC14 Domain in homologues of a S. ce…
MMETSP0327-20121206|10315_1	448	LIMR family protein DDB_G0293610	Uncharacterized protein	Thalassiosira oceanica	0	0	0	0	0	0	0	0	0	GO:0016021	integral to membrane	0	0
MMETSP0327-20121206|10316_1	339	Putative glucose-6-phosphate 1-epimerase	Predicted protein	Phaeodactylum tricornutum (strain CCAP 1055/1)	5.1.3.15	Glucose-6-phosphate 1-epimerase.	0	0	0	GO:0005975	carbohydrate metabolic process	GO:0030246]---[GO:0016853	carbohydrate binding]---[isomerase activity	0	0	cd09020]---[COG0676]---[pfam01263]---[cd01081]---[cd09025]---[cd09024]---[COG2017	cd09020 D-hex-6-P-epi_like D-hexose-6-phosphate epimerase-like. D-Hexose-6-phosphate epimerase Ymr099c from Saccharomyces cerevisiae belongs to the large superfamily of aldose-1-epimerases. Its active site is very similar to the catalytic site of galactose mutarotase the best studied member of the superfamily. It also contains the conserved glutamate and histidine residues that have been shown in…
MMETSP0327-20121206|10317_1	101	0	Uncharacterized protein	Thalassiosira oceanica	0	0	0	0	0	0	0	0	0	0	0	0	0
MMETSP0327-20121206|10318_1	415	Acyl- acyl-carrier-protein desaturase chloroplastic	Predicted protein (Fragment)	Phaeodactylum tricornutum	1.14.19.2	Acyl- acyl-carrier-protein desaturase.	Lipid metabolism	fatty acid metabolism	0	GO:0006631	fatty acid metabolic process	GO:0045300]---[GO:0046914	acyl-[acyl-carrier-protein] desaturase activity]---[transition metal ion binding	0	0	PLN00179]---[pfam03405]---[cd01050	PLN00179 PLN00179 acyl- acyl-carrier protein desaturase.]---[pfam03405 FA_desaturase_2 Fatty acid desaturase. ]---[cd01050 Acyl_ACP_Desat Acyl ACP desaturase ferritin-like diiron-binding domain. Acyl-Acyl Carrier Protein Desaturase (Acyl_ACP_Desat) is a mu-oxo-bridged diiron-carboxylate enzyme which belongs to a broad superfamily of ferritin-like proteins and catalyzes the NADPH and O2-dependent …
MMETSP0327-20121206|10319_1	248	Putative RNA-binding protein RbpA	Uncharacterized protein (Fragment)	Nannochloropsis gaditana CCMP526	0	0	0	0	0	0	0	GO:0003676]---[GO:0000166	nucleic acid binding]---[nucleotide binding	0	0	cd12399]---[smart00360]---[cd12382]---[pfam00076]---[cd00590]---[cd12284]---[cd12408]---[cd12413]---[cd12398]---[COG0724]---[cd12447]---[cd12448]---[TIGR01622]---[TIGR01622]---[cd12316]---[cd12384]---[cd12361]---[cd12363]---[cd12414]---[pfam14259]---[cd12671	'cd12399 RRM_HP0827_like RNA recognition motif in Helicobacter pylori HP0827 protein and similar proteins. This subfamily corresponds to the RRM of H. pylori HP0827 a putative ssDNA-binding protein 12rnp2 precursor containing one RNA recognition motif (RRM) also termed RBD (RNA binding domain) or RNP (ribonucleoprotein domain). The ssDNA binding may be important in activation of HP0827. .]---[sma…
er-2 (Tra2) TRA2-alpha TRA2-beta (also termed SFRS10) and similar proteins found in eukaryotes. TRA2-alpha is a 40-kDa serine/arginine-rich (SR) protein that specifically binds to gonadotropin-releasing hormone (GnRH) exonic splicing enhancer on exon 4 (ESE4) and is necessary for enhanced GnRH pre-mRNA splicing. It strongly stimulates GnRH intron A excision in a dose-dependent manner. In addition…
MMETSP0327-20121206|1032_1	251	0	0	0	0	0	0	0	0	0	0	0	0	0	0	0	0
MMETSP0327-20121206|10320_1	421	'5''-adenylylsulfate reductase 1 chloroplastic'	Phosphoadenosine-phosphosulphate reductase	Thalassiosira pseudonana	1.8.4.9	Adenylyl-sulfate reductase (glutathione).	0	0	0	GO:0045454	cell redox homeostasis	GO:0003824	catalytic activity	0	0	PRK02090]---[TIGR02057]---[PLN02309]---[COG0175]---[cd01713]---[TIGR00434]---[TIGR02055]---[pfam01507]---[TIGR00424]---[cd02993]---[cd02961]---[cd02947]---[TIGR01126]---[PTZ00102]---[cd03002]---[pfam00085	'PRK02090 PRK02090 phosphoadenosine phosphosulfate reductase Provisional.]---[TIGR02057 PAPS_reductase phosphoadenosine phosphosulfate reductase thioredoxin dependent. Requiring thioredoxin as an electron donor phosphoadenosine phosphosulfate reductase catalyzes the reduction of 3''-phosphoadenylylsulfate (PAPS) to sulfite and phospho-adenosine-phosphate (PAP). Found in enterobacteria cyanobacter…
MMETSP0327-20121206|10322_1	500	WD repeat-containing protein 74	Predicted protein	Phaeodactylum tricornutum (strain CCAP 1055/1)	0	0	0	0	0	0	0	0	0	0	0	0	0
MMETSP0327-20121206|10323_1	713	Arf-GAP with coiled-coil ANK repeat and PH domain-containing protein 3	Uncharacterized protein (Fragment)	Thalassiosira oceanica	0	0	0	0	0	GO:0032312	regulation of ARF GTPase activity	GO:0008060]---[GO:0005543]---[GO:0008270	ARF GTPase activator activity]---[phospholipid binding]---[zinc ion binding	0	0	pfam01412]---[smart00105]---[COG5347]---[cd13250]---[smart00233]---[PLN03114]---[pfam00169]---[cd00821]---[cd13276]---[cd13326]---[PLN03119]---[cd13280	pfam01412 ArfGap Putative GTPase activating protein for Arf. Putative zinc fingers with GTPase activating proteins (GAPs) towards the small GTPase Arf. The GAP of ARD1 stimulates GTPase hydrolysis for ARD1 but not ARFs.]---[smart00105 ArfGap Putative GTP-ase activating proteins for the small GTPase ARF. Putative zinc fingers with GTPase activating proteins (GAPs) towards the small GTPase Arf. The…
MMETSP0327-20121206|10324_1	190	0	0	0	0	0	0	0	0	0	0	0	0	0	0	0	0
MMETSP0327-20121206|10325_1	213	0	Dihydrolipoamide transferase	Phaeodactylum tricornutum (strain CCAP 1055/1)	0	0	0	0	0	0	0	GO:0004149	dihydrolipoyllysine-residue succinyltransferase activity	0	0	cd06849]---[PRK11856]---[COG0508]---[PTZ00144	cd06849 lipoyl_domain Lipoyl domain of the dihydrolipoyl acyltransferase component (E2) of 2-oxo acid dehydrogenases. 2-oxo acid dehydrogenase multienzyme complexes like pyruvate dehydrogenase (PDH) 2-oxoglutarate dehydrogenase (OGDH) and branched-chain 2-oxo acid dehydrogenase (BCDH) contain at least three different enzymes 2-oxo acid dehydrogenase (E1) dihydrolipoyl acyltransferase (E2) and dih…
MMETSP0327-20121206|10326_1	698	0	Predicted protein	Thalassiosira pseudonana	0	0	0	0	0	0	0	0	0	0	0	0	0
MMETSP0327-20121206|10327_1	790	3-isopropylmalate dehydratase	3-isopropylmalate dehydratase	Thalassiosira pseudonana	4.2.1.33	3-isopropylmalate dehydratase.	Amino-acid biosynthesis	L-leucine biosynthesis	L-leucine from 3-methyl-2-oxobutanoate: step 2/4	GO:0009098	leucine biosynthetic process	GO:0003861]---[GO:0051539	3-isopropylmalate dehydratase activity]---[4 iron	4 sulfur cluster binding	GO:0009316	3-isopropylmalate dehydratase complex	PRK05478]---[PRK12466]---[TIGR00170]---[COG0065]---[pfam00330]---[cd01583]---[PRK00402]---[PRK01641]---[TIGR01343]---[TIGR02086]---[TIGR02083]---[COG0066]---[TIGR00171]---[PRK07229]---[cd01351]---[COG1048]---[TIGR01342]---[TIGR00139]---[cd01585]---[TIGR01340	'PRK05478 PRK05478 isopropylmalate isomerase large subunit Validated.]---[PRK12466 PRK12466 isopropylmalate isomerase large subunit Provisional.]---[TIGR00170 leuC 3-isopropylmalate dehydratase large subunit. Members of this family are 3-isopropylmalate dehydratase large subunit or the large subunit domain of single-chain forms. Homoaconitase aconitase and 3-isopropylmalate dehydratase have simil…
MMETSP0327-20121206|10328_1	479	Cell surface glycoprotein 1	Mucin	Dictyostelium fasciculatum (strain SH3)	0	0	0	0	0	0	0	0	0	0	0	pfam02469]---[COG2335]---[smart00554	pfam02469 Fasciclin Fasciclin domain. This extracellular domain is found repeated four times in grasshopper fasciclin I as well as in proteins from mammals sea urchins plants yeast and bacteria.]---[COG2335 COG2335 Secreted and surface protein containing fasciclin-like repeats Cell envelope biogenesis outer membrane .]---[smart00554 FAS1 Four repeated domains in the Fasciclin I family of proteins…
MMETSP0327-20121206|10329_1	363	Transmembrane protein 144 homolog B	Predicted protein	Phaeodactylum tricornutum (strain CCAP 1055/1)	0	0	0	0	0	0	0	0	0	0	0	0	0
MMETSP0327-20121206|1033_1	1840	Histone acetyltransferase HAC1	Predicted protein	Phaeodactylum tricornutum (strain CCAP 1055/1)	2.3.1.48	Histone acetyltransferase.	0	0	0	GO:0016573]---[GO:0006355	histone acetylation]---[regulation of transcription	DNA-dependent	GO:0004402]---[GO:0003712]---[GO:0008270	histone acetyltransferase activity]---[transcription cofactor activity]---[zinc ion binding	GO:0005634	nucleus	cd05506]---[smart00297]---[cd05499]---[cd05498]---[cd04369]---[cd05497]---[cd05509]---[cd05495]---[pfam00439]---[cd05500]---[pfam02135]---[cd05504]---[smart00551]---[cd05512]---[cd05507]---[COG5076]---[cd05528]---[cd05511]---[cd05503]---[pfam02135]---[smart00551]---[pfam08214	cd05506 Bromo_plant1 Bromodomain uncharacterized subfamily specific to plants. Might function as a global transcription factor. Bromodomains are 110 amino acid long domains that are found in many chromatin associated proteins. Bromodomains can interact specifically with acetylated lysine.]---[smart00297 BROMO bromo domain. ]---[cd05499 Bromo_BDF1_2_II Bromodomain. BDF1/BDF2 like subfamily restric…
MMETSP0327-20121206|10330_1	761	0	Predicted protein	Phaeodactylum tricornutum (strain CCAP 1055/1)	0	0	0	0	0	0	0	0	0	0	0	0	0
MMETSP0327-20121206|10331_1	367	Nucleosome assembly protein 1-like 4	Nucleosome assembly protein	Phaeodactylum tricornutum (strain CCAP 1055/1)	0	0	0	0	0	GO:0006334	nucleosome assembly	0	0	GO:0005634	nucleus	pfam00956]---[PTZ00007	pfam00956 NAP Nucleosome assembly protein (NAP). NAP proteins are involved in moving histones into the nucleus nucleosome assembly and chromatin fluidity. They affect the transcription of many genes.]---[PTZ00007 PTZ00007 (NAP-L) nucleosome assembly protein -L Provisional.
MMETSP0327-20121206|10332_1	74	0	0	0	0	0	0	0	0	0	0	0	0	0	0	0	0
MMETSP0327-20121206|10333_1	257	Ubiquitin-conjugating enzyme E2 32	Predicted protein	Phaeodactylum tricornutum (strain CCAP 1055/1)	6.3.2.19	Ubiquitin--protein ligase.	Protein modification	protein ubiquitination	0	0	0	GO:0016881	acid-amino acid ligase activity	0	0	cd00195]---[smart00212]---[COG5078]---[pfam00179	cd00195 UBCc Ubiquitin-conjugating enzyme E2 catalytic (UBCc) domain. This is part of the ubiquitin-mediated protein degradation pathway in which a thiol-ester linkage forms between a conserved cysteine and the C-terminus of ubiquitin and complexes with ubiquitin protein ligase enzymes E3. This pathway regulates many fundamental cellular processes. There are also other E2s which form thiol-ester …
MMETSP0327-20121206|10334_1	511	0	Aldo/keto reductase family protein	Nitratireductor pacificus pht-3B	0	0	0	0	0	0	0	GO:0016491	oxidoreductase activity	0	0	pfam00248	pfam00248 Aldo_ket_red Aldo/keto reductase family. This family includes a number of K ion channel beta chain regulatory domains - these are reported to have oxidoreductase activity.
MMETSP0327-20121206|10335_1	903	HHIP-like protein 2	Glucose/sorbosone dehydrogenase	Deinococcus peraridilitoris (strain DSM 19664 / LMG 22246 / CIP 109416 / KR-200)	0	0	0	0	0	GO:0005975	carbohydrate metabolic process	GO:0016901]---[GO:0048038	oxidoreductase activity	acting on the CH-OH group of donors	quinone or similar compound as acceptor]---[quinone binding	0	0	pfam07995]---[COG2133]---[TIGR03606]---[smart00089]---[cd00146	pfam07995 GSDH Glucose / Sorbosone dehydrogenase. Members of this family are glucose/sorbosone dehydrogenases that possess a beta-propeller fold.]---[COG2133 COG2133 Glucose/sorbosone dehydrogenases Carbohydrate transport and metabolism .]---[TIGR03606 non_repeat_PQQ dehydrogenase PQQ-dependent s-GDH family. PQQ or pyrroloquinoline-quinone serves as a cofactor for a number of sugar and alcohol de…
MMETSP0327-20121206|10336_1	217	60S ribosomal protein L10	Predicted protein	Phaeodactylum tricornutum (strain CCAP 1055/1)	0	0	0	0	0	GO:0006412	translation	GO:0003735	structural constituent of ribosome	GO:0005840	ribosome	PTZ00173]---[TIGR00279]---[PRK04199]---[COG0197]---[cd01433]---[pfam00252	PTZ00173 PTZ00173 60S ribosomal protein L10 Provisional.]---[TIGR00279 L10e ribosomal protein L10.e. This model finds the archaeal and eukaryotic forms of ribosomal protein L10. The protein is encoded by multiple loci in some eukaryotes and has been assigned a number of extra-ribosomal functions some of which will require re-evaluation in the context of identification as a ribosomal protein. L10.…
MMETSP0327-20121206|10337_1	638	0	Predicted protein	Phaeodactylum tricornutum (strain CCAP 1055/1)	0	0	0	0	0	0	0	GO:0008408]---[GO:0003676	'3''-5'' exonuclease activity]---[nucleic acid binding'	0	0	cd06146]---[cd00204]---[cd00204]---[cd06142]---[cd06141]---[pfam12796]---[pfam12796]---[pfam01612]---[COG0349]---[cd06129]---[smart00474	'cd06146 mut-7_like_exo DEDDy 3''-5'' exonuclease domain of Caenorhabditis elegans mut-7 and similar proteins. The mut-7 subfamily is composed of Caenorhabditis elegans mut-7 and similar proteins found in plants and metazoans. Mut-7 is implicated in posttranscriptional gene silencing. It contains a DEDDy-type DnaQ-like 3''-5'' exonuclease domain possessing three conserved sequence motifs termed E…
MMETSP0327-20121206|10338_1	393	Probable transaldolase	Transaldolase	Thalassiosira pseudonana	2.2.1.2	Transaldolase.	Carbohydrate degradation	pentose phosphate pathway	D-glyceraldehyde 3-phosphate and beta-D-fructose 6-phosphate from D-ribose 5-phosphate and D-xylulose 5-phosphate (non-oxidative stage): step 2/3	GO:0006098	pentose-phosphate shunt	GO:0004801	sedoheptulose-7-phosphate:D-glyceraldehyde-3-phosphate glyceronetransferase activity	0	0	PRK05269]---[PTZ00411]---[cd00957]---[TIGR00874]---[PRK12309]---[PRK12346]---[pfam00923]---[COG0176]---[cd00439]---[PRK01362]---[cd00956]---[TIGR00875]---[cd00955]---[PRK03343]---[PRK03903]---[TIGR00876]---[PRK09533	PRK05269 PRK05269 transaldolase B Provisional.]---[PTZ00411 PTZ00411 transaldolase-like protein Provisional.]---[cd00957 Transaldolase_TalAB Transaldolases including both TalA and TalB. Transaldolases including both TalA and TalB. The enzyme catalyses the reversible transfer of a dyhydroxyacetone moiety derived from fructose-6-phosphate to erythrose-4-phosphate yielding sedoheptulose-7-phosphate …
MMETSP0327-20121206|10339_1	680	BCL-6 corepressor	Predicted protein	Phaeodactylum tricornutum (strain CCAP 1055/1)	0	0	0	0	0	0	0	0	0	0	0	cd00204]---[cd00204]---[cd00204]---[pfam12796]---[pfam12796]---[pfam13857]---[COG0666]---[PHA03100]---[PHA03095]---[PHA02874]---[pfam13637	cd00204 ANK ankyrin repeats ankyrin repeats mediate protein-protein interactions in very diverse families of proteins. The number of ANK repeats in a protein can range from 2 to over 20 (ankyrins for example). ANK repeats may occur in combinations with other types of domains. The structural repeat unit contains two antiparallel helices and a beta-hairpin repeats are stacked in a superhelical arra…
MMETSP0327-20121206|1034_1	330	Glutaredoxin-2	Predicted protein	Thalassiosira pseudonana	0	0	0	0	0	0	0	0	0	0	0	PRK10387]---[TIGR02182]---[COG2999]---[cd03199]---[cd03037]---[pfam04399	PRK10387 PRK10387 glutaredoxin 2 Provisional.]---[TIGR02182 GRXB Glutaredoxin GrxB family. Glutaredoxins are thioltransferases (disulfide reductases) which utilize glutathione and NADPH as cofactors. Oxidized glutathione is regenerated by glutathione reductase. Together these components compose the glutathione system. Glutaredoxins utilize the CXXC motif common to thioredoxins and are involved in…
MMETSP0327-20121206|10340_1	179	0	0	0	0	0	0	0	0	0	0	0	0	0	0	0	0
MMETSP0327-20121206|10341_1	852	Bromodomain adjacent to zinc finger domain protein 1A (Fragment)	Predicted protein	Phaeodactylum tricornutum (strain CCAP 1055/1)	0	0	0	0	0	0	0	GO:0003677]---[GO:0008270	DNA binding]---[zinc ion binding	0	0	0	0
MMETSP0327-20121206|10342_1	1027	0	Predicted protein	Phaeodactylum tricornutum (strain CCAP 1055/1)	0	0	0	0	0	0	0	0	0	0	0	0	0
MMETSP0327-20121206|10344_1	628	Putative phagocytic receptor 1b	Predicted protein (Fragment)	Phaeodactylum tricornutum (strain CCAP 1055/1)	0	0	0	0	0	0	0	0	0	GO:0016021	integral to membrane	pfam02990	pfam02990 EMP70 Endomembrane protein 70.
MMETSP0327-20121206|10345_1	388	Mitotic checkpoint protein bub3	Putative uncharacterized protein	Thalassiosira pseudonana	0	0	0	0	0	0	0	0	0	0	0	cd00200]---[cd00200]---[COG2319]---[COG2319	cd00200 WD40 WD40 domain found in a number of eukaryotic proteins that cover a wide variety of functions including adaptor/regulatory modules in signal transduction pre-mRNA processing and cytoskeleton assembly typically contains a GH dipeptide 11-24 residues from its N-terminus and the WD dipeptide at its C-terminus and is 40 residues long hence the name WD40 between GH and WD lies a conserved c…
MMETSP0327-20121206|10346_1	171	0	0	0	0	0	0	0	0	0	0	0	0	0	0	0	0
MMETSP0327-20121206|10347_1	477	0	Predicted protein	Phaeodactylum tricornutum (strain CCAP 1055/1)	0	0	0	0	0	0	0	GO:0008146	sulfotransferase activity	GO:0016021	integral to membrane	0	0
MMETSP0327-20121206|10348_1	259	0	0	0	0	0	0	0	0	0	0	0	0	0	0	pfam00397]---[smart00456]---[cd00201	pfam00397 WW WW domain. The WW domain is a protein module with two highly conserved tryptophans that binds proline-rich peptide motifs in vitro.]---[smart00456 WW Domain with 2 conserved Trp (W) residues. Also known as the WWP or rsp5 domain. Binds proline-rich polypeptides.]---[cd00201 WW Two conserved tryptophans domain also known as the WWP or rsp5 domain around 40 amino acids functions as an …
MMETSP0327-20121206|10349_1	1129	0	Uncharacterized protein	Hyaloperonospora arabidopsidis (strain Emoy2)	0	0	0	0	0	0	0	0	0	0	0	0	0
MMETSP0327-20121206|1035_1	158	0	0	0	0	0	0	0	0	0	0	0	0	0	0	0	0
MMETSP0327-20121206|10350_1	404	0	Predicted protein	Phaeodactylum tricornutum	0	0	0	0	0	0	0	GO:0043565]---[GO:0003700	sequence-specific DNA binding]---[sequence-specific DNA binding transcription factor activity	0	0	smart00338	smart00338 BRLZ basic region leucin zipper.
MMETSP0327-20121206|10351_1	642	0	Uncharacterized protein	Trypanosoma cruzi (strain CL Brener)	0	0	0	0	0	0	0	0	0	0	0	0	0
MMETSP0327-20121206|10352_1	726	0	0	0	0	0	0	0	0	0	0	0	0	0	0	0	0
MMETSP0327-20121206|10353_1	154	0	Predicted protein	Thalassiosira pseudonana	0	0	0	0	0	0	0	0	0	0	0	0	0
MMETSP0327-20121206|10354_1	776	0	Predicted protein	Phaeodactylum tricornutum (strain CCAP 1055/1)	0	0	0	0	0	0	0	0	0	0	0	smart00249]---[pfam00628	'smart00249 PHD PHD zinc finger. The plant homeodomain (PHD) finger is a C4HC3 zinc-finger-like motif found in nuclear proteins thought to be involved in epigenetics and chromatin-mediated transcriptional regulation. The PHD finger binds two zinc ions using the so-called ''cross-brace'' motif and is thus structurally related to the RING finger and the FYVE finger. It is not yet known if PHD finge…
MMETSP0327-20121206|10355_1	443	tRNA pseudouridine synthase-like 1	tRNA pseudouridine synthase	Phaeodactylum tricornutum (strain CCAP 1055/1)	0	0	0	0	0	GO:0001522]---[GO:0008033	pseudouridine synthesis]---[tRNA processing	GO:0009982]---[GO:0003723	pseudouridine synthase activity]---[RNA binding	0	0	PRK00021]---[PRK00021]---[cd02570]---[COG0101]---[COG0101]---[TIGR00071]---[TIGR00071]---[PRK12434]---[cd02866]---[pfam01416]---[PRK14586]---[cd00497]---[PRK14588]---[PRK14587]---[cd02569]---[cd02568	PRK00021 truA tRNA pseudouridine synthase A Validated.]---[cd02570 PseudoU_synth_EcTruA Eukaryotic and bacterial pseudouridine synthases similar to E. coli TruA. This group consists of eukaryotic and bacterial pseudouridine synthases similar to E. coli TruA Pseudomonas aeruginosa truA and human pseudouridine synthase-like 1 (PUSL1). Pseudouridine synthases catalyze the isomerization of specific u…
MMETSP0327-20121206|10356_1	260	0	Predicted protein	Phaeodactylum tricornutum (strain CCAP 1055/1)	0	0	0	0	0	GO:0006810	transport	0	0	GO:0005643	nuclear pore	pfam04097	pfam04097 Nic96 Nup93/Nic96. Nup93/Nic96 is a component of the nuclear pore complex. It is required for the correct assembly of the nuclear pore complex. In Saccharomyces cerevisiae Nic96 has been shown to be involved in the distribution and cellular concentration of the GTPase Gsp1. The structure of Nic96 has revealed a mostly alpha helical structure.
MMETSP0327-20121206|10357_1	1292	0	0	0	0	0	0	0	0	0	0	0	0	0	0	0	0
MMETSP0327-20121206|10358_1	863	Heat shock factor protein HSF8	Predicted protein	Phaeodactylum tricornutum (strain CCAP 1055/1)	0	0	0	0	0	0	0	GO:0043565]---[GO:0003700	sequence-specific DNA binding]---[sequence-specific DNA binding transcription factor activity	GO:0005634	nucleus	pfam00447]---[pfam00447]---[pfam00447]---[pfam00447]---[smart00415]---[smart00415]---[smart00415]---[COG5169]---[COG5169	pfam00447 HSF_DNA-bind HSF-type DNA-binding. ]---[smart00415 HSF heat shock factor. ]---[COG5169 HSF1 Heat shock transcription factor Transcription .
MMETSP0327-20121206|10359_1	948	'Coatomer subunit beta''-1'	Predicted protein	Phaeodactylum tricornutum (strain CCAP 1055/1)	0	0	0	0	0	GO:0006886]---[GO:0016192	intracellular protein transport]---[vesicle-mediated transport	GO:0005198	structural molecule activity	GO:0030117	membrane coat	pfam04053]---[cd00200]---[cd00200]---[cd00200]---[cd00200]---[cd00200]---[COG2319]---[COG2319]---[COG2319]---[smart00320]---[smart00320]---[smart00320]---[pfam00400]---[pfam00400]---[pfam00400]---[pfam00400]---[PTZ00421	pfam04053 Coatomer_WDAD Coatomer WD associated region. This region is composed of WD40 repeats.]---[cd00200 WD40 WD40 domain found in a number of eukaryotic proteins that cover a wide variety of functions including adaptor/regulatory modules in signal transduction pre-mRNA processing and cytoskeleton assembly typically contains a GH dipeptide 11-24 residues from its N-terminus and the WD dipeptid…
MMETSP0327-20121206|1036_1	165	0	0	0	0	0	0	0	0	0	0	0	0	0	0	0	0
MMETSP0327-20121206|10360_1	638	0	Predicted protein	Phaeodactylum tricornutum (strain CCAP 1055/1)	0	0	0	0	0	0	0	0	0	0	0	0	0
MMETSP0327-20121206|10361_1	378	Polyribonucleotide nucleotidyltransferase	Predicted protein	Phaeodactylum tricornutum (strain CCAP 1055/1)	2.7.7.8	Polyribonucleotide nucleotidyltransferase.	0	0	0	0	0	GO:0003723	RNA binding	0	0	cd05684]---[PRK11824]---[cd05692]---[COG1185]---[PRK00087]---[cd04472]---[TIGR03591]---[COG0539]---[PRK06676]---[PRK06676]---[COG1098]---[smart00316	'cd05684 S1_DHX8_helicase S1_DHX8_helicase The N-terminal S1 domain of human ATP-dependent RNA helicase DHX8 a DEAH (Asp-Glu-Ala-His) box polypeptide. The DEAH-box RNA helicases are thought to play key roles in pre-mRNA splicing and DHX8 facilitates nuclear export of spliced mRNA by releasing the RNA from the spliceosome. DHX8 is also known as HRH1 (human RNA helicase 1) in Homo sapiens and PRP22…
MMETSP0327-20121206|10362_1	435	0	Predicted protein	Thalassiosira pseudonana	0	0	0	0	0	0	0	0	0	0	0	pfam00856	pfam00856 SET SET domain. SET domains are protein lysine methyltransferase enzymes. SET domains appear to be protein-protein interaction domains. It has been demonstrated that SET domains mediate interactions with a family of proteins that display similarity with dual-specificity phosphatases (dsPTPases). A subset of SET domains have been called PR domains. These domains are divergent in sequence…
MMETSP0327-20121206|10363_1	543	Ribosome biogenesis GTPase A	Uncharacterized protein	Thalassiosira oceanica	0	0	0	0	0	0	0	GO:0005525	GTP binding	0	0	PRK09563]---[PRK09563]---[TIGR03596]---[TIGR03596]---[COG1161]---[cd01856]---[pfam01926]---[cd04178]---[cd01894]---[TIGR03594]---[TIGR03594]---[cd01857]---[cd01849]---[cd00880]---[COG1160]---[COG1160]---[cd01859]---[PRK00093]---[PRK00093]---[cd01895]---[cd01858]---[cd01876]---[TIGR00231]---[cd04163]---[TIGR03598	PRK09563 rbgA GTPase YlqF Reviewed.]---[TIGR03596 GTPase_YlqF ribosome biogenesis GTP-binding protein YlqF. Members of this protein family are GTP-binding proteins involved in ribosome biogenesis including the essential YlqF protein of Bacillus subtilis which is an essential protein. They are related to Era EngA and other GTPases of ribosome biogenesis but are circularly permuted. This family is …
MMETSP0327-20121206|10364_1	381	0	Predicted protein	Phaeodactylum tricornutum (strain CCAP 1055/1)	0	0	0	0	0	0	0	GO:0008080	N-acetyltransferase activity	0	0	COG0456]---[pfam00583	COG0456 RimI Acetyltransferases General function prediction only .]---[pfam00583 Acetyltransf_1 Acetyltransferase (GNAT) family. This family contains proteins with N-acetyltransferase functions such as Elp3-related proteins.
MMETSP0327-20121206|10365_1	1505	0	Predicted protein	Thalassiosira pseudonana	0	0	0	0	0	0	0	0	0	0	0	PHA03307]---[PHA03307]---[PRK07003	PHA03307 PHA03307 transcriptional regulator ICP4 Provisional.]---[PRK07003 PRK07003 DNA polymerase III subunits gamma and tau Validated.
MMETSP0327-20121206|10366_1	461	Chaperone protein DnaJ	Predicted protein (Fragment)	Phaeodactylum tricornutum (strain CCAP 1055/1)	0	0	0	0	0	GO:0006457	protein folding	0	0	0	0	cd10747]---[PRK10767]---[PRK10767]---[COG0484]---[COG0484]---[TIGR02349]---[TIGR02349]---[PRK14294]---[PRK14294]---[PRK14298]---[PRK14298]---[PRK14280]---[PRK14280]---[PRK14277]---[PRK14277]---[PRK14276]---[PRK14276]---[PRK14301]---[PRK14301]---[PRK14283]---[PRK14283]---[PRK14293]---[PRK14293]---[PRK14278]---[PRK14278]---[PRK14287]---[PRK14287]---[PRK14300]---[PRK14300]---[pfam00226]---[PRK14297]…	cd10747 DnaJ_C C-terminal substrate binding domain of DnaJ and HSP40. The C-terminal region of the DnaJ/Hsp40 protein mediates oligomerization and binding to denatured polypeptide substrate. DnaJ/Hsp40 is a widely conserved heat-shock protein. It prevents the aggregation of unfolded substrate and forms a ternary complex with both substrate and DnaK/Hsp70 the N-terminal J-domain of DnaJ/Hsp40 stim…
MMETSP0327-20121206|10367_1	453	0	Predicted protein	Thalassiosira pseudonana	0	0	0	0	0	0	0	0	0	0	0	0	0
MMETSP0327-20121206|10368_1	756	0	Uncharacterized protein	Thalassiosira oceanica	0	0	0	0	0	0	0	0	0	0	0	pfam03407	pfam03407 Nucleotid_trans Nucleotide-diphospho-sugar transferase. Proteins in this family have been been predicted to be nucleotide-diphospho-sugar transferases.
MMETSP0327-20121206|10369_1	394	0	0	0	0	0	0	0	0	0	0	0	0	0	0	0	0
MMETSP0327-20121206|1037_1	578	0	Helicase putative	Chlamydia muridarum	0	0	0	0	0	GO:0090305	nucleic acid phosphodiester bond hydrolysis	GO:0005524]---[GO:0003677]---[GO:0004386]---[GO:0004518	ATP binding]---[DNA binding]---[helicase activity]---[nuclease activity	0	0	pfam03457]---[pfam03457	pfam03457 HA Helicase associated domain. This short domain is found in multiple copies in bacterial helicase proteins. The domain is predicted to contain 3 alpha helices. The function of this domain may be to bind nucleic acid.
MMETSP0327-20121206|10371_1	313	Gibberellin 20 oxidase 5	Uncharacterized protein (Fragment)	Thalassiosira oceanica	0	0	Plant hormone biosynthesis	gibberellin biosynthesis	0	0	0	GO:0016787]---[GO:0016706	hydrolase activity]---[oxidoreductase activity	acting on paired donors	with incorporation or reduction of molecular oxygen	2-oxoglutarate as one donor	and incorporation of one atom each of oxygen into both donors	0	0	COG3491]---[PTZ00273]---[PLN02485]---[PLN03002]---[pfam03171]---[PLN02276]---[PLN02704]---[PLN02997]---[PLN02750]---[PLN02254]---[PLN03178]---[PLN02947]---[PLN02299]---[PLN02758]---[PLN03001]---[PLN02156]---[PLN00417]---[PLN02393]---[PLN02365]---[PLN02403	COG3491 PcbC Isopenicillin N synthase and related dioxygenases General function prediction only .]---[PTZ00273 PTZ00273 oxidase reductase Provisional.]---[PLN02485 PLN02485 oxidoreductase.]---[PLN03002 PLN03002 oxidoreductase 2OG-Fe(II) oxygenase family protein.]---[pfam03171 2OG-FeII_Oxy 2OG-Fe(II) oxygenase superfamily. This family contains members of the 2-oxoglutarate (2OG) and Fe(II)-depende…
MMETSP0327-20121206|10372_1	190	0	0	0	0	0	0	0	0	0	0	0	0	0	0	0	0
MMETSP0327-20121206|10373_1	1014	Glycine dehydrogenase decarboxylating	Glycine decarboxylase p-protein	Phaeodactylum tricornutum (strain CCAP 1055/1)	1.4.4.2	Glycine dehydrogenase (decarboxylating).	0	0	0	GO:0006546	glycine catabolic process	GO:0004375]---[GO:0030170	glycine dehydrogenase (decarboxylating) activity]---[pyridoxal phosphate binding	0	0	TIGR00461]---[COG1003]---[COG0403]---[COG0403]---[pfam02347]---[PRK04366]---[cd00613]---[cd00613]---[PRK00451]---[PRK00451]---[cd01494]---[PRK05367]---[PLN02414]---[PRK12566	TIGR00461 gcvP glycine dehydrogenase (decarboxylating). This apparently ubiquitous enzyme is found in bacterial mammalian and plant sources. The enzyme catalyzes the reaction GLYCINE LIPOYLPROTEIN S-AMINOMETHYL-DIHYDROLIPOYLPROTEIN CO2. It is part of the glycine decarboxylase multienzyme complex (GDC) consisting of four proteins P H L and T. Active site in E.coli is located as the (K) residues at…
MMETSP0327-20121206|10375_1	319	0	Uncharacterized protein (Fragment)	Thalassiosira oceanica	0	0	0	0	0	0	0	0	0	0	0	0	0
MMETSP0327-20121206|10376_1	1000	Multidrug and toxin extrusion protein 2	Predicted protein	Phaeodactylum tricornutum (strain CCAP 1055/1)	0	0	0	0	0	0	0	GO:0015297]---[GO:0015238	antiporter activity]---[drug transmembrane transporter activity	GO:0016020	membrane	cd13132]---[COG0534]---[cd13134]---[cd12082]---[cd12082]---[cd13137]---[cd13131]---[TIGR00797]---[cd13143]---[cd13142]---[pfam01554]---[pfam01554]---[cd13138]---[cd13139]---[cd13133	cd13132 MATE_eukaryotic Eukaryotic members of the multidrug and toxic compound extrusion (MATE) family. The integral membrane proteins from the MATE family are involved in exporting metabolites across the cell membrane and are responsible for multidrug resistance (MDR) in many bacteria and animals. MATE has also been identified as a large multigene family in plants where the proteins are linked t…
MMETSP0327-20121206|10377_1	486	0	Alpha/beta-hydrolase	Coccomyxa subellipsoidea C-169	0	0	0	0	0	GO:0006629	lipid metabolic process	GO:0004806	triglyceride lipase activity	0	0	cd00519]---[pfam01764]---[cd00741	cd00519 Lipase_3 Lipase (class 3). Lipases are esterases that can hydrolyze long-chain acyl-triglycerides into di- and monoglycerides glycerol and free fatty acids at a water/lipid interface. A typical feature of lipases is interfacial activation the process of becoming active at the lipid/water interface although several examples of lipases have been identified that do not undergo interfacial ac…
MMETSP0327-20121206|10378_1	538	0	Uncharacterized protein	Thalassiosira oceanica	0	0	0	0	0	0	0	0	0	0	0	0	0
MMETSP0327-20121206|10379_1	212	0	Uncharacterized protein	Thalassiosira oceanica	0	0	0	0	0	0	0	0	0	0	0	0	0
MMETSP0327-20121206|1038_1	493	Protein MSP1	Predicted protein	Phaeodactylum tricornutum (strain CCAP 1055/1)	0	0	0	0	0	0	0	GO:0005524]---[GO:0017111	ATP binding]---[nucleoside-triphosphatase activity	0	0	COG0464]---[COG0464]---[COG1222]---[PRK03992]---[TIGR01242]---[TIGR01243]---[TIGR01243]---[pfam00004]---[TIGR01241]---[PTZ00454]---[CHL00176]---[PTZ00361]---[COG1223]---[COG0465]---[PRK10733]---[TIGR03689]---[cd00009]---[CHL00195]---[smart00382]---[PRK13342]---[COG2256]---[PRK13341	COG0464 SpoVK ATPases of the AAA class Posttranslational modification protein turnover chaperones .]---[COG1222 RPT1 ATP-dependent 26S proteasome regulatory subunit Posttranslational modification protein turnover chaperones .]---[PRK03992 PRK03992 proteasome-activating nucleotidase Provisional.]---[TIGR01242 26Sp45 26S proteasome subunit P45 family. Many proteins may score above the trusted cutof…
MMETSP0327-20121206|10380_1	465	Probable secretory pathway GDP dissociation inhibitor 1	Predicted protein	Phaeodactylum tricornutum (strain CCAP 1055/1)	0	0	0	0	0	GO:0015031	protein transport	GO:0005093	Rab GDP-dissociation inhibitor activity	0	0	PTZ00363]---[pfam00996]---[COG5044	PTZ00363 PTZ00363 rab-GDP dissociation inhibitor Provisional.]---[pfam00996 GDI GDP dissociation inhibitor. ]---[COG5044 MRS6 RAB proteins geranylgeranyltransferase component A (RAB escort protein) Posttranslational modification protein turnover chaperones .
MMETSP0327-20121206|10381_1	1014	0	Zinc finger protein	Tetrahymena thermophila (strain SB210)	0	0	0	0	0	0	0	GO:0008270	zinc ion binding	0	0	pfam13639]---[pfam13923]---[cd00162]---[pfam02661	'pfam13639 zf-RING_2 Ring finger domain. ]---[pfam13923 zf-C3HC4_2 Zinc finger C3HC4 type (RING finger). ]---[cd00162 RING RING-finger (Really Interesting New Gene) domain a specialized type of Zn-finger of 40 to 60 residues that binds two atoms of zinc defined by the ''cross-brace'' motif C-X2-C-X(9-39)-C-X(1-3)- H-X(2-3)-(N/C/H)-X2-C-X(4-48)C-X2-C probably involved in mediating protein-protein …
MMETSP0327-20121206|10382_1	691	Putative sulfate transporter YvdB	Uncharacterized protein	Emiliania huxleyi CCMP1516	0	0	0	0	0	0	0	0	0	0	0	COG0659]---[TIGR00815]---[PRK11660]---[pfam00916]---[pfam13792]---[cd07042	COG0659 SUL1 Sulfate permease and related transporters (MFS superfamily) Inorganic ion transport and metabolism .]---[TIGR00815 sulP high affinity sulphate transporter 1. The SulP family is a large and ubiquitous family with over 30 sequenced members derived from bacteria fungi plants and animals. Many organisms including Bacillus subtilis Synechocystis sp Saccharomyces cerevisiae Arabidopsis tha…
MMETSP0327-20121206|10383_1	225	Vacuolar-sorting protein SNF7	Predicted protein	Phaeodactylum tricornutum (strain CCAP 1055/1)	0	0	0	0	0	GO:0015031	protein transport	0	0	0	0	pfam03357]---[PTZ00446]---[PTZ00464	pfam03357 Snf7 Snf7. This family of proteins are involved in protein sorting and transport from the endosome to the vacuole/lysosome in eukaryotic cells. Vacuoles/lysosomes play an important role in the degradation of both lipids and cellular proteins. In order to perform this degradative function vacuoles/lysosomes contain numerous hydrolases which have been transported in the form of inactive p…
MMETSP0327-20121206|10384_1	652	0	Predicted protein	Phaeodactylum tricornutum (strain CCAP 1055/1)	0	0	0	0	0	0	0	GO:0008237	metallopeptidase activity	0	0	0	0
MMETSP0327-20121206|10385_1	710	DNA topoisomerase 3-beta-1	DNA topoisomerase (Fragment)	Phaeodactylum tricornutum (strain CCAP 1055/1)	5.99.1.2	DNA topoisomerase.	0	0	0	GO:0006265	DNA topological change	GO:0003917	DNA topoisomerase type I activity	GO:0005694	chromosome	cd00186]---[pfam01131]---[COG0550]---[PRK07219]---[smart00437]---[PRK05776]---[PRK07220]---[PRK14973]---[PRK07726]---[TIGR01057]---[TIGR01056]---[PRK05582]---[TIGR01051]---[PRK07561]---[PRK06599]---[COG1110]---[TIGR01054]---[PRK08780]---[PRK09401]---[PRK08173	'cd00186 TOP1Ac DNA Topoisomerase subtype IA DNA-binding ATP-binding and catalytic domain of bacterial DNA topoisomerases I and III and eukaryotic DNA topoisomerase III and eubacterial and archael reverse gyrases. Topoisomerases clevage single or double stranded DNA and then rejoin the broken phosphodiester backbone. Proposed catalytic mechanism of single stranded DNA cleavage is by phosphoryl tr…
MMETSP0327-20121206|10386_1	368	0	Predicted protein	Phaeodactylum tricornutum (strain CCAP 1055/1)	0	0	0	0	0	0	0	0	0	0	0	COG0673	COG0673 MviM Predicted dehydrogenases and related proteins General function prediction only .
MMETSP0327-20121206|10387_1	1154	Mechanosensitive ion channel protein 9	Predicted protein	Phaeodactylum tricornutum (strain CCAP 1055/1)	0	0	0	0	0	GO:0055085	transmembrane transport	0	0	GO:0016020	membrane	pfam00924	pfam00924 MS_channel Mechanosensitive ion channel. Two members of this protein family from M. jannaschii have been functionally characterized. Both proteins form mechanosensitive (MS) ion channels upon reconstitution into liposomes and functional examination by the patch-clamp technique. Therefore this family are likely to also be MS channel proteins.
MMETSP0327-20121206|1039_1	850	0	Uncharacterized protein	Thalassiosira oceanica	0	0	0	0	0	0	0	GO:0016757]---[GO:0008270	transferase activity	transferring glycosyl groups]---[zinc ion binding	0	0	cd00761]---[cd04186]---[pfam00535]---[COG1215	cd00761 Glyco_tranf_GTA_type Glycosyltransferase family A (GT-A) includes diverse families of glycosyl transferases with a common GT-A type structural fold. Glycosyltransferases (GTs) are enzymes that synthesize oligosaccharides polysaccharides and glycoconjugates by transferring the sugar moiety from an activated nucleotide-sugar donor to an acceptor molecule which may be a growing oligosacchari…
MMETSP0327-20121206|10391_1	958	0	Predicted protein	Phaeodactylum tricornutum (strain CCAP 1055/1)	0	0	0	0	0	0	0	0	0	0	0	0	0
MMETSP0327-20121206|10392_1	766	0	0	0	0	0	0	0	0	0	0	0	0	0	0	0	0
MMETSP0327-20121206|10394_1	187	0	Predicted protein	Phaeodactylum tricornutum (strain CCAP 1055/1)	0	0	0	0	0	0	0	0	0	0	0	0	0
MMETSP0327-20121206|10396_1	537	0	Uncharacterized protein (Fragment)	Thalassiosira oceanica	0	0	0	0	0	0	0	GO:0005524]---[GO:0004386]---[GO:0003676	ATP binding]---[helicase activity]---[nucleic acid binding	0	0	0	0
MMETSP0327-20121206|10397_1	374	0	0	0	0	0	0	0	0	0	0	0	0	0	0	0	0
MMETSP0327-20121206|10398_1	469	0	Predicted protein	Phaeodactylum tricornutum (strain CCAP 1055/1)	0	0	0	0	0	0	0	GO:0008270	zinc ion binding	0	0	pfam01753	pfam01753 zf-MYND MYND finger.
MMETSP0327-20121206|10399_1	461	0	Predicted protein	Phaeodactylum tricornutum (strain CCAP 1055/1)	0	0	0	0	0	0	0	0	0	0	0	0	0
MMETSP0327-20121206|104_1	414	0	0	0	0	0	0	0	0	0	0	0	0	0	0	0	0
MMETSP0327-20121206|1040_1	586	0	Predicted protein	Phaeodactylum tricornutum (strain CCAP 1055/1)	0	0	0	0	0	0	0	0	0	0	0	pfam00856	pfam00856 SET SET domain. SET domains are protein lysine methyltransferase enzymes. SET domains appear to be protein-protein interaction domains. It has been demonstrated that SET domains mediate interactions with a family of proteins that display similarity with dual-specificity phosphatases (dsPTPases). A subset of SET domains have been called PR domains. These domains are divergent in sequence…
MMETSP0327-20121206|10400_1	799	Putative mitogen-activated protein kinase kinase kinase 7-like	Protein kinase (Fragment)	Phaeodactylum tricornutum (strain CCAP 1055/1)	2.7.11.25	Mitogen-activated protein kinase kinase kinase.	0	0	0	0	0	GO:0005524]---[GO:0004672	ATP binding]---[protein kinase activity	0	0	smart00220]---[cd08215]---[cd00180]---[pfam00069]---[cd06606]---[smart00219]---[cd05123]---[smart00221]---[pfam07714]---[cd00192]---[cd05572]---[cd08217]---[cd05578]---[cd05122]---[cd05605]---[cd08218]---[cd06627]---[cd05577]---[cd05608]---[cd08225	smart00220 S_TKc Serine/Threonine protein kinases catalytic domain. Phosphotransferases. Serine or threonine-specific kinase subfamily.]---[cd08215 STKc_Nek Catalytic domain of the Protein Serine/Threonine Kinase Never In Mitosis gene A-related kinase. Serine/Threonine Kinases (STKs) Never In Mitosis gene A (NIMA)-related kinase (Nek) family catalytic (c) domain. STKs catalyze the transfer of the…
MMETSP0327-20121206|10401_1	319	0	Predicted protein	Thalassiosira pseudonana	0	0	0	0	0	0	0	0	0	0	0	0	0
MMETSP0327-20121206|10402_1	1668	0	Predicted protein	Phaeodactylum tricornutum (strain CCAP 1055/1)	0	0	0	0	0	0	0	0	0	0	0	0	0
MMETSP0327-20121206|10404_1	429	Transmembrane protein 43	Uncharacterized protein	Thalassiosira oceanica	0	0	0	0	0	0	0	0	0	0	0	pfam07787	pfam07787 DUF1625 Protein of unknown function (DUF1625). Sequences making up this family are derived from hypothetical proteins expressed by both prokaryotic and eukaryotic species. The region in question is approximately 250 residues long.
MMETSP0327-20121206|10405_1	468	0	Uncharacterized protein	Thalassiosira oceanica	0	0	0	0	0	0	0	0	0	0	0	0	0
MMETSP0327-20121206|10406_1	354	0	0	0	0	0	0	0	0	0	0	0	0	0	0	0	0
MMETSP0327-20121206|10407_1	54	0	0	0	0	0	0	0	0	0	0	0	0	0	0	0	0
MMETSP0327-20121206|10408_1	503	0	Predicted protein	Phaeodactylum tricornutum (strain CCAP 1055/1)	0	0	0	0	0	0	0	0	0	0	0	0	0
MMETSP0327-20121206|10409_1	194	0	0	0	0	0	0	0	0	0	0	0	0	0	0	0	0
MMETSP0327-20121206|1041_1	51	0	0	0	0	0	0	0	0	0	0	0	0	0	0	0	0
MMETSP0327-20121206|10410_1	380	Fructose-bisphosphate aldolase class 1	Fructose-bisphosphate aldolase	Actinomyces sp. oral taxon 448 str. F0400	4.1.2.13	Fructose-bisphosphate aldolase.	Carbohydrate degradation	glycolysis	D-glyceraldehyde 3-phosphate and glycerone phosphate from D-glucose: step 4/4	GO:0006096	glycolysis	GO:0004332	fructose-bisphosphate aldolase activity	0	0	PRK05377]---[cd00949]---[COG3588]---[cd00344]---[pfam00274]---[cd00948]---[PLN02227]---[PLN02425	PRK05377 PRK05377 fructose-1 6-bisphosphate aldolase Reviewed.]---[cd00949 FBP_aldolase_I_bact Fructose-1.6-bisphosphate aldolase found in gram /- bacteria. Fructose-1.6-bisphosphate aldolase found in gram /- bacteria. The enzyme catalyzes the cleavage of fructose 1 6-bisphosphate to glyceraldehyde 3-phosphate and dihydroxyacetone phosphate (DHAP). The enzyme is member of the class I aldolase fam…
MMETSP0327-20121206|10411_1	910	Urease	Predicted protein	Phaeodactylum tricornutum (strain CCAP 1055/1)	3.5.1.5	Urease.	Nitrogen metabolism	urea degradation	CO(2) and NH(3) from urea (urease route): step 1/1	GO:0043419	urea catabolic process	GO:0016151]---[GO:0009039	nickel cation binding]---[urease activity	0	0	PLN02303]---[PRK13207]---[COG0804]---[cd00375]---[TIGR01792]---[PRK13308]---[PRK13206]---[PRK13985]---[PRK13309]---[PRK13192]---[PRK13986]---[pfam00449]---[pfam01979]---[pfam00547]---[pfam00699]---[cd00390]---[cd00407]---[COG0831]---[PRK13241]---[PRK13203	PLN02303 PLN02303 urease.]---[PRK13207 ureC urease subunit alpha Reviewed.]---[COG0804 UreC Urea amidohydrolase (urease) alpha subunit Amino acid transport and metabolism .]---[cd00375 Urease_alpha Urease alpha-subunit Urease is a nickel-dependent metalloenzyme that catalyzes the hydrolysis of urea to form ammonia and carbon dioxide. Nickel-dependent ureases are found in bacteria fungi and plants…
MMETSP0327-20121206|10413_1	296	0	Predicted protein	Phaeodactylum tricornutum (strain CCAP 1055/1)	0	0	0	0	0	GO:0015969	guanosine tetraphosphate metabolic process	0	0	0	0	COG0317]---[TIGR00691	COG0317 SpoT Guanosine polyphosphate pyrophosphohydrolases/synthetases Signal transduction mechanisms / Transcription .]---[TIGR00691 spoT_relA (p)ppGpp synthetase RelA/SpoT family. The functions of E. coli RelA and SpoT differ somewhat. RelA (EC 2.7.6.5) produces pppGpp (or ppGpp) from ATP and GTP (or GDP). SpoT (EC 3.1.7.2) degrades ppGpp but may also act as a secondary ppGpp synthetase. The tw…
MMETSP0327-20121206|10414_1	1381	Eukaryotic translation initiation factor 2-alpha kinase	Predicted protein	Phaeodactylum tricornutum (strain CCAP 1055/1)	2.7.11.1	Non-specific serine/threonine protein kinase.	0	0	0	0	0	GO:0005524]---[GO:0004674	ATP binding]---[protein serine/threonine kinase activity	0	0	smart00220]---[pfam00069]---[cd00180]---[cd08215]---[cd05123]---[cd05122]---[cd05118]---[cd08530]---[cd06606]---[cd08224]---[smart00220]---[pfam00069]---[cd00180]---[cd08215]---[cd08217]---[cd08221]---[COG0515]---[cd08219]---[cd08218]---[cd05123]---[cd05122]---[cd05118]---[cd07832]---[cd08530]---[cd08225]---[cd07841]---[cd06606]---[cd07834]---[cd08224]---[cd08529	smart00220 S_TKc Serine/Threonine protein kinases catalytic domain. Phosphotransferases. Serine or threonine-specific kinase subfamily.]---[pfam00069 Pkinase Protein kinase domain. ]---[cd00180 PKc Catalytic domain of Protein Kinases. Protein Kinases (PKs) catalytic (c) domain. PKs catalyze the transfer of the gamma-phosphoryl group from ATP to serine/threonine or tyrosine residues on protein sub…
MMETSP0327-20121206|10415_1	1347	Replication factor C large subunit	Predicted protein	Phaeodactylum tricornutum (strain CCAP 1055/1)	0	0	0	0	0	0	0	GO:0005524]---[GO:0017111	ATP binding]---[nucleoside-triphosphatase activity	0	0	pfam01833]---[pfam08711	'pfam01833 TIG IPT/TIG domain. This family consists of a domain that has an immunoglobulin like fold. These domains are found in cell surface receptors such as Met and Ron as well as in intracellular transcription factors where it is involved in DNA binding. CAUTION This family does not currently recognise a significant number of members.]---[pfam08711 Med26 TFIIS helical bundle-like domain. Medi…
MMETSP0327-20121206|10416_1	771	Transmembrane 9 superfamily member 4	Predicted protein	Thalassiosira pseudonana	0	0	0	0	0	0	0	0	0	GO:0016021	integral to membrane	pfam02990	pfam02990 EMP70 Endomembrane protein 70.
MMETSP0327-20121206|10417_1	166	0	Predicted protein	Thalassiosira pseudonana	0	0	0	0	0	0	0	0	0	0	0	0	0
MMETSP0327-20121206|10418_1	331	0	Predicted protein	Phaeodactylum tricornutum (strain CCAP 1055/1)	0	0	0	0	0	0	0	0	0	0	0	0	0
MMETSP0327-20121206|10419_1	720	0	0	0	0	0	0	0	0	0	0	0	0	0	0	0	0
MMETSP0327-20121206|1042_1	597	0	Predicted protein	Phaeodactylum tricornutum (strain CCAP 1055/1)	0	0	0	0	0	0	0	GO:0008375	acetylglucosaminyltransferase activity	GO:0016020	membrane	pfam02485	pfam02485 Branch Core-2/I-Branching enzyme. This is a family of two different beta-1 6-N-acetylglucosaminyltransferase enzymes I-branching enzyme and core-2 branching enzyme . I-branching enzyme is responsible for the production of the blood group I-antigen during embryonic development. Core-2 branching enzyme forms crucial side-chain branches in O-glycans.
MMETSP0327-20121206|10420_1	257	Ubiquitin-conjugating enzyme E2 32	Uncharacterized protein	Thalassiosira oceanica	6.3.2.19	Ubiquitin--protein ligase.	Protein modification	protein ubiquitination	0	0	0	GO:0016881	acid-amino acid ligase activity	0	0	cd00195]---[smart00212]---[COG5078]---[pfam00179]---[PLN00172	cd00195 UBCc Ubiquitin-conjugating enzyme E2 catalytic (UBCc) domain. This is part of the ubiquitin-mediated protein degradation pathway in which a thiol-ester linkage forms between a conserved cysteine and the C-terminus of ubiquitin and complexes with ubiquitin protein ligase enzymes E3. This pathway regulates many fundamental cellular processes. There are also other E2s which form thiol-ester …
MMETSP0327-20121206|10421_1	357	0	Predicted protein	Phaeodactylum tricornutum (strain CCAP 1055/1)	0	0	0	0	0	0	0	0	0	0	0	0	0
MMETSP0327-20121206|10422_1	392	UPF0676 protein C1494.01	Uncharacterized protein	Phytophthora ramorum	0	0	0	0	0	0	0	GO:0005506]---[GO:0016706	iron ion binding]---[oxidoreductase activity	acting on paired donors	with incorporation or reduction of molecular oxygen	2-oxoglutarate as one donor	and incorporation of one atom each of oxygen into both donors	0	0	COG3491]---[PTZ00273]---[PLN02485]---[PLN02750]---[PLN02276]---[PLN03002]---[pfam14226]---[PLN02393]---[PLN02758]---[pfam03171]---[PLN02515]---[PLN02254]---[PLN02639]---[PLN02984]---[PLN02156]---[PLN02904]---[PLN02904]---[PLN02912]---[PLN00417]---[PLN02947]---[PLN02947]---[PLN02299	COG3491 PcbC Isopenicillin N synthase and related dioxygenases General function prediction only .]---[PTZ00273 PTZ00273 oxidase reductase Provisional.]---[PLN02485 PLN02485 oxidoreductase.]---[PLN02750 PLN02750 oxidoreductase 2OG-Fe(II) oxygenase family protein.]---[PLN02276 PLN02276 gibberellin 20-oxidase.]---[PLN03002 PLN03002 oxidoreductase 2OG-Fe(II) oxygenase family protein.]---[pfam14226 DI…
MMETSP0327-20121206|10423_1	701	0	0	0	0	0	0	0	0	0	0	0	0	0	0	0	0
MMETSP0327-20121206|10424_1	513	Phospho-2-dehydro-3-deoxyheptonate aldolase 2 chloroplastic	Putative uncharacterized protein	Aureococcus anophagefferens	2.5.1.54	3-deoxy-7-phosphoheptulonate synthase.	Metabolic intermediate biosynthesis	chorismate biosynthesis	chorismate from D-erythrose 4-phosphate and phosphoenolpyruvate: step 1/7	GO:0009073	aromatic amino acid family biosynthetic process	GO:0003849	3-deoxy-7-phosphoheptulonate synthase activity	0	0	pfam01474]---[PLN02291]---[TIGR01358]---[COG3200	pfam01474 DAHP_synth_2 Class-II DAHP synthetase family. Members of this family are aldolase enzymes that catalyze the first step of the shikimate pathway.]---[PLN02291 PLN02291 phospho-2-dehydro-3-deoxyheptonate aldolase.]---[TIGR01358 DAHP_synth_II 3-deoxy-7-phosphoheptulonate synthase class II. This model represents the class II family of 3-deoxy-7-phosphoheptulonate synthase aka phospho-2-dehy…
MMETSP0327-20121206|10425_1	445	rRNA-processing protein EFG1	Uncharacterized protein	Thalassiosira oceanica	0	0	0	0	0	0	0	0	0	0	0	pfam10153	pfam10153 DUF2361 Uncharacterized conserved protein (DUF2361). This is a region of 120 amino acids that is conserved in a family of proteins found from plants to fungi. The function is not known.
MMETSP0327-20121206|10426_1	497	0	Predicted protein	Micromonas sp. (strain RCC299 / NOUM17)	0	0	0	0	0	0	0	GO:0008270	zinc ion binding	0	0	0	0
MMETSP0327-20121206|10427_1	469	Ribosomal large subunit pseudouridine synthase C	Uncharacterized protein	Emiliania huxleyi CCMP1516	5.4.99.24	23S rRNA pseudouridine(955/2504/2580) synthase.	0	0	0	0	0	0	0	0	0	COG0564]---[cd02869]---[TIGR00005]---[pfam00849]---[cd02557]---[PRK10158]---[cd02563]---[cd02558]---[cd02550]---[PRK11112]---[TIGR01621	'COG0564 RluA Pseudouridylate synthases 23S RNA-specific Translation ribosomal structure and biogenesis .]---[cd02869 PseudoU_synth_RluCD_like Pseudouridine synthase RsuA/RluD family. This group is comprised of eukaryotic bacterial and archeal proteins similar to eight site specific Escherichia coli pseudouridine synthases RsuA RluA RluB RluC RluD RluE RluF and TruA. Pseudouridine synthases catal…
MMETSP0327-20121206|10428_1	447	Probable protein phosphatase 2C 48	Predicted protein	Phaeodactylum tricornutum (strain CCAP 1055/1)	3.1.3.16	Phosphoprotein phosphatase.	0	0	0	GO:0008152	metabolic process	GO:0003824	catalytic activity	0	0	cd00143]---[smart00332]---[pfam00481]---[PLN03145]---[PTZ00224]---[COG0631	cd00143 PP2Cc Serine/threonine phosphatases family 2C catalytic domain The protein architecture and deduced catalytic mechanism of PP2C phosphatases are similar to the PP1 PP2A PP2B family of protein Ser/Thr phosphatases with which PP2C shares no sequence similarity.]---[smart00332 PP2Cc Serine/threonine phosphatases family 2C catalytic domain. The protein architecture and deduced catalytic mecha…
MMETSP0327-20121206|10429_1	967	Coatomer subunit beta-1	Coatomer subunit beta	Phaeodactylum tricornutum (strain CCAP 1055/1)	0	0	0	0	0	GO:0006886]---[GO:0016192	intracellular protein transport]---[vesicle-mediated transport	GO:0005198	structural molecule activity	GO:0030126	COPI vesicle coat	pfam07718]---[pfam01602]---[COG5096]---[COG5096]---[PTZ00429	pfam07718 Coatamer_beta_C Coatamer beta C-terminal region. This family is found at the N-terminus of the coatamer beta subunit proteins (Beta-coat proteins). This C-terminal domain probably adapts the function of the N-terminal pfam01602 domain.]---[pfam01602 Adaptin_N Adaptin N terminal region. This family consists of the N terminal region of various alpha beta and gamma subunits of the AP-1 AP-…
MMETSP0327-20121206|1043_1	536	GPI mannosyltransferase 1	Mannosyl transferase	Phaeodactylum tricornutum (strain CCAP 1055/1)	0	0	Glycolipid biosynthesis	glycosylphosphatidylinositol-anchor biosynthesis	0	GO:0006506	GPI anchor biosynthetic process	GO:0016758	transferase activity	transferring hexosyl groups	GO:0005789]---[GO:0016021	endoplasmic reticulum membrane]---[integral to membrane	PLN02841]---[pfam05007]---[pfam06728	PLN02841 PLN02841 GPI mannosyltransferase.]---[pfam05007 Mannosyl_trans Mannosyltransferase (PIG-M). PIG-M has a DXD motif. The DXD motif is found in many glycosyltransferases that utilise nucleotide sugars. It is thought that the motif is involved in the binding of a manganese ion that is required for association of the enzymes with nucleotide sugar substrates.]---[pfam06728 PIG-U GPI transamida…
MMETSP0327-20121206|10430_1	402	Prostaglandin F synthase	Uncharacterized protein	Thalassiosira oceanica	1.1.1.188	Prostaglandin-F synthase.	Lipid metabolism	prostaglandin biosynthesis	0	0	0	GO:0016491	oxidoreductase activity	0	0	COG0656]---[cd06660]---[pfam00248]---[PRK11172]---[PRK11565]---[COG0667]---[COG4989]---[COG1453	COG0656 ARA1 Aldo/keto reductases related to diketogulonate reductase General function prediction only .]---[cd06660 Aldo_ket_red Aldo-keto reductases (AKRs) are a superfamily of soluble NAD(P)(H) oxidoreductases whose chief purpose is to reduce aldehydes and ketones to primary and secondary alcohols. AKRs are present in all phyla and are of importance to both health and industrial applications. …
MMETSP0327-20121206|10432_1	165	Macrophage infectivity potentiator	Peptidyl-prolyl cis-trans isomerase (Fragment)	Thalassiosira pseudonana	5.2.1.8	Peptidylprolyl isomerase.	0	0	0	GO:0006457]---[GO:0000413	protein folding]---[protein peptidyl-prolyl isomerization	GO:0003755	peptidyl-prolyl cis-trans isomerase activity	0	0	COG0545]---[PRK11570]---[PRK10902]---[pfam00254]---[COG1047	COG0545 FkpA FKBP-type peptidyl-prolyl cis-trans isomerases 1 Posttranslational modification protein turnover chaperones .]---[PRK11570 PRK11570 peptidyl-prolyl cis-trans isomerase Provisional.]---[PRK10902 PRK10902 FKBP-type peptidyl-prolyl cis-trans isomerase Provisional.]---[pfam00254 FKBP_C FKBP-type peptidyl-prolyl cis-trans isomerase. ]---[COG1047 SlpA FKBP-type peptidyl-prolyl cis-trans is…
MMETSP0327-20121206|10434_1	715	0	0	0	0	0	0	0	0	0	0	0	0	0	0	0	0
MMETSP0327-20121206|10438_1	245	40S ribosomal protein S6	40S ribosomal protein S6	Phaeodactylum tricornutum (strain CCAP 1055/1)	0	0	0	0	0	GO:0006412	translation	GO:0003735	structural constituent of ribosome	GO:0005840	ribosome	PTZ00028]---[pfam01092]---[COG2125]---[PRK04290	PTZ00028 PTZ00028 40S ribosomal protein S6e Provisional.]---[pfam01092 Ribosomal_S6e Ribosomal protein S6e. ]---[COG2125 RPS6A Ribosomal protein S6E (S10) Translation ribosomal structure and biogenesis .]---[PRK04290 PRK04290 30S ribosomal protein S6e Validated.
MMETSP0327-20121206|10439_1	673	Lysine--tRNA ligase	Lysine--tRNA ligase	Phaeodactylum tricornutum (strain CCAP 1055/1)	6.1.1.6	Lysine--tRNA ligase.	0	0	0	GO:0006430	lysyl-tRNA aminoacylation	GO:0005524]---[GO:0004824]---[GO:0003676	ATP binding]---[lysine-tRNA ligase activity]---[nucleic acid binding	GO:0005737	cytoplasm	PLN02502]---[PRK00484]---[COG1190]---[TIGR00499]---[cd00775]---[PTZ00417]---[PRK02983]---[PRK12445]---[PTZ00385]---[pfam00152]---[cd00669]---[TIGR00462]---[COG2269]---[cd04322]---[PRK09350]---[TIGR00458]---[PRK05159]---[COG0017]---[COG0017]---[cd00776]---[COG0173	'PLN02502 PLN02502 lysyl-tRNA synthetase.]---[PRK00484 lysS lysyl-tRNA synthetase Reviewed.]---[COG1190 LysU Lysyl-tRNA synthetase (class II) Translation ribosomal structure and biogenesis .]---[TIGR00499 lysS_bact lysyl-tRNA synthetase eukaryotic and non-spirochete bacterial. This model represents the lysyl-tRNA synthetases that are class II amino-acyl tRNA synthetases. It includes all eukaryoti…
MMETSP0327-20121206|1044_1	666	0	Predicted protein	Phaeodactylum tricornutum (strain CCAP 1055/1)	0	0	0	0	0	0	0	0	0	0	0	0	0
MMETSP0327-20121206|10440_1	1052	Regulator of nonsense transcripts 1	Uncharacterized protein	Thalassiosira oceanica	0	0	0	0	0	0	0	0	0	0	0	pfam13087]---[TIGR00376]---[COG1112]---[pfam13086	pfam13087 AAA_12 AAA domain. This family of domains contain a P-loop motif that is characteristic of the AAA superfamily. Many of the proteins in this family are conjugative transfer proteins.]---[TIGR00376 TIGR00376 DNA helicase putative. The gene product may represent a DNA helicase. Eukaryotic members of this family have been characterized as binding certain single-stranded G-rich DNA sequence…
MMETSP0327-20121206|10441_1	990	Bifunctional aspartokinase/homoserine dehydrogenase 2 chloroplastic	Bifunctional aspartokinase (Fragment)	Phaeodactylum tricornutum (strain CCAP 1055/1)	1.1.1.3]---[2.7.2.4	Homoserine dehydrogenase.]---[Aspartate kinase.	Amino-acid biosynthesis	L-lysine biosynthesis via DAP pathway	(S)-tetrahydrodipicolinate from L-aspartate: step 1/4	GO:0009067	aspartate family amino acid biosynthetic process	GO:0004072]---[GO:0004412]---[GO:0050661	aspartate kinase activity]---[homoserine dehydrogenase activity]---[NADP binding	0	0	PRK09436]---[COG0527]---[COG0527]---[PRK06291]---[PRK06291]---[cd04257]---[cd04243]---[TIGR00657]---[TIGR00657]---[PRK09466]---[PRK09084]---[PRK09084]---[cd04244]---[TIGR00656]---[PLN02551]---[cd04234]---[cd04234]---[cd04258]---[PRK08961]---[PRK06635]---[PRK06635]---[PRK09034]---[PRK09034]---[PRK08210]---[PRK08210]---[PRK07431]---[PRK07431]---[PRK07431]---[cd04259]---[cd04247	PRK09436 thrA bifunctional aspartokinase I/homoserine dehydrogenase I Provisional.]---[COG0527 LysC Aspartokinases Amino acid transport and metabolism .]---[PRK06291 PRK06291 aspartate kinase Provisional.]---[cd04257 AAK_AK-HSDH AAK_AK-HSDH Amino Acid Kinase Superfamily (AAK) AK-HSDH this CD includes the N-terminal catalytic domain of aspartokinase (AK) of the bifunctional enzyme AK - homoserine …
MMETSP0327-20121206|10441_1	990	Bifunctional aspartokinase/homoserine dehydrogenase 2 chloroplastic	Bifunctional aspartokinase (Fragment)	Phaeodactylum tricornutum (strain CCAP 1055/1)	1.1.1.3]---[2.7.2.4	Homoserine dehydrogenase.]---[Aspartate kinase.	Amino-acid biosynthesis	L-methionine biosynthesis via de novo pathway	L-homoserine from L-aspartate: step 1/3	GO:0009067	aspartate family amino acid biosynthetic process	GO:0004072]---[GO:0004412]---[GO:0050661	aspartate kinase activity]---[homoserine dehydrogenase activity]---[NADP binding	0	0	PRK09436]---[COG0527]---[COG0527]---[PRK06291]---[PRK06291]---[cd04257]---[cd04243]---[TIGR00657]---[TIGR00657]---[PRK09466]---[PRK09084]---[PRK09084]---[cd04244]---[TIGR00656]---[PLN02551]---[cd04234]---[cd04234]---[cd04258]---[PRK08961]---[PRK06635]---[PRK06635]---[PRK09034]---[PRK09034]---[PRK08210]---[PRK08210]---[PRK07431]---[PRK07431]---[PRK07431]---[cd04259]---[cd04247	PRK09436 thrA bifunctional aspartokinase I/homoserine dehydrogenase I Provisional.]---[COG0527 LysC Aspartokinases Amino acid transport and metabolism .]---[PRK06291 PRK06291 aspartate kinase Provisional.]---[cd04257 AAK_AK-HSDH AAK_AK-HSDH Amino Acid Kinase Superfamily (AAK) AK-HSDH this CD includes the N-terminal catalytic domain of aspartokinase (AK) of the bifunctional enzyme AK - homoserine …
MMETSP0327-20121206|10441_1	990	Bifunctional aspartokinase/homoserine dehydrogenase 2 chloroplastic	Bifunctional aspartokinase (Fragment)	Phaeodactylum tricornutum (strain CCAP 1055/1)	1.1.1.3]---[2.7.2.4	Homoserine dehydrogenase.]---[Aspartate kinase.	Amino-acid biosynthesis	L-methionine biosynthesis via de novo pathway	L-homoserine from L-aspartate: step 3/3	GO:0009067	aspartate family amino acid biosynthetic process	GO:0004072]---[GO:0004412]---[GO:0050661	aspartate kinase activity]---[homoserine dehydrogenase activity]---[NADP binding	0	0	PRK09436]---[COG0527]---[COG0527]---[PRK06291]---[PRK06291]---[cd04257]---[cd04243]---[TIGR00657]---[TIGR00657]---[PRK09466]---[PRK09084]---[PRK09084]---[cd04244]---[TIGR00656]---[PLN02551]---[cd04234]---[cd04234]---[cd04258]---[PRK08961]---[PRK06635]---[PRK06635]---[PRK09034]---[PRK09034]---[PRK08210]---[PRK08210]---[PRK07431]---[PRK07431]---[PRK07431]---[cd04259]---[cd04247	PRK09436 thrA bifunctional aspartokinase I/homoserine dehydrogenase I Provisional.]---[COG0527 LysC Aspartokinases Amino acid transport and metabolism .]---[PRK06291 PRK06291 aspartate kinase Provisional.]---[cd04257 AAK_AK-HSDH AAK_AK-HSDH Amino Acid Kinase Superfamily (AAK) AK-HSDH this CD includes the N-terminal catalytic domain of aspartokinase (AK) of the bifunctional enzyme AK - homoserine …
MMETSP0327-20121206|10441_1	990	Bifunctional aspartokinase/homoserine dehydrogenase 2 chloroplastic	Bifunctional aspartokinase (Fragment)	Phaeodactylum tricornutum (strain CCAP 1055/1)	1.1.1.3]---[2.7.2.4	Homoserine dehydrogenase.]---[Aspartate kinase.	Amino-acid biosynthesis	L-threonine biosynthesis	L-threonine from L-aspartate: step 1/5	GO:0009067	aspartate family amino acid biosynthetic process	GO:0004072]---[GO:0004412]---[GO:0050661	aspartate kinase activity]---[homoserine dehydrogenase activity]---[NADP binding	0	0	PRK09436]---[COG0527]---[COG0527]---[PRK06291]---[PRK06291]---[cd04257]---[cd04243]---[TIGR00657]---[TIGR00657]---[PRK09466]---[PRK09084]---[PRK09084]---[cd04244]---[TIGR00656]---[PLN02551]---[cd04234]---[cd04234]---[cd04258]---[PRK08961]---[PRK06635]---[PRK06635]---[PRK09034]---[PRK09034]---[PRK08210]---[PRK08210]---[PRK07431]---[PRK07431]---[PRK07431]---[cd04259]---[cd04247	PRK09436 thrA bifunctional aspartokinase I/homoserine dehydrogenase I Provisional.]---[COG0527 LysC Aspartokinases Amino acid transport and metabolism .]---[PRK06291 PRK06291 aspartate kinase Provisional.]---[cd04257 AAK_AK-HSDH AAK_AK-HSDH Amino Acid Kinase Superfamily (AAK) AK-HSDH this CD includes the N-terminal catalytic domain of aspartokinase (AK) of the bifunctional enzyme AK - homoserine …
MMETSP0327-20121206|10441_1	990	Bifunctional aspartokinase/homoserine dehydrogenase 2 chloroplastic	Bifunctional aspartokinase (Fragment)	Phaeodactylum tricornutum (strain CCAP 1055/1)	1.1.1.3]---[2.7.2.4	Homoserine dehydrogenase.]---[Aspartate kinase.	Amino-acid biosynthesis	L-threonine biosynthesis	L-threonine from L-aspartate: step 3/5	GO:0009067	aspartate family amino acid biosynthetic process	GO:0004072]---[GO:0004412]---[GO:0050661	aspartate kinase activity]---[homoserine dehydrogenase activity]---[NADP binding	0	0	PRK09436]---[COG0527]---[COG0527]---[PRK06291]---[PRK06291]---[cd04257]---[cd04243]---[TIGR00657]---[TIGR00657]---[PRK09466]---[PRK09084]---[PRK09084]---[cd04244]---[TIGR00656]---[PLN02551]---[cd04234]---[cd04234]---[cd04258]---[PRK08961]---[PRK06635]---[PRK06635]---[PRK09034]---[PRK09034]---[PRK08210]---[PRK08210]---[PRK07431]---[PRK07431]---[PRK07431]---[cd04259]---[cd04247	PRK09436 thrA bifunctional aspartokinase I/homoserine dehydrogenase I Provisional.]---[COG0527 LysC Aspartokinases Amino acid transport and metabolism .]---[PRK06291 PRK06291 aspartate kinase Provisional.]---[cd04257 AAK_AK-HSDH AAK_AK-HSDH Amino Acid Kinase Superfamily (AAK) AK-HSDH this CD includes the N-terminal catalytic domain of aspartokinase (AK) of the bifunctional enzyme AK - homoserine …
MMETSP0327-20121206|10442_1	167	0	Predicted protein	Thalassiosira pseudonana	0	0	0	0	0	0	0	0	0	0	0	0	0
MMETSP0327-20121206|10443_1	223	0	Predicted protein	Thalassiosira pseudonana	0	0	0	0	0	0	0	0	0	0	0	0	0
MMETSP0327-20121206|10444_1	962	0	0	0	0	0	0	0	0	0	0	0	0	0	0	smart00153]---[pfam02209	smart00153 VHP Villin headpiece domain. ]---[pfam02209 VHP Villin headpiece domain.
MMETSP0327-20121206|10445_1	635	Sulfite reductase ferredoxin	Predicted protein	Thalassiosira pseudonana	1.8.7.1	Sulfite reductase (ferredoxin).	0	0	0	0	0	GO:0051539]---[GO:0020037]---[GO:0050311	4 iron	4 sulfur cluster binding]---[heme binding]---[sulfite reductase (ferredoxin) activity	0	0	PLN00178]---[PRK13504]---[TIGR02042]---[TIGR02041]---[COG0155]---[pfam01077]---[pfam01077]---[PRK09566]---[PLN02431]---[PRK09567]---[TIGR02435]---[pfam03460	PLN00178 PLN00178 sulfite reductase.]---[PRK13504 PRK13504 sulfite reductase subunit beta Provisional.]---[TIGR02042 sir ferredoxin-sulfite reductase. Distantly related to the iron-sulfur hemoprotein of sulfite reductase (NADPH) found in Proteobacteria and Eubacteria sulfite reductase (ferredoxin) is a cyanobacterial and plant monomeric enzyme that also catalyzes the reduction of sulfite to sulfi…
MMETSP0327-20121206|10446_1	444	0	Sulfate transporter (Fragment)	Thalassiosira pseudonana	0	0	0	0	0	GO:0008272	sulfate transport	GO:0015116	sulfate transmembrane transporter activity	GO:0016021	integral to membrane	COG0659]---[TIGR00815]---[pfam00916	COG0659 SUL1 Sulfate permease and related transporters (MFS superfamily) Inorganic ion transport and metabolism .]---[TIGR00815 sulP high affinity sulphate transporter 1. The SulP family is a large and ubiquitous family with over 30 sequenced members derived from bacteria fungi plants and animals. Many organisms including Bacillus subtilis Synechocystis sp Saccharomyces cerevisiae Arabidopsis tha…
MMETSP0327-20121206|10447_1	634	0	Predicted protein	Phaeodactylum tricornutum (strain CCAP 1055/1)	0	0	0	0	0	0	0	0	0	0	0	0	0
MMETSP0327-20121206|10448_1	635	Putative transporter arsB	Predicted protein	Phaeodactylum tricornutum (strain CCAP 1055/1)	0	0	0	0	0	GO:0055085	transmembrane transport	0	0	GO:0016021	integral to membrane	cd01117]---[cd01117]---[cd00625]---[cd00625]---[PLN00136]---[PLN00136]---[COG1055]---[COG1055]---[cd01116]---[cd01116]---[pfam03600	cd01117 YbiR_permease Putative anion permease YbiR. Based on sequence similarity YbiR proteins are predicted to function as anion translocating permeases in eubacteria archaea and plants. They belong to ArsB/NhaD superfamily of permeases that have been shown to translocate sodium sulfate arsenite and organic anions. A typical ArsB/NhaD permease is composed of 8-13 transmembrane domains.]---[cd006…
MMETSP0327-20121206|10449_1	830	Ribonucleoside-diphosphate reductase large chain	Ribonucleoside-diphosphate reductase	Phaeodactylum tricornutum (strain CCAP 1055/1)	1.17.4.1	Ribonucleoside-diphosphate reductase.	Genetic information processing	DNA replication	0	GO:0006260	DNA replication	GO:0005524]---[GO:0004748	ATP binding]---[ribonucleoside-diphosphate reductase activity	thioredoxin disulfide as acceptor	GO:0005971	ribonucleoside-diphosphate reductase complex	PLN02437]---[pfam02867]---[cd01679]---[TIGR02506]---[PRK07207]---[COG0209]---[PRK12365]---[PRK06539]---[PRK08447]---[PRK09209]---[PRK09102]---[PRK07088]---[PRK12364]---[TIGR02504]---[PHA02572]---[cd02888]---[PRK09103]---[PRK08665]---[TIGR02510]---[PRK06406	'PLN02437 PLN02437 ribonucleoside--diphosphate reductase large subunit.]---[pfam02867 Ribonuc_red_lgC Ribonucleotide reductase barrel domain. ]---[cd01679 RNR_I Class I ribonucleotide reductase. Ribonucleotide reductase (RNR) catalyzes the reductive synthesis of deoxyribonucleotides from their corresponding ribonucleotides. It provides the precursors necessary for DNA synthesis. RNRs are separate…
MMETSP0327-20121206|1045_1	891	0	0	0	0	0	0	0	0	0	0	0	0	0	0	TIGR02168]---[COG1196]---[COG1196	TIGR02168 SMC_prok_B chromosome segregation protein SMC common bacterial type. SMC (structural maintenance of chromosomes) proteins bind DNA and act in organizing and segregating chromosomes for partition. SMC proteins are found in bacteria archaea and eukaryotes. This family represents the SMC protein of most bacteria. The smc gene is often associated with scpB (TIGR00281) and scpA genes where s…
MMETSP0327-20121206|10450_1	1180	Hybrid signal transduction histidine kinase D	Uncharacterized protein	Thalassiosira oceanica	2.7.13.3	Histidine kinase.	0	0	0	GO:0000160]---[GO:0023014	two-component signal transduction system (phosphorelay)]---[signal transduction by phosphorylation	GO:0005524]---[GO:0000155	ATP binding]---[two-component sensor activity	GO:0016020	membrane	COG0642]---[TIGR02956]---[PRK09959]---[COG2205	COG0642 BaeS Signal transduction histidine kinase Signal transduction mechanisms .]---[TIGR02956 TMAO_torS TMAO reductase sytem sensor TorS. This protein TorS is part of a regulatory system for the torCAD operon that encodes the pterin molybdenum cofactor-containing enzyme trimethylamine-N-oxide (TMAO) reductase (TorA) a cognate chaperone (TorD) and a penta-haem cytochrome (TorC). TorS works toge…
MMETSP0327-20121206|10451_1	570	Protein aardvark	Protein aardvark	Dictyostelium discoideum	0	0	0	0	0	GO:0007155]---[GO:0006928]---[GO:0034613]---[GO:0051642]---[GO:0003382]---[GO:0061245]---[GO:0051645]---[GO:0051495]---[GO:0009306	cell adhesion]---[cellular component movement]---[cellular protein localization]---[centrosome localization]---[epithelial cell morphogenesis]---[establishment or maintenance of bipolar cell polarity]---[Golgi localization]---[positive regulation of cytoskeleton organization]---[protein secretion	0	0	GO:0045180]---[GO:0005911]---[GO:0005813	basal cortex]---[cell-cell junction]---[centrosome	0	0
MMETSP0327-20121206|10452_1	563	Serine/threonine-protein kinase RIO2	Uncharacterized protein	Thalassiosira oceanica	2.7.11.1	Non-specific serine/threonine protein kinase.	0	0	0	0	0	GO:0005524]---[GO:0004674	ATP binding]---[protein serine/threonine kinase activity	0	0	COG0478]---[COG0478]---[cd05144]---[cd05144]---[cd05119]---[cd05119]---[smart00090]---[pfam01163]---[pfam01163]---[pfam09202]---[COG1718]---[cd05145]---[cd05147]---[cd05120]---[cd05146	'COG0478 COG0478 RIO-like serine/threonine protein kinase fused to N-terminal HTH domain Signal transduction mechanisms .]---[cd05144 RIO2_C RIO kinase family RIO2 C-terminal catalytic domain. The RIO kinase catalytic domain family is part of a larger superfamily that includes the catalytic domains of other kinases such as the typical serine/threonine/tyrosine protein kinases (PKs) aminoglycoside…
MMETSP0327-20121206|10453_1	1321	Probable phosphoribosylformylglycinamidine synthase chloroplastic/mitochondrial	Predicted protein	Phaeodactylum tricornutum (strain CCAP 1055/1)	6.3.5.3	Phosphoribosylformylglycinamidine synthase.	Purine metabolism	IMP biosynthesis via de novo pathway	5-amino-1-(5-phospho-D-ribosyl)imidazole from N(2)-formyl-N(1)-(5-phospho-D-ribosyl)glycinamide: step 1/2	GO:0006189	de novo IMP biosynthetic process	GO:0004642	phosphoribosylformylglycinamidine synthase activity	0	0	cd02203]---[cd02204]---[cd02193]---[cd02193]---[pfam02769]---[pfam02769]---[PRK14090]---[pfam13507]---[cd01740]---[COG0047]---[PRK01175]---[TIGR01737]---[PRK03619]---[PLN03206]---[TIGR01735]---[PRK05297]---[COG0046]---[PHA03366]---[TIGR01739]---[TIGR01857]---[TIGR01736]---[PRK01213	cd02203 PurL_repeat1 PurL subunit of the formylglycinamide ribonucleotide amidotransferase (FGAR-AT) first repeat. FGAR-AT catalyzes the ATP-dependent conversion of formylglycinamide ribonucleotide (FGAR) and glutamine to formylglycinamidine ribonucleotide (FGAM) ADP phosphate and glutamate in the fourth step of the purine biosynthetic pathway. In eukaryotes and Gram-negative bacteria FGAR-AT is …
MMETSP0327-20121206|10455_1	1399	DNA polymerase sigma	Predicted protein	Phaeodactylum tricornutum (strain CCAP 1055/1)	2.7.7.7	DNA-directed DNA polymerase.	0	0	0	0	0	GO:0016779	nucleotidyltransferase activity	0	0	COG5260]---[cd05402	'COG5260 TRF4 DNA polymerase sigma DNA replication recombination and repair .]---[cd05402 NT_PAP_TUTase Nucleotidyltransferase (NT) domain of poly(A) polymerases and terminal uridylyl transferases. Poly(A) polymerases (PAPs) catalyze mRNA poly(A) tail synthesis and terminal uridylyl transferases (TUTases) uridylate RNA. PAPs in this subgroup include human PAP alpha mouse testis-specific cytoplasm…
MMETSP0327-20121206|10457_1	202	Fucoxanthin-chlorophyll a-c binding protein A chloroplastic	Uncharacterized protein	Thalassiosira oceanica	0	0	0	0	0	0	0	0	0	0	0	PLN00120]---[pfam00504]---[PLN00089]---[PLN00100	PLN00120 PLN00120 fucoxanthin-chlorophyll a-c binding protein Provisional.]---[pfam00504 Chloroa_b-bind Chlorophyll A-B binding protein. ]---[PLN00089 PLN00089 fucoxanthin-chlorophyll a/c binding protein Provisional.]---[PLN00100 PLN00100 light-harvesting complex chlorophyll-a/b protein of photosystem I (Lhca) Provisional.
MMETSP0327-20121206|10458_1	901	Heat shock 70 kDa protein 17	Protein heat shock protein	Phaeodactylum tricornutum (strain CCAP 1055/1)	0	0	0	0	0	GO:0006950	response to stress	GO:0005524	ATP binding	0	0	cd10230]---[cd10228]---[pfam00012]---[pfam00012]---[cd11732]---[cd10170]---[COG0443]---[cd10233]---[cd10241]---[PTZ00009]---[PTZ00009]---[TIGR02350]---[cd10234]---[cd11739]---[cd11737]---[cd11734]---[cd10238]---[cd11733]---[PRK13411]---[cd11738]---[PRK00290]---[PLN03184	'cd10230 HYOU1-like_NBD Nucleotide-binding domain of human HYOU1 and similar proteins. This subgroup includes human HYOU1 (also known as human hypoxia up-regulated 1 GRP170 HSP12A ORP150 GRP-170 ORP-150 the human HYOU1 gene maps to11q23.1-q23.3) and Saccharomyces cerevisiae Lhs1p (also known as Cer1p SsI1). Mammalian HYOU1 functions as a nucleotide exchange factor (NEF) for HSPA5 (alos known as B…
MMETSP0327-20121206|10459_1	640	Vegetative incompatibility protein HET-E-1	(Myosin heavy-chain) kinase	Calothrix sp. PCC 6303	0	0	0	0	0	0	0	GO:0016905	myosin heavy chain kinase activity	0	0	cd00200]---[cd00200]---[cd00200]---[COG2319]---[COG2319]---[COG2319]---[pfam00400]---[smart00320	cd00200 WD40 WD40 domain found in a number of eukaryotic proteins that cover a wide variety of functions including adaptor/regulatory modules in signal transduction pre-mRNA processing and cytoskeleton assembly typically contains a GH dipeptide 11-24 residues from its N-terminus and the WD dipeptide at its C-terminus and is 40 residues long hence the name WD40 between GH and WD lies a conserved c…
MMETSP0327-20121206|1046_1	490	Ribosomal large subunit pseudouridine synthase C	Predicted protein (Fragment)	Phaeodactylum tricornutum (strain CCAP 1055/1)	5.4.99.24	23S rRNA pseudouridine(955/2504/2580) synthase.	0	0	0	GO:0001522	pseudouridine synthesis	GO:0009982]---[GO:0003723	pseudouridine synthase activity]---[RNA binding	0	0	COG0564]---[cd02869]---[TIGR00005]---[cd02563]---[pfam00849]---[PRK11112]---[PRK10158]---[cd02557]---[TIGR01621]---[PRK11180]---[PRK11025]---[cd02550]---[cd02558	'COG0564 RluA Pseudouridylate synthases 23S RNA-specific Translation ribosomal structure and biogenesis .]---[cd02869 PseudoU_synth_RluCD_like Pseudouridine synthase RsuA/RluD family. This group is comprised of eukaryotic bacterial and archeal proteins similar to eight site specific Escherichia coli pseudouridine synthases RsuA RluA RluB RluC RluD RluE RluF and TruA. Pseudouridine synthases catal…
MMETSP0327-20121206|10460_1	556	Cell division control protein 2 homolog 3	Serine/threonine protein kinase	Hahella chejuensis (strain KCTC 2396)	2.7.11.22	Cyclin-dependent kinase.	0	0	0	0	0	GO:0005524]---[GO:0004674	ATP binding]---[protein serine/threonine kinase activity	0	0	cd00180]---[pfam00069]---[smart00220]---[cd07829]---[cd07834]---[cd07831]---[cd05118]---[cd07840]---[PHA03209]---[cd06612]---[cd05579]---[cd05122]---[cd07842]---[COG0515]---[cd06606]---[cd07833]---[cd06623]---[cd07838]---[PHA03211]---[cd06627	cd00180 PKc Catalytic domain of Protein Kinases. Protein Kinases (PKs) catalytic (c) domain. PKs catalyze the transfer of the gamma-phosphoryl group from ATP to serine/threonine or tyrosine residues on protein substrates. The PK family is part of a larger superfamily that includes the catalytic domains of RIO kinases aminoglycoside phosphotransferase choline kinase phosphoinositide 3-kinase (PI3K…
MMETSP0327-20121206|10461_1	479	Serine--tRNA ligase	Predicted protein	Phaeodactylum tricornutum (strain CCAP 1055/1)	6.1.1.11	Serine--tRNA ligase.	Aminoacyl-tRNA biosynthesis	selenocysteinyl-tRNA(Sec) biosynthesis	L-seryl-tRNA(Sec) from L-serine and tRNA(Sec): step 1/1	GO:0006434	seryl-tRNA aminoacylation	GO:0005524]---[GO:0004828	ATP binding]---[serine-tRNA ligase activity	GO:0005737	cytoplasm	PLN02678]---[cd00770]---[PRK05431]---[COG0172]---[TIGR00414]---[PLN02320]---[pfam00587]---[cd00670]---[pfam02403]---[cd00768	'PLN02678 PLN02678 seryl-tRNA synthetase.]---[cd00770 SerRS_core Seryl-tRNA synthetase (SerRS) class II core catalytic domain. SerRS is responsible for the attachment of serine to the 3'' OH group of ribose of the appropriate tRNA. This domain It is primarily responsible for ATP-dependent formation of the enzyme bound aminoacyl-adenylate. Class II assignment is based upon its structure and the pr…
MMETSP0327-20121206|10462_1	250	Ribosome-binding factor PSRP1 chloroplastic	Predicted protein	Phaeodactylum tricornutum (strain CCAP 1055/1)	0	0	0	0	0	GO:0044238	primary metabolic process	0	0	0	0	cd00552]---[pfam02482]---[COG1544]---[TIGR00741	cd00552 RaiA RaiA ( ribosome-associated inhibitor A also known as Protein Y (PY) YfiA and SpotY is a stress-response protein that binds the ribosomal subunit interface and arrests translation by interfering with aminoacyl-tRNA binding to the ribosomal A site. RaiA is also thought to counteract miscoding at the A site thus reducing translation errors. The RaiA fold structurally resembles the doubl…
MMETSP0327-20121206|10463_1	327	CAAX prenyl protease 2	Uncharacterized protein	Thalassiosira oceanica	0	0	0	0	0	0	0	0	0	GO:0016020	membrane	pfam02517	'pfam02517 Abi CAAX protease self-immunity. Members of this family are probably proteases (after a isoprenyl group is attached to the Cys residue in the C-terminal CAAX motif of a protein to attach it to the membrane the AAX tripeptide being removed by one of the CAAX prenyl proteases). The family contains the CAAX prenyl protease. The proteins contain a highly conserved Glu-Glu motif at the amin…
MMETSP0327-20121206|10464_1	652	GTPase HflX	Predicted protein (Fragment)	Phaeodactylum tricornutum (strain CCAP 1055/1)	0	0	0	0	0	0	0	GO:0005525	GTP binding	0	0	TIGR03156]---[COG2262]---[PRK11058]---[cd01878]---[pfam01926]---[cd00880]---[pfam13167]---[cd01898]---[cd00882]---[cd04163]---[cd04164]---[PRK05291]---[PRK00089]---[TIGR02729]---[COG1160]---[COG1160]---[COG0486]---[cd01881]---[COG0536]---[TIGR03918]---[PRK12299	TIGR03156 GTP_HflX GTP-binding protein HflX. This protein family is one of a number of homologous small well-conserved GTP-binding proteins with pleiotropic effects. Bacterial members are designated HflX following the naming convention in Escherichia coli where HflX is encoded immediately downstream of the RNA chaperone Hfq and immediately upstream of HflKC a membrane-associated protease pair wit…
MMETSP0327-20121206|10465_1	492	Mitochondrial inner membrane protease subunit 1	Predicted protein	Phaeodactylum tricornutum (strain CCAP 1055/1)	0	0	0	0	0	GO:0006508	proteolysis	GO:0008236	serine-type peptidase activity	GO:0016020	membrane	TIGR02227]---[cd06530]---[TIGR02771	TIGR02227 sigpep_I_bact signal peptidase I bacterial type. This model represents signal peptidase I from most bacteria. Eukaryotic sequences are likely organellar. Several bacteria have multiple paralogs but these represent isozymes of signal peptidase I. Virtually all known bacteria may be presumed to A related model finds a simlar protein in many archaea and a few bacteria as well as a microsom…
MMETSP0327-20121206|10466_1	1861	0	Uncharacterized protein	Thalassiosira oceanica	0	0	0	0	0	0	0	GO:0004683	calmodulin-dependent protein kinase activity	0	0	pfam00226]---[cd06257]---[COG4875]---[COG4875]---[COG4875]---[TIGR02246]---[TIGR02246]---[TIGR02246]---[pfam08332]---[pfam08332]---[pfam08332]---[pfam13474]---[pfam13474	pfam00226 DnaJ DnaJ domain. DnaJ domains (J-domains) are associated with hsp70 heat-shock system and it is thought that this domain mediates the interaction. DnaJ-domain is therefore part of a chaperone (protein folding) system. The T-antigens although not in Prosite are confirmed as DnaJ containing domains from literature.]---[cd06257 DnaJ DnaJ domain or J-domain. DnaJ/Hsp40 (heat shock protein …
MMETSP0327-20121206|10468_1	167	0	0	0	0	0	0	0	0	0	0	0	0	0	0	0	0
MMETSP0327-20121206|1047_1	376	0	Predicted protein	Phaeodactylum tricornutum (strain CCAP 1055/1)	0	0	0	0	0	0	0	GO:0016773	phosphotransferase activity	alcohol group as acceptor	0	0	0	0
MMETSP0327-20121206|10470_1	166	AN1-type zinc finger protein 6	Predicted protein	Thalassiosira pseudonana	0	0	0	0	0	0	0	GO:0003677]---[GO:0008270	DNA binding]---[zinc ion binding	0	0	pfam01754	pfam01754 zf-A20 A20-like zinc finger. The A20 Zn-finger of bovine/human Rabex5/rabGEF1 is a Ubiquitin Binding Domain. The zinc finger mediates self-association in A20. These fingers also mediate IL-1-induced NF-kappa B activation.
MMETSP0327-20121206|10471_1	308	Peptidyl-prolyl cis-trans isomerase	Peptidyl-prolyl cis-trans isomerase	Pleosporineae	5.2.1.8	Peptidylprolyl isomerase.	0	0	0	GO:0006457]---[GO:0000413	protein folding]---[protein peptidyl-prolyl isomerization	GO:0003755	peptidyl-prolyl cis-trans isomerase activity	0	0	cd01926]---[PTZ00060]---[PLN03149]---[cd00317]---[pfam00160]---[COG0652]---[cd01928]---[cd01923]---[cd01927]---[cd01922]---[cd01925]---[PTZ00221]---[cd01921]---[cd01920]---[PRK10903]---[cd01924	cd01926 cyclophilin_ABH_like cyclophilin_ABH_like Cyclophilin A B and H-like cyclophilin-type peptidylprolyl cis- trans isomerase (PPIase) domain. This family represents the archetypal cystolic cyclophilin similar to human cyclophilins A B and H. PPIase is an enzyme which accelerates protein folding by catalyzing the cis-trans isomerization of the peptide bonds preceding proline residues. These e…
MMETSP0327-20121206|10472_1	111	Leucine-rich repeat-containing protein 7	Leucine rich repeat protein	Leptospira santarosai	0	0	0	0	0	0	0	0	0	0	0	PLN00113]---[PLN00113]---[PLN00113	PLN00113 PLN00113 leucine-rich repeat receptor-like protein kinase Provisional.
MMETSP0327-20121206|10473_1	359	0	Helicase domain protein	Beggiatoa sp. PS	0	0	0	0	0	0	0	GO:0004386	helicase activity	0	0	pfam03457]---[pfam03457]---[pfam03457]---[pfam03457	pfam03457 HA Helicase associated domain. This short domain is found in multiple copies in bacterial helicase proteins. The domain is predicted to contain 3 alpha helices. The function of this domain may be to bind nucleic acid.
MMETSP0327-20121206|10474_1	477	Queuine tRNA-ribosyltransferase	Queuine tRNA-ribosyltransferase	Phaeodactylum tricornutum (strain CCAP 1055/1)	2.4.2.29	tRNA-guanine(34) transglycosylase.	tRNA modification	tRNA-queuosine biosynthesis	0	GO:0008616	queuosine biosynthetic process	GO:0008479	queuine tRNA-ribosyltransferase activity	0	0	PRK00112]---[COG0343]---[TIGR00430]---[TIGR00449]---[pfam01702]---[PRK01008]---[PRK13534	PRK00112 tgt queuine tRNA-ribosyltransferase Provisional.]---[COG0343 Tgt Queuine/archaeosine tRNA-ribosyltransferase Translation ribosomal structure and biogenesis .]---[TIGR00430 Q_tRNA_tgt tRNA-guanine transglycosylase queuosine-34-forming. This tRNA-guanine transglycosylase (tgt) catalyzes an exchange for the guanine base at position 34 of many tRNAs this nucleotide is subsequently modified t…
MMETSP0327-20121206|10475_1	387	Serine/threonine-protein kinase HT1	Uncharacterized protein	Thalassiosira oceanica	2.7.11.1	Non-specific serine/threonine protein kinase.	0	0	0	0	0	GO:0005524]---[GO:0004672	ATP binding]---[protein kinase activity	0	0	smart00220]---[pfam00069]---[cd00180]---[cd00192]---[pfam07714]---[smart00221]---[smart00219]---[cd08215]---[cd08528]---[cd05123]---[cd06606]---[cd05578]---[COG0515]---[cd05592]---[cd05572]---[cd05032]---[cd05580]---[cd06625]---[cd05057]---[cd05041	smart00220 S_TKc Serine/Threonine protein kinases catalytic domain. Phosphotransferases. Serine or threonine-specific kinase subfamily.]---[pfam00069 Pkinase Protein kinase domain. ]---[cd00180 PKc Catalytic domain of Protein Kinases. Protein Kinases (PKs) catalytic (c) domain. PKs catalyze the transfer of the gamma-phosphoryl group from ATP to serine/threonine or tyrosine residues on protein sub…
MMETSP0327-20121206|10476_1	360	Mevalonate kinase	Predicted protein	Thalassiosira pseudonana	2.7.1.36	Mevalonate kinase.	0	0	0	GO:0008299	isoprenoid biosynthetic process	GO:0005524]---[GO:0004496	ATP binding]---[mevalonate kinase activity	GO:0005737	cytoplasm	PTZ00298]---[TIGR00549]---[COG1577]---[PRK03926]---[PLN02677]---[COG2605]---[pfam08544]---[COG0153]---[PRK05101]---[PRK03817]---[TIGR00131]---[PRK05322]---[PLN02521	PTZ00298 PTZ00298 mevalonate kinase Provisional.]---[TIGR00549 mevalon_kin mevalonate kinase. This model represents mevalonate kinase the third step in the mevalonate pathway of isopentanyl pyrophosphate (IPP) biosynthesis. IPP is a common intermediate for a number of pathways including cholesterol biosynthesis. This model covers enzymes from eukaryotes archaea and bacteria. The related enzyme fr…
MMETSP0327-20121206|10477_1	363	Inositol-pentakisphosphate 2-kinase	Putative uncharacterized protein	Vitis vinifera	2.7.1.158	Inositol-pentakisphosphate 2-kinase.	0	0	0	0	0	GO:0005524]---[GO:0035299	ATP binding]---[inositol pentakisphosphate 2-kinase activity	0	0	pfam06090	pfam06090 Ins_P5_2-kin Inositol-pentakisphosphate 2-kinase. This is a family of inositol-pentakisphosphate 2-kinases (EC 2.7.1.158) (also known as inositol 1 3 4 5 6-pentakisphosphate 2-kinase Ins(1 3 4 5 6)P5 2-kinase) and InsP5 2-kinase). This enzyme phosphorylates Ins(1 3 4 5 6)P5 to form Ins(1 2 3 4 5 6)P6 (also known as InsP6 or phytate). InsP6 is involved in many processes such as mRNA expo…
MMETSP0327-20121206|10478_1	592	Mitochondrial-processing peptidase subunit alpha	Predicted protein (Fragment)	Phaeodactylum tricornutum (strain CCAP 1055/1)	3.4.24.64	Mitochondrial processing peptidase.	0	0	0	GO:0008152	metabolic process	GO:0003824]---[GO:0046872	catalytic activity]---[metal ion binding	0	0	COG0612]---[pfam05193]---[pfam00675	COG0612 PqqL Predicted Zn-dependent peptidases General function prediction only .]---[pfam05193 Peptidase_M16_C Peptidase M16 inactive domain. Peptidase M16 consists of two structurally related domains. One is the active peptidase whereas the other is inactive. The two domains hold the substrate like a clamp.]---[pfam00675 Peptidase_M16 Insulinase (Peptidase family M16).
MMETSP0327-20121206|10479_1	118	0	0	0	0	0	0	0	0	0	0	0	0	0	0	0	0
MMETSP0327-20121206|1048_1	1156	3-phosphoinositide-dependent protein kinase 2	3-phosphoinositide-dependent protein kinase (PDK1) Serine/threonine protein phosphatase 2A regulato	Ectocarpus siliculosus	2.7.11.1	Non-specific serine/threonine protein kinase.	0	0	0	GO:0007165	signal transduction	GO:0005524]---[GO:0004672]---[GO:0008601	ATP binding]---[protein kinase activity]---[protein phosphatase type 2A regulator activity	GO:0000159	protein phosphatase type 2A complex	cd05580]---[PTZ00263]---[pfam01603]---[cd05581]---[smart00220]---[cd05123]---[pfam00069]---[cd05579]---[cd05572]---[cd05573]---[cd00180]---[cd05580]---[COG0515]---[cd06606]---[cd05122]---[cd05578]---[cd05574]---[cd05612]---[cd05599]---[cd05598]---[cd05629	cd05580 STKc_PKA Catalytic domain of the Protein Serine/Threonine Kinase cAMP-dependent protein kinase. Serine/Threonine Kinases (STKs) cAMP-dependent protein kinase (PKA) subfamily catalytic (c) subunit. STKs catalyze the transfer of the gamma-phosphoryl group from ATP to serine/threonine residues on protein substrates. The PKA subfamily is part of a larger superfamily that includes the catalyti…
MMETSP0327-20121206|10480_1	451	0	0	0	0	0	0	0	0	0	0	0	0	0	0	0	0
MMETSP0327-20121206|10481_1	898	Ankyrin repeat and IBR domain-containing protein 1	UPI0001CBA736 related cluster	unknown	0	0	0	0	0	0	0	0	0	0	0	pfam01485]---[smart00647	'pfam01485 IBR IBR domain. The IBR (In Between Ring fingers) domain is often found to occur between pairs of ring fingers (pfam00097). This domain has also been called the C6HC domain and DRIL (for double RING finger linked) domain. Proteins that contain two Ring fingers and an IBR domain (these proteins are also termed RBR family proteins) are thought to exist in all eukaryotic organisms. RBR fa…
MMETSP0327-20121206|10482_1	417	0	Predicted protein	Phaeodactylum tricornutum (strain CCAP 1055/1)	0	0	0	0	0	0	0	0	0	0	0	0	0
MMETSP0327-20121206|10483_1	211	tRNA pseudouridine synthase A	tRNA pseudouridine synthase	Phaeodactylum tricornutum (strain CCAP 1055/1)	5.4.99.12	tRNA pseudouridine(38-40) synthase.	0	0	0	GO:0001522]---[GO:0008033	pseudouridine synthesis]---[tRNA processing	GO:0009982]---[GO:0003723	pseudouridine synthase activity]---[RNA binding	0	0	PRK00021]---[cd02570]---[COG0101]---[PRK14586]---[PRK14587]---[TIGR00071]---[pfam01416	PRK00021 truA tRNA pseudouridine synthase A Validated.]---[cd02570 PseudoU_synth_EcTruA Eukaryotic and bacterial pseudouridine synthases similar to E. coli TruA. This group consists of eukaryotic and bacterial pseudouridine synthases similar to E. coli TruA Pseudomonas aeruginosa truA and human pseudouridine synthase-like 1 (PUSL1). Pseudouridine synthases catalyze the isomerization of specific u…
MMETSP0327-20121206|10484_1	1071	Probable galactinol--sucrose galactosyltransferase 2	Uncharacterized protein	Guillardia theta CCMP2712	2.4.1.82	Galactinol--sucrose galactosyltransferase.	0	0	0	GO:0008152	metabolic process	GO:0003824	catalytic activity	0	0	pfam05691]---[PLN02355]---[PLN02219]---[PLN02684]---[PLN02711]---[PLN02982]---[pfam05691]---[PLN02355]---[PLN02219]---[PLN02684]---[PLN02711]---[PLN02982	pfam05691 Raffinose_syn Raffinose synthase or seed inhibition protein Sip1. This family consists of several raffinose synthase proteins also known as seed inhibition (Sip1) proteins. Raffinose (O-alpha- D-galactopyranosyl- (1-- 6)- O-alpha- D-glucopyranosyl-(1 -- 2)- O-beta- D-fructofuranoside) is a widespread oligosaccharide in plant seeds and other tissues. Raffinose synthase (EC 2.4.1.82) is t…
MMETSP0327-20121206|10485_1	661	0	Predicted protein	Phaeodactylum tricornutum (strain CCAP 1055/1)	0	0	0	0	0	0	0	0	0	0	0	0	0
MMETSP0327-20121206|10486_1	446	0	Predicted protein	Phaeodactylum tricornutum (strain CCAP 1055/1)	0	0	0	0	0	0	0	0	0	0	0	0	0
MMETSP0327-20121206|10487_1	1058	0	Predicted protein	Thalassiosira pseudonana	0	0	0	0	0	0	0	0	0	0	0	0	0
MMETSP0327-20121206|10488_1	280	0	Uncharacterized protein	Thalassiosira oceanica	0	0	0	0	0	0	0	0	0	0	0	0	0
MMETSP0327-20121206|1049_1	382	Alcohol dehydrogenase class-3	Uncharacterized protein	Thalassiosira oceanica	1.1.1.1]---[1.1.1.284	Alcohol dehydrogenase.]---[S-(hydroxymethyl)glutathione dehydrogenase.	0	0	0	GO:0006069]---[GO:0046294	ethanol oxidation]---[formaldehyde catabolic process	GO:0004091]---[GO:0051903]---[GO:0018738]---[GO:0008270	carboxylesterase activity]---[S-(hydroxymethyl)glutathione dehydrogenase activity]---[S-formylglutathione hydrolase activity]---[zinc ion binding	0	0	cd08300]---[TIGR02818]---[COG1062]---[cd08301]---[cd08277]---[cd08299]---[cd05279]---[PLN02740]---[cd08279]---[PLN02827]---[cd08278]---[cd08281]---[TIGR03989]---[cd08263]---[cd05188]---[TIGR03451]---[COG1064]---[COG1063]---[cd08236]---[cd08231	'cd08300 alcohol_DH_class_III class III alcohol dehydrogenases. Members identified as glutathione-dependent formaldehyde dehydrogenase(FDH) a member of the zinc dependent/medium chain alcohol dehydrogenase family. FDH converts formaldehyde and NAD(P) to formate and NAD(P)H. The initial step in this process the spontaneous formation of a S-(hydroxymethyl)glutathione adduct from formaldehyde and gl…
MMETSP0327-20121206|10490_1	488	0	0	0	0	0	0	0	0	0	0	0	0	0	0	0	0
MMETSP0327-20121206|10491_1	72	0	0	0	0	0	0	0	0	0	0	0	0	0	0	0	0
MMETSP0327-20121206|10492_1	551	1-aminocyclopropane-1-carboxylate synthase CMW33	1-aminocyclopropane-1-carboxylate synthase (Fragment)	Phaeodactylum tricornutum (strain CCAP 1055/1)	4.4.1.14	1-aminocyclopropane-1-carboxylate synthase.	Alkene biosynthesis	ethylene biosynthesis via S-adenosyl-L-methionine	ethylene from S-adenosyl-L-methionine: step 1/2	GO:0042218	1-aminocyclopropane-1-carboxylate biosynthetic process	GO:0016847]---[GO:0030170	1-aminocyclopropane-1-carboxylate synthase activity]---[pyridoxal phosphate binding	0	0	PLN02450]---[PLN02376]---[PLN02607]---[pfam00155]---[cd00609]---[COG0436]---[PRK05764]---[COG1167]---[PRK07568]---[COG0079]---[PTZ00377]---[PRK08361]---[COG1168]---[PRK07324]---[PRK08363]---[TIGR04350]---[PRK06836]---[PRK07682]---[PRK06108]---[TIGR03540	PLN02450 PLN02450 1-aminocyclopropane-1-carboxylate synthase.]---[PLN02376 PLN02376 1-aminocyclopropane-1-carboxylate synthase.]---[PLN02607 PLN02607 1-aminocyclopropane-1-carboxylate synthase.]---[pfam00155 Aminotran_1_2 Aminotransferase class I and II. ]---[cd00609 AAT_like Aspartate aminotransferase family. This family belongs to pyridoxal phosphate (PLP)-dependent aspartate aminotransferase s…
MMETSP0327-20121206|10493_1	1231	0	Predicted protein	Thalassiosira pseudonana	0	0	0	0	0	GO:0006629	lipid metabolic process	GO:0004806	triglyceride lipase activity	0	0	cd00519]---[pfam01764]---[cd00741]---[PLN02802	cd00519 Lipase_3 Lipase (class 3). Lipases are esterases that can hydrolyze long-chain acyl-triglycerides into di- and monoglycerides glycerol and free fatty acids at a water/lipid interface. A typical feature of lipases is interfacial activation the process of becoming active at the lipid/water interface although several examples of lipases have been identified that do not undergo interfacial ac…
MMETSP0327-20121206|10494_1	100	15-cis-zeta-carotene isomerase chloroplastic	Predicted protein (Fragment)	Thalassiosira pseudonana	5.2.1.12	Zeta-carotene isomerase.	0	0	0	0	0	0	0	0	0	0	0
MMETSP0327-20121206|10495_1	138	0	Predicted protein	Phaeodactylum tricornutum (strain CCAP 1055/1)	0	0	0	0	0	0	0	0	0	0	0	0	0
MMETSP0327-20121206|10496_1	582	0	Predicted protein	Phaeodactylum tricornutum (strain CCAP 1055/1)	0	0	0	0	0	0	0	0	0	0	0	0	0
MMETSP0327-20121206|10497_1	294	Chlorophyll a-b binding protein 7 chloroplastic	Uncharacterized protein	Thalassiosira oceanica	0	0	0	0	0	GO:0009765	photosynthesis	light harvesting	0	0	GO:0009507]---[GO:0016020	chloroplast]---[membrane	pfam00504]---[pfam00504]---[pfam00504]---[PLN00101]---[PLN00147]---[PLN00097]---[PLN00089]---[PLN00098]---[PLN00170]---[PLN00099]---[PLN00100]---[PLN00025]---[PLN00171]---[PLN00048	pfam00504 Chloroa_b-bind Chlorophyll A-B binding protein. ]---[PLN00101 PLN00101 Photosystem I light-harvesting complex type 4 protein Provisional.]---[PLN00147 PLN00147 light-harvesting complex I chlorophyll-a/b binding protein Lhca5 Provisional.]---[PLN00097 PLN00097 photosystem I light harvesting complex Lhca2/4 chlorophyll a/b binding Provisional.]---[PLN00089 PLN00089 fucoxanthin-chlorophyll…
MMETSP0327-20121206|10498_1	945	0	Predicted protein	Phaeodactylum tricornutum (strain CCAP 1055/1)	0	0	0	0	0	0	0	0	0	GO:0016020	membrane	pfam02714	pfam02714 DUF221 Domain of unknown function DUF221. This family consists of hypothetical transmembrane proteins none of which have any function the aligned region is at 538 residues at maximum length.
MMETSP0327-20121206|10499_1	173	0	Uncharacterized protein	Thalassiosira oceanica	0	0	0	0	0	0	0	0	0	0	0	0	0
MMETSP0327-20121206|105_1	581	0	Predicted protein	Thalassiosira pseudonana	0	0	0	0	0	0	0	0	0	0	0	0	0
MMETSP0327-20121206|1050_1	552	Uncharacterized isomerase BH0283	Putative uncharacterized protein	Phytophthora sojae (strain P6497)	0	0	0	0	0	GO:0009058	biosynthetic process	GO:0008080	N-acetyltransferase activity	0	0	COG0384]---[pfam02567]---[PRK10281]---[TIGR00654	COG0384 COG0384 Predicted epimerase PhzC/PhzF homolog General function prediction only .]---[pfam02567 PhzC-PhzF Phenazine biosynthesis-like protein. PhzC/PhzF is involved in dimerisation of two 2 3-dihydro-3-oxo-anthranilic acid molecules to create PCA by P. fluorescens. This family also contains an uncharacterized protein Rv2715 from Mycobacterium tuberculosis though there is no significant seq…
MMETSP0327-20121206|10500_1	259	0	Predicted protein	Phaeodactylum tricornutum (strain CCAP 1055/1)	0	0	0	0	0	0	0	0	0	0	0	0	0
MMETSP0327-20121206|10501_1	662	Uncharacterized aarF domain-containing protein kinase 1	Predicted protein	Thalassiosira pseudonana	0	0	0	0	0	0	0	GO:0016772	transferase activity	transferring phosphorus-containing groups	0	0	COG0661]---[COG0661]---[TIGR01982]---[TIGR01982]---[pfam03109]---[PRK04750	COG0661 AarF Predicted unusual protein kinase General function prediction only .]---[TIGR01982 UbiB 2-polyprenylphenol 6-hydroxylase. This model represents the enzyme (UbiB) which catalyzes the first hydroxylation step in the ubiquinone biosynthetic pathway in bacteria. It is believed that the reaction is 2-polyprenylphenol - 6-hydroxy-2-polyprenylphenol. This model finds hits primarily in the pr…
MMETSP0327-20121206|10502_1	267	0	Predicted protein	Phaeodactylum tricornutum (strain CCAP 1055/1)	0	0	0	0	0	GO:0006281	DNA repair	GO:0003684]---[GO:0003887	damaged DNA binding]---[DNA-directed DNA polymerase activity	0	0	0	0
MMETSP0327-20121206|10504_1	332	0	Predicted protein	Phaeodactylum tricornutum (strain CCAP 1055/1)	0	0	0	0	0	0	0	0	0	0	0	0	0
MMETSP0327-20121206|10505_1	391	0	0	0	0	0	0	0	0	0	0	0	0	0	0	0	0
MMETSP0327-20121206|10506_1	378	0	0	0	0	0	0	0	0	0	0	0	0	0	0	0	0
MMETSP0327-20121206|10507_1	434	Nucleolar protein 58	Predicted protein	Phaeodactylum tricornutum (strain CCAP 1055/1)	0	0	0	0	0	0	0	0	0	0	0	COG1498]---[PRK14552]---[pfam01798]---[pfam08060]---[smart00931	COG1498 SIK1 Protein implicated in ribosomal biogenesis Nop56p homolog Translation ribosomal structure and biogenesis .]---[PRK14552 PRK14552 C/D box methylation guide ribonucleoprotein complex aNOP56 subunit Provisional.]---[pfam01798 Nop Putative snoRNA binding domain. This family consists of various Pre RNA processing ribonucleoproteins. The function of the aligned region is unknown however it…
MMETSP0327-20121206|10508_1	537	0	Predicted protein	Phaeodactylum tricornutum (strain CCAP 1055/1)	0	0	0	0	0	0	0	0	0	0	0	0	0
MMETSP0327-20121206|10509_1	532	0	Predicted protein	Phaeodactylum tricornutum (strain CCAP 1055/1)	0	0	0	0	0	GO:0042254]---[GO:0031120	ribosome biogenesis]---[snRNA pseudouridine synthesis	GO:0030515	snoRNA binding	0	0	pfam04410	pfam04410 Gar1 Gar1/Naf1 RNA binding region. Gar1 is a small nucleolar RNP that is required for pre-mRNA processing and pseudouridylation. It is co-immunoprecipitated with the H/ACA families of snoRNAs. This family represents the conserved central region of Gar1. This region is necessary and sufficient for normal cell growth and specifically binds two snoRNAs snR10 and snR30. This region is also …
MMETSP0327-20121206|1051_1	424	0	0	0	0	0	0	0	0	0	0	0	0	0	0	0	0
MMETSP0327-20121206|10511_1	443	0	Uncharacterized protein (Fragment)	Thalassiosira oceanica	0	0	0	0	0	0	0	0	0	0	0	0	0
MMETSP0327-20121206|10512_1	487	Probable G-protein coupled receptor 179	GABAR1 G protein-coupled GABA receptor	Phaeodactylum tricornutum (strain CCAP 1055/1)	0	0	0	0	0	0	0	GO:0004965	G-protein coupled GABA receptor activity	GO:0016021	integral to membrane	pfam00003	pfam00003 7tm_3 7 transmembrane sweet-taste receptor of 3 GCPR. This is a domain of seven transmembrane regions that forms the C-terminus of some subclass 3 G-coupled-protein receptors. It is often associated with a downstream cysteine-rich linker domain NCD3G pfam07562 which is the human sweet-taste receptor and the N-terminal domain ANF_receptor pfam01094. The seven TM regions assemble in such …
MMETSP0327-20121206|10513_1	2807	0	Uncharacterized protein (Fragment)	Thalassiosira oceanica	0	0	0	0	0	0	0	0	0	0	0	pfam04403]---[COG2995	pfam04403 PqiA Paraquat-inducible protein A. Paraquat is a superoxide radical-generating agent. The promoter for the pqiA gene is also inducible by other known superoxide generators. This is predicted to be a family of integral membrane proteins possibly located in the inner membrane. This family is related to NADH dehydrogenase subunit 2 (pfam00361).]---[COG2995 PqiA Uncharacterized paraquat-ind…
MMETSP0327-20121206|10514_1	1137	Leucine--tRNA ligase cytoplasmic	Predicted protein	Phaeodactylum tricornutum (strain CCAP 1055/1)	6.1.1.4	Leucine--tRNA ligase.	0	0	0	GO:0006429]---[GO:0006450	leucyl-tRNA aminoacylation]---[regulation of translational fidelity	GO:0002161]---[GO:0005524]---[GO:0004823	aminoacyl-tRNA editing activity]---[ATP binding]---[leucine-tRNA ligase activity	GO:0005737	cytoplasm	TIGR00395]---[PRK12300]---[COG0495]---[COG0495]---[cd00812]---[cd00812]---[cd07959]---[cd00668]---[cd00668]---[COG0525]---[PRK00390]---[PRK00390]---[TIGR00422]---[TIGR00422]---[PRK13208]---[COG0143]---[TIGR00396]---[TIGR00396]---[pfam00133]---[pfam00133]---[pfam00133]---[PRK12268]---[COG0060]---[COG0060]---[cd00672]---[pfam09334]---[pfam09334]---[cd00817]---[PLN02959]---[TIGR00395]---[PRK12300]--…	'TIGR00395 leuS_arch leucyl-tRNA synthetase archaeal and cytosolic family. The leucyl-tRNA synthetases belong to two families so broadly different that they are represented by separate models. This model includes both archaeal and cytosolic eukaryotic leucyl-tRNA synthetases the eubacterial and mitochondrial forms differ so substantially that some other tRNA ligases score higher by this model tha…
MMETSP0327-20121206|10515_1	1074	116 kDa U5 small nuclear ribonucleoprotein component	Predicted protein	Phaeodactylum tricornutum (strain CCAP 1055/1)	0	0	0	0	0	GO:0006184	GTP catabolic process	GO:0005525]---[GO:0003924	GTP binding]---[GTPase activity	0	0	cd01683]---[cd01681]---[PRK07560]---[cd04167]---[TIGR00490]---[cd01885]---[cd04098]---[cd04090]---[cd04096]---[cd00881]---[pfam00009]---[cd03700]---[cd01514]---[pfam03764]---[smart00889]---[cd04170]---[PTZ00416]---[PLN00116]---[COG0480]---[PRK07560]---[TIGR00490]---[pfam00679	'cd01683 EF2_IV_snRNP EF-2_domain IV_snRNP domain is a part of 116kD U5-specific protein of the U5 small nucleoprotein (snRNP) particle essential component of the spliceosome. The protein is structurally closely related to the eukaryotic translational elongation factor EF2. This domain has been also identified in 114kD U5-specific protein of Saccharomyces cerevisiae and may play an important role…
MMETSP0327-20121206|10516_1	1417	0	Uncharacterized protein	Thalassiosira oceanica	0	0	0	0	0	0	0	GO:0004930	G-protein coupled receptor activity	GO:0016021	integral to membrane	COG1653]---[pfam00003	COG1653 UgpB ABC-type sugar transport system periplasmic component Carbohydrate transport and metabolism .]---[pfam00003 7tm_3 7 transmembrane sweet-taste receptor of 3 GCPR. This is a domain of seven transmembrane regions that forms the C-terminus of some subclass 3 G-coupled-protein receptors. It is often associated with a downstream cysteine-rich linker domain NCD3G pfam07562 which is the huma…
MMETSP0327-20121206|10517_1	818	Pyruvate dehydrogenase E1 component subunit alpha	Precursor of dehydrogenase pyruvate dehydrogenase E1 alpha and beta subunits	Phaeodactylum tricornutum (strain CCAP 1055/1)	1.2.4.1	Pyruvate dehydrogenase (acetyl-transferring).	0	0	0	0	0	GO:0016624	oxidoreductase activity	acting on the aldehyde or oxo group of donors	disulfide as acceptor	0	0	TIGR03182]---[cd02000]---[COG1071]---[CHL00149]---[PLN02374]---[CHL00144]---[COG0022]---[pfam00676]---[PTZ00182]---[PLN02269]---[PRK09212]---[PLN02683]---[PRK11892]---[TIGR03181]---[cd07036]---[pfam02780]---[pfam02779]---[smart00861]---[TIGR00204	'TIGR03182 PDH_E1_alph_y pyruvate dehydrogenase E1 component alpha subunit. Members of this protein family are the alpha subunit of the E1 component of pyruvate dehydrogenase (PDH). This model represents one branch of a larger family that E1-alpha proteins from 2-oxoisovalerate dehydrogenase acetoin dehydrogenase another PDH clade etc Energy metabolism Pyruvate dehydrogenase .]---[cd02000 TPP_E1_…
MMETSP0327-20121206|10519_1	370	0	0	0	0	0	0	0	0	0	0	0	0	0	0	0	0
MMETSP0327-20121206|1052_1	977	Endo-1 3(4)-beta-glucanase 1	Beta-glucan elicitor receptor	Phaeodactylum tricornutum (strain CCAP 1055/1)	3.2.1.6	Endo-1 3(4)-beta-glucanase.	0	0	0	GO:0016998	cell wall macromolecule catabolic process	GO:0052861]---[GO:0052862	glucan endo-1	3-beta-glucanase activity	C-3 substituted reducing group]---[glucan endo-1	4-beta-glucanase activity	C-3 substituted reducing group	0	0	pfam03639]---[COG5498	pfam03639 Glyco_hydro_81 Glycosyl hydrolase family 81. Family of eukaryotic beta-1 3-glucanases. Within the Aspergillus fumigatus protein two perfectly conserved Glu residues (E550 or E554) have been proposed as putative nucleophiles of the active site of the Engl1 endoglucanase while the proton donor would be D475. The endo-beta-1 3-glucanase activity is essential for efficient spore release.]--…
MMETSP0327-20121206|10520_1	491	Phospho-2-dehydro-3-deoxyheptonate aldolase 2 chloroplastic	3-deoxy-7-phosphoheptulonate synthase	Phaeodactylum tricornutum (strain CCAP 1055/1)	2.5.1.54	3-deoxy-7-phosphoheptulonate synthase.	Metabolic intermediate biosynthesis	chorismate biosynthesis	chorismate from D-erythrose 4-phosphate and phosphoenolpyruvate: step 1/7	GO:0009073	aromatic amino acid family biosynthetic process	GO:0003849	3-deoxy-7-phosphoheptulonate synthase activity	0	0	PLN02291]---[pfam01474]---[COG3200]---[TIGR01358	PLN02291 PLN02291 phospho-2-dehydro-3-deoxyheptonate aldolase.]---[pfam01474 DAHP_synth_2 Class-II DAHP synthetase family. Members of this family are aldolase enzymes that catalyze the first step of the shikimate pathway.]---[COG3200 AroG 3-deoxy-D-arabino-heptulosonate 7-phosphate (DAHP) synthase Amino acid transport and metabolism .]---[TIGR01358 DAHP_synth_II 3-deoxy-7-phosphoheptulonate synth…
MMETSP0327-20121206|10521_1	1111	0	Predicted protein	Thalassiosira pseudonana	0	0	0	0	0	0	0	0	0	0	0	pfam10363	pfam10363 DUF2435 Protein of unknown function (DUF2435). This is a conserved region of approximately 400 residues which is found only in eukaryotes. It is associated with HEAT domains pfam02985 in all members. The function is not known.
MMETSP0327-20121206|10522_1	437	Cysteine protease ATG4B	Predicted protein	Phaeodactylum tricornutum (strain CCAP 1055/1)	0	0	0	0	0	GO:0006914]---[GO:0015031]---[GO:0006508	autophagy]---[protein transport]---[proteolysis	GO:0008234	cysteine-type peptidase activity	GO:0005737	cytoplasm	pfam03416	pfam03416 Peptidase_C54 Peptidase family C54.
MMETSP0327-20121206|10523_1	465	0	Predicted protein	Phaeodactylum tricornutum (strain CCAP 1055/1)	0	0	0	0	0	0	0	0	0	0	0	0	0
MMETSP0327-20121206|10524_1	926	0	0	0	0	0	0	0	0	0	0	0	0	0	0	0	0
MMETSP0327-20121206|10525_1	1029	0	0	0	0	0	0	0	0	0	0	0	0	0	0	0	0
MMETSP0327-20121206|10527_1	1017	0	Predicted protein	Phaeodactylum tricornutum (strain CCAP 1055/1)	0	0	0	0	0	0	0	GO:0005524]---[GO:0004674	ATP binding]---[protein serine/threonine kinase activity	0	0	0	0
MMETSP0327-20121206|10528_1	464	0	0	0	0	0	0	0	0	0	0	0	0	0	0	0	0
MMETSP0327-20121206|10529_1	1006	tRNA 2-thiocytidine biosynthesis protein TtcA	Uncharacterized protein	Phytophthora ramorum	0	0	0	0	0	0	0	GO:0003824]---[GO:0030170	catalytic activity]---[pyridoxal phosphate binding	0	0	PRK10696]---[cd01993]---[COG0037]---[COG0520]---[TIGR02432]---[cd01992	PRK10696 PRK10696 tRNA 2-thiocytidine biosynthesis protein TtcA Provisional.]---[cd01993 Alpha_ANH_like_II This is a subfamily of Adenine nucleotide alpha hydrolases superfamily.Adeninosine nucleotide alpha hydrolases superfamily includes N type ATP PPases and ATP sulphurylases. It forms a apha/beta/apha fold which binds to Adenosine group. This subfamily of proteins is predicted to bind ATP. Thi…
MMETSP0327-20121206|1053_1	1323	Tripeptidyl-peptidase 2	Uncharacterized protein	Thalassiosira oceanica	3.4.14.10	Tripeptidyl-peptidase II.	0	0	0	GO:0006508	proteolysis	GO:0004252	serine-type endopeptidase activity	0	0	cd04857]---[cd04857]---[cd07474]---[cd07475]---[pfam00082]---[cd07489]---[cd00306]---[cd07487]---[cd07477]---[cd04842]---[cd07481]---[cd07490]---[cd07484]---[cd07497]---[cd05562]---[cd04852]---[cd07473]---[cd04848]---[cd07498]---[COG1404]---[pfam12580	'cd04857 Peptidases_S8_Tripeptidyl_Aminopeptidase_II Peptidase S8 family domain in Tripeptidyl aminopeptidases_II. Tripeptidyl aminopeptidases II are member of the peptidase S8 or Subtilase family. Subtilases or subtilisin-like serine proteases have an Asp/His/Ser catalytic triad similar to that found in trypsin-like proteases but do not share their three-dimensional structure (an example of conv…
MMETSP0327-20121206|10530_1	987	Importin subunit alpha-1a	Predicted protein (Fragment)	Phaeodactylum tricornutum (strain CCAP 1055/1)	0	0	0	0	0	0	0	0	0	0	0	COG5064]---[COG5064]---[COG5064]---[cd00020]---[cd00020]---[cd00020]---[cd00020]---[cd00020]---[pfam00514]---[pfam00514]---[smart00185	COG5064 SRP1 Karyopherin (importin) alpha Intracellular trafficking and secretion .]---[cd00020 ARM Armadillo/beta-catenin-like repeats. An approximately 40 amino acid long tandemly repeated sequence motif first identified in the Drosophila segment polarity gene armadillo these repeats were also found in the mammalian armadillo homolog beta-catenin the junctional plaque protein plakoglobin the ad…
MMETSP0327-20121206|10531_1	342	DNA polymerase iota	Predicted protein	Phaeodactylum tricornutum (strain CCAP 1055/1)	2.7.7.7	DNA-directed DNA polymerase.	0	0	0	GO:0006281	DNA repair	GO:0003684]---[GO:0003887	damaged DNA binding]---[DNA-directed DNA polymerase activity	0	0	cd01703]---[pfam00817]---[PRK01810]---[cd03586	cd01703 PolY_Pol_iota DNA Polymerase iota. Pol iota also called Rad30B is a translesion synthesis (TLS) polymerase. Translesion synthesis is a process that allows the bypass of a variety of DNA lesions. TLS polymerases lack proofreading activity and have low fidelity and low processivity. They use damaged DNA as templates and insert nucleotides opposite the lesions. Pol iota is thought to be one …
MMETSP0327-20121206|10532_1	154	0	0	0	0	0	0	0	0	0	0	0	0	0	0	0	0
MMETSP0327-20121206|10533_1	863	Elongation factor 2	Uncharacterized protein	Thalassiosira oceanica	0	0	0	0	0	GO:0006184	GTP catabolic process	GO:0005525]---[GO:0003924	GTP binding]---[GTPase activity	0	0	PLN00116]---[PTZ00416]---[COG0480]---[PRK07560]---[PRK07560]---[TIGR00490]---[TIGR00490]---[cd01885]---[cd01681]---[cd01683]---[cd04167]---[pfam00009]---[PRK13351]---[PRK13351]---[cd03700]---[cd04096]---[pfam03764]---[cd00881]---[cd01891]---[cd01890]---[cd01514]---[COG1217]---[TIGR01394	PLN00116 PLN00116 translation elongation factor EF-2 subunit Provisional.]---[PTZ00416 PTZ00416 elongation factor 2 Provisional.]---[COG0480 FusA Translation elongation factors (GTPases) Translation ribosomal structure and biogenesis .]---[PRK07560 PRK07560 elongation factor EF-2 Reviewed.]---[TIGR00490 aEF-2 translation elongation factor aEF-2. This model represents archaeal elongation factor 2 …
MMETSP0327-20121206|10534_1	348	0	RNA polymerase Rpb1 repeat containing protein	Acanthamoeba castellanii str. Neff	0	0	0	0	0	0	0	0	0	0	0	0	0
MMETSP0327-20121206|10535_1	628	0	MAP65_ASE1	Phaeodactylum tricornutum (strain CCAP 1055/1)	0	0	0	0	0	GO:0000910]---[GO:0000226	cytokinesis]---[microtubule cytoskeleton organization	0	0	0	0	pfam03999	pfam03999 MAP65_ASE1 Microtubule associated protein (MAP65/ASE1 family).
MMETSP0327-20121206|10537_1	389	Cycloartenol-C-24-methyltransferase	Uncharacterized protein	Thalassiosira oceanica	2.1.1.41	Sterol 24-C-methyltransferase.	Steroid biosynthesis	sterol biosynthesis	0	GO:0032259]---[GO:0006694	methylation]---[steroid biosynthetic process	GO:0008757	S-adenosylmethionine-dependent methyltransferase activity	0	0	PLN02244]---[pfam08241]---[COG2230]---[COG2226]---[pfam08498]---[pfam02353]---[cd02440]---[pfam08242]---[pfam13847]---[PRK08317]---[pfam13649]---[PRK00216]---[PRK10258]---[pfam12847]---[TIGR01934]---[pfam13489]---[COG0500	PLN02244 PLN02244 tocopherol O-methyltransferase.]---[pfam08241 Methyltransf_11 Methyltransferase domain. Members of this family are SAM dependent methyltransferases.]---[COG2230 Cfa Cyclopropane fatty acid synthase and related methyltransferases Cell envelope biogenesis outer membrane .]---[COG2226 UbiE Methylase involved in ubiquinone/menaquinone biosynthesis Coenzyme metabolism .]---[pfam08498…
MMETSP0327-20121206|10538_1	294	0	0	0	0	0	0	0	0	0	0	0	0	0	0	0	0
MMETSP0327-20121206|10539_1	1552	0	Predicted protein	Phaeodactylum tricornutum (strain CCAP 1055/1)	0	0	0	0	0	0	0	0	0	0	0	0	0
MMETSP0327-20121206|1054_1	367	0	Predicted protein	Phaeodactylum tricornutum (strain CCAP 1055/1)	0	0	0	0	0	GO:0006457]---[GO:0000413	protein folding]---[protein peptidyl-prolyl isomerization	GO:0003755	peptidyl-prolyl cis-trans isomerase activity	0	0	0	0
MMETSP0327-20121206|10540_1	814	Uncharacterized protein C21B10.03c	Predicted protein	Phaeodactylum tricornutum (strain CCAP 1055/1)	0	0	0	0	0	0	0	0	0	0	0	pfam06741]---[COG5180]---[pfam14438	pfam06741 LsmAD LsmAD domain. This domain is found associated with Lsm domain.]---[COG5180 PBP1 Protein interacting with poly(A)-binding protein RNA processing and modification .]---[pfam14438 SM-ATX SM domain found in Ataxin-2. SM domain found in Ataxin-2.
MMETSP0327-20121206|10541_1	217	ATP-dependent zinc metalloprotease FtsH	Predicted protein (Fragment)	Phaeodactylum tricornutum (strain CCAP 1055/1)	0	0	0	0	0	0	0	GO:0005524]---[GO:0017111	ATP binding]---[nucleoside-triphosphatase activity	0	0	TIGR01241]---[COG0465]---[CHL00176]---[PRK03992]---[COG1222]---[PRK10733]---[TIGR01242]---[COG0464]---[COG0464]---[TIGR01243]---[TIGR01243]---[COG1223]---[pfam00004]---[PTZ00361]---[PTZ00454]---[TIGR03689]---[CHL00195	TIGR01241 FtsH_fam ATP-dependent metalloprotease FtsH. HflB(FtsH) is a pleiotropic protein required for correct cell division in bacteria. It has ATP-dependent zinc metalloprotease activity. It was formerly designated cell division protein FtsH Cellular processes Cell division Protein fate Degradation of proteins peptides and glycopeptides .]---[COG0465 HflB ATP-dependent Zn proteases Posttransla…
MMETSP0327-20121206|10542_1	495	Phosphate-binding protein PstS	Predicted protein	Phaeodactylum tricornutum (strain CCAP 1055/1)	0	0	0	0	0	0	0	0	0	0	0	TIGR00975]---[PRK10918]---[COG0226]---[pfam12849	TIGR00975 3a0107s03 phosphate ABC transporter phosphate-binding protein. This family represents one type of (periplasmic in Gram-negative bacteria) phosphate-binding protein found in phosphate ABC (ATP-binding cassette) transporters. This protein is accompanied generally in the same operon by an ATP binding protein and (usually) two permease proteins Transport and binding proteins Anions .]---[PR…
MMETSP0327-20121206|10543_1	2254	Myosin-I heavy chain	Myosin 29	Phaeodactylum tricornutum	0	0	0	0	0	0	0	GO:0005524]---[GO:0003774	ATP binding]---[motor activity	GO:0016459	myosin complex	smart00242]---[cd00124]---[pfam00063]---[cd01380]---[cd01377]---[cd01384]---[cd01381]---[COG5022]---[cd01383]---[cd01387]---[cd01382]---[PTZ00014]---[cd01379]---[cd01378]---[cd01378]---[cd01385]---[cd01385]---[cd01386]---[cd04587]---[cd04587]---[cd04587]---[cd04800]---[cd04800]---[cd04800]---[cd04623]---[cd04623]---[cd04623]---[cd04622]---[cd04587]---[cd04800]---[cd04623	smart00242 MYSc Myosin. Large ATPases. ATPase molecular motor. Muscle contraction consists of a cyclical interaction between myosin and actin. The core of the myosin structure is similar in fold to that of kinesin.]---[cd00124 MYSc Myosin motor domain. This catalytic (head) domain has ATPase activity and belongs to the larger group of P-loop NTPases. Myosins are actin-dependent molecular motors t…
MMETSP0327-20121206|10544_1	342	0	0	0	0	0	0	0	0	0	0	0	0	0	0	0	0
MMETSP0327-20121206|10545_1	197	Receptor-like protein kinase 2	Leucine rich repeat protein	Leptospira borgpetersenii	2.7.11.1	Non-specific serine/threonine protein kinase.	0	0	0	0	0	0	0	0	0	PLN00113	PLN00113 PLN00113 leucine-rich repeat receptor-like protein kinase Provisional.
MMETSP0327-20121206|10546_1	304	0	0	0	0	0	0	0	0	0	0	0	0	0	0	0	0
MMETSP0327-20121206|10547_1	399	Blue-light-activated protein	Uncharacterized protein	Thalassiosira	2.7.13.3	Histidine kinase.	0	0	0	GO:0023014	signal transduction by phosphorylation	GO:0000155]---[GO:0043565]---[GO:0003700	two-component sensor activity]---[sequence-specific DNA binding]---[sequence-specific DNA binding transcription factor activity	0	0	PRK13557]---[PRK13559]---[PRK13558]---[pfam13426]---[cd00130]---[TIGR00229]---[COG2202]---[TIGR02938	PRK13557 PRK13557 histidine kinase Provisional.]---[PRK13559 PRK13559 hypothetical protein Provisional.]---[PRK13558 PRK13558 bacterio-opsin activator Provisional.]---[pfam13426 PAS_9 PAS domain. ]---[cd00130 PAS PAS domain PAS motifs appear in archaea eubacteria and eukarya. Probably the most surprising identification of a PAS domain was that in EAG-like K -channels. PAS domains have been found …
MMETSP0327-20121206|10548_1	317	Vesicle-associated membrane protein-associated protein B	Predicted protein (Fragment)	Phaeodactylum tricornutum (strain CCAP 1055/1)	0	0	0	0	0	0	0	GO:0005198	structural molecule activity	0	0	pfam00635]---[COG5066	pfam00635 Motile_Sperm MSP (Major sperm protein) domain. Major sperm proteins are involved in sperm motility. These proteins oligomerise to form filaments. This family contains many other proteins.]---[COG5066 SCS2 VAMP-associated protein involved in inositol metabolism Intracellular trafficking and secretion .
MMETSP0327-20121206|10549_1	376	Trypsin 5G1	Predicted protein	Thalassiosira pseudonana	3.4.21.4	Trypsin.	0	0	0	GO:0006508	proteolysis	GO:0004252	serine-type endopeptidase activity	0	0	smart00020]---[cd00190]---[pfam00089]---[COG5640	smart00020 Tryp_SPc Trypsin-like serine protease. Many of these are synthesised as inactive precursor zymogens that are cleaved during limited proteolysis to generate their active forms. A few however are active as single chain molecules and others are inactive due to substitutions of the catalytic triad residues.]---[cd00190 Tryp_SPc Trypsin-like serine protease Many of these are synthesized as …
MMETSP0327-20121206|1055_1	129	FUN14 domain-containing protein 1	Predicted protein	Phaeodactylum tricornutum (strain CCAP 1055/1)	0	0	0	0	0	0	0	0	0	0	0	pfam04930	pfam04930 FUN14 FUN14 family. This family of short proteins are found in eukaryotes and some archaea. Although the function of these proteins is not known they may contain transmembrane helices.
MMETSP0327-20121206|10550_1	340	0	Predicted protein	Thalassiosira pseudonana	0	0	0	0	0	GO:0006511	ubiquitin-dependent protein catabolic process	GO:0004221	ubiquitin thiolesterase activity	0	0	0	0
MMETSP0327-20121206|10551_1	467	0	0	0	0	0	0	0	0	0	0	0	0	0	0	0	0
MMETSP0327-20121206|10552_1	142	0	0	0	0	0	0	0	0	0	0	0	0	0	0	0	0
MMETSP0327-20121206|10553_1	451	Leucine-rich repeat-containing protein 8E	Predicted protein	Micromonas sp. (strain RCC299 / NOUM17)	0	0	0	0	0	0	0	0	0	0	0	COG4886]---[COG4886]---[COG4886]---[PLN00113]---[PLN00113]---[PLN00113]---[PRK15387]---[PRK15387]---[PRK15387]---[PLN03150]---[PLN03150	COG4886 COG4886 Leucine-rich repeat (LRR) protein Function unknown .]---[PLN00113 PLN00113 leucine-rich repeat receptor-like protein kinase Provisional.]---[PRK15387 PRK15387 E3 ubiquitin-protein ligase SspH2 Provisional.]---[PLN03150 PLN03150 hypothetical protein Provisional.
MMETSP0327-20121206|10554_1	1898	Anoctamin-10	Predicted protein	Phaeodactylum tricornutum (strain CCAP 1055/1)	0	0	0	0	0	0	0	0	0	0	0	pfam04547	pfam04547 Anoctamin Calcium-activated chloride channel. The family carries eight putative transmembrane domains and although it has no similarity to other known channel proteins it is clearly a calcium-activated ionic channel. It is expressed in various secretory epithelia the retina and sensory neurons and mediates receptor-activated chloride currents in diverse physiological processes.
MMETSP0327-20121206|10555_1	229	0	0	0	0	0	0	0	0	0	0	0	0	0	0	0	0
MMETSP0327-20121206|10556_1	573	Atlastin-2	Anti-viral guanylate-binding protein	Phaeodactylum tricornutum (strain CCAP 1055/1)	0	0	0	0	0	GO:0006184	GTP catabolic process	GO:0005525]---[GO:0003924	GTP binding]---[GTPase activity	0	0	pfam02263]---[cd01851	pfam02263 GBP Guanylate-binding protein N-terminal domain. Transcription of the anti-viral guanylate-binding protein (GBP) is induced by interferon-gamma during macrophage induction. This family contains GBP1 and GPB2 both GTPases capable of binding GTP GDP and GMP.]---[cd01851 GBP Guanylate-binding protein (GBP) family (N-terminal domain). Guanylate-binding protein (GBP) N-terminal domain. Guany…
MMETSP0327-20121206|10557_1	333	0	Predicted protein	Phaeodactylum tricornutum (strain CCAP 1055/1)	0	0	0	0	0	0	0	0	0	0	0	0	0
MMETSP0327-20121206|10558_1	822	0	Uncharacterized protein	Thalassiosira oceanica	0	0	0	0	0	0	0	0	0	0	0	TIGR02168]---[TIGR02168]---[COG1196]---[COG1196]---[TIGR02169	TIGR02168 SMC_prok_B chromosome segregation protein SMC common bacterial type. SMC (structural maintenance of chromosomes) proteins bind DNA and act in organizing and segregating chromosomes for partition. SMC proteins are found in bacteria archaea and eukaryotes. This family represents the SMC protein of most bacteria. The smc gene is often associated with scpB (TIGR00281) and scpA genes where s…
MMETSP0327-20121206|1056_1	657	THUMP domain-containing protein 3	Uncharacterized protein	Thalassiosira oceanica	0	0	0	0	0	0	0	GO:0016706]---[GO:0003723	oxidoreductase activity	acting on paired donors	with incorporation or reduction of molecular oxygen	2-oxoglutarate as one donor	and incorporation of one atom each of oxygen into both donors]---[RNA binding	0	0	pfam01170]---[COG0116]---[pfam13532]---[pfam13659]---[TIGR01177]---[COG3145]---[COG1041]---[cd02440]---[PRK11783]---[pfam13847]---[PRK08317]---[cd11715]---[smart00981]---[pfam08241]---[TIGR01934]---[pfam12847	pfam01170 UPF0020 Putative RNA methylase family UPF0020. This domain is probably a methylase. It is associated with the THUMP domain that also occurs with RNA modification domains.]---[COG0116 COG0116 Predicted N6-adenine-specific DNA methylase DNA replication recombination and repair .]---[pfam13532 2OG-FeII_Oxy_2 2OG-Fe(II) oxygenase superfamily. ]---[pfam13659 Methyltransf_26 Methyltransferase…
MMETSP0327-20121206|10560_1	1204	Hybrid signal transduction histidine kinase G	Predicted protein	Phaeodactylum tricornutum (strain CCAP 1055/1)	2.7.11.1]---[2.7.13.3	Non-specific serine/threonine protein kinase.]---[Histidine kinase.	0	0	0	0	0	0	0	0	0	TIGR03903]---[COG3899	TIGR03903 TOMM_kin_cyc TOMM system kinase/cyclase fusion protein. This model represents proteins of 1350 in length in multiple species of Burkholderia in Acidovorax avenae subsp. citrulli AAC00-1 and Delftia acidovorans SPH-1 and in multiple copies in Sorangium cellulosum in genomic neighborhoods that include a cyclodehydratase/docking scaffold fusion protein (TIGR03882) and a member of the thiaz…
MMETSP0327-20121206|10561_1	398	Serum response factor-binding protein 1	Putative uncharacterized protein (Fragment)	Chlamydia pecorum	0	0	0	0	0	0	0	0	0	0	0	0	0
MMETSP0327-20121206|10562_1	345	Urease accessory protein UreG	Urease accessory protein (Fragment)	Thalassiosira pseudonana	0	0	0	0	0	0	0	GO:0005524]---[GO:0003924]---[GO:0016530]---[GO:0016151	ATP binding]---[GTPase activity]---[metallochaperone activity]---[nickel cation binding	GO:0005737	cytoplasm	TIGR00101]---[COG0378]---[pfam02492]---[TIGR00073	TIGR00101 ureG urease accessory protein UreG. This model represents UreG a GTP hydrolase that acts in the assembly of the nickel metallocenter of urease. It is found only in urease-positive species although some urease-positive species (e.g. Bacillus subtilis) lack this protein. A similar protein hypB is an accessory protein for expression of hydrogenase which also uses nickel Central intermediar…
MMETSP0327-20121206|10563_1	1029	0	Putative uncharacterized protein	Aureococcus anophagefferens	0	0	0	0	0	GO:0008152	metabolic process	GO:0003824	catalytic activity	0	0	pfam05592	pfam05592 Bac_rhamnosid Bacterial alpha-L-rhamnosidase. This family consists of bacterial rhamnosidase A and B enzymes. L-Rhamnose is abundant in biomass as a common constituent of glycolipids and glycosides such as plant pigments pectic polysaccharides gums or biosurfactants. Some rhamnosides are important bioactive compounds. For example terpenyl glycosides the glycosidic precursor of aromatic …
MMETSP0327-20121206|10564_1	420	Flap endonuclease 1	Flap endonuclease 1	Phaeodactylum tricornutum (strain CCAP 1055/1)	0	0	0	0	0	GO:0006284]---[GO:0043137]---[GO:0090305	base-excision repair]---[DNA replication	removal of RNA primer]---[nucleic acid phosphodiester bond hydrolysis	GO:0008409]---[GO:0017108]---[GO:0003677]---[GO:0000287	'5''-3'' exonuclease activity]---[5''-flap endonuclease activity]---[DNA binding]---[magnesium ion binding'	GO:0005739]---[GO:0005730]---[GO:0005654	mitochondrion]---[nucleolus]---[nucleoplasm	PTZ00217]---[cd09867]---[cd09867]---[TIGR03674]---[PRK03980]---[COG0258]---[cd00128]---[cd09907]---[smart00485]---[pfam00752]---[cd09901]---[cd09868]---[cd09897]---[cd09856]---[cd09853]---[cd00080]---[cd09908]---[smart00484]---[TIGR00600]---[TIGR00600]---[cd09903]---[smart00475	'PTZ00217 PTZ00217 flap endonuclease-1 Provisional.]---[cd09867 PIN_FEN1 PIN domain of Flap Endonuclease-1 a structure-specific divalent-metal-ion dependent 5'' nuclease and homologs. Flap endonuclease-1 (FEN1) is involved in multiple DNA metabolic pathways including DNA replication processes (5'' flap DNA endonuclease activity and double stranded DNA 5''-exonuclease activity) and DNA repair proc…
MMETSP0327-20121206|10565_1	497	0	Predicted protein	Thalassiosira pseudonana	0	0	0	0	0	0	0	0	0	0	0	0	0
MMETSP0327-20121206|10566_1	304	Eukaryotic translation initiation factor 3 subunit F	COP9 SigNalosome subunit 6 (Fragment)	Phaeodactylum tricornutum (strain CCAP 1055/1)	0	0	0	0	0	0	0	GO:0003743	translation initiation factor activity	GO:0005852	eukaryotic translation initiation factor 3 complex	cd08064]---[cd08057]---[pfam13012]---[cd08062]---[smart00232]---[PLN03246]---[pfam01398]---[cd08063]---[cd08065]---[cd08069	cd08064 MPN_eIF3f Mpr1p Pad1p N-terminal (MPN) domains without catalytic isopeptidase activity found in eIF3f. Eukaryotic translation initiation factor 3 (eIF3) subunit F (eIF3F EIF3S5 eIF3-p47 eukaryotic translation initiation factor 3 subunit 5 epsilon 47kDa Mov34/MPN/PAD-1 family protein) is an evolutionarily non-conserved subunit of the functional core that comprises eIF3a eIF3b eIF3c eIF3e e…
MMETSP0327-20121206|10567_1	235	Fucoxanthin-chlorophyll a-c binding protein A chloroplastic	Uncharacterized protein (Fragment)	Thalassiosira oceanica	0	0	0	0	0	0	0	0	0	0	0	pfam00504]---[pfam00504]---[PLN00120]---[PLN00089]---[PLN00100]---[PLN00099]---[PLN00187	pfam00504 Chloroa_b-bind Chlorophyll A-B binding protein. ]---[PLN00120 PLN00120 fucoxanthin-chlorophyll a-c binding protein Provisional.]---[PLN00089 PLN00089 fucoxanthin-chlorophyll a/c binding protein Provisional.]---[PLN00100 PLN00100 light-harvesting complex chlorophyll-a/b protein of photosystem I (Lhca) Provisional.]---[PLN00099 PLN00099 light-harvesting complex IChlorophyll A-B binding pr…
MMETSP0327-20121206|10568_1	237	Solute carrier family 35 member B1	Predicted protein	Phaeodactylum tricornutum (strain CCAP 1055/1)	0	0	0	0	0	GO:0055085	transmembrane transport	0	0	GO:0016021	integral to membrane	pfam08449	pfam08449 UAA UAA transporter family. This family includes transporters with a specificity for UDP-N-acetylglucosamine.
MMETSP0327-20121206|10569_1	728	Probable LRR receptor-like serine/threonine-protein kinase At1g69990	Putative uncharacterized protein	Thalassiosira pseudonana	2.7.11.1	Non-specific serine/threonine protein kinase.	0	0	0	0	0	0	0	0	0	PLN00113]---[PLN00113]---[PLN00113]---[PLN00113]---[PLN03150	PLN00113 PLN00113 leucine-rich repeat receptor-like protein kinase Provisional.]---[PLN03150 PLN03150 hypothetical protein Provisional.
MMETSP0327-20121206|1057_1	496	0	Uncharacterized protein	Thalassiosira oceanica	0	0	0	0	0	GO:0055114	oxidation-reduction process	GO:0016491	oxidoreductase activity	0	0	COG0654]---[COG0654]---[PRK07538]---[pfam01494]---[TIGR01984]---[PRK06753]---[PRK06753]---[PRK09126]---[COG2072]---[TIGR02032]---[COG0644]---[PRK06185	COG0654 UbiH 2-polyprenyl-6-methoxyphenol hydroxylase and related FAD-dependent oxidoreductases Coenzyme metabolism / Energy production and conversion .]---[PRK07538 PRK07538 hypothetical protein Provisional.]---[pfam01494 FAD_binding_3 FAD binding domain. This domain is involved in FAD binding in a number of enzymes.]---[TIGR01984 UbiH 2-polyprenyl-6-methoxyphenol 4-hydroxylase. This model repre…
MMETSP0327-20121206|10570_1	365	0	Predicted protein	Phaeodactylum tricornutum (strain CCAP 1055/1)	0	0	0	0	0	0	0	0	0	0	0	0	0
MMETSP0327-20121206|10571_1	216	ER membrane protein complex subunit 7 homolog	Predicted protein (Fragment)	Phaeodactylum tricornutum (strain CCAP 1055/1)	0	0	0	0	0	0	0	0	0	0	0	pfam09430	pfam09430 DUF2012 Protein of unknown function (DUF2012). This is a eukaryotic family of uncharacterized proteins.
MMETSP0327-20121206|10572_1	225	NudC domain-containing protein 2	Predicted protein (Fragment)	Phaeodactylum tricornutum (strain CCAP 1055/1)	0	0	0	0	0	0	0	0	0	0	0	cd06467]---[pfam04969]---[cd06463]---[cd06494]---[cd06492	cd06467 p23_NUDC_like p23_like domain of NUD (nuclear distribution) C and similar proteins. Aspergillus nidulas (An) NUDC is needed for nuclear movement. AnNUDC is localized at the hyphal cortex and binds NUDF at spindle pole bodies (SPBs) and in the cytoplasm at different stages in the cell cycle. At the SPBs it is part of the dynein molecular motor/NUDF complex that regulates microtubule dynami…
MMETSP0327-20121206|10573_1	401	PCI domain-containing protein 2	Predicted protein (Fragment)	Phaeodactylum tricornutum (strain CCAP 1055/1)	0	0	0	0	0	0	0	0	0	0	0	COG5600]---[pfam01399	COG5600 COG5600 Transcription-associated recombination protein DNA replication recombination and repair .]---[pfam01399 PCI PCI domain. This domain has also been called the PINT motif (Proteasome Int-6 Nip-1 and TRIP-15).
MMETSP0327-20121206|10574_1	430	0	Predicted protein	Phaeodactylum tricornutum (strain CCAP 1055/1)	0	0	0	0	0	0	0	0	0	0	0	pfam03097]---[smart01041]---[cd09241]---[cd09034]---[cd09246]---[cd09240]---[cd09242]---[cd09244]---[cd09239	pfam03097 BRO1 BRO1-like domain. This domain is found in a number proteins including Rhophilin and BRO1. It is known to have a role in endosomal targeting. ESCRT-III subunit Snf7 binds to a conserved hydrophobic patch in the BRO1 domain that is required for protein complex formation and for the protein-sorting function of BRO1.]---[smart01041 BRO1 BRO1-like domain. This domain is found in a numbe…
MMETSP0327-20121206|10575_1	185	0	0	0	0	0	0	0	0	0	0	0	0	0	0	0	0
MMETSP0327-20121206|10576_1	269	0	Predicted protein	Thalassiosira pseudonana	0	0	0	0	0	0	0	GO:0008270	zinc ion binding	0	0	pfam13639	pfam13639 zf-RING_2 Ring finger domain.
MMETSP0327-20121206|10577_1	885	0	Predicted protein	Phaeodactylum tricornutum (strain CCAP 1055/1)	0	0	0	0	0	0	0	0	0	0	0	0	0
MMETSP0327-20121206|10578_1	270	Protein PAM68 chloroplastic	Predicted protein	Phaeodactylum tricornutum (strain CCAP 1055/1)	0	0	0	0	0	0	0	0	0	0	0	pfam11947	pfam11947 DUF3464 Protein of unknown function (DUF3464). This family of proteins are functionally uncharacterized. This protein is found in bacteria and eukaryotes. Proteins in this family are typically between 137 to 196 amino acids in length.
MMETSP0327-20121206|10579_1	349	GPN-loop GTPase 1 homolog	Predicted protein	Phaeodactylum tricornutum (strain CCAP 1055/1)	0	0	0	0	0	0	0	GO:0017111]---[GO:0000166	nucleoside-triphosphatase activity]---[nucleotide binding	0	0	pfam03029]---[PRK13768]---[COG1100	pfam03029 ATP_bind_1 Conserved hypothetical ATP binding protein. Members of this family are found in a range of archaea and eukaryotes and have hypothesised ATP binding activity.]---[PRK13768 PRK13768 GTPase Provisional.]---[COG1100 COG1100 GTPase SAR1 and related small G proteins General function prediction only .
MMETSP0327-20121206|1058_1	631	Sodium/potassium/calcium exchanger 3	Predicted protein	Phaeodactylum tricornutum (strain CCAP 1055/1)	0	0	0	0	0	GO:0055085	transmembrane transport	0	0	GO:0016021	integral to membrane	TIGR00927]---[TIGR00927]---[pfam01699]---[pfam01699]---[TIGR00367]---[TIGR00367]---[TIGR00367]---[COG0530]---[COG0530]---[COG0530]---[COG0530]---[PRK10734]---[PRK10734	TIGR00927 2A1904 K -dependent Na /Ca exchanger. Transport and binding proteins Cations and iron carrying compounds .]---[pfam01699 Na_Ca_ex Sodium/calcium exchanger protein. This is a family of sodium/calcium exchanger integral membrane proteins. This family covers the integral membrane regions of the proteins. Sodium/calcium exchangers regulate intracellular Ca2 concentrations in many cells card…
MMETSP0327-20121206|10580_1	243	0	0	0	0	0	0	0	0	0	0	0	0	0	0	0	0
MMETSP0327-20121206|10581_1	656	0	Nucleotide transporter 3	Phaeodactylum tricornutum (strain CCAP 1055/1)	0	0	0	0	0	0	0	GO:0005524]---[GO:0005471	ATP binding]---[ATP:ADP antiporter activity	GO:0016021	integral to membrane	COG3202]---[TIGR00769]---[pfam03219	COG3202 COG3202 ATP/ADP translocase Energy production and conversion .]---[TIGR00769 AAA ADP/ATP carrier protein family. These proteins are members of the ATP ADP Antiporter (AAA) Family (TC 2.A.12) which consists of nucleotide transporters that have 12 GES predicted transmembrane regions. One protein from Rickettsia prowazekii functions to take up ATP from the eukaryotic cell cytoplasm into the …
MMETSP0327-20121206|10582_1	530	Orotate phosphoribosyltransferase	Predicted protein	Phaeodactylum tricornutum	2.4.2.10	Orotate phosphoribosyltransferase.	Pyrimidine metabolism	UMP biosynthesis via de novo pathway	UMP from orotate: step 1/2	GO:0006207]---[GO:0009116]---[GO:0006221	de novo pyrimidine base biosynthetic process]---[nucleoside metabolic process]---[pyrimidine nucleotide biosynthetic process	GO:0004588]---[GO:0004590	'orotate phosphoribosyltransferase activity]---[orotidine-5''-phosphate decarboxylase activity'	0	0	PRK00125]---[TIGR02127]---[PRK05500]---[PRK00455]---[cd04725]---[COG0461]---[TIGR00336]---[smart00934]---[COG0284]---[pfam00215]---[PRK13813]---[pfam00156]---[cd06223]---[TIGR01367]---[TIGR01740]---[PRK13811]---[COG0503]---[PRK02277]---[PRK13812]---[PRK13810	'PRK00125 pyrF orotidine 5''-phosphate decarboxylase Reviewed.]---[TIGR02127 pyrF_sub2 orotidine 5''-phosphate decarboxylase subfamily 2. This model represents orotidine 5''-monophosphate decarboxylase the PyrF protein of pyrimidine nucleotide biosynthesis. See TIGR01740 for a related but distinct subfamily of the same enzyme Purines pyrimidines nucleosides and nucleotides Pyrimidine ribonucleoti…
MMETSP0327-20121206|10583_1	513	0	Predicted protein	Phaeodactylum tricornutum (strain CCAP 1055/1)	0	0	0	0	0	GO:0006914	autophagy	0	0	0	0	0	0
MMETSP0327-20121206|10584_1	1358	Dual specificity tyrosine-phosphorylation-regulated kinase 4	Uncharacterized protein	Thalassiosira oceanica	2.7.12.1	Dual-specificity kinase.	0	0	0	0	0	GO:0005524]---[GO:0004674	ATP binding]---[protein serine/threonine kinase activity	0	0	cd07850]---[cd07852]---[cd05123]---[smart00220]---[pfam00069]---[cd07829]---[cd00180]---[cd07830]---[cd05122]---[cd07834]---[cd05118]---[cd07833]---[cd07840]---[cd07838]---[cd06606]---[cd06626]---[cd08215]---[cd06614]---[COG0515]---[cd07831	'cd07850 STKc_JNK Catalytic domain of the Serine/Threonine Kinase c-Jun N-terminal Kinase. Serine/Threonine Kinases (STKs) c-Jun N-terminal kinase (JNK) subfamily catalytic (c) domain. STKs catalyze the transfer of the gamma-phosphoryl group from ATP to serine/threonine residues on protein substrates. The JNK subfamily is part of a larger superfamily that includes the catalytic domains of other p…
MMETSP0327-20121206|10585_1	327	Serine/threonine-protein kinase CHK1	Predicted protein	Phaeodactylum tricornutum (strain CCAP 1055/1)	2.7.11.1	Non-specific serine/threonine protein kinase.	0	0	0	0	0	GO:0005524]---[GO:0004713	ATP binding]---[protein tyrosine kinase activity	0	0	smart00220]---[pfam00069]---[cd05581]---[cd05123]---[cd05573]---[cd05583]---[cd06606]---[cd05579]---[cd05613]---[cd00180]---[cd05614]---[cd05580]---[cd05578]---[COG0515]---[cd05570]---[cd05592]---[cd05585]---[cd05598]---[cd05574]---[cd06626	smart00220 S_TKc Serine/Threonine protein kinases catalytic domain. Phosphotransferases. Serine or threonine-specific kinase subfamily.]---[pfam00069 Pkinase Protein kinase domain. ]---[cd05581 STKc_PDK1 Catalytic domain of the Protein Serine/Threonine Kinase Phosphoinositide-dependent kinase 1. Serine/Threonine Kinases (STKs) Phosphoinositide-dependent kinase 1 (PDK1) subfamily catalytic (c) dom…
MMETSP0327-20121206|10586_1	422	0	0	0	0	0	0	0	0	0	0	0	0	0	0	0	0
MMETSP0327-20121206|10587_1	154	0	Predicted protein	Phaeodactylum tricornutum (strain CCAP 1055/1)	0	0	0	0	0	0	0	0	0	0	0	pfam09996]---[COG3651	pfam09996 DUF2237 Uncharacterized protein conserved in bacteria (DUF2237). This domain found in various hypothetical bacterial proteins has no known function.]---[COG3651 COG3651 Uncharacterized protein conserved in bacteria Function unknown .
MMETSP0327-20121206|10588_1	338	0	Predicted protein	Phaeodactylum tricornutum (strain CCAP 1055/1)	0	0	0	0	0	0	0	0	0	0	0	0	0
MMETSP0327-20121206|10589_1	596	Asparagine synthetase glutamine-hydrolyzing 1	Asparagine synthetase	Phaeodactylum tricornutum (strain CCAP 1055/1)	6.3.5.4	Asparagine synthase (glutamine-hydrolyzing).	Amino-acid biosynthesis	L-asparagine biosynthesis	L-asparagine from L-aspartate (L-Gln route): step 1/1	GO:0070981	L-asparagine biosynthetic process	GO:0004066]---[GO:0005524	asparagine synthase (glutamine-hydrolyzing) activity]---[ATP binding	0	0	PLN02549]---[PRK09431]---[PTZ00077]---[TIGR01536]---[COG0367]---[cd00712]---[cd01991]---[pfam00733]---[pfam13537]---[cd00352]---[TIGR03108]---[TIGR03104]---[pfam13522]---[COG0034]---[cd03766]---[pfam00310]---[PLN02440]---[cd01910]---[pfam12481]---[COG0449	PLN02549 PLN02549 asparagine synthase (glutamine-hydrolyzing).]---[PRK09431 asnB asparagine synthetase B Provisional.]---[PTZ00077 PTZ00077 asparagine synthetase-like protein Provisional.]---[TIGR01536 asn_synth_AEB asparagine synthase (glutamine-hydrolyzing). This model describes the glutamine-hydrolysing asparagine synthase. A poorly conserved C-terminal extension was removed from the model. Ba…
MMETSP0327-20121206|1059_1	208	0	0	0	0	0	0	0	0	0	0	0	0	0	0	0	0
MMETSP0327-20121206|10590_1	207	0	0	0	0	0	0	0	0	0	0	0	0	0	0	0	0
MMETSP0327-20121206|10591_1	678	0	0	0	0	0	0	0	0	0	0	0	0	0	0	0	0
MMETSP0327-20121206|10592_1	387	0	Predicted protein	Phaeodactylum tricornutum (strain CCAP 1055/1)	0	0	0	0	0	0	0	0	0	0	0	0	0
MMETSP0327-20121206|10593_1	737	Putative sodium/calcium exchanger 7	Predicted protein	Phaeodactylum tricornutum (strain CCAP 1055/1)	0	0	0	0	0	GO:0055085	transmembrane transport	0	0	GO:0016021	integral to membrane	PLN03151]---[PLN03151]---[pfam01699]---[pfam01699]---[COG0530]---[COG0530]---[TIGR00927]---[TIGR00367	PLN03151 PLN03151 cation/calcium exchanger Provisional.]---[pfam01699 Na_Ca_ex Sodium/calcium exchanger protein. This is a family of sodium/calcium exchanger integral membrane proteins. This family covers the integral membrane regions of the proteins. Sodium/calcium exchangers regulate intracellular Ca2 concentrations in many cells cardiac myocytes epithelial cells neurons retinal rod photorecept…
MMETSP0327-20121206|10594_1	464	Calcium-dependent protein kinase 4	Uncharacterized protein	Thalassiosira oceanica	2.7.11.1	Non-specific serine/threonine protein kinase.	0	0	0	0	0	GO:0005524]---[GO:0004672	ATP binding]---[protein kinase activity	0	0	smart00220]---[pfam00069]---[cd00180]---[cd05123]---[cd08215]---[cd05122]---[cd05581]---[COG0515]---[cd06606]---[cd06614]---[cd05579]---[cd05578]---[cd06627]---[cd05572]---[cd08217]---[cd07830]---[cd05118]---[cd05580]---[cd07832]---[cd07829	smart00220 S_TKc Serine/Threonine protein kinases catalytic domain. Phosphotransferases. Serine or threonine-specific kinase subfamily.]---[pfam00069 Pkinase Protein kinase domain. ]---[cd00180 PKc Catalytic domain of Protein Kinases. Protein Kinases (PKs) catalytic (c) domain. PKs catalyze the transfer of the gamma-phosphoryl group from ATP to serine/threonine or tyrosine residues on protein sub…
MMETSP0327-20121206|10595_1	731	0	0	0	0	0	0	0	0	0	0	0	0	0	0	0	0
MMETSP0327-20121206|10596_1	803	0	Predicted protein	Phaeodactylum tricornutum (strain CCAP 1055/1)	0	0	0	0	0	0	0	GO:0003676]---[GO:0000166	nucleic acid binding]---[nucleotide binding	0	0	cd12254]---[cd00590]---[cd12508]---[smart00360]---[cd12504	'cd12254 RRM_hnRNPH_ESRPs_RBM12_like RNA recognition motif found in heterogeneous nuclear ribonucleoprotein (hnRNP) H protein family epithelial splicing regulatory proteins (ESRPs) Drosophila RNA-binding protein Fusilli RNA-binding protein 12 (RBM12) and similar proteins. The family includes RRM domains in the hnRNP H protein family G-rich sequence factor 1 (GRSF-1) ESRPs (also termed RBM35) Dros…
MMETSP0327-20121206|10597_1	666	Probable serine/threonine-protein kinase DDB_G0280111	Predicted protein	Phaeodactylum tricornutum (strain CCAP 1055/1)	2.7.11.1	Non-specific serine/threonine protein kinase.	0	0	0	0	0	GO:0005524]---[GO:0004674	ATP binding]---[protein serine/threonine kinase activity	0	0	cd08215]---[cd00180]---[smart00220]---[pfam00069]---[cd08221]---[COG0515]---[cd06626]---[cd06606]---[cd05581]---[cd08220]---[cd08223]---[cd05122]---[cd08217]---[smart00219]---[cd05123]---[cd08222]---[cd06627]---[smart00221]---[cd05118]---[cd05579	cd08215 STKc_Nek Catalytic domain of the Protein Serine/Threonine Kinase Never In Mitosis gene A-related kinase. Serine/Threonine Kinases (STKs) Never In Mitosis gene A (NIMA)-related kinase (Nek) family catalytic (c) domain. STKs catalyze the transfer of the gamma-phosphoryl group from ATP to serine/threonine residues on protein substrates. The Nek family is part of a larger superfamily that inc…
MMETSP0327-20121206|10598_1	526	Plastidal glycolate/glycerate translocator 1 chloroplastic	Predicted protein	Thalassiosira pseudonana	0	0	0	0	0	0	0	0	0	0	0	pfam04172]---[COG1346]---[TIGR00659]---[PRK10711]---[PRK04288	pfam04172 LrgB LrgB-like family. The two products of the lrgAB operon are potential membrane proteins and LrgA and LrgB are both thought to control of murein hydrolase activity and penicillin tolerance.]---[COG1346 LrgB Putative effector of murein hydrolase Cell envelope biogenesis outer membrane .]---[TIGR00659 TIGR00659 TIGR00659 family protein. Members of this small but broadly distibuted (Gra…
MMETSP0327-20121206|10599_1	360	Guanine nucleotide-binding protein subunit beta-1	G protein beta subunit	Phaeodactylum tricornutum (strain CCAP 1055/1)	0	0	0	0	0	0	0	0	0	0	0	cd00200]---[COG2319]---[COG2319]---[COG2319]---[COG2319]---[COG2319]---[COG2319]---[COG2319]---[PLN00181]---[smart00320]---[smart00320]---[pfam00400]---[pfam00400	cd00200 WD40 WD40 domain found in a number of eukaryotic proteins that cover a wide variety of functions including adaptor/regulatory modules in signal transduction pre-mRNA processing and cytoskeleton assembly typically contains a GH dipeptide 11-24 residues from its N-terminus and the WD dipeptide at its C-terminus and is 40 residues long hence the name WD40 between GH and WD lies a conserved c…
MMETSP0327-20121206|106_1	458	Putative sodium-dependent excitatory amino acid transporter glt-4	Predicted protein	Phaeodactylum tricornutum (strain CCAP 1055/1)	0	0	0	0	0	0	0	GO:0017153	sodium:dicarboxylate symporter activity	GO:0016020	membrane	pfam00375]---[COG1301]---[COG1823]---[PRK11283]---[PRK01663]---[PRK13027]---[PRK13628]---[COG3633]---[PRK14695	pfam00375 SDF Sodium dicarboxylate symporter family. ]---[COG1301 GltP Na /H -dicarboxylate symporters Energy production and conversion .]---[COG1823 COG1823 Predicted Na /dicarboxylate symporter General function prediction only .]---[PRK11283 gltP glutamate/aspartate proton symporter Provisional.]---[PRK01663 PRK01663 C4-dicarboxylate transporter DctA Reviewed.]---[PRK13027 PRK13027 C4-dicarboxy…
MMETSP0327-20121206|1060_1	570	0	0	0	0	0	0	0	0	0	0	0	0	0	0	0	0
MMETSP0327-20121206|10600_1	499	Probable trafficking protein particle complex subunit 13 homolog	Predicted protein	Thalassiosira pseudonana	0	0	0	0	0	0	0	0	0	0	0	pfam06159	pfam06159 DUF974 Protein of unknown function (DUF974). Family of uncharacterized eukaryotic proteins.
MMETSP0327-20121206|10601_1	126	0	0	0	0	0	0	0	0	0	0	0	0	0	0	0	0
MMETSP0327-20121206|10602_1	1157	NAD-specific glutamate dehydrogenase	Predicted protein	Phaeodactylum tricornutum (strain CCAP 1055/1)	1.4.1.2	Glutamate dehydrogenase.	0	0	0	GO:0006520	cellular amino acid metabolic process	GO:0016491	oxidoreductase activity	0	0	COG2902]---[pfam00208]---[COG0334]---[cd01076]---[smart00839]---[PLN02477]---[pfam05088]---[cd05211]---[PTZ00324	COG2902 COG2902 NAD-specific glutamate dehydrogenase Amino acid transport and metabolism .]---[pfam00208 ELFV_dehydrog Glutamate/Leucine/Phenylalanine/Valine dehydrogenase. ]---[COG0334 GdhA Glutamate dehydrogenase/leucine dehydrogenase Amino acid transport and metabolism .]---[cd01076 NAD_bind_1_Glu_DH NAD(P) binding domain of glutamate dehydrogenase subgroup 1. Amino acid dehydrogenase (DH) is …
MMETSP0327-20121206|10603_1	380	Lipoyl synthase 1 mitochondrial	Lipoyl synthase 1 mitochondrial	Phaeodactylum tricornutum (strain CCAP 1055/1)	2.8.1.8	Lipoyl synthase.	Protein modification	protein lipoylation via endogenous pathway	protein N(6)-(lipoyl)lysine from octanoyl-[acyl-carrier-protein]: step 2/2	GO:0009249	protein lipoylation	GO:0051539]---[GO:0016992]---[GO:0046872	4 iron	4 sulfur cluster binding]---[lipoate synthase activity]---[metal ion binding	GO:0005739	mitochondrion	PLN02428]---[PRK05481]---[COG0320]---[PTZ00413]---[TIGR00510]---[PRK12928]---[pfam04055]---[smart00729]---[TIGR00433]---[cd01335]---[COG0502]---[PRK06256	'PLN02428 PLN02428 lipoic acid synthase.]---[PRK05481 PRK05481 lipoyl synthase Provisional.]---[COG0320 LipA Lipoate synthase Coenzyme metabolism .]---[PTZ00413 PTZ00413 lipoate synthase Provisional.]---[TIGR00510 lipA lipoate synthase. This enzyme is an iron-sulfur protein. It is localized to mitochondria in yeast and Arabidopsis. It generates lipoic acid a thiol antioxidant that is linked to a …
MMETSP0327-20121206|10604_1	275	0	Uncharacterized protein	Thalassiosira oceanica	0	0	0	0	0	0	0	0	0	0	0	0	0
MMETSP0327-20121206|10605_1	352	0	0	0	0	0	0	0	0	0	0	0	0	0	0	0	0
MMETSP0327-20121206|10606_1	155	0	Predicted protein	Phaeodactylum tricornutum (strain CCAP 1055/1)	0	0	0	0	0	0	0	0	0	0	0	0	0
MMETSP0327-20121206|10607_1	280	Fucoxanthin-chlorophyll a-c binding protein E chloroplastic	Uncharacterized protein	Thalassiosira oceanica	0	0	0	0	0	0	0	0	0	0	0	pfam00504]---[pfam00504]---[PLN00120]---[PLN00100]---[PLN00089]---[PLN00048	pfam00504 Chloroa_b-bind Chlorophyll A-B binding protein. ]---[PLN00120 PLN00120 fucoxanthin-chlorophyll a-c binding protein Provisional.]---[PLN00100 PLN00100 light-harvesting complex chlorophyll-a/b protein of photosystem I (Lhca) Provisional.]---[PLN00089 PLN00089 fucoxanthin-chlorophyll a/c binding protein Provisional.]---[PLN00048 PLN00048 photosystem I light harvesting chlorophyll a/b bindi…
MMETSP0327-20121206|10608_1	284	Eukaryotic translation initiation factor 4E type 2	Predicted protein (Fragment)	Phaeodactylum tricornutum (strain CCAP 1055/1)	0	0	0	0	0	0	0	GO:0003743	translation initiation factor activity	GO:0005737	cytoplasm	pfam01652]---[COG5053]---[PTZ00040	pfam01652 IF4E Eukaryotic initiation factor 4E. ]---[COG5053 CDC33 Translation initiation factor 4E (eIF-4E) Translation ribosomal structure and biogenesis .]---[PTZ00040 PTZ00040 translation initiation factor E4 Provisional.
MMETSP0327-20121206|10609_1	362	Serine/threonine-protein phosphatase 2A catalytic subunit alpha isoform	Serine/threonine-protein phosphatase	Phaeodactylum tricornutum (strain CCAP 1055/1)	3.1.3.16	Phosphoprotein phosphatase.	0	0	0	0	0	GO:0004721	phosphoprotein phosphatase activity	0	0	cd07415]---[PTZ00239]---[smart00156]---[cd07414]---[PTZ00480]---[cd07416]---[cd07417]---[PTZ00244]---[cd07419]---[cd00144]---[cd07420]---[cd07418]---[COG0639]---[pfam00149]---[cd00838	'cd07415 MPP_PP2A_PP4_PP6 PP2A PP4 and PP6 phosphoprotein phosphatases metallophosphatase domain. PP2A-like family of phosphoprotein phosphatases (PPP''s) including PP4 and PP6. PP2A (Protein phosphatase 2A) is a critical regulator of many cellular activities. PP2A comprises about 1 of total cellular proteins. PP2A together with protein phosphatase 1 (PP1) accounts for more than 90 of all serine/…
MMETSP0327-20121206|1061_1	697	Rhodanese-like domain-containing protein 6	Predicted protein	Phaeodactylum tricornutum (strain CCAP 1055/1)	0	0	0	0	0	0	0	GO:0003676]---[GO:0000166	nucleic acid binding]---[nucleotide binding	0	0	PRK00142]---[COG1054]---[cd01518]---[PRK01415]---[PRK05320	PRK00142 PRK00142 putative rhodanese-related sulfurtransferase Provisional.]---[COG1054 COG1054 Predicted sulfurtransferase General function prediction only .]---[cd01518 RHOD_YceA Member of the Rhodanese Homology Domain superfamily. This CD includes Escherichia coli YceA Bacillus subtilis YbfQ and similar uncharacterized proteins.]---[PRK01415 PRK01415 hypothetical protein Validated.]---[PRK0532…
MMETSP0327-20121206|10610_1	324	0	Predicted protein	Thalassiosira pseudonana	0	0	0	0	0	0	0	0	0	0	0	0	0
MMETSP0327-20121206|10611_1	297	Elongation of very long chain fatty acids protein 6	Long chain fatty acid elongase	Thalassiosira pseudonana	2.3.1.199	Very-long-chain 3-oxoacyl-CoA synthase.	0	0	0	0	0	0	0	GO:0016021	integral to membrane	pfam01151]---[PTZ00251	pfam01151 ELO GNS1/SUR4 family. Members of this family are involved in long chain fatty acid elongation systems that produce the 26-carbon precursors for ceramide and sphingolipid synthesis. Predicted to be integral membrane proteins in eukaryotes they are probably located on the endoplasmic reticulum. Yeast ELO3 affects plasma membrane H -ATPase activity and may act on a glucose-signaling pathwa…
MMETSP0327-20121206|10612_1	423	Solute carrier family 35 member F1	Predicted protein	Phaeodactylum tricornutum (strain CCAP 1055/1)	0	0	0	0	0	0	0	0	0	0	0	pfam06027]---[COG0697	pfam06027 DUF914 Eukaryotic protein of unknown function (DUF914). This family consists of several hypothetical proteins of unknown function. Some of the sequences in this family are annotated as being putative membrane proteins.]---[COG0697 RhaT Permeases of the drug/metabolite transporter (DMT) superfamily Carbohydrate transport and metabolism / Amino acid transport and metabolism / General func…
MMETSP0327-20121206|10613_1	621	Phosphatidylinositol 4 5-bisphosphate 3-kinase catalytic subunit beta isoform	Uncharacterized protein	Strongylocentrotus purpuratus	2.7.1.153	Phosphatidylinositol-4 5-bisphosphate 3-kinase.	Phospholipid metabolism	phosphatidylinositol phosphate biosynthesis	0	GO:0046854]---[GO:0048015	phosphatidylinositol phosphorylation]---[phosphatidylinositol-mediated signaling	GO:0005524]---[GO:0016301]---[GO:0016773	ATP binding]---[kinase activity]---[phosphotransferase activity	alcohol group as acceptor	0	0	cd00142]---[cd05173]---[cd05165]---[cd00894]---[cd00891]---[cd05168]---[cd05174]---[cd00893]---[cd05167]---[smart00146]---[cd05177]---[cd00896]---[pfam00454]---[cd05164]---[COG5032]---[cd05176	'cd00142 PI3Kc_like Phosphoinositide 3-kinase (PI3K)-like family catalytic domain The PI3K-like catalytic domain family is part of a larger superfamily that includes the catalytic domains of other kinases such as the typical serine/threonine/tyrosine protein kinases (PKs) aminoglycoside phosphotransferase choline kinase and RIO kinases. Members of the family include PI3K phosphoinositide 4-kinase…
MMETSP0327-20121206|10614_1	993	0	Predicted protein	Phaeodactylum tricornutum (strain CCAP 1055/1)	0	0	0	0	0	0	0	GO:0005543	phospholipid binding	0	0	pfam07059	pfam07059 DUF1336 Protein of unknown function (DUF1336). This family represents the C-terminus (approximately 250 residues) of a number of hypothetical plant proteins of unknown function.
MMETSP0327-20121206|10615_1	559	0	Predicted protein	Phaeodactylum tricornutum (strain CCAP 1055/1)	0	0	0	0	0	0	0	0	0	0	0	0	0
MMETSP0327-20121206|10616_1	230	0	Predicted protein	Phaeodactylum tricornutum (strain CCAP 1055/1)	0	0	0	0	0	0	0	0	0	0	0	0	0
MMETSP0327-20121206|10617_1	328	0	0	0	0	0	0	0	0	0	0	0	0	0	0	0	0
MMETSP0327-20121206|10618_1	444	E3 ubiquitin-protein ligase RNF181	Predicted protein	Phaeodactylum tricornutum (strain CCAP 1055/1)	0	0	Protein modification	protein ubiquitination	0	0	0	GO:0008270	zinc ion binding	0	0	pfam13639]---[pfam02225]---[cd00162]---[cd00538]---[pfam13923]---[cd04818]---[cd02133]---[cd02123]---[COG5540]---[smart00184]---[pfam12678	'pfam13639 zf-RING_2 Ring finger domain. ]---[pfam02225 PA PA domain. The PA (Protease associated) domain is found as an insert domain in diverse proteases. The PA domain is also found in a plant vacuolar sorting receptor and members of the RZF family. It has been suggested that this domain forms a lid-like structure that covers the active site in active proteases and is involved in protein recog…
MMETSP0327-20121206|10619_1	333	0	0	0	0	0	0	0	0	0	0	0	0	0	0	0	0
MMETSP0327-20121206|1062_1	467	0	Predicted protein	Phaeodactylum tricornutum (strain CCAP 1055/1)	0	0	0	0	0	0	0	0	0	0	0	0	0
MMETSP0327-20121206|10620_1	535	Acetylornithine aminotransferase	Aminotransferase (Fragment)	Phaeodactylum tricornutum (strain CCAP 1055/1)	2.6.1.11	Acetylornithine transaminase.	Amino-acid biosynthesis	L-arginine biosynthesis	N(2)-acetyl-L-ornithine from L-glutamate: step 4/4	GO:0008152	metabolic process	GO:0030170]---[GO:0008483	pyridoxal phosphate binding]---[transaminase activity	0	0	cd00610]---[COG0161]---[PRK06062]---[COG0160]---[PRK06105]---[COG4992]---[PRK05769]---[PRK07480]---[PRK07678]---[pfam00202]---[PRK06541]---[PRK02627]---[TIGR00508]---[PRK07036]---[PRK08117]---[PRK12403]---[PRK07481]---[PRK07483]---[PRK07482]---[PRK02936	cd00610 OAT_like Acetyl ornithine aminotransferase family. This family belongs to pyridoxal phosphate (PLP)-dependent aspartate aminotransferase superfamily (fold I). The major groups in this CD correspond to ornithine aminotransferase acetylornithine aminotransferase alanine-glyoxylate aminotransferase dialkylglycine decarboxylase 4-aminobutyrate aminotransferase beta-alanine-pyruvate aminotrans…
MMETSP0327-20121206|10621_1	150	0	Uncharacterized protein	Thalassiosira oceanica	0	0	0	0	0	0	0	0	0	0	0	0	0
MMETSP0327-20121206|10622_1	195	Peptide methionine sulfoxide reductase MsrA	Peptide methionine sulfoxide reductase (Fragment)	Emiliania huxleyi CCMP1516	1.8.4.11	Peptide-methionine (S)-S-oxide reductase.	0	0	0	0	0	0	0	0	0	pfam01625]---[COG0225]---[PRK14054]---[PRK05550]---[PRK13014]---[TIGR00401]---[PRK00058]---[PRK14018	pfam01625 PMSR Peptide methionine sulfoxide reductase. This enzyme repairs damaged proteins. Methionine sulfoxide in proteins is reduced to methionine.]---[COG0225 MsrA Peptide methionine sulfoxide reductase Posttranslational modification protein turnover chaperones .]---[PRK14054 PRK14054 methionine sulfoxide reductase A Provisional.]---[PRK05550 PRK05550 bifunctional methionine sulfoxide reduct…
MMETSP0327-20121206|10623_1	210	0	Predicted protein	Phaeodactylum tricornutum (strain CCAP 1055/1)	0	0	0	0	0	0	0	GO:0051537]---[GO:0016491	2 iron	2 sulfur cluster binding]---[oxidoreductase activity	0	0	0	0
MMETSP0327-20121206|10624_1	396	0	Predicted protein (Fragment)	Phaeodactylum tricornutum (strain CCAP 1055/1)	0	0	0	0	0	0	0	0	0	0	0	pfam07059]---[PLN00188	pfam07059 DUF1336 Protein of unknown function (DUF1336). This family represents the C-terminus (approximately 250 residues) of a number of hypothetical plant proteins of unknown function.]---[PLN00188 PLN00188 enhanced disease resistance protein (EDR2) Provisional.
MMETSP0327-20121206|10625_1	345	0	Predicted protein	Thalassiosira pseudonana	0	0	0	0	0	0	0	0	0	0	0	pfam09353	pfam09353 DUF1995 Domain of unknown function (DUF1995). This family of proteins are functionally uncharacterized.
MMETSP0327-20121206|10626_1	210	0	Predicted protein	Phaeodactylum tricornutum (strain CCAP 1055/1)	0	0	0	0	0	GO:0030163	protein catabolic process	0	0	0	0	0	0
MMETSP0327-20121206|10627_1	565	0	Predicted protein	Phaeodactylum tricornutum (strain CCAP 1055/1)	0	0	0	0	0	0	0	0	0	0	0	0	0
MMETSP0327-20121206|10628_1	104	0	0	0	0	0	0	0	0	0	0	0	0	0	0	0	0
MMETSP0327-20121206|10629_1	1224	Vacuolar protein sorting-associated protein 27	Zinc finger FYVE domain-containing protein	Ectocarpus siliculosus	0	0	0	0	0	GO:0006629	lipid metabolic process	GO:0046872]---[GO:0004806	metal ion binding]---[triglyceride lipase activity	0	0	cd00519]---[pfam01363]---[cd00065]---[smart00064]---[pfam01764]---[cd00741]---[PLN02847]---[pfam01363]---[cd00065]---[smart00064	cd00519 Lipase_3 Lipase (class 3). Lipases are esterases that can hydrolyze long-chain acyl-triglycerides into di- and monoglycerides glycerol and free fatty acids at a water/lipid interface. A typical feature of lipases is interfacial activation the process of becoming active at the lipid/water interface although several examples of lipases have been identified that do not undergo interfacial ac…
MMETSP0327-20121206|1063_1	383	0	Predicted protein	Thalassiosira pseudonana	0	0	0	0	0	0	0	0	0	0	0	0	0
MMETSP0327-20121206|10630_1	557	0	Predicted protein	Phaeodactylum tricornutum (strain CCAP 1055/1)	0	0	0	0	0	0	0	0	0	0	0	0	0
MMETSP0327-20121206|10631_1	250	Alpha/beta hydrolase domain-containing protein 17A	Putative uncharacterized protein (Fragment)	Aureococcus anophagefferens	0	0	0	0	0	0	0	0	0	0	0	pfam12695]---[COG1073	pfam12695 Abhydrolase_5 Alpha/beta hydrolase family. This family contains a diverse range of alpha/beta hydrolase enzymes.]---[COG1073 COG1073 Hydrolases of the alpha/beta superfamily General function prediction only .
MMETSP0327-20121206|10632_1	362	0	Predicted protein	Phaeodactylum tricornutum (strain CCAP 1055/1)	0	0	0	0	0	0	0	0	0	0	0	0	0
MMETSP0327-20121206|10633_1	554	0	Predicted protein (Fragment)	Phaeodactylum tricornutum (strain CCAP 1055/1)	0	0	0	0	0	0	0	0	0	0	0	pfam03457]---[pfam03457	pfam03457 HA Helicase associated domain. This short domain is found in multiple copies in bacterial helicase proteins. The domain is predicted to contain 3 alpha helices. The function of this domain may be to bind nucleic acid.
MMETSP0327-20121206|10634_1	703	mRNA cap guanine-N7 methyltransferase 1	Predicted protein	Phaeodactylum tricornutum (strain CCAP 1055/1)	2.1.1.56	mRNA (guanine-N(7)-)-methyltransferase.	0	0	0	0	0	0	0	0	0	pfam03291	pfam03291 Pox_MCEL mRNA capping enzyme. This family of enzymes are related to pfam03919.
MMETSP0327-20121206|10635_1	188	Trafficking protein particle complex subunit 3	Vesicle-transport protein Bet3	Thalassiosira pseudonana	0	0	0	0	0	0	0	0	0	0	0	pfam04051	pfam04051 TRAPP Transport protein particle (TRAPP) component. TRAPP plays a key role in the targeting and/or fusion of ER-to-Golgi transport vesicles with their acceptor compartment. TRAPP is a large multimeric protein that contains at least 10 subunits. This family contains many TRAPP family proteins. The Bet3 subunit is one of the better characterized TRAPP proteins and has a dimeric structure …
MMETSP0327-20121206|10636_1	254	0	0	0	0	0	0	0	0	0	0	0	0	0	0	0	0
MMETSP0327-20121206|10637_1	229	GPN-loop GTPase 2	Predicted protein (Fragment)	Phaeodactylum tricornutum (strain CCAP 1055/1)	0	0	0	0	0	0	0	GO:0000166	nucleotide binding	0	0	pfam03029	pfam03029 ATP_bind_1 Conserved hypothetical ATP binding protein. Members of this family are found in a range of archaea and eukaryotes and have hypothesised ATP binding activity.
MMETSP0327-20121206|10638_1	305	0	Predicted protein	Phaeodactylum tricornutum (strain CCAP 1055/1)	0	0	0	0	0	0	0	0	0	0	0	0	0
MMETSP0327-20121206|10639_1	1024	RNA polymerase-associated protein RTF1 homolog	Predicted protein	Phaeodactylum tricornutum (strain CCAP 1055/1)	0	0	0	0	0	GO:0006352]---[GO:0016570	transcription initiation	DNA-dependent]---[histone modification	GO:0003677	DNA binding	GO:0005634	nucleus	pfam03126]---[smart00719	pfam03126 Plus-3 Plus-3 domain. This domain is about 90 residues in length and is often found associated with the pfam02213 domain. The function of this domain is uncertain. It is possible that this domain is involved in DNA binding as it has three conserved positively charged residues hence this domain has been named the plus-3 domain. It is found in yeast Rtf1 which may be a transcription elong…
MMETSP0327-20121206|1064_1	425	0	Predicted protein	Phaeodactylum tricornutum (strain CCAP 1055/1)	0	0	0	0	0	0	0	0	0	0	0	0	0
MMETSP0327-20121206|10640_1	471	0	0	0	0	0	0	0	0	0	0	0	0	0	0	0	0
MMETSP0327-20121206|10641_1	286	0	0	0	0	0	0	0	0	0	0	0	0	0	0	0	0
MMETSP0327-20121206|10642_1	668	Solute carrier family 2 facilitated glucose transporter member 3	Predicted protein (Fragment)	Phaeodactylum tricornutum (strain CCAP 1055/1)	0	0	0	0	0	0	0	GO:0022891	substrate-specific transmembrane transporter activity	GO:0016021	integral to membrane	pfam00083]---[TIGR00879]---[PRK10077]---[cd06174]---[cd06174]---[cd06174]---[TIGR00898]---[pfam07690]---[TIGR00883]---[TIGR00895]---[COG2814]---[PRK12307]---[TIGR00891	pfam00083 Sugar_tr Sugar (and other) transporter. ]---[TIGR00879 SP MFS transporter sugar porter (SP) family. This model represent the sugar porter subfamily of the major facilitator superfamily (pfam00083) Transport and binding proteins Carbohydrates organic alcohols and acids .]---[PRK10077 xylE D-xylose transporter XylE Provisional.]---[cd06174 MFS The Major Facilitator Superfamily (MFS) is a …
MMETSP0327-20121206|10643_1	631	Major myo-inositol transporter IolT	Predicted protein (Fragment)	Phaeodactylum tricornutum (strain CCAP 1055/1)	0	0	Polyol metabolism	myo-inositol degradation into acetyl-CoA	0	0	0	GO:0022891	substrate-specific transmembrane transporter activity	GO:0016021	integral to membrane	pfam00083]---[pfam00083]---[TIGR00879]---[TIGR00879]---[PRK10077]---[PRK10077]---[cd06174]---[TIGR00895]---[TIGR00898]---[PRK11551]---[pfam07690]---[TIGR00891	pfam00083 Sugar_tr Sugar (and other) transporter. ]---[TIGR00879 SP MFS transporter sugar porter (SP) family. This model represent the sugar porter subfamily of the major facilitator superfamily (pfam00083) Transport and binding proteins Carbohydrates organic alcohols and acids .]---[PRK10077 xylE D-xylose transporter XylE Provisional.]---[cd06174 MFS The Major Facilitator Superfamily (MFS) is a …
MMETSP0327-20121206|10644_1	627	CUGBP Elav-like family member 5	Predicted protein	Phaeodactylum tricornutum (strain CCAP 1055/1)	0	0	0	0	0	0	0	GO:0000166]---[GO:0003723	nucleotide binding]---[RNA binding	0	0	cd12632]---[cd12632]---[cd12632]---[cd12362]---[cd12362]---[cd12639]---[cd12640]---[cd12638]---[cd12361]---[cd12361]---[cd12361]---[cd12636]---[cd12636]---[smart00360]---[smart00360]---[smart00360]---[cd12635]---[cd12635]---[cd12631]---[cd12631]---[cd12399]---[cd12399]---[cd12399]---[pfam00076]---[pfam00076]---[pfam00076]---[cd12634]---[cd12634]---[cd00590]---[cd00590]---[cd00590]---[TIGR01661]--…	'cd12632 RRM1_CELF3_4_5_6 RNA recognition motif 1 in CUGBP Elav-like family member CELF-3 CELF-4 CELF-5 CELF-6 and similar proteins. This subfamily corresponds to the RRM1 of CELF-3 CELF-4 CELF-5 CELF-6 all of which belong to the CUGBP1 and ETR-3-like factors (CELF) or BRUNOL (Bruno-like) family of RNA-binding proteins that display dual nuclear and cytoplasmic localizations and have been implicat…
ime control protein FCA and similar proteins. This subgroup corresponds to the RRM2 of FCA a gene controlling flowering time in Arabidopsis which encodes a flowering time control protein that functions in the posttranscriptional regulation of transcripts involved in the flowering process. The flowering time control protein FCA contains two RNA recognition motifs (RRMs) also known as RBDs (RNA bin…
MMETSP0327-20121206|10646_1	811	Glutamate--tRNA ligase chloroplastic/mitochondrial	Uncharacterized protein	Thalassiosira oceanica	6.1.1.17	Glutamate--tRNA ligase.	0	0	0	GO:0006424	glutamyl-tRNA aminoacylation	GO:0005524]---[GO:0004818]---[GO:0000049	ATP binding]---[glutamate-tRNA ligase activity]---[tRNA binding	GO:0005737	cytoplasm	PLN02627]---[PRK01406]---[TIGR00464]---[COG0008]---[pfam00749]---[PRK12410]---[PRK12558]---[PRK05710]---[TIGR03838]---[PRK14895]---[cd00808]---[cd00808]---[PLN02610]---[cd02799]---[cd00418]---[cd00418]---[PRK04156]---[cd02153]---[pfam01588]---[TIGR00463]---[cd02800]---[PRK00133	'PLN02627 PLN02627 glutamyl-tRNA synthetase.]---[PRK01406 gltX glutamyl-tRNA synthetase Reviewed.]---[TIGR00464 gltX_bact glutamyl-tRNA synthetase bacterial family. The glutamyl-tRNA synthetases of the eukaryotic cytosol and of the Archaea are more similar to glutaminyl-tRNA synthetases than to bacterial glutamyl-tRNA synthetases. This model models just the bacterial and mitochondrial forms of th…
MMETSP0327-20121206|10647_1	412	Presenilin-B	Uncharacterized protein	Thalassiosira oceanica	0	0	0	0	0	0	0	GO:0004190	aspartic-type endopeptidase activity	GO:0016021	integral to membrane	pfam01080]---[pfam01080]---[smart00730]---[smart00730	'pfam01080 Presenilin Presenilin. Mutations in presenilin-1 are a major cause of early onset Alzheimer''s disease. It has been found that presenilin-1 binds to beta-catenin in-vivo. This family also contains SPE proteins from C.elegans.]---[smart00730 PSN Presenilin signal peptide peptidase family. Presenilin 1 and presenilin 2 are polytopic membrane proteins whose genes are mutated in some indiv…
MMETSP0327-20121206|10649_1	610	D-xylose-proton symporter-like 2	Predicted protein (Fragment)	Phaeodactylum tricornutum (strain CCAP 1055/1)	0	0	0	0	0	0	0	GO:0022891	substrate-specific transmembrane transporter activity	GO:0016021	integral to membrane	pfam00083]---[TIGR00879]---[PRK10077]---[cd06174]---[cd06174]---[TIGR00887	pfam00083 Sugar_tr Sugar (and other) transporter. ]---[TIGR00879 SP MFS transporter sugar porter (SP) family. This model represent the sugar porter subfamily of the major facilitator superfamily (pfam00083) Transport and binding proteins Carbohydrates organic alcohols and acids .]---[PRK10077 xylE D-xylose transporter XylE Provisional.]---[cd06174 MFS The Major Facilitator Superfamily (MFS) is a …
MMETSP0327-20121206|1065_1	411	0	Putative uncharacterized protein	Pirellula staleyi (strain ATCC 27377 / DSM 6068 / ICPB 4128)	0	0	0	0	0	0	0	0	0	0	0	pfam03629	pfam03629 DUF303 Domain of unknown function (DUF303). Distribution of this domain seems limited to prokaryotes and viruses.
MMETSP0327-20121206|10650_1	411	0	Predicted protein	Phaeodactylum tricornutum (strain CCAP 1055/1)	0	0	0	0	0	0	0	0	0	0	0	pfam13424	pfam13424 TPR_12 Tetratricopeptide repeat.
MMETSP0327-20121206|10651_1	432	0	CHU large protein mannosidase-related protein	unidentified eubacterium SCB49	0	0	0	0	0	0	0	0	0	0	0	0	0
MMETSP0327-20121206|10652_1	415	Costars family protein	0	0	0	0	0	0	0	0	0	0	0	0	0	0	0
MMETSP0327-20121206|10653_1	360	Dynactin subunit 2	Predicted protein	Thalassiosira pseudonana	0	0	0	0	0	0	0	GO:0008080	N-acetyltransferase activity	0	0	pfam04912	pfam04912 Dynamitin Dynamitin. Dynamitin is a subunit of the microtubule-dependent motor complex and in implicated in cell adhesion by binding to macrophage-enriched myristoylated alanine-rice C kinase substrate (MacMARCKS).
MMETSP0327-20121206|10654_1	562	PAB-dependent poly(A)-specific ribonuclease subunit 3	Predicted protein	Phaeodactylum tricornutum (strain CCAP 1055/1)	0	0	0	0	0	0	0	GO:0005524]---[GO:0004672	ATP binding]---[protein kinase activity	0	0	0	0
MMETSP0327-20121206|10655_1	348	Replication factor C subunit 5	Predicted protein	Phaeodactylum tricornutum (strain CCAP 1055/1)	0	0	0	0	0	GO:0006260	DNA replication	GO:0005524]---[GO:0003677]---[GO:0017111	ATP binding]---[DNA binding]---[nucleoside-triphosphatase activity	0	0	PRK00440]---[PLN03025]---[PRK12402]---[PRK04132]---[PRK04132]---[PHA02544]---[PRK04195]---[COG2812]---[TIGR02397]---[PRK13342]---[PRK05896]---[PRK14953]---[COG2256]---[cd00009]---[PRK14962]---[TIGR00678]---[PRK14950]---[PRK13341]---[PRK14970]---[PRK07133]---[COG0470	'PRK00440 rfc replication factor C small subunit Reviewed.]---[PLN03025 PLN03025 replication factor C subunit Provisional.]---[PRK12402 PRK12402 replication factor C small subunit 2 Reviewed.]---[PRK04132 PRK04132 replication factor C small subunit Provisional.]---[PHA02544 44 clamp loader small subunit Provisional.]---[PRK04195 PRK04195 replication factor C large subunit Provisional.]---[COG2812…
MMETSP0327-20121206|10657_1	150	0	Predicted protein	Phaeodactylum tricornutum (strain CCAP 1055/1)	0	0	0	0	0	0	0	0	0	0	0	pfam00708]---[COG1254	pfam00708 Acylphosphatase Acylphosphatase. ]---[COG1254 AcyP Acylphosphatases Energy production and conversion .
MMETSP0327-20121206|10658_1	452	0	Predicted protein	Thalassiosira pseudonana	0	0	0	0	0	0	0	0	0	0	0	0	0
MMETSP0327-20121206|10659_1	559	COP9 signalosome complex subunit 1	COP9 SigNalosome subunit 1	Phaeodactylum tricornutum (strain CCAP 1055/1)	0	0	0	0	0	0	0	0	0	0	0	pfam10602	pfam10602 RPN7 26S proteasome subunit RPN7. RPN7 (known as the non ATPase regulatory subunit 6 in higher eukaryotes) is one of the lid subunits of the 26S proteasome and has been shown in Saccharomyces cerevisiae to be required for structural integrity. The 26S proteasome is is involved in the ATP-dependent degradation of ubiquitinated proteins.
MMETSP0327-20121206|1066_1	124	0	0	0	0	0	0	0	0	0	0	0	0	0	0	0	0
MMETSP0327-20121206|10660_1	315	0	Putative uncharacterized protein	Thalassiosira pseudonana	0	0	0	0	0	0	0	0	0	0	0	0	0
MMETSP0327-20121206|10661_1	345	UPF0553 protein	Uncharacterized protein	Thalassiosira oceanica	0	0	0	0	0	0	0	0	0	0	0	pfam10343	pfam10343 DUF2419 Protein of unknown function (DUF2419). This is a family of conserved proteins found from plants to humans. The function is not known. A few members are annotated as being cobyrinic acid a c-diamide synthetase but this could not be confirmed.
MMETSP0327-20121206|10662_1	490	0	Predicted protein	Thalassiosira pseudonana	0	0	0	0	0	0	0	0	0	0	0	0	0
MMETSP0327-20121206|10663_1	332	Surfeit locus protein 1	Predicted protein	Phaeodactylum tricornutum (strain CCAP 1055/1)	0	0	0	0	0	0	0	0	0	GO:0016020	membrane	pfam02104]---[cd06662]---[COG3346	pfam02104 SURF1 SURF1 family. ]---[cd06662 SURF1 SURF1 superfamily. Surf1/Shy1 has been implicated in the posttranslational steps of the biogenesis of the mitochondrially-encoded Cox1 subunit of cytochrome c oxidase (complex IV). Cytochrome c oxidase (complex IV) the terminal electron-transferring complex of the respiratory chain is an assemblage of nuclear and mitochondrially-encoded subunits. I…
MMETSP0327-20121206|10664_1	486	RNA polymerase II-associated factor 1 homolog	Predicted protein	Phaeodactylum tricornutum (strain CCAP 1055/1)	0	0	0	0	0	0	0	0	0	0	0	pfam03985	pfam03985 Paf1 Paf1. Members of this family are components of the RNA polymerase II associated Paf1 complex. The Paf1 complex functions during the elongation phase of transcription in conjunction with Spt4-Spt5 and Spt16-Pob3i.
MMETSP0327-20121206|10665_1	365	0	Predicted protein	Phaeodactylum tricornutum (strain CCAP 1055/1)	0	0	0	0	0	0	0	0	0	0	0	0	0
MMETSP0327-20121206|10666_1	283	Kynurenine--oxoglutarate transaminase 3	Aminotransferase	Thalassiosira pseudonana	2.6.1.7]---[2.6.1.63]---[4.4.1.13	Kynurenine--oxoglutarate transaminase.]---[Kynurenine--glyoxylate transaminase.]---[Cysteine-S-conjugate beta-lyase.	0	0	0	GO:0009058	biosynthetic process	GO:0030170]---[GO:0008483	pyridoxal phosphate binding]---[transaminase activity	0	0	cd00609]---[PLN00175]---[COG0436]---[PRK05764]---[PRK07777]---[PRK08912]---[PRK09082]---[PRK12414]---[PRK07682]---[PRK07683]---[pfam00155]---[PRK06348]---[TIGR03540]---[PRK06290]---[PRK06108]---[PRK06107]---[PRK09276]---[PRK07309]---[PRK08960]---[PRK07568	cd00609 AAT_like Aspartate aminotransferase family. This family belongs to pyridoxal phosphate (PLP)-dependent aspartate aminotransferase superfamily (fold I). Pyridoxal phosphate combines with an alpha-amino acid to form a compound called a Schiff base or aldimine intermediate which depending on the reaction is the substrate in four kinds of reactions (1) transamination (movement of amino groups…
MMETSP0327-20121206|10667_1	193	0	Predicted protein	Thalassiosira pseudonana	0	0	0	0	0	0	0	0	0	0	0	0	0
MMETSP0327-20121206|10668_1	1023	2-oxoglutarate dehydrogenase mitochondrial	2-oxoglutarate dehydrogenase E1 component	Phaeodactylum tricornutum (strain CCAP 1055/1)	1.2.4.2	Oxoglutarate dehydrogenase (succinyl-transferring).	0	0	0	GO:0006099	tricarboxylic acid cycle	GO:0004591]---[GO:0030976	oxoglutarate dehydrogenase (succinyl-transferring) activity]---[thiamine pyrophosphate binding	0	0	cd02016]---[pfam00676]---[pfam02779]---[smart00861]---[cd02000]---[COG1071]---[TIGR03182]---[PRK09404]---[COG0567]---[PRK12270]---[TIGR00239	cd02016 TPP_E1_OGDC_like Thiamine pyrophosphate (TPP) family E1 of OGDC-like subfamily TPP-binding module composed of proteins similar to the E1 component of the 2-oxoglutarate dehydrogenase multienzyme complex (OGDC). OGDC catalyzes the oxidative decarboxylation of 2-oxoglutarate to succinyl-CoA and carbon dioxide a key reaction of the tricarboxylic acid cycle.]---[pfam00676 E1_dh Dehydrogenase …
MMETSP0327-20121206|10669_1	986	Argininosuccinate lyase 2	Predicted protein	Phaeodactylum tricornutum (strain CCAP 1055/1)	4.3.2.1	Argininosuccinate lyase.	Amino-acid biosynthesis	L-arginine biosynthesis	L-arginine from L-ornithine and carbamoyl phosphate: step 3/3	0	0	GO:0005524]---[GO:0046872	ATP binding]---[metal ion binding	0	0	PRK07206]---[PRK07206]---[pfam13535]---[pfam13535]---[PRK02186]---[PRK02186]---[COG0439]---[COG0439]---[TIGR00877]---[TIGR00877]---[pfam01071]---[pfam01071]---[COG0151]---[COG0151	'PRK07206 PRK07206 hypothetical protein Provisional.]---[pfam13535 ATP-grasp_4 ATP-grasp domain. This family includes a diverse set of enzymes that possess ATP-dependent carboxylate-amine ligase activity.]---[PRK02186 PRK02186 argininosuccinate lyase Provisional.]---[COG0439 AccC Biotin carboxylase Lipid metabolism .]---[TIGR00877 purD phosphoribosylamine--glycine ligase. Alternate name glycinami…
MMETSP0327-20121206|10670_1	736	Probable hemoglobin and hemoglobin-haptoglobin-binding protein 3	Mucin	Dictyostelium fasciculatum (strain SH3)	0	0	0	0	0	0	0	0	0	0	0	0	0
MMETSP0327-20121206|10671_1	633	Calpain-2 catalytic subunit	Predicted protein	Micromonas sp. (strain RCC299 / NOUM17)	3.4.22.53	Calpain-2.	0	0	0	GO:0006508	proteolysis	GO:0004198	calcium-dependent cysteine-type endopeptidase activity	GO:0005622	intracellular	cd00044]---[smart00230]---[pfam00648	cd00044 CysPc Calpains domains IIa IIb calcium-dependent cytoplasmic cysteine proteinases papain-like. Functions in cytoskeletal remodeling processes cell differentiation apoptosis and signal transduction.]---[smart00230 CysPc Calpain-like thiol protease family. Calpain-like thiol protease family (peptidase family C2). Calcium activated neutral protease (large subunit).]---[pfam00648 Peptidase_C2…
MMETSP0327-20121206|10672_1	630	0	Predicted protein	Phaeodactylum tricornutum (strain CCAP 1055/1)	0	0	0	0	0	0	0	0	0	0	0	0	0
MMETSP0327-20121206|10673_1	190	0	Predicted protein	Thalassiosira pseudonana	0	0	0	0	0	0	0	0	0	0	0	0	0
MMETSP0327-20121206|10674_1	298	3-oxoacyl- acyl-carrier-protein reductase 1	3-oxoacyl- acyl-carrier protein	Phaeodactylum tricornutum (strain CCAP 1055/1)	1.1.1.100	3-oxoacyl- acyl-carrier-protein reductase.	Lipid metabolism	fatty acid biosynthesis	0	GO:0006633	fatty acid biosynthetic process	GO:0004316]---[GO:0051287	3-oxoacyl-[acyl-carrier-protein] reductase (NADPH) activity]---[NAD binding	0	0	cd05333]---[PRK05557]---[TIGR01830]---[PRK05653]---[PRK12825]---[TIGR01829]---[PRK12826]---[COG1028]---[cd05233]---[PRK05565]---[PRK12824]---[cd05358]---[PRK12935]---[PRK08217]---[PRK07231]---[PRK12939]---[PRK12936]---[cd05347]---[cd05362]---[PRK12429	cd05333 BKR_SDR_c beta-Keto acyl carrier protein reductase (BKR) involved in Type II FAS classical (c) SDRs. This subgroup includes the Escherichai coli K12 BKR FabG. BKR catalyzes the NADPH-dependent reduction of ACP in the first reductive step of de novo fatty acid synthesis (FAS). FAS consists of four elongation steps which are repeated to extend the fatty acid chain through the addition of tw…
MMETSP0327-20121206|10675_1	781	HHIP-like protein 2	PKD domain containing protein	Truepera radiovictrix (strain DSM 17093 / CIP 108686 / LMG 22925 / RQ-24)	0	0	0	0	0	GO:0005975	carbohydrate metabolic process	GO:0016901]---[GO:0048038	oxidoreductase activity	acting on the CH-OH group of donors	quinone or similar compound as acceptor]---[quinone binding	0	0	pfam07995]---[COG2133]---[TIGR03606]---[smart00089]---[cd00146]---[pfam00801	pfam07995 GSDH Glucose / Sorbosone dehydrogenase. Members of this family are glucose/sorbosone dehydrogenases that possess a beta-propeller fold.]---[COG2133 COG2133 Glucose/sorbosone dehydrogenases Carbohydrate transport and metabolism .]---[TIGR03606 non_repeat_PQQ dehydrogenase PQQ-dependent s-GDH family. PQQ or pyrroloquinoline-quinone serves as a cofactor for a number of sugar and alcohol de…
MMETSP0327-20121206|10676_1	772	Cysteine--tRNA ligase cytoplasmic	Leishmania donovani BPK282A1 complete genome chromosome 12	Leishmania	6.1.1.16	Cysteine--tRNA ligase.	0	0	0	GO:0006423	cysteinyl-tRNA aminoacylation	GO:0005524]---[GO:0004817	ATP binding]---[cysteine-tRNA ligase activity	GO:0005829	cytosol	PTZ00399]---[PTZ00399]---[COG0215]---[COG0215]---[PRK00260]---[PRK00260]---[pfam01406]---[pfam01406]---[TIGR00435]---[TIGR00435]---[PLN02946]---[PLN02946]---[PRK14535]---[PRK14535]---[cd00672]---[cd00672]---[cd00672]---[TIGR03447]---[TIGR03447]---[PRK12418]---[PRK12418]---[PRK14536]---[PRK14536]---[PRK14534]---[PRK14534]---[COG0143	'PTZ00399 PTZ00399 cysteinyl-tRNA-synthetase Provisional.]---[COG0215 CysS Cysteinyl-tRNA synthetase Translation ribosomal structure and biogenesis .]---[PRK00260 cysS cysteinyl-tRNA synthetase Validated.]---[pfam01406 tRNA-synt_1e tRNA synthetases class I (C) catalytic domain. This family includes only cysteinyl tRNA synthetases.]---[TIGR00435 cysS cysteinyl-tRNA synthetase. This model finds the…
MMETSP0327-20121206|10677_1	1101	0	0	0	0	0	0	0	0	0	0	0	0	0	0	0	0
MMETSP0327-20121206|10678_1	240	0	Predicted protein (Fragment)	Phaeodactylum tricornutum (strain CCAP 1055/1)	0	0	0	0	0	0	0	0	0	0	0	pfam10507	pfam10507 DUF2453 Protein of unknown function (DUF2453). Some members of this family are purported to contain GAF domains but this could not be confirmed. The function is not known. It is likely to be a transmembrane protein.
MMETSP0327-20121206|10679_1	424	Probable 2-aminoethanethiol dioxygenase	Predicted protein	Phaeodactylum tricornutum (strain CCAP 1055/1)	1.13.11.19	Cysteamine dioxygenase.	0	0	0	0	0	GO:0047800	cysteamine dioxygenase activity	0	0	pfam07847]---[pfam07847	pfam07847 DUF1637 Protein of unknown function (DUF1637). This family contains many eukaryotic hypothetical proteins. The region featured in this family is approximately 120 residues long. According to InterPro annotation some members of this family may belong to the cupin superfamily.
MMETSP0327-20121206|1068_1	578	Leucine-rich repeat-containing protein 1	Leucine rich repeat protein	Leptospira interrogans	0	0	0	0	0	0	0	0	0	0	0	PLN00113]---[PLN00113]---[PLN00113]---[PLN00113]---[PLN00113]---[PLN03210]---[COG4886]---[COG4886]---[PLN03150	PLN00113 PLN00113 leucine-rich repeat receptor-like protein kinase Provisional.]---[PLN03210 PLN03210 Resistant to P. syringae 6 Provisional.]---[COG4886 COG4886 Leucine-rich repeat (LRR) protein Function unknown .]---[PLN03150 PLN03150 hypothetical protein Provisional.
MMETSP0327-20121206|10680_1	343	0	Predicted protein	Thalassiosira pseudonana	0	0	0	0	0	GO:0006508	proteolysis	GO:0004176	ATP-dependent peptidase activity	0	0	pfam02190	pfam02190 LON ATP-dependent protease La (LON) domain. This domain has been shown to be part of the PUA superfamily.
MMETSP0327-20121206|10681_1	456	Farnesyl pyrophosphate synthase	Polyprenyl synthetase	Emiliania huxleyi CCMP1516	2.5.1.1]---[2.5.1.10	Dimethylallyltranstransferase.]---[(2E 6E)-farnesyl diphosphate synthase.	Isoprenoid biosynthesis	farnesyl diphosphate biosynthesis	farnesyl diphosphate from geranyl diphosphate and isopentenyl diphosphate: step 1/1	0	0	0	0	0	0	cd00685]---[pfam00348]---[COG0142]---[cd00867]---[cd00385	'cd00685 Trans_IPPS_HT Trans-Isoprenyl Diphosphate Synthases head-to-tail. These trans-Isoprenyl Diphosphate Synthases (Trans_IPPS) catalyze head-to-tail (HT) (1''-4) condensation reactions. This CD includes all-trans (E)-isoprenyl diphosphate synthases which synthesize various chain length (C10 C15 C20 C25 C30 C35 C40 C45 and C50) linear isoprenyl diphosphates from precursors isopentenyl diphosp…
MMETSP0327-20121206|10681_1	456	Farnesyl pyrophosphate synthase	Polyprenyl synthetase	Emiliania huxleyi CCMP1516	2.5.1.1]---[2.5.1.10	Dimethylallyltranstransferase.]---[(2E 6E)-farnesyl diphosphate synthase.	Isoprenoid biosynthesis	geranyl diphosphate biosynthesis	geranyl diphosphate from dimethylallyl diphosphate and isopentenyl diphosphate: step 1/1	0	0	0	0	0	0	cd00685]---[pfam00348]---[COG0142]---[cd00867]---[cd00385	'cd00685 Trans_IPPS_HT Trans-Isoprenyl Diphosphate Synthases head-to-tail. These trans-Isoprenyl Diphosphate Synthases (Trans_IPPS) catalyze head-to-tail (HT) (1''-4) condensation reactions. This CD includes all-trans (E)-isoprenyl diphosphate synthases which synthesize various chain length (C10 C15 C20 C25 C30 C35 C40 C45 and C50) linear isoprenyl diphosphates from precursors isopentenyl diphosp…
MMETSP0327-20121206|10682_1	1036	Presequence protease 1 chloroplastic/mitochondrial	Predicted protein (Fragment)	Phaeodactylum tricornutum (strain CCAP 1055/1)	0	0	0	0	0	GO:0006508	proteolysis	GO:0003824]---[GO:0046872	catalytic activity]---[metal ion binding	0	0	pfam08367]---[COG0612]---[pfam05193]---[COG1025]---[COG1026]---[PTZ00432	pfam08367 M16C_assoc Peptidase M16C associated. This domain appears in eukaryotes as well as bacteria and tends to be found near the C-terminus of the metalloprotease M16C (pfam05193).]---[COG0612 PqqL Predicted Zn-dependent peptidases General function prediction only .]---[pfam05193 Peptidase_M16_C Peptidase M16 inactive domain. Peptidase M16 consists of two structurally related domains. One is …
MMETSP0327-20121206|10683_1	160	0	0	0	0	0	0	0	0	0	0	0	0	0	0	0	0
MMETSP0327-20121206|10684_1	642	Carbon catabolite repressor protein 4 homolog 2	Predicted protein	Phaeodactylum tricornutum (strain CCAP 1055/1)	3.1.13.4	Poly(A)-specific ribonuclease.	0	0	0	0	0	0	0	0	0	cd09097]---[PLN03144]---[cd10312]---[cd10313]---[COG5239]---[cd09096]---[cd09082]---[cd08372]---[cd09083	'cd09097 Deadenylase_CCR4 C-terminal deadenylase domain of CCR4 and related domains. This subfamily contains the C-terminal catalytic domain of the deadenylases Saccharomyces cerevisiae Ccr4p and two vertebrate homologs (CCR4a and CCR4b) and related domains. CCR4 belongs to the large EEP (exonuclease/endonuclease/phosphatase) superfamily that contains functionally diverse enzymes that share a com…
MMETSP0327-20121206|10685_1	1418	DNA repair protein RAD50	RAD50 recombination protein	Phaeodactylum tricornutum (strain CCAP 1055/1)	0	0	0	0	0	GO:0006281	DNA repair	GO:0005524	ATP binding	GO:0030870	Mre11 complex	TIGR00606]---[cd03240]---[COG0419]---[TIGR02168]---[pfam13476]---[cd03240]---[cd03227]---[pfam13558]---[TIGR00606]---[COG0419]---[COG1196]---[COG1196]---[COG1196]---[COG1196]---[TIGR02168]---[TIGR02168]---[TIGR02168]---[TIGR02168]---[TIGR02169]---[TIGR02169	TIGR00606 rad50 rad50. All proteins in this family for which functions are known are involvedin recombination recombinational repair and/or non-homologous end joining.They are components of an exonuclease complex with MRE11 homologs. This family is distantly related to the SbcC family of bacterial proteins.This family is based on the phylogenomic analysis of JA Eisen (1999 Ph.D. Thesis Stanford U…
MMETSP0327-20121206|10686_1	492	Citrate-proton symporter	Transporter (Fragment)	Thalassiosira pseudonana	0	0	0	0	0	GO:0055085	transmembrane transport	0	0	GO:0016021	integral to membrane	TIGR00883]---[PRK15075]---[PRK10406]---[PRK10642]---[PRK09952]---[cd06174]---[pfam00083]---[pfam07690]---[pfam07690]---[TIGR00895]---[PRK03893]---[PRK12307]---[TIGR00891]---[TIGR00879]---[TIGR00711	TIGR00883 2A0106 metabolite-proton symporter. This model represents the metabolite H symport subfamily of the major facilitator superfamily (pfam00083) including citrate-H symporters dicarboxylate H symporters the proline/glycine-betaine transporter ProP etc Transport and binding proteins Unknown substrate .]---[PRK15075 PRK15075 citrate-proton symporter Provisional.]---[PRK10406 PRK10406 alpha-k…
MMETSP0327-20121206|10687_1	440	0	0	0	0	0	0	0	0	0	0	0	0	0	0	0	0
MMETSP0327-20121206|10688_1	488	0	0	0	0	0	0	0	0	0	0	0	0	0	0	0	0
MMETSP0327-20121206|10689_1	482	0	Predicted protein	Phaeodactylum tricornutum (strain CCAP 1055/1)	0	0	0	0	0	0	0	0	0	0	0	0	0
MMETSP0327-20121206|1069_1	292	0	Predicted protein	Phaeodactylum tricornutum (strain CCAP 1055/1)	0	0	0	0	0	0	0	0	0	0	0	0	0
MMETSP0327-20121206|10690_1	232	0	Predicted protein	Phaeodactylum tricornutum (strain CCAP 1055/1)	0	0	0	0	0	0	0	0	0	0	0	0	0
MMETSP0327-20121206|10691_1	184	0	0	0	0	0	0	0	0	0	0	0	0	0	0	0	0
MMETSP0327-20121206|10692_1	112	0	0	0	0	0	0	0	0	0	0	0	0	0	0	0	0
MMETSP0327-20121206|10693_1	353	Nitrile-specifier protein 1	Predicted protein	Phaeodactylum tricornutum (strain CCAP 1055/1)	0	0	0	0	0	0	0	0	0	0	0	PLN02193]---[PLN02153]---[pfam13418]---[pfam13964]---[pfam13415	PLN02193 PLN02193 nitrile-specifier protein.]---[PLN02153 PLN02153 epithiospecifier protein.]---[pfam13418 Kelch_4 Galactose oxidase central domain. ]---[pfam13964 Kelch_6 Kelch motif. ]---[pfam13415 Kelch_3 Galactose oxidase central domain.
MMETSP0327-20121206|10694_1	483	0	Predicted protein	Phaeodactylum tricornutum (strain CCAP 1055/1)	0	0	0	0	0	0	0	GO:0008270	zinc ion binding	0	0	0	0
MMETSP0327-20121206|10695_1	547	T-complex protein 1 subunit theta	T-complex protein 1	Thalassiosira pseudonana	0	0	0	0	0	GO:0006457	protein folding	GO:0005524	ATP binding	GO:0005737	cytoplasm	TIGR02346]---[cd03341]---[pfam00118]---[cd00309]---[cd03343]---[COG0459]---[TIGR02339]---[cd03338]---[cd03339]---[TIGR02343]---[TIGR02342]---[cd03335]---[TIGR02345]---[cd03340]---[TIGR02340]---[PTZ00212]---[cd03336]---[TIGR02344]---[cd03337]---[TIGR02341	TIGR02346 chap_CCT_theta T-complex protein 1 theta subunit. Members of this family all eukaryotic are part of the group II chaperonin complex called CCT (chaperonin containing TCP-1) or TRiC. The archaeal equivalent group II chaperonin is often called the thermosome. Both are somewhat related to the group I chaperonin of bacterial GroEL/GroES. This family consists exclusively of the CCT alpha cha…
MMETSP0327-20121206|10696_1	192	0	0	0	0	0	0	0	0	0	0	0	0	0	0	0	0
MMETSP0327-20121206|10697_1	685	Heat shock cognate 70 kDa protein 3	Protein heat shock protein	Phaeodactylum tricornutum (strain CCAP 1055/1)	0	0	0	0	0	GO:0006950	response to stress	0	0	0	0	cd10170]---[COG0443]---[COG0443]---[pfam00012]---[pfam00012]---[TIGR02350]---[TIGR02350]---[cd10236]---[TIGR01991]---[TIGR01991]---[cd10235]---[PRK13411]---[PRK13411]---[PRK05183]---[PRK05183]---[PRK00290]---[PRK00290]---[PTZ00009]---[CHL00094]---[cd10233]---[cd10234]---[cd10234]---[PRK01433]---[PTZ00400]---[PTZ00400]---[cd10241]---[cd10238]---[PLN03184]---[cd11734	'cd10170 HSP70_NBD Nucleotide-binding domain of the HSP70 family. HSP70 (70-kDa heat shock protein) family chaperones assist in protein folding and assembly and can direct incompetent client proteins towards degradation. Typically HSP70s have a nucleotide-binding domain (NBD) and a substrate-binding domain (SBD). The nucleotide sits in a deep cleft formed between the two lobes of the NBD. The two…
MMETSP0327-20121206|10698_1	500	0	Predicted protein	Phaeodactylum tricornutum (strain CCAP 1055/1)	0	0	0	0	0	0	0	0	0	0	0	0	0
MMETSP0327-20121206|10699_1	499	0	Putative YqaJ viral recombinase	Emiliania huxleyi CCMP1516	0	0	0	0	0	0	0	0	0	0	0	pfam09588	'pfam09588 YqaJ YqaJ-like viral recombinase domain. This protein family is found in many different bacterial species but is of viral origin. The protein forms an oligomer and functions as a processive alkaline exonuclease that digests linear double-stranded DNA in a Mg(2 )-dependent reaction It has a preference for 5''-phosphorylated DNA ends. It thus forms part of the two-component SynExo viral …
MMETSP0327-20121206|1070_1	1022	0	0	0	0	0	0	0	0	0	0	0	0	0	0	0	0
MMETSP0327-20121206|10700_1	253	60S ribosomal protein L7a	Predicted protein	Phaeodactylum tricornutum (strain CCAP 1055/1)	0	0	0	0	0	0	0	0	0	0	0	PTZ00365]---[PTZ00222]---[COG1358]---[pfam01248]---[TIGR03677]---[PRK04175	'PTZ00365 PTZ00365 60S ribosomal protein L7Ae-like Provisional.]---[PTZ00222 PTZ00222 60S ribosomal protein L7a Provisional.]---[COG1358 RPL8A Ribosomal protein HS6-type (S12/L30/L7a) Translation ribosomal structure and biogenesis .]---[pfam01248 Ribosomal_L7Ae Ribosomal protein L7Ae/L30e/S12e/Gadd45 family. This family includes Ribosomal L7A from metazoa Ribosomal L8-A and L8-B from fungi 30S ri…
MMETSP0327-20121206|10701_1	727	Putative phagocytic receptor 1a	Predicted protein (Fragment)	Phaeodactylum tricornutum (strain CCAP 1055/1)	0	0	0	0	0	0	0	0	0	GO:0016021	integral to membrane	pfam02990	pfam02990 EMP70 Endomembrane protein 70.
MMETSP0327-20121206|10702_1	454	0	Predicted protein	Phaeodactylum tricornutum (strain CCAP 1055/1)	0	0	0	0	0	0	0	0	0	0	0	0	0
MMETSP0327-20121206|10703_1	459	0	0	0	0	0	0	0	0	0	0	0	0	0	0	0	0
MMETSP0327-20121206|10704_1	243	Thylakoid lumenal 15 kDa protein 1 chloroplastic	Predicted protein	Thalassiosira pseudonana	0	0	0	0	0	0	0	0	0	0	0	COG1357]---[COG1357]---[COG1357]---[COG1357]---[COG1357]---[PRK15197]---[pfam13599]---[pfam13599	COG1357 COG1357 Pentapeptide repeats containing protein Function unknown .]---[PRK15197 PRK15197 secreted effector protein PipB Provisional.]---[pfam13599 Pentapeptide_4 Pentapeptide repeats (9 copies).
MMETSP0327-20121206|10705_1	871	Double-strand break repair protein MRE11	Mre11 DNA repair/recombination protein	Phaeodactylum tricornutum (strain CCAP 1055/1)	0	0	0	0	0	GO:0006302	double-strand break repair	GO:0004519]---[GO:0004527]---[GO:0030145	endonuclease activity]---[exonuclease activity]---[manganese ion binding	GO:0005634	nucleus	TIGR00583]---[cd00840]---[pfam04152]---[COG0420	'TIGR00583 mre11 DNA repair protein (mre11). All proteins in this family for which functions are known are subunits of a nuclease complex made up of multiple proteins including MRE11 and RAD50 homologs. The functions of this nuclease complex include recombinational repair and non-homolgous end joining. This family is based on the phylogenomic analysis of JA Eisen (1999 Ph.D. Thesis Stanford Unive…
MMETSP0327-20121206|10706_1	533	Phosphatidylinositol 4-kinase	Uncharacterized protein	Thalassiosira oceanica	2.7.1.67	1-phosphatidylinositol 4-kinase.	0	0	0	GO:0006661]---[GO:0048015	phosphatidylinositol biosynthetic process]---[phosphatidylinositol-mediated signaling	GO:0004430]---[GO:0005543	1-phosphatidylinositol 4-kinase activity]---[phospholipid binding	0	0	cd05168]---[cd05167]---[cd00893]---[smart00146]---[COG5032]---[cd00142]---[cd00891]---[cd00896]---[pfam00454]---[cd05166]---[cd05177]---[cd05164]---[cd05165]---[cd00894]---[cd05176]---[cd00895]---[cd05175]---[cd05174]---[cd05171]---[cd05173	'cd05168 PI4Kc_III_beta Phosphoinositide 4-kinase (PI4K) Type III beta isoform catalytic domain The PI4K catalytic domain family is part of a larger superfamily that includes the catalytic domains of other kinases such as the typical serine/threonine/tyrosine protein kinases (PKs) aminoglycoside phosphotransferase choline kinase and RIO kinases. PI4Ks catalyze the transfer of the gamma-phosphoryl…
MMETSP0327-20121206|10707_1	367	0	Uncharacterized protein	Emiliania huxleyi CCMP1516	0	0	0	0	0	0	0	0	0	0	0	cd06231]---[cd00596]---[pfam00246]---[cd06904]---[smart00631]---[cd06242]---[cd03857	cd06231 M14-like_4 Peptidase M14-like domain uncharacterized subfamily. A functionally uncharacterized subgroup of the M14 family of metallocarboxypeptidases (MCPs). The M14 family are zinc-binding carboxypeptidases (CPs) which hydrolyze single C-terminal amino acids from polypeptide chains and have a recognition site for the free C-terminal carboxyl group which is a key determinant of specificit…
MMETSP0327-20121206|10708_1	578	0	Predicted protein	Thalassiosira pseudonana	0	0	0	0	0	0	0	0	0	0	0	0	0
MMETSP0327-20121206|10709_1	358	0	0	0	0	0	0	0	0	0	0	0	0	0	0	0	0
MMETSP0327-20121206|1071_1	203	0	Predicted protein	Phaeodactylum tricornutum (strain CCAP 1055/1)	0	0	0	0	0	0	0	0	0	0	0	0	0
MMETSP0327-20121206|10710_1	162	0	Predicted protein	Phaeodactylum tricornutum (strain CCAP 1055/1)	0	0	0	0	0	0	0	0	0	0	0	0	0
MMETSP0327-20121206|10711_1	866	Vacuolar proton translocating ATPase 100 kDa subunit	V-type h-atpase	Thalassiosira pseudonana	0	0	0	0	0	GO:0015991	ATP hydrolysis coupled proton transport	GO:0015078]---[GO:0016787	hydrogen ion transmembrane transporter activity]---[hydrolase activity	GO:0000220	vacuolar proton-transporting V-type ATPase	V0 domain	pfam01496]---[COG1269]---[COG1269]---[PRK05771]---[PRK05771	pfam01496 V_ATPase_I V-type ATPase 116kDa subunit family. This family consists of the 116kDa V-type ATPase (vacuolar (H )-ATPases) subunits as well as V-type ATP synthase subunit i. The V-type ATPases family are proton pumps that acidify intracellular compartments in eukaryotic cells for example yeast central vacuoles clathrin-coated and synaptic vesicles. They have important roles in membrane tr…
MMETSP0327-20121206|10712_1	452	0	Predicted protein	Phaeodactylum tricornutum (strain CCAP 1055/1)	0	0	0	0	0	0	0	0	0	0	0	pfam03457]---[pfam03457	pfam03457 HA Helicase associated domain. This short domain is found in multiple copies in bacterial helicase proteins. The domain is predicted to contain 3 alpha helices. The function of this domain may be to bind nucleic acid.
MMETSP0327-20121206|10713_1	430	70 kDa peptidyl-prolyl isomerase	Predicted protein	Phaeodactylum tricornutum (strain CCAP 1055/1)	5.2.1.8	Peptidylprolyl isomerase.	0	0	0	0	0	0	0	0	0	cd00189	cd00189 TPR Tetratricopeptide repeat domain typically contains 34 amino acids WLF -X(2)- LIM - GAS -X(2)- YLF -X(8)- ASE -X(3)- FYL -X(2)- ASL -X(4)- PKE is the consensus sequence found in a variety of organisms including bacteria cyanobacteria yeast fungi plants and humans in various subcellular locations involved in a variety of functions including protein-protein interactions but common featur…
MMETSP0327-20121206|10714_1	483	0	Uncharacterized protein	Thalassiosira oceanica	0	0	0	0	0	0	0	GO:0005543	phospholipid binding	0	0	0	0
MMETSP0327-20121206|10715_1	474	0	Predicted protein	Phaeodactylum tricornutum (strain CCAP 1055/1)	0	0	0	0	0	0	0	0	0	0	0	0	0
MMETSP0327-20121206|10716_1	695	DNA polymerase epsilon subunit 2	Predicted protein	Phaeodactylum tricornutum (strain CCAP 1055/1)	2.7.7.7	DNA-directed DNA polymerase.	0	0	0	GO:0006261	DNA-dependent DNA replication	GO:0003677]---[GO:0003887	DNA binding]---[DNA-directed DNA polymerase activity	GO:0005634	nucleus	pfam04042	pfam04042 DNA_pol_E_B DNA polymerase alpha/epsilon subunit B. This family contains a number of DNA polymerase subunits. The B subunit of the DNA polymerase alpha plays an essential role at the initial stage of DNA replication in S. cerevisiae and is phosphorylated in a cell cycle-dependent manner. DNA polymerase epsilon is essential for cell viability and chromosomal DNA replication in budding ye…
MMETSP0327-20121206|10717_1	334	Acetylglutamate kinase	Predicted protein	Phaeodactylum tricornutum (strain CCAP 1055/1)	2.7.2.8	Acetylglutamate kinase.	Amino-acid biosynthesis	L-arginine biosynthesis	N(2)-acetyl-L-ornithine from L-glutamate: step 2/4	GO:0006526]---[GO:0006561	arginine biosynthetic process]---[proline biosynthetic process	GO:0003991]---[GO:0004349	acetylglutamate kinase activity]---[glutamate 5-kinase activity	GO:0005737	cytoplasm	PLN02512]---[PRK00942]---[cd04250]---[cd04238]---[COG0548]---[TIGR00761]---[CHL00202]---[PRK14058]---[cd04251]---[pfam00696]---[cd04249]---[cd02115]---[cd04237]---[PRK05279]---[cd04252]---[TIGR01890]---[PRK04531]---[PLN02825]---[cd04241	PLN02512 PLN02512 acetylglutamate kinase.]---[PRK00942 PRK00942 acetylglutamate kinase Provisional.]---[cd04250 AAK_NAGK-C AAK_NAGK-C N-Acetyl-L-glutamate kinase - cyclic (NAGK-C) catalyzes the phosphorylation of the gamma-COOH group of N-acetyl-L-glutamate (NAG) by ATP in the second step of arginine biosynthesis found in some bacteria and photosynthetic organisms using the non-acetylated cyclic …
MMETSP0327-20121206|10718_1	705	Glycoprotein endo-alpha-1 2-mannosidase	Uncharacterized protein (Fragment)	Thalassiosira oceanica	3.2.1.130	Glycoprotein endo-alpha-1 2-mannosidase.	0	0	0	0	0	0	0	0	0	cd11578]---[cd11574]---[cd11573]---[cd11575]---[pfam14307]---[cd11579	'cd11578 GH99_GH71_like_1 Uncharacterized glycoside hydrolase family 99-like domain. This family of putative glycoside hydrolases resembles glycosyl hydrolase families 71 and 99 (following the CAZY nomenclature) and may share a similar catalytic site and mechanism.]---[cd11574 GH99 Glycoside hydrolase family 99 an endo-alpha-1 2-mannosidase. This family of glycoside hydrolases 99 (following the C…
MMETSP0327-20121206|10719_1	285	0	Predicted protein	Phaeodactylum tricornutum (strain CCAP 1055/1)	0	0	0	0	0	0	0	0	0	0	0	0	0
MMETSP0327-20121206|1072_1	726	0	0	0	0	0	0	0	0	0	0	0	0	0	0	0	0
MMETSP0327-20121206|10721_1	576	SH3 domain-containing YSC84-like protein 1	Predicted protein	Phaeodactylum tricornutum (strain CCAP 1055/1)	0	0	0	0	0	0	0	GO:0046872	metal ion binding	0	0	cd11526]---[cd11525]---[cd11524]---[COG2930]---[pfam04366]---[pfam01363]---[smart00064]---[cd00065	cd11526 SYLF_FYVE The SYLF domain (also called DUF500) a novel lipid-binding module of FYVE zinc finger domain containing proteins. This subfamily is composed of uncharacterized proteins from plants and stramenopiles containing a FYVE zinc finger domain followed by a SYLF domain (also called DUF500). The SYLF domain of the related protein SH3YL1 binds phosphoinositides with high affinity while th…
MMETSP0327-20121206|10722_1	665	Beta-adrenergic receptor kinase 2	Predicted protein	Phaeodactylum tricornutum (strain CCAP 1055/1)	2.7.11.15	Beta-adrenergic-receptor kinase.	0	0	0	0	0	GO:0005524]---[GO:0004674	ATP binding]---[protein serine/threonine kinase activity	0	0	cd05123]---[cd05577]---[cd05606]---[cd05580]---[smart00220]---[cd05605]---[cd05633]---[cd05578]---[cd05608]---[cd05632]---[cd05631]---[cd05630]---[pfam00069]---[cd05579]---[cd05583]---[cd05607]---[cd05581]---[cd05570]---[cd05575]---[cd05572	'cd05123 STKc_AGC Catalytic domain of AGC family Protein Serine/Threonine Kinases. Serine/Threonine Kinases (STKs) AGC (Protein Kinases A G and C) family catalytic (c) domain. STKs catalyze the transfer of the gamma-phosphoryl group from ATP to serine/threonine residues on protein substrates. The AGC family is part of a larger superfamily that includes the catalytic domains of other protein STKs …
MMETSP0327-20121206|10723_1	462	Eukaryotic peptide chain release factor subunit 1	Predicted protein	Phaeodactylum tricornutum (strain CCAP 1055/1)	0	0	0	0	0	0	0	GO:0016149	translation release factor activity	codon specific	GO:0005737	cytoplasm	COG1503]---[TIGR03676]---[PRK04011]---[pfam03464]---[pfam03463]---[pfam03465]---[COG1537	COG1503 eRF1 Peptide chain release factor 1 (eRF1) Translation ribosomal structure and biogenesis .]---[TIGR03676 aRF1/eRF1 peptide chain release factor 1 archaeal and eukaryotic forms. Directs the termination of nascent peptide synthesis (translation) in response to the termination codons UAA UAG and UGA. This model identifies both archaeal (aRF1) and eukaryotic (eRF1) of the protein. Also known…
MMETSP0327-20121206|10724_1	716	tRNA uridine 5-carboxymethylaminomethyl modification enzyme MnmG	Predicted protein	Phaeodactylum tricornutum (strain CCAP 1055/1)	0	0	0	0	0	GO:0002098	tRNA wobble uridine modification	GO:0050660	flavin adenine dinucleotide binding	0	0	PRK05192]---[COG0445]---[TIGR00136]---[pfam01134]---[pfam13932]---[PRK05335	PRK05192 PRK05192 tRNA uridine 5-carboxymethylaminomethyl modification enzyme GidA Validated.]---[COG0445 GidA Flavin-dependent tRNA uridine 5-carboxymethylaminomethyl modification enzyme GidA Cell cycle control cell division chromosome partitioning .]---[TIGR00136 gidA glucose-inhibited division protein A. GidA the longer of two forms of GidA-related proteins appears to be present in all complet…
MMETSP0327-20121206|10725_1	789	Endoplasmin homolog	Predicted protein (Fragment)	Phaeodactylum tricornutum (strain CCAP 1055/1)	0	0	0	0	0	GO:0006457]---[GO:0006950	protein folding]---[response to stress	GO:0005524	ATP binding	0	0	PRK05218]---[COG0326]---[PTZ00272]---[PTZ00130]---[pfam00183]---[PRK14083]---[cd00075]---[pfam13589]---[smart00387	PRK05218 PRK05218 heat shock protein 90 Provisional.]---[COG0326 HtpG Molecular chaperone HSP90 family Posttranslational modification protein turnover chaperones .]---[PTZ00272 PTZ00272 heat shock protein 83 kDa (Hsp83) Provisional.]---[PTZ00130 PTZ00130 heat shock protein 90 Provisional.]---[pfam00183 HSP90 Hsp90 protein. ]---[PRK14083 PRK14083 HSP90 family protein Provisional.]---[cd00075 HATPa…
MMETSP0327-20121206|10726_1	573	'Transcription factor TFIIIB component B'''''	Predicted protein	Phaeodactylum tricornutum (strain CCAP 1055/1)	0	0	0	0	0	0	0	GO:0003682]---[GO:0003677	chromatin binding]---[DNA binding	0	0	COG5118	COG5118 BDP1 Transcription initiation factor TFIIIB Bdp1 subunit Transcription .
MMETSP0327-20121206|10727_1	1058	AdoMet-dependent rRNA methyltransferase spb1	Putative uncharacterized protein	Ectocarpus siliculosus	0	0	0	0	0	GO:0001510]---[GO:0006364	RNA methylation]---[rRNA processing	GO:0008168	methyltransferase activity	GO:0005634	nucleus	COG0293]---[pfam01728]---[TIGR00438]---[PRK11188]---[pfam11861]---[pfam07780	'COG0293 FtsJ 23S rRNA methylase Translation ribosomal structure and biogenesis .]---[pfam01728 FtsJ FtsJ-like methyltransferase. This family consists of FtsJ from various bacterial and archaeal sources FtsJ is a methyltransferase but actually has no effect on cell division. FtsJ''s substrate is the 23S rRNA. The 1.5 A crystal structure of FtsJ in complex with its cofactor S-adenosylmethionine re…
MMETSP0327-20121206|10728_1	839	0	0	0	0	0	0	0	0	0	0	0	0	0	0	0	0
MMETSP0327-20121206|10729_1	599	Glycoprotein endo-alpha-1 2-mannosidase	Uncharacterized protein (Fragment)	Thalassiosira oceanica	3.2.1.130	Glycoprotein endo-alpha-1 2-mannosidase.	0	0	0	0	0	0	0	0	0	cd11578]---[cd11574]---[cd11573]---[cd11575]---[cd11579	'cd11578 GH99_GH71_like_1 Uncharacterized glycoside hydrolase family 99-like domain. This family of putative glycoside hydrolases resembles glycosyl hydrolase families 71 and 99 (following the CAZY nomenclature) and may share a similar catalytic site and mechanism.]---[cd11574 GH99 Glycoside hydrolase family 99 an endo-alpha-1 2-mannosidase. This family of glycoside hydrolases 99 (following the C…
MMETSP0327-20121206|1073_1	305	0	0	0	0	0	0	0	0	0	0	0	0	0	0	COG1520]---[pfam13360	COG1520 COG1520 FOG WD40-like repeat Function unknown .]---[pfam13360 PQQ_2 PQQ-like domain. This domain contains several repeats of the PQQ repeat.
MMETSP0327-20121206|10730_1	588	0	Predicted protein	Phaeodactylum tricornutum (strain CCAP 1055/1)	0	0	0	0	0	0	0	0	0	0	0	0	0
MMETSP0327-20121206|10731_1	200	Trafficking protein particle complex subunit 6B	Predicted protein	Phaeodactylum tricornutum (strain CCAP 1055/1)	0	0	0	0	0	0	0	0	0	0	0	pfam04051	pfam04051 TRAPP Transport protein particle (TRAPP) component. TRAPP plays a key role in the targeting and/or fusion of ER-to-Golgi transport vesicles with their acceptor compartment. TRAPP is a large multimeric protein that contains at least 10 subunits. This family contains many TRAPP family proteins. The Bet3 subunit is one of the better characterized TRAPP proteins and has a dimeric structure …
MMETSP0327-20121206|10733_1	273	0	0	0	0	0	0	0	0	0	0	0	0	0	0	0	0
MMETSP0327-20121206|10734_1	400	Oxidation resistance protein 1	Predicted protein	Phaeodactylum tricornutum (strain CCAP 1055/1)	0	0	0	0	0	0	0	0	0	0	0	smart00584]---[pfam07534]---[COG5142	smart00584 TLDc domain in TBC and LysM domain containing proteins. ]---[pfam07534 TLD TLD. This domain is predicted to be an enzyme and is often found associated with pfam01476.]---[COG5142 OXR1 Oxidation resistance protein DNA replication recombination and repair .
MMETSP0327-20121206|10735_1	297	'5''-AMP-activated protein kinase subunit beta-2'	Predicted protein	Phaeodactylum tricornutum (strain CCAP 1055/1)	0	0	0	0	0	0	0	0	0	0	0	cd02859]---[pfam04739]---[smart01010	'cd02859 E_set_AMPKbeta_like_N N-terminal Early set domain a glycogen binding domain associated with the catalytic domain of AMP-activated protein kinase beta subunit. E or early set domains are associated with the catalytic domain of AMP-activated protein kinase beta subunit glycogen binding domain at the N-terminal end. AMPK is a metabolic stress sensing protein that senses AMP/ATP and has rece…
MMETSP0327-20121206|10736_1	220	0	Predicted protein	Thalassiosira pseudonana	0	0	0	0	0	0	0	0	0	0	0	0	0
MMETSP0327-20121206|10737_1	148	Monothiol glutaredoxin-S15 mitochondrial	Glutaredoxin	Phaeodactylum tricornutum (strain CCAP 1055/1)	0	0	0	0	0	GO:0045454	cell redox homeostasis	GO:0009055]---[GO:0015035	electron carrier activity]---[protein disulfide oxidoreductase activity	0	0	TIGR00365]---[cd03028]---[COG0278]---[PRK10824]---[PTZ00062]---[cd02066]---[pfam00462]---[cd03419]---[cd03031]---[TIGR02181]---[TIGR02180]---[COG0695]---[cd03418]---[cd03029]---[TIGR02190]---[cd03027	TIGR00365 TIGR00365 monothiol glutaredoxin Grx4 family. The gene for the member of this glutaredoxin family in E. coli originally designated ydhD is now designated grxD. Its protein Grx4 is a monothiol glutaredoxin similar to Grx5 of yeast which is involved in iron-sulfur cluster formation Energy metabolism Electron transport .]---[cd03028 GRX_PICOT_like Glutaredoxin (GRX) family PKC-interacting …
MMETSP0327-20121206|10738_1	415	0	0	0	0	0	0	0	0	0	0	0	0	0	0	0	0
MMETSP0327-20121206|10739_1	397	Tubulin-folding cofactor B	Uncharacterized protein	Thalassiosira oceanica	0	0	0	0	0	0	0	0	0	0	0	pfam01302]---[smart01052	pfam01302 CAP_GLY CAP-Gly domain. Cytoskeleton-associated proteins (CAPs) are involved in the organisation of microtubules and transportation of vesicles and organelles along the cytoskeletal network. A conserved motif CAP-Gly has been identified in a number of CAPs including CLIP-170 and dynactins. The crystal structure of Caenorhabditis elegans F53F4.3 protein CAP-Gly domain was recently solved…
MMETSP0327-20121206|1074_1	496	0	Predicted protein	Phaeodactylum tricornutum (strain CCAP 1055/1)	0	0	0	0	0	0	0	0	0	0	0	0	0
MMETSP0327-20121206|10740_1	419	0	Predicted protein	Phaeodactylum tricornutum (strain CCAP 1055/1)	0	0	0	0	0	0	0	0	0	0	0	0	0
MMETSP0327-20121206|10741_1	73	Small nuclear ribonucleoprotein Sm D3	Uncharacterized protein	Thalassiosira oceanica	0	0	0	0	0	0	0	0	0	0	0	cd01721]---[cd01723]---[cd01733	'cd01721 Sm_D3 Sm protein D3. The eukaryotic Sm proteins (B/B'' D1 D2 D3 E F and G) assemble into a hetero-heptameric ring around the Sm site of the 2 2 7-trimethyl guanosine (m3G) capped U1 U2 U4 and U5 snRNAs (Sm snRNAs) forming the core of the snRNP particle. The snRNP particle in turn assembles with other components onto the pre-mRNA to form the spliceosome which is responsible for the excisi…
MMETSP0327-20121206|10742_1	538	Dual specificity protein kinase splB	Predicted protein	Phaeodactylum tricornutum (strain CCAP 1055/1)	2.7.10.2	Non-specific protein-tyrosine kinase.	0	0	0	0	0	GO:0005524]---[GO:0004672	ATP binding]---[protein kinase activity	0	0	cd00180]---[smart00220]---[pfam00069]---[cd06606]---[smart00219]---[cd05122]---[pfam07714]---[cd08217]---[cd00192]---[COG0515]---[cd05579]---[cd08215]---[cd05070]---[cd05067]---[cd05082]---[cd05041]---[cd05073]---[cd05069]---[cd05085]---[cd05071	'cd00180 PKc Catalytic domain of Protein Kinases. Protein Kinases (PKs) catalytic (c) domain. PKs catalyze the transfer of the gamma-phosphoryl group from ATP to serine/threonine or tyrosine residues on protein substrates. The PK family is part of a larger superfamily that includes the catalytic domains of RIO kinases aminoglycoside phosphotransferase choline kinase phosphoinositide 3-kinase (PI3…
MMETSP0327-20121206|10743_1	470	0	Predicted protein	Phaeodactylum tricornutum (strain CCAP 1055/1)	0	0	0	0	0	0	0	GO:0003723	RNA binding	0	0	smart00316]---[cd00164]---[cd05685]---[COG2183]---[pfam00575]---[cd04472]---[PRK11824]---[cd05706]---[COG0539]---[COG0539]---[COG0539]---[PRK06299]---[COG1185]---[TIGR03591]---[PRK00087]---[PRK00087]---[cd05708]---[cd05692]---[cd05688]---[PRK07899]---[PRK06676]---[PRK06676]---[cd05691]---[PRK07400	'smart00316 S1 Ribosomal protein S1-like RNA-binding domain. ]---[cd00164 S1_like S1_like Ribosomal protein S1-like RNA-binding domain. Found in a wide variety of RNA-associated proteins. Originally identified in S1 ribosomal protein. This superfamily also contains the Cold Shock Domain (CSD) which is a homolog of the S1 domain. Both domains are members of the Oligonucleotide/oligosaccharide Bind…
MMETSP0327-20121206|10744_1	135	Calmodulin-like protein 5	Uncharacterized protein	Oxytricha trifallax	0	0	0	0	0	0	0	GO:0005509	calcium ion binding	0	0	0	0
MMETSP0327-20121206|10745_1	267	0	Predicted protein	Thalassiosira pseudonana	0	0	0	0	0	0	0	0	0	0	0	0	0
MMETSP0327-20121206|10746_1	328	Aurora kinase A-B	Predicted protein	Phaeodactylum tricornutum (strain CCAP 1055/1)	2.7.11.1	Non-specific serine/threonine protein kinase.	0	0	0	0	0	GO:0005524]---[GO:0004674	ATP binding]---[protein serine/threonine kinase activity	0	0	smart00220]---[cd05123]---[cd05580]---[pfam00069]---[cd05581]---[cd05579]---[cd05573]---[PTZ00263]---[cd05572]---[cd00180]---[cd06606]---[cd05122]---[cd05578]---[cd05612]---[cd05611]---[cd06623]---[cd06627]---[cd05596]---[cd05600]---[cd08215	smart00220 S_TKc Serine/Threonine protein kinases catalytic domain. Phosphotransferases. Serine or threonine-specific kinase subfamily.]---[cd05123 STKc_AGC Catalytic domain of AGC family Protein Serine/Threonine Kinases. Serine/Threonine Kinases (STKs) AGC (Protein Kinases A G and C) family catalytic (c) domain. STKs catalyze the transfer of the gamma-phosphoryl group from ATP to serine/threonin…
MMETSP0327-20121206|10747_1	369	0	Predicted protein	Phaeodactylum tricornutum (strain CCAP 1055/1)	0	0	0	0	0	0	0	0	0	0	0	0	0
MMETSP0327-20121206|10748_1	422	Histone deacetylase 1	Histone deacetylase	Phaeodactylum tricornutum (strain CCAP 1055/1)	3.5.1.98	Histone deacetylase.	0	0	0	GO:0070932]---[GO:0070933]---[GO:0006355]---[GO:0006351	histone H3 deacetylation]---[histone H4 deacetylation]---[regulation of transcription	DNA-dependent]---[transcription	DNA-dependent	GO:0032041]---[GO:0046969]---[GO:0046970	NAD-dependent histone deacetylase activity (H3-K14 specific)]---[NAD-dependent histone deacetylase activity (H3-K9 specific)]---[NAD-dependent histone deacetylase activity (H4-K16 specific)	GO:0005634	nucleus	cd09991]---[cd10004]---[cd10005]---[cd10010]---[PTZ00063]---[cd10011]---[cd11598]---[cd10000]---[COG0123]---[pfam00850]---[cd09994]---[PTZ00346]---[cd09301]---[cd11680]---[cd09992]---[cd09993]---[cd10001]---[cd09996]---[cd10002]---[cd10003	cd09991 HDAC_classI Class I histone deacetylases. Class I histone deacetylases (HDACs) are Zn-dependent enzymes that catalyze hydrolysis of N(6)-acetyl-lysine residues in histone amino termini to yield a deacetylated histone (EC 3.5.1.98). Enzymes belonging to this group participate in regulation of a number of processes through protein (mostly different histones) modification (deacetylation). Cl…
MMETSP0327-20121206|10749_1	492	0	0	0	0	0	0	0	0	0	0	0	0	0	0	0	0
MMETSP0327-20121206|1075_1	367	0	Predicted protein	Phaeodactylum tricornutum (strain CCAP 1055/1)	0	0	0	0	0	0	0	0	0	0	0	0	0
MMETSP0327-20121206|10750_1	411	Methionine synthase	Uncharacterized protein (Fragment)	Thalassiosira oceanica	2.1.1.13	Methionine synthase.	Amino-acid biosynthesis	L-methionine biosynthesis via de novo pathway	L-methionine from L-homocysteine (MetH route): step 1/1	GO:0042558	pteridine-containing compound metabolic process	GO:0008898	homocysteine S-methyltransferase activity	0	0	PRK09490]---[TIGR02082]---[COG0646]---[pfam02574]---[PRK08645]---[PRK07534]---[COG2040	PRK09490 metH B12-dependent methionine synthase Provisional.]---[TIGR02082 metH 5-methyltetrahydrofolate--homocysteine methyltransferase. This family represents 5-methyltetrahydrofolate--homocysteine methyltransferase (EC 2.1.1.13) one of at least three different enzymes able to convert homocysteine to methionine by transferring a methyl group on to the sulfur atom. It is also called the vitamin …
MMETSP0327-20121206|10751_1	459	Glucosidase 2 subunit beta	Alpha glucosidase II	Phaeodactylum tricornutum (strain CCAP 1055/1)	0	0	Glycan metabolism	N-glycan metabolism	0	GO:0006491	N-glycan processing	0	0	0	0	pfam13015]---[pfam07915	pfam13015 PRKCSH_1 Glucosidase II beta subunit-like protein. The sequences found in this family are similar to a region found in the beta-subunit of glucosidase II which is also known as protein kinase C substrate 80K-H (PRKCSH). The enzyme catalyzes the sequential removal of two alpha-1 3-linked glucose residues in the second step of N-linked oligosaccharide processing. The beta subunit is requi…
MMETSP0327-20121206|10752_1	484	0	0	0	0	0	0	0	0	0	0	0	0	0	0	0	0
MMETSP0327-20121206|10753_1	807	Serine/threonine-protein kinase AtPK2/AtPK19	Predicted protein (Fragment)	Phaeodactylum tricornutum (strain CCAP 1055/1)	2.7.11.1	Non-specific serine/threonine protein kinase.	0	0	0	0	0	GO:0005524]---[GO:0004674	ATP binding]---[protein serine/threonine kinase activity	0	0	cd05123]---[cd05580]---[smart00220]---[cd05575]---[cd05582]---[cd05570]---[cd05584]---[cd05579]---[cd05573]---[cd05581]---[cd05603]---[cd05572]---[cd05583]---[cd05585]---[cd05578]---[pfam00069]---[cd05612]---[cd05586]---[cd05604]---[PTZ00263	cd05123 STKc_AGC Catalytic domain of AGC family Protein Serine/Threonine Kinases. Serine/Threonine Kinases (STKs) AGC (Protein Kinases A G and C) family catalytic (c) domain. STKs catalyze the transfer of the gamma-phosphoryl group from ATP to serine/threonine residues on protein substrates. The AGC family is part of a larger superfamily that includes the catalytic domains of other protein STKs p…
MMETSP0327-20121206|10754_1	229	0	Uncharacterized protein	Amphimedon queenslandica	0	0	0	0	0	0	0	0	0	0	0	cd09487]---[pfam00536]---[smart00454]---[cd09534]---[cd09533]---[cd09508]---[pfam07647	cd09487 SAM_superfamily SAM (Sterile alpha motif ). SAM (Sterile Alpha Motif) domain is a module consisting of approximately 70 amino acids. This domain is found in the Fungi/Metazoa group and in a restricted number of bacteria. Proteins with SAM domains are represented by a wide variety of domain architectures and have different intracellular localization including nucleus cytoplasm and membrane…
MMETSP0327-20121206|10756_1	545	Uncharacterized Nudix hydrolase YPO2781/y1614/YP_2383	Putative uncharacterized protein	Thalassiosira pseudonana	0	0	0	0	0	0	0	GO:0016787	hydrolase activity	0	0	PRK15393]---[cd04697]---[TIGR01993]---[pfam13419]---[COG1011]---[cd04692]---[TIGR01509]---[cd04693]---[pfam00702]---[cd02883]---[cd04699	'PRK15393 PRK15393 NUDIX hydrolase YfcD Provisional.]---[cd04697 Nudix_Hydrolase_38 Members of the Nudix hydrolase superfamily catalyze the hydrolysis of NUcleoside DIphosphates linked to other moieties X. Enzymes belonging to this superfamily require a divalent cation such as Mg2 or Mn2 for their activity and contain a highly conserved 23-residue nudix motif (GX5EX7REUXEEXGU where U I L or V) wh…
MMETSP0327-20121206|10757_1	495	0	Predicted protein	Phaeodactylum tricornutum (strain CCAP 1055/1)	0	0	0	0	0	GO:0000042	protein targeting to Golgi	0	0	0	0	0	0
MMETSP0327-20121206|10758_1	587	Bifunctional ATP-dependent dihydroxyacetone kinase/FAD-AMP lyase (cyclizing)	2-phosphoglycerate dehydratase (Fragment)	Phaeodactylum tricornutum (strain CCAP 1055/1)	2.7.1.28]---[2.7.1.29]---[4.6.1.15	Triokinase.]---[Glycerone kinase.]---[FAD-AMP lyase (cyclizing).	0	0	0	GO:0006071	glycerol metabolic process	GO:0004371]---[GO:0004634	glycerone kinase activity]---[phosphopyruvate hydratase activity	0	0	TIGR02361]---[PRK14479]---[PTZ00375]---[PRK14481]---[TIGR02363]---[pfam02733]---[PRK11468]---[COG2376]---[COG2376]---[PRK14483]---[TIGR02362]---[pfam02734]---[TIGR02365]---[PRK10005	TIGR02361 dak_ATP dihydroxyacetone kinase ATP-dependent. This family consists of examples of the form of dihydroxyacetone kinase (also called glycerone kinase) that uses ATP (2.7.1.29) as the phosphate donor rather than a phosphoprotein as in E. coli. This form is composed of a single chain with separable domains homologous to the K and L subunits of the E. coli enzyme and is found in yeasts and …
MMETSP0327-20121206|1076_1	1340	0	Predicted protein	Phaeodactylum tricornutum (strain CCAP 1055/1)	0	0	0	0	0	0	0	0	0	0	0	0	0
MMETSP0327-20121206|10760_1	246	0	Predicted protein	Phaeodactylum tricornutum (strain CCAP 1055/1)	0	0	0	0	0	0	0	0	0	0	0	0	0
MMETSP0327-20121206|10761_1	337	4-hydroxy-tetrahydrodipicolinate reductase 1 chloroplastic	Uncharacterized protein	Thalassiosira oceanica	1.17.1.8	4-hydroxy-tetrahydrodipicolinate reductase.	Amino-acid biosynthesis	L-lysine biosynthesis via DAP pathway	(S)-tetrahydrodipicolinate from L-aspartate: step 4/4	GO:0009089	lysine biosynthetic process via diaminopimelate	GO:0008839]---[GO:0070402	dihydrodipicolinate reductase activity]---[NADPH binding	GO:0009507	chloroplast	PLN02775]---[TIGR02130]---[TIGR00036]---[COG0289]---[PRK00048]---[pfam01113	PLN02775 PLN02775 Probable dihydrodipicolinate reductase.]---[TIGR02130 dapB_plant dihydrodipicolinate reductase. This narrow family includes genes from Arabidopsis and Fibrobacter succinogenes (which probably recieved the gene from a plant via lateral gene transfer). The sequences are distantly related to the dihydrodipicolinate reductases from archaea. In Fibrobacter this gene is the only candi…
MMETSP0327-20121206|10762_1	671	Sec1 family domain-containing protein 1	Predicted protein	Phaeodactylum tricornutum (strain CCAP 1055/1)	0	0	0	0	0	GO:0006904	vesicle docking involved in exocytosis	0	0	0	0	pfam00995]---[COG5158	pfam00995 Sec1 Sec1 family. ]---[COG5158 SEC1 Proteins involved in synaptic transmission and general secretion Sec1 family Intracellular trafficking and secretion .
MMETSP0327-20121206|10763_1	336	0	0	0	0	0	0	0	0	0	0	0	0	0	0	0	0
MMETSP0327-20121206|10764_1	504	0	0	0	0	0	0	0	0	0	0	0	0	0	0	0	0
MMETSP0327-20121206|10765_1	224	Mitotic spindle assembly checkpoint protein MAD2A	Predicted protein	Thalassiosira pseudonana	0	0	0	0	0	GO:0007094	mitotic cell cycle spindle assembly checkpoint	0	0	0	0	pfam02301	pfam02301 HORMA HORMA domain. The HORMA (for Hop1p Rev7p and MAD2) domain has been suggested to recognise chromatin states that result from DNA adducts double stranded breaks or non-attachment to the spindle and acts as an adaptor that recruits other proteins. MAD2 is a spindle checkpoint protein which prevents progression of the cell cycle upon detection of a defect in mitotic spindle integrity.
MMETSP0327-20121206|10766_1	466	0	Predicted protein	Thalassiosira pseudonana	0	0	0	0	0	0	0	GO:0016706	oxidoreductase activity	acting on paired donors	with incorporation or reduction of molecular oxygen	2-oxoglutarate as one donor	and incorporation of one atom each of oxygen into both donors	0	0	pfam13532]---[COG3145]---[TIGR00257]---[pfam01205	pfam13532 2OG-FeII_Oxy_2 2OG-Fe(II) oxygenase superfamily. ]---[COG3145 AlkB Alkylated DNA repair protein DNA replication recombination and repair .]---[TIGR00257 IMPACT_YIGZ uncharacterized protein YigZ family. This uncharacterized protein family includes YigZ which has been crystallized from E. coli. YigZ is homologous to the protein product of the mouse IMPACT gene. Crystallography shows a two…
MMETSP0327-20121206|10767_1	269	0	Predicted protein	Phaeodactylum tricornutum (strain CCAP 1055/1)	0	0	0	0	0	0	0	0	0	0	0	0	0
MMETSP0327-20121206|10768_1	235	0	Uncharacterized protein	Guillardia theta CCMP2712	0	0	0	0	0	0	0	0	0	0	0	pfam13474	pfam13474 SnoaL_3 SnoaL-like domain. This family contains a large number of proteins that share the SnoaL fold.
MMETSP0327-20121206|10769_1	330	0	0	0	0	0	0	0	0	0	0	0	0	0	0	0	0
MMETSP0327-20121206|1077_1	493	0	Predicted protein	Thalassiosira pseudonana	0	0	0	0	0	0	0	0	0	0	0	0	0
MMETSP0327-20121206|10770_1	219	0	0	0	0	0	0	0	0	0	0	0	0	0	0	0	0
MMETSP0327-20121206|10771_1	602	Skp1-protein -hydroxyproline N-acetylglucosaminyltransferase	Predicted protein	Phaeodactylum tricornutum (strain CCAP 1055/1)	2.4.1.229	Skp1-protein -hydroxyproline N-acetylglucosaminyltransferase.	Protein modification	protein glycosylation	0	0	0	0	0	0	0	pfam11397	pfam11397 GlcNAc Glycosyltransferase (GlcNAc). GlcNAc is an enzyme that carries out the first glycosylation step of hydroxylated Skp1 a ubiquitous eukaryotic protein in the cytoplasm.
MMETSP0327-20121206|10772_1	352	DnaJ homolog subfamily B member 6-A	Uncharacterized protein	Emiliania huxleyi CCMP1516	0	0	0	0	0	0	0	0	0	0	0	COG0484]---[PRK10767]---[TIGR02349]---[pfam00226]---[PRK14284]---[PRK14294]---[PRK14277]---[PRK14278]---[cd06257]---[PRK14291]---[PRK14281]---[smart00271]---[PRK14297]---[PRK14292]---[PRK14301]---[PRK14279]---[PRK14289]---[PRK14295]---[PRK14282]---[PRK14298	COG0484 DnaJ DnaJ-class molecular chaperone with C-terminal Zn finger domain Posttranslational modification protein turnover chaperones .]---[PRK10767 PRK10767 chaperone protein DnaJ Provisional.]---[TIGR02349 DnaJ_bact chaperone protein DnaJ. This model represents bacterial forms of DnaJ part of the DnaK-DnaJ-GrpE chaperone system. The three components typically are encoded by consecutive genes.…
MMETSP0327-20121206|10773_1	265	Cysteine dioxygenase type 1	Uncharacterized protein	Pythium ultimum	1.13.11.20	Cysteine dioxygenase.	Organosulfur biosynthesis	taurine biosynthesis	hypotaurine from L-cysteine: step 1/2	GO:0046439	L-cysteine metabolic process	GO:0017172]---[GO:0005506	cysteine dioxygenase activity]---[iron ion binding	0	0	pfam05995	pfam05995 CDO_I Cysteine dioxygenase type I. Cysteine dioxygenase type I (EC 1.13.11.20) converts cysteine to cysteinesulphinic acid and is the rate-limiting step in sulphate production.
MMETSP0327-20121206|10774_1	625	Exosome complex component RRP45	Predicted protein (Fragment)	Phaeodactylum tricornutum (strain CCAP 1055/1)	0	0	0	0	0	0	0	0	0	0	0	cd11368]---[COG2123]---[cd11369]---[PRK04282]---[cd11358]---[cd11365]---[cd11367]---[pfam01138	'cd11368 RNase_PH_RRP45 RRP45 subunit of eukaryotic exosome. The RRP45 subunit of eukaryotic exosome is a member of the RNase_PH family named after the bacterial Ribonuclease PH a 3''-5'' exoribonuclease. Structurally all members of this family form hexameric rings (trimers of Rrp41-Rrp45 Rrp46-Rrp43 and Mtr3-Rrp42 dimers). The eukaryotic exosome core is composed of six individually encoded RNase…
MMETSP0327-20121206|10775_1	855	0	Predicted protein	Phaeodactylum tricornutum (strain CCAP 1055/1)	0	0	0	0	0	0	0	0	0	0	0	0	0
MMETSP0327-20121206|10776_1	524	EH domain-containing protein 4	Predicted protein	Thalassiosira pseudonana	0	0	0	0	0	GO:0006184	GTP catabolic process	GO:0005525]---[GO:0003924	GTP binding]---[GTPase activity	0	0	cd09913]---[pfam00350]---[cd00882	cd09913 EHD Eps15 homology domain (EHD) C-terminal domain. Dynamin-like C-terminal Eps15 homology domain (EHD) proteins regulate endocytic events they have been linked to a number of Rab proteins through their association with mutual effectors suggesting a coordinate role in endocytic regulation. Eukaryotic EHDs comprise four members (EHD1-4) in mammals and single members in Caenorhabditis elegan…
MMETSP0327-20121206|10777_1	454	Aminoacylase-1	Predicted protein (Fragment)	Phaeodactylum tricornutum (strain CCAP 1055/1)	3.5.1.14	Aminoacylase.	0	0	0	GO:0006520	cellular amino acid metabolic process	GO:0004046	aminoacylase activity	GO:0005737	cytoplasm	cd05646]---[TIGR01880]---[cd05675]---[cd08659]---[COG0624]---[pfam01546]---[PRK08262]---[cd05674]---[PRK08651]---[TIGR01910]---[cd08011]---[PRK07906]---[PRK09133]---[cd03895]---[cd03873]---[cd03873]---[cd03894]---[PRK13013]---[cd05652]---[cd05680]---[PRK06446	cd05646 M20_AcylaseI_like M20 Aminoacylase-I like subfamily. Peptidase M20 family Aminoacylase-I like (AcyI-like Acylase I N-acyl-L-amino-acid amidohydrolase EC 3.5.1.14) subfamily. Acylase I is involved in the hydrolysis of N-acylated or N-acetylated amino acids (except L-aspartate) and is considered as a potential target of antimicrobial agents. Porcine AcyI is also shown to deacetylate certain…
MMETSP0327-20121206|10778_1	213	Elongation factor 1-gamma	Predicted protein	Phaeodactylum tricornutum (strain CCAP 1055/1)	0	0	0	0	0	0	0	GO:0003746	translation elongation factor activity	GO:0005853	eukaryotic translation elongation factor 1 complex	cd03181]---[COG0625]---[cd10294]---[cd03044]---[cd00570]---[pfam13409]---[cd00299	'cd03181 GST_C_EF1Bgamma_like Glutathione S-transferase C-terminal-like alpha helical domain of the Gamma subunit of Elongation Factor 1B and similar proteins. Glutathione S-transferase (GST) C-terminal domain family Gamma subunit of Elongation Factor 1B (EF1Bgamma) subfamily EF1Bgamma is part of the eukaryotic translation elongation factor-1 (EF1) complex which plays a central role in the elonga…
MMETSP0327-20121206|10779_1	951	Cell surface glycoprotein 1	Predicted protein	Phaeodactylum tricornutum (strain CCAP 1055/1)	0	0	0	0	0	0	0	0	0	0	0	0	0
MMETSP0327-20121206|1078_1	1373	Abnormal spindle-like microcephaly-associated protein homolog (Fragment)	Predicted protein	Phaeodactylum tricornutum (strain CCAP 1055/1)	0	0	0	0	0	0	0	0	0	0	0	0	0
MMETSP0327-20121206|10780_1	415	0	Neurofilament protein	Bacillus thuringiensis MC28	0	0	0	0	0	0	0	0	0	0	0	0	0
MMETSP0327-20121206|10781_1	338	0	Putative uncharacterized protein	Aureococcus anophagefferens	0	0	0	0	0	0	0	GO:0008146	sulfotransferase activity	GO:0016021	integral to membrane	0	0
MMETSP0327-20121206|10782_1	426	Geranylgeranyl transferase type-2 subunit alpha	Predicted protein	Phaeodactylum tricornutum (strain CCAP 1055/1)	2.5.1.60	Protein geranylgeranyltransferase type II.	0	0	0	GO:0018342	protein prenylation	GO:0008318	protein prenyltransferase activity	0	0	COG5536]---[PLN02789]---[PLN02789	COG5536 BET4 Protein prenyltransferase alpha subunit Posttranslational modification protein turnover chaperones .]---[PLN02789 PLN02789 farnesyltranstransferase.
MMETSP0327-20121206|10783_1	691	Putative phosphoenolpyruvate synthase	Uncharacterized protein	Massilia timonae CCUG 45783	0	0	0	0	0	0	0	GO:0005524]---[GO:0016301	ATP binding]---[kinase activity	0	0	PRK06241]---[PRK08296]---[pfam00391]---[PRK05865]---[TIGR01418]---[TIGR01418]---[PRK06464]---[PRK06464]---[pfam01326]---[COG3848]---[COG0574]---[COG0574]---[PRK06354]---[COG1080]---[PRK05878]---[TIGR01417]---[TIGR01828	PRK06241 PRK06241 phosphoenolpyruvate synthase Validated.]---[PRK08296 PRK08296 hypothetical protein Provisional.]---[pfam00391 PEP-utilizers PEP-utilising enzyme mobile domain. This domain is a swivelling beta/beta/alpha domain which is thought to be mobile in all proteins known to contain it.]---[PRK05865 PRK05865 hypothetical protein Provisional.]---[TIGR01418 PEP_synth phosphoenolpyruvate syn…
MMETSP0327-20121206|10784_1	283	0	Predicted protein	Phaeodactylum tricornutum (strain CCAP 1055/1)	0	0	0	0	0	0	0	0	0	0	0	0	0
MMETSP0327-20121206|10785_1	657	Sodium- and chloride-dependent GABA transporter 2	Transporter	Phaeodactylum tricornutum (strain CCAP 1055/1)	0	0	0	0	0	0	0	GO:0005328	neurotransmitter:sodium symporter activity	GO:0016021	integral to membrane	cd11554]---[cd10324]---[cd11496]---[cd10334]---[pfam00209]---[cd11500]---[cd11507]---[cd11497]---[cd11506]---[cd10332]---[cd10332]---[cd11511]---[cd11501]---[cd11510]---[cd11556]---[cd11509]---[COG0733]---[cd11508]---[cd11512]---[cd11513]---[cd11517	cd11554 SLC6sbd_u2 uncharacterized eukaryotic solute carrier 6 subfamily solute-binding domain. SLC6 proteins (also called the sodium- and chloride-dependent neurotransmitter transporter family or Na /Cl--dependent transporter family) include neurotransmitter transporters (NTTs) these are sodium- and chloride-dependent plasma membrane transporters for the monoamine neurotransmitters serotonin (5-…
MMETSP0327-20121206|10786_1	314	Proteasome subunit alpha type-2	Predicted protein (Fragment)	Phaeodactylum tricornutum (strain CCAP 1055/1)	3.4.25.1	Proteasome endopeptidase complex.	0	0	0	GO:0051603	proteolysis involved in cellular protein catabolic process	GO:0004298	threonine-type endopeptidase activity	GO:0005839	proteasome core complex	cd01911]---[cd03750]---[COG0638]---[PRK03996]---[cd03756]---[cd03751]---[cd03753]---[TIGR03633]---[cd03755]---[cd01906]---[pfam00227]---[cd03749]---[cd03752]---[PTZ00246]---[cd03754]---[cd01901	cd01911 proteasome_alpha proteasome alpha subunit. The 20S proteasome multisubunit proteolytic complex is the central enzyme of nonlysosomal protein degradation in both the cytosol and nucleus. It is composed of 28 subunits arranged as four homoheptameric rings that stack on top of one another forming an elongated alpha-beta-beta-alpha cylinder with a central cavity. The proteasome alpha and beta…
MMETSP0327-20121206|10787_1	467	Sterol 3-beta-glucosyltransferase	Predicted protein	Phaeodactylum tricornutum (strain CCAP 1055/1)	2.4.1.173	Sterol 3-beta-glucosyltransferase.	0	0	0	0	0	GO:0005543	phospholipid binding	0	0	cd00821]---[smart00233]---[cd13255]---[cd13298]---[pfam00169]---[cd13215]---[cd13384]---[cd10573]---[cd13263]---[cd13282]---[cd01265]---[cd13296]---[cd13276]---[cd13253	'cd00821 PH Pleckstrin homology (PH) domain. PH domains have diverse functions but in general are involved in targeting proteins to the appropriate cellular location or in the interaction with a binding partner. They share little sequence conservation but all have a common fold which is electrostatically polarized. Less than 10 of PH domains bind phosphoinositide phosphates (PIPs) with high affin…
MMETSP0327-20121206|10788_1	233	0	Predicted protein	Phaeodactylum tricornutum (strain CCAP 1055/1)	0	0	0	0	0	0	0	0	0	0	0	pfam14108	pfam14108 DUF4281 Domain of unknown function (DUF4281). This family of proteins is functionally uncharacterized. This family of proteins is found in bacteria and eukaryotes. Proteins in this family are typically between 147 and 232 amino acids in length. There are two completely conserved residues (W and P) that may be functionally important.
MMETSP0327-20121206|10789_1	445	0	Uncharacterized protein	Thalassiosira oceanica	0	0	0	0	0	0	0	0	0	GO:0016020	membrane	COG0697]---[pfam00892	COG0697 RhaT Permeases of the drug/metabolite transporter (DMT) superfamily Carbohydrate transport and metabolism / Amino acid transport and metabolism / General function prediction only .]---[pfam00892 EamA EamA-like transporter family. This family includes many hypothetical membrane proteins of unknown function. Many of the proteins contain two copies of the aligned region. The family used to b…
MMETSP0327-20121206|1079_1	1021	DEAD-box ATP-dependent RNA helicase ISE2 chloroplastic	Predicted protein	Phaeodactylum tricornutum (strain CCAP 1055/1)	3.6.4.13	RNA helicase.	0	0	0	0	0	GO:0005524]---[GO:0008026]---[GO:0003676	ATP binding]---[ATP-dependent helicase activity]---[nucleic acid binding	0	0	COG4581]---[COG4581]---[COG1204]---[PRK02362]---[PRK01172]---[pfam08148]---[PRK00254]---[smart00490]---[cd00079]---[COG1202]---[pfam00271	COG4581 COG4581 Superfamily II RNA helicase DNA replication recombination and repair .]---[COG1204 COG1204 Superfamily II helicase General function prediction only .]---[PRK02362 PRK02362 ski2-like helicase Provisional.]---[PRK01172 PRK01172 ski2-like helicase Provisional.]---[pfam08148 DSHCT DSHCT (NUC185) domain. This C terminal domain is found in DOB1/SK12/helY-like DEAD box helicases.]---[PRK…
MMETSP0327-20121206|10790_1	360	0	Predicted protein	Thalassiosira pseudonana	0	0	0	0	0	GO:0055085	transmembrane transport	0	0	GO:0016020	membrane	0	0
MMETSP0327-20121206|10791_1	201	Monothiol glutaredoxin-S10	Predicted protein	Thalassiosira pseudonana	0	0	0	0	0	GO:0045454	cell redox homeostasis	GO:0009055]---[GO:0015035	electron carrier activity]---[protein disulfide oxidoreductase activity	0	0	cd03419]---[TIGR02181]---[TIGR02180]---[PRK10638]---[cd03418]---[cd02066]---[COG0695]---[pfam00462]---[cd03029]---[TIGR02189]---[TIGR02190]---[cd02976]---[COG0278]---[PRK11200]---[TIGR02196]---[cd03028	cd03419 GRX_GRXh_1_2_like Glutaredoxin (GRX) family GRX human class 1 and 2 (h_1_2)-like subfamily composed of proteins similar to human GRXs approximately 10 kDa in size and proteins containing a GRX or GRX-like domain. GRX is a glutathione (GSH) dependent reductase catalyzing the disulfide reduction of target proteins such as ribonucleotide reductase. It contains a redox active CXXC motif in a …
MMETSP0327-20121206|10792_1	145	UPF0382 membrane protein C1782.12c	Predicted protein	Phaeodactylum tricornutum (strain CCAP 1055/1)	0	0	0	0	0	0	0	0	0	0	0	COG2363]---[pfam04241]---[PRK10873	COG2363 COG2363 Uncharacterized small membrane protein Function unknown .]---[pfam04241 DUF423 Protein of unknown function (DUF423). This family of proteins with unknown function is a possible integral membrane protein from Caenorhabditis elegans. This family of proteins has GO references indicating the protein is involved in nematode larval development and is a positive regulator of growth rate.…
MMETSP0327-20121206|10793_1	306	Nascent polypeptide-associated complex subunit alpha	Uncharacterized protein	Thalassiosira oceanica	0	0	0	0	0	0	0	0	0	0	0	COG1308]---[PRK06369	COG1308 EGD2 Transcription factor homologous to NACalpha-BTF3 Transcription .]---[PRK06369 nac nascent polypeptide-associated complex protein Reviewed.
MMETSP0327-20121206|10794_1	692	0	0	0	0	0	0	0	0	0	0	0	0	0	0	0	0
MMETSP0327-20121206|10795_1	203	0	0	0	0	0	0	0	0	0	0	0	0	0	0	0	0
MMETSP0327-20121206|10796_1	241	Glutathione reductase	Glutathione reductase	Phaeodactylum tricornutum (strain CCAP 1055/1)	1.8.1.7	Glutathione-disulfide reductase.	0	0	0	GO:0045454]---[GO:0006749	cell redox homeostasis]---[glutathione metabolic process	GO:0050660]---[GO:0004362]---[GO:0050661	flavin adenine dinucleotide binding]---[glutathione-disulfide reductase activity]---[NADP binding	GO:0005737	cytoplasm	PRK06116]---[TIGR01421]---[PTZ00058]---[TIGR01438]---[TIGR01424]---[COG1249]---[PLN02546]---[pfam02852]---[PLN02507]---[PTZ00052]---[TIGR01423]---[TIGR01350]---[PRK06416]---[PRK07846]---[TIGR02053]---[TIGR03452]---[PRK06370]---[PRK06292]---[PRK05976]---[PRK07251	PRK06116 PRK06116 glutathione reductase Validated.]---[TIGR01421 gluta_reduc_1 glutathione-disulfide reductase animal/bacterial. The tripeptide glutathione is an important reductant e.g. for maintaining the cellular thiol/disulfide status and for protecting against reactive oxygen species such as hydrogen peroxide. Glutathione-disulfide reductase regenerates reduced glutathione from oxidized glut…
MMETSP0327-20121206|10797_1	426	0	BZIP transcription factor	Phaeodactylum tricornutum	0	0	0	0	0	0	0	GO:0043565]---[GO:0003700	sequence-specific DNA binding]---[sequence-specific DNA binding transcription factor activity	0	0	smart00338]---[pfam00170]---[pfam07716]---[cd12193	smart00338 BRLZ basic region leucin zipper. ]---[pfam00170 bZIP_1 bZIP transcription factor. The Pfam entry includes the basic region and the leucine zipper region.]---[pfam07716 bZIP_2 Basic region leucine zipper. ]---[cd12193 B_zip1 basic leucine zipper DNA-binding and multimerization region of GCN4 and related proteins. Basic leucine zipper (bZIP) transcription factors act in networks of homo-…
MMETSP0327-20121206|10798_1	462	Putative sodium-coupled neutral amino acid transporter 11	Predicted protein	Phaeodactylum tricornutum (strain CCAP 1055/1)	0	0	0	0	0	0	0	0	0	GO:0016021	integral to membrane	pfam01490]---[COG0814	pfam01490 Aa_trans Transmembrane amino acid transporter protein. This transmembrane region is found in many amino acid transporters including UNC-47 and MTR. UNC-47 encodes a vesicular amino butyric acid (GABA) transporter (VGAT). UNC-47 is predicted to have 10 transmembrane domains. MTR is a N system amino acid transporter system protein involved in methyltryptophan resistance. Other members of …
MMETSP0327-20121206|108_1	414	0	0	0	0	0	0	0	0	0	0	0	0	0	0	0	0
[truncated: 16,878 more rows]
