# Supplementary material for: Transcriptome sequencing of three Pseudo-nitzschia species reveals comparable gene sets and the presence of Nitric Oxide Synthase genes in diatoms
Source: Sci Rep. 2015 Jul 20;5:12329. doi: 10.1038/srep12329 (PMC4648414; doi:10.1038/srep12329)
Supplement: Supplementary Table S4 [file srep12329-s4.xls]

## Sheet: P. multistriata annotations
Supplementary Table 4: Pseudo-nitzschia multistriata functional annotations
TranscriptName	TransLength	DescriptionSP	DescriptionUf	Taxonomy	EnzymeIds	EnzymeDescs	Pathway_L1	Pathway_L2	Pathway_L3	BPId	BPDesc	MFId	MFDesc	CCId	CCDesc	CDName	CDDesc
comp10000_c0_seq1	1217	Ubiquitin carboxyl-terminal hydrolase 8	Ubiquitin carboxyl-terminal hydrolase	Thalassiosira pseudonana	3.4.19.12	Ubiquitinyl hydrolase 1.	0	0	0	GO:0006511	ubiquitin-dependent protein catabolic process	GO:0008234]---[GO:0004221	cysteine-type peptidase activity]---[ubiquitin thiolesterase activity	0	0	cd02669]---[COG5560]---[pfam00443]---[cd02674]---[cd02661]---[COG5533]---[COG5560]---[cd02257]---[cd02660]---[cd02659]---[cd02667]---[cd02658]---[cd02668]---[cd02663]---[cd02664]---[cd02671]---[cd02657]---[COG5077]---[pfam13423]---[cd02662]---[COG5207	cd02669 Peptidase_C19M A subfamily of Peptidase C19. Peptidase C19 contains ubiquitinyl hydrolases. They are intracellular peptidases that remove ubiquitin molecules from polyubiquinated peptides by cleavage of isopeptide bonds. They hydrolyze bonds involving the carboxyl group of the C-terminal Gly residue of ubiquitin. The purpose of the de-ubiquitination is thought to be editing of the ubiquit…
comp10000_c0_seq2	944	Ubiquitin carboxyl-terminal hydrolase 8	Ubiquitin carboxyl-terminal hydrolase	Thalassiosira pseudonana	3.4.19.12	Ubiquitinyl hydrolase 1.	0	0	0	GO:0006511	ubiquitin-dependent protein catabolic process	GO:0008234]---[GO:0004221	cysteine-type peptidase activity]---[ubiquitin thiolesterase activity	0	0	pfam00443]---[cd02674]---[cd02661]---[COG5533]---[COG5560]---[COG5560]---[cd02257]---[cd02660]---[cd02659]---[cd02667]---[cd02658]---[cd02668]---[cd02663]---[cd02664]---[cd02671]---[cd02657]---[COG5077]---[pfam13423]---[COG5207]---[cd02662]---[cd02669	pfam00443 UCH Ubiquitin carboxyl-terminal hydrolase. ]---[cd02674 Peptidase_C19R A subfamily of peptidase C19. Peptidase C19 contains ubiquitinyl hydrolases. They are intracellular peptidases that remove ubiquitin molecules from polyubiquinated peptides by cleavage of isopeptide bonds. They hydrolyze bonds involving the carboxyl group of the C-terminal Gly residue of ubiquitin. The purpose of the…
comp10001_c0_seq1	686	Pescadillo homolog	Uncharacterized protein	Thalassiosira oceanica	0	0	0	0	0	GO:0006364	rRNA processing	0	0	GO:0005730	nucleolus	COG5163]---[pfam06732]---[pfam00533	COG5163 NOP7 Protein required for biogenesis of the 60S ribosomal subunit Translation ribosomal structure and biogenesis .]---[pfam06732 Pescadillo_N Pescadillo N-terminus. This family represents the N-terminal region of Pescadillo. Pescadillo protein localises to distinct substructures of the interphase nucleus including nucleoli the site of ribosome biogenesis. During mitosis pescadillo closely…
comp10003_c0_seq1	1139	0	Predicted protein	Phaeodactylum tricornutum (strain CCAP 1055/1)	0	0	0	0	0	GO:0000042	protein targeting to Golgi	0	0	0	0	COG1196]---[COG1196]---[COG1196]---[COG1196]---[COG1196]---[COG1196]---[TIGR02168]---[TIGR02168]---[TIGR02168]---[TIGR02168]---[TIGR02168]---[TIGR02168]---[TIGR02169]---[TIGR02169]---[PRK03918]---[pfam01465]---[COG1196]---[COG0419	COG1196 Smc Chromosome segregation ATPases Cell division and chromosome partitioning .]---[TIGR02168 SMC_prok_B chromosome segregation protein SMC common bacterial type. SMC (structural maintenance of chromosomes) proteins bind DNA and act in organizing and segregating chromosomes for partition. SMC proteins are found in bacteria archaea and eukaryotes. This family represents the SMC protein of m…
comp10003_c0_seq2	187	0	0	0	0	0	0	0	0	0	0	0	0	0	0	0	0
comp10004_c0_seq1	237	0	Predicted protein	Phaeodactylum tricornutum (strain CCAP 1055/1)	0	0	0	0	0	0	0	0	0	0	0	0	0
comp10005_c0_seq1	820	Glucosylceramidase	Predicted protein	Phaeodactylum tricornutum (strain CCAP 1055/1)	3.2.1.45	Glucosylceramidase.	0	0	0	GO:0005975]---[GO:0006665	carbohydrate metabolic process]---[sphingolipid metabolic process	GO:0004348	glucosylceramidase activity	0	0	pfam02055]---[COG5520	pfam02055 Glyco_hydro_30 O-Glycosyl hydrolase family 30. ]---[COG5520 COG5520 O-Glycosyl hydrolase Cell envelope biogenesis outer membrane .
comp10005_c0_seq2	626	Glucosylceramidase	Predicted protein	Phaeodactylum tricornutum (strain CCAP 1055/1)	3.2.1.45	Glucosylceramidase.	0	0	0	GO:0005975]---[GO:0006665	carbohydrate metabolic process]---[sphingolipid metabolic process	GO:0004348	glucosylceramidase activity	0	0	pfam02055]---[COG5520	pfam02055 Glyco_hydro_30 O-Glycosyl hydrolase family 30. ]---[COG5520 COG5520 O-Glycosyl hydrolase Cell envelope biogenesis outer membrane .
comp10005_c0_seq3	239	0	Predicted protein	Phaeodactylum tricornutum (strain CCAP 1055/1)	0	0	0	0	0	GO:0005975]---[GO:0006665	carbohydrate metabolic process]---[sphingolipid metabolic process	GO:0004348	glucosylceramidase activity	0	0	0	0
comp10006_c0_seq1	476	TVP38/TMEM64 family membrane protein slr0305	Predicted protein	Phaeodactylum tricornutum (strain CCAP 1055/1)	0	0	0	0	0	0	0	0	0	0	0	COG0398]---[pfam09335	COG0398 COG0398 Uncharacterized conserved protein Function unknown .]---[pfam09335 SNARE_assoc SNARE associated Golgi protein. This is a family of SNARE associated Golgi proteins. The yeast member of this family localises with the t-SNARE Tlg2.
comp10006_c0_seq2	420	TVP38/TMEM64 family membrane protein slr0305	Predicted protein	Phaeodactylum tricornutum (strain CCAP 1055/1)	0	0	0	0	0	0	0	0	0	0	0	COG0398]---[pfam09335	COG0398 COG0398 Uncharacterized conserved protein Function unknown .]---[pfam09335 SNARE_assoc SNARE associated Golgi protein. This is a family of SNARE associated Golgi proteins. The yeast member of this family localises with the t-SNARE Tlg2.
comp10007_c0_seq1	909	Pre-rRNA-processing protein TSR1 homolog	Predicted protein	Thalassiosira pseudonana	0	0	0	0	0	GO:0042254	ribosome biogenesis	0	0	GO:0005634	nucleus	pfam04950]---[COG5177]---[COG5192]---[pfam08142]---[smart00785	pfam04950 DUF663 Protein of unknown function (DUF663). This family contains several uncharacterized eukaryotic proteins.]---[COG5177 COG5177 Uncharacterized conserved protein Function unknown .]---[COG5192 BMS1 GTP-binding protein required for 40S ribosome biogenesis Translation ribosomal structure and biogenesis .]---[pfam08142 AARP2CN AARP2CN (NUC121) domain. This domain is the central domain o…
comp10008_c0_seq1	418	Replication factor C subunit 3	Predicted protein	Phaeodactylum tricornutum (strain CCAP 1055/1)	0	0	0	0	0	GO:0006260	DNA replication	GO:0003677	DNA binding	0	0	PRK00440]---[PRK12402]---[pfam08542]---[PRK04132]---[PRK04132]---[PLN03025]---[PLN03025]---[TIGR00678]---[COG0470]---[PHA02544]---[PRK14962]---[pfam13177]---[PRK07940]---[COG2812]---[PRK14953	'PRK00440 rfc replication factor C small subunit Reviewed.]---[PRK12402 PRK12402 replication factor C small subunit 2 Reviewed.]---[pfam08542 Rep_fac_C Replication factor C C-terminal domain. This is the C-terminal domain of RFC (replication factor-C) protein of the clamp loader complex which binds to the DNA sliding clamp (proliferating cell nuclear antigen PCNA). The five modules of RFC assembl…
comp10008_c0_seq2	224	Replication factor C subunit 3	Predicted protein	Phaeodactylum tricornutum (strain CCAP 1055/1)	0	0	0	0	0	GO:0006260	DNA replication	GO:0003677	DNA binding	0	0	pfam08542	pfam08542 Rep_fac_C Replication factor C C-terminal domain. This is the C-terminal domain of RFC (replication factor-C) protein of the clamp loader complex which binds to the DNA sliding clamp (proliferating cell nuclear antigen PCNA). The five modules of RFC assemble into a right-handed spiral which results in only three of the five RFC subunits (RFC-A RFC-B and RFC-C) making contact with PCNA l…
comp10009_c0_seq1	902	Thermostable beta-glucosidase B	Beta-glucosidase	Phaeodactylum tricornutum (strain CCAP 1055/1)	3.2.1.21	Beta-glucosidase.	Glycan metabolism	cellulose degradation	0	GO:0005975	carbohydrate metabolic process	GO:0004553	hydrolase activity	hydrolyzing O-glycosyl compounds	0	0	pfam00933]---[PRK15098]---[COG1472]---[pfam01915]---[PLN03080]---[pfam14310	pfam00933 Glyco_hydro_3 Glycosyl hydrolase family 3 N terminal domain. ]---[PRK15098 PRK15098 beta-D-glucoside glucohydrolase Provisional.]---[COG1472 BglX Beta-glucosidase-related glycosidases Carbohydrate transport and metabolism .]---[pfam01915 Glyco_hydro_3_C Glycosyl hydrolase family 3 C-terminal domain. This domain is involved in catalysis and may be involved in binding beta-glucan. This do…
comp10010_c0_seq1	479	0	Predicted protein	Thalassiosira pseudonana	0	0	0	0	0	GO:0006457]---[GO:0000413	protein folding]---[protein peptidyl-prolyl isomerization	GO:0003755	peptidyl-prolyl cis-trans isomerase activity	0	0	pfam00160]---[cd00317]---[COG0652	pfam00160 Pro_isomerase Cyclophilin type peptidyl-prolyl cis-trans isomerase/CLD. The peptidyl-prolyl cis-trans isomerases also known as cyclophilins share this domain of about 109 amino acids. Cyclophilins have been found in all organisms studied so far and catalyze peptidyl-prolyl isomerisation during which the peptide bond preceding proline (the peptidyl-prolyl bond) is stabilised in the cis c…
comp10010_c0_seq2	378	Peptidyl-prolyl cis-trans isomerase A	Predicted protein	Thalassiosira pseudonana	5.2.1.8	Peptidylprolyl isomerase.	0	0	0	GO:0006457]---[GO:0000413	protein folding]---[protein peptidyl-prolyl isomerization	GO:0003755	peptidyl-prolyl cis-trans isomerase activity	0	0	pfam00160]---[cd00317]---[COG0652]---[cd01925	pfam00160 Pro_isomerase Cyclophilin type peptidyl-prolyl cis-trans isomerase/CLD. The peptidyl-prolyl cis-trans isomerases also known as cyclophilins share this domain of about 109 amino acids. Cyclophilins have been found in all organisms studied so far and catalyze peptidyl-prolyl isomerisation during which the peptide bond preceding proline (the peptidyl-prolyl bond) is stabilised in the cis c…
comp10010_c0_seq3	430	0	Predicted protein	Thalassiosira pseudonana	0	0	0	0	0	GO:0006457]---[GO:0000413	protein folding]---[protein peptidyl-prolyl isomerization	GO:0003755	peptidyl-prolyl cis-trans isomerase activity	0	0	pfam00160]---[cd00317]---[COG0652	pfam00160 Pro_isomerase Cyclophilin type peptidyl-prolyl cis-trans isomerase/CLD. The peptidyl-prolyl cis-trans isomerases also known as cyclophilins share this domain of about 109 amino acids. Cyclophilins have been found in all organisms studied so far and catalyze peptidyl-prolyl isomerisation during which the peptide bond preceding proline (the peptidyl-prolyl bond) is stabilised in the cis c…
comp10010_c0_seq4	427	Peptidyl-prolyl cis-trans isomerase A	Predicted protein	Thalassiosira pseudonana	5.2.1.8	Peptidylprolyl isomerase.	0	0	0	GO:0006457]---[GO:0000413	protein folding]---[protein peptidyl-prolyl isomerization	GO:0003755	peptidyl-prolyl cis-trans isomerase activity	0	0	pfam00160]---[cd00317]---[COG0652]---[cd01925	pfam00160 Pro_isomerase Cyclophilin type peptidyl-prolyl cis-trans isomerase/CLD. The peptidyl-prolyl cis-trans isomerases also known as cyclophilins share this domain of about 109 amino acids. Cyclophilins have been found in all organisms studied so far and catalyze peptidyl-prolyl isomerisation during which the peptide bond preceding proline (the peptidyl-prolyl bond) is stabilised in the cis c…
comp10011_c0_seq1	158	0	Predicted protein	Phaeodactylum tricornutum (strain CCAP 1055/1)	0	0	0	0	0	0	0	0	0	0	0	pfam10183	pfam10183 ESSS ESSS subunit of NADH ubiquinone oxidoreductase (complex I). This subunit is part of the mitochondrial NADH ubiquinone oxidoreductase (complex I). It carries mitochondrial import sequences.
comp10012_c0_seq2	581	Histone acetyltransferase KAT8	Predicted protein (Fragment)	Thalassiosira pseudonana	2.3.1.48	Histone acetyltransferase.	0	0	0	GO:0006355	regulation of transcription	DNA-dependent	GO:0016747	transferase activity	transferring acyl groups other than amino-acyl groups	GO:0005634	nucleus	PLN03238]---[PLN00104]---[COG5027]---[pfam01853]---[PLN03239]---[PTZ00064	PLN03238 PLN03238 probable histone acetyltransferase MYST Provisional.]---[PLN00104 PLN00104 MYST -like histone acetyltransferase Provisional.]---[COG5027 SAS2 Histone acetyltransferase (MYST family) Chromatin structure and dynamics .]---[pfam01853 MOZ_SAS MOZ/SAS family. This region of these proteins has been suggested to be homologous to acetyltransferases.]---[PLN03239 PLN03239 histone acetylt…
comp10013_c0_seq1	994	0	Uncharacterized protein	Thalassiosira oceanica	0	0	0	0	0	0	0	GO:0005543	phospholipid binding	0	0	PLN00188]---[pfam07059]---[cd00177]---[pfam01852]---[smart00234]---[cd08871]---[cd08868]---[cd08909]---[cd08867	PLN00188 PLN00188 enhanced disease resistance protein (EDR2) Provisional.]---[pfam07059 DUF1336 Protein of unknown function (DUF1336). This family represents the C-terminus (approximately 250 residues) of a number of hypothetical plant proteins of unknown function.]---[cd00177 START Lipid-binding START domain of mammalian STARD1-STARD15 and related proteins. This family includes the steroidogenic…
comp10014_c0_seq1	352	Diaminopimelate decarboxylase	Diaminopimelate decarboxylase	Phaeodactylum tricornutum (strain CCAP 1055/1)	4.1.1.20	Diaminopimelate decarboxylase.	Amino-acid biosynthesis	L-lysine biosynthesis via DAP pathway	L-lysine from DL-2	6-diaminopimelate: step 1/1	GO:0009089	lysine biosynthetic process via diaminopimelate	GO:0008836	diaminopimelate decarboxylase activity	0	0	cd06828]---[PRK11165]---[COG0019]---[TIGR01048]---[cd06810]---[cd06840]---[PRK08961]---[PLN02537]---[cd06839]---[pfam00278]---[TIGR03099]---[cd00622]---[cd06843]---[cd06841]---[cd06829]---[pfam02784]---[cd06836	cd06828 PLPDE_III_DapDC Type III Pyridoxal 5-phosphate (PLP)-Dependent Enzyme Diaminopimelate Decarboxylase. Diaminopimelate decarboxylase (DapDC EC 4.1.1.20) participates in the last step of lysine biosynthesis. It converts meso-2 6-diaminoheptanedioate to L-lysine. It is a fold type III PLP-dependent enzyme that contains an N-terminal PLP-binding TIM-barrel domain and a C-terminal beta-sandwich…
comp10014_c0_seq2	481	Diaminopimelate decarboxylase	Diaminopimelate decarboxylase	Phaeodactylum tricornutum (strain CCAP 1055/1)	4.1.1.20	Diaminopimelate decarboxylase.	Amino-acid biosynthesis	L-lysine biosynthesis via DAP pathway	L-lysine from DL-2	6-diaminopimelate: step 1/1	GO:0009089	lysine biosynthetic process via diaminopimelate	GO:0008836	diaminopimelate decarboxylase activity	0	0	cd06828]---[PRK11165]---[COG0019]---[TIGR01048]---[cd06810]---[PRK08961]---[cd06840]---[cd06839]---[TIGR03099]---[cd00622]---[PLN02537]---[cd06841]---[cd06836]---[pfam00278]---[pfam02784]---[cd06843]---[cd06842]---[cd06829]---[TIGR01047]---[cd06808	cd06828 PLPDE_III_DapDC Type III Pyridoxal 5-phosphate (PLP)-Dependent Enzyme Diaminopimelate Decarboxylase. Diaminopimelate decarboxylase (DapDC EC 4.1.1.20) participates in the last step of lysine biosynthesis. It converts meso-2 6-diaminoheptanedioate to L-lysine. It is a fold type III PLP-dependent enzyme that contains an N-terminal PLP-binding TIM-barrel domain and a C-terminal beta-sandwich…
comp10015_c0_seq1	377	Serine protease 30	Predicted protein	Thalassiosira pseudonana	0	0	0	0	0	GO:0006508	proteolysis	GO:0004252	serine-type endopeptidase activity	0	0	cd00190]---[smart00020]---[pfam00089]---[COG5640	cd00190 Tryp_SPc Trypsin-like serine protease Many of these are synthesized as inactive precursor zymogens that are cleaved during limited proteolysis to generate their active forms. Alignment contains also inactive enzymes that have substitutions of the catalytic triad residues.]---[smart00020 Tryp_SPc Trypsin-like serine protease. Many of these are synthesised as inactive precursor zymogens tha…
comp10015_c0_seq2	327	Serine protease 30	Predicted protein	Thalassiosira pseudonana	0	0	0	0	0	GO:0006508	proteolysis	GO:0004252	serine-type endopeptidase activity	0	0	cd00190]---[cd00190]---[smart00020]---[smart00020]---[pfam00089]---[pfam00089	cd00190 Tryp_SPc Trypsin-like serine protease Many of these are synthesized as inactive precursor zymogens that are cleaved during limited proteolysis to generate their active forms. Alignment contains also inactive enzymes that have substitutions of the catalytic triad residues.]---[smart00020 Tryp_SPc Trypsin-like serine protease. Many of these are synthesised as inactive precursor zymogens tha…
comp10015_c0_seq3	340	Ovochymase-2	Uncharacterized protein	Thalassiosira oceanica	3.4.21.120	Oviductin.	0	0	0	GO:0006508	proteolysis	GO:0004252	serine-type endopeptidase activity	0	0	cd00190]---[cd00190]---[smart00020]---[smart00020]---[pfam00089]---[pfam00089]---[COG5640	cd00190 Tryp_SPc Trypsin-like serine protease Many of these are synthesized as inactive precursor zymogens that are cleaved during limited proteolysis to generate their active forms. Alignment contains also inactive enzymes that have substitutions of the catalytic triad residues.]---[smart00020 Tryp_SPc Trypsin-like serine protease. Many of these are synthesised as inactive precursor zymogens tha…
comp10016_c0_seq1	366	0	0	0	0	0	0	0	0	0	0	0	0	0	0	0	0
comp10017_c0_seq1	1003	0	Predicted protein	Phaeodactylum tricornutum (strain CCAP 1055/1)	0	0	0	0	0	0	0	0	0	0	0	0	0
comp10019_c0_seq1	329	Serine/threonine-protein kinase tricorner	Predicted protein (Fragment)	Phaeodactylum tricornutum (strain CCAP 1055/1)	2.7.11.1	Non-specific serine/threonine protein kinase.	0	0	0	0	0	GO:0005524]---[GO:0004674	ATP binding]---[protein serine/threonine kinase activity	0	0	cd05599]---[cd05573]---[cd05629]---[cd05598]---[cd05627]---[cd05628]---[cd05123]---[cd05579]---[cd05580]---[smart00220]---[cd05625]---[cd05596]---[cd05601]---[cd05600]---[cd05597]---[cd05626]---[cd05621]---[cd05581]---[cd05578]---[cd05624	'cd05599 STKc_NDR_like Catalytic domain of Nuclear Dbf2-Related kinase-like Protein Serine/Threonine Kinases. Serine/Threonine Kinases (STKs) Nuclear Dbf2-Related (NDR) kinase subfamily catalytic (c) domain. STKs catalyze the transfer of the gamma-phosphoryl group from ATP to serine/threonine residues on protein substrates. The NDR subfamily is part of a larger superfamily that includes the catal…
comp10019_c0_seq2	541	Serine/threonine-protein kinase CBK1	Uncharacterized protein	Thalassiosira oceanica	2.7.11.1	Non-specific serine/threonine protein kinase.	0	0	0	0	0	GO:0005524]---[GO:0004674	ATP binding]---[protein serine/threonine kinase activity	0	0	cd05573]---[cd05599]---[cd05629]---[cd05598]---[cd05627]---[cd05628]---[cd05625]---[cd05626]---[cd05574]---[cd05581]---[cd05123]---[cd05123]---[cd05579]---[cd05579]---[smart00220]---[smart00220]---[cd05580]---[cd05580]---[cd05596]---[cd05596]---[cd05601]---[cd05601]---[cd05600]---[cd05600]---[cd05597]---[cd05597]---[cd05621]---[cd05621]---[cd05578	'cd05573 STKc_ROCK_NDR_like Catalytic domain of ROCK- and NDR kinase-like Protein Serine/Threonine Kinases. Serine/Threonine Kinases (STKs) Rho-associated coiled-coil containing protein kinase (ROCK) and Nuclear Dbf2-Related (NDR)-like kinase subfamily catalytic (c) domain. STKs catalyze the transfer of the gamma-phosphoryl group from ATP to serine/threonine residues on protein substrates. The RO…
comp10020_c0_seq1	649	Uncharacterized protein MJ1628	Uncharacterized protein	Thalassiosira oceanica	0	0	0	0	0	0	0	0	0	0	0	pfam09818]---[COG3044	pfam09818 ABC_ATPase Predicted ATPase of the ABC class. Members of this family include various bacterial predicted ABC class ATPases.]---[COG3044 COG3044 Predicted ATPase of the ABC class General function prediction only .
comp10021_c0_seq1	63	0	0	0	0	0	0	0	0	0	0	0	0	0	0	0	0
comp10023_c0_seq1	430	Alpha/beta hydrolase domain-containing protein 17C	Predicted protein	Phaeodactylum tricornutum (strain CCAP 1055/1)	0	0	0	0	0	0	0	0	0	0	0	pfam12695]---[COG1073]---[pfam12697	pfam12695 Abhydrolase_5 Alpha/beta hydrolase family. This family contains a diverse range of alpha/beta hydrolase enzymes.]---[COG1073 COG1073 Hydrolases of the alpha/beta superfamily General function prediction only .]---[pfam12697 Abhydrolase_6 Alpha/beta hydrolase family. This family contains alpha/beta hydrolase enzymes of diverse specificity.
comp10024_c0_seq1	159	Fucoxanthin-chlorophyll a-c binding protein E chloroplastic	Protein fucoxanthin chlorophyll a/c protein	Phaeodactylum tricornutum (strain CCAP 1055/1)	0	0	0	0	0	0	0	0	0	0	0	PLN00120]---[pfam00504]---[PLN00089	PLN00120 PLN00120 fucoxanthin-chlorophyll a-c binding protein Provisional.]---[pfam00504 Chloroa_b-bind Chlorophyll A-B binding protein. ]---[PLN00089 PLN00089 fucoxanthin-chlorophyll a/c binding protein Provisional.
comp10025_c0_seq2	326	0	Predicted protein	Phaeodactylum tricornutum (strain CCAP 1055/1)	0	0	0	0	0	0	0	0	0	0	0	0	0
comp10027_c0_seq1	1296	Ubiquitin-protein ligase E3B	Predicted protein (Fragment)	Phaeodactylum tricornutum (strain CCAP 1055/1)	0	0	Protein modification	protein ubiquitination	0	GO:0016567	protein ubiquitination	GO:0004842	ubiquitin-protein ligase activity	GO:0005622	intracellular	cd00078]---[pfam00632]---[smart00119]---[COG5021	cd00078 HECTc HECT domain C-terminal catalytic domain of a subclass of Ubiquitin-protein ligase (E3). It binds specific ubiquitin-conjugating enzymes (E2) accepts ubiquitin from E2 transfers ubiquitin to substrate lysine side chains and transfers additional ubiquitin molecules to the end of growing ubiquitin chains.]---[pfam00632 HECT HECT-domain (ubiquitin-transferase). The name HECT comes from …
comp10027_c0_seq2	1248	Ubiquitin-protein ligase E3C	Uncharacterized protein	Thalassiosira oceanica	0	0	Protein modification	protein ubiquitination	0	GO:0016567	protein ubiquitination	GO:0004842	ubiquitin-protein ligase activity	GO:0005622	intracellular	cd00078]---[smart00119]---[pfam00632]---[COG5021	cd00078 HECTc HECT domain C-terminal catalytic domain of a subclass of Ubiquitin-protein ligase (E3). It binds specific ubiquitin-conjugating enzymes (E2) accepts ubiquitin from E2 transfers ubiquitin to substrate lysine side chains and transfers additional ubiquitin molecules to the end of growing ubiquitin chains.]---[smart00119 HECTc Domain Homologous to E6-AP Carboxyl Terminus with. E3 ubiqui…
comp10027_c0_seq3	1199	Ubiquitin-protein ligase E3C	Uncharacterized protein	Thalassiosira oceanica	0	0	Protein modification	protein ubiquitination	0	GO:0016567	protein ubiquitination	GO:0004842	ubiquitin-protein ligase activity	GO:0005622	intracellular	cd00078]---[smart00119]---[pfam00632]---[COG5021	cd00078 HECTc HECT domain C-terminal catalytic domain of a subclass of Ubiquitin-protein ligase (E3). It binds specific ubiquitin-conjugating enzymes (E2) accepts ubiquitin from E2 transfers ubiquitin to substrate lysine side chains and transfers additional ubiquitin molecules to the end of growing ubiquitin chains.]---[smart00119 HECTc Domain Homologous to E6-AP Carboxyl Terminus with. E3 ubiqui…
comp10027_c0_seq4	1247	Ubiquitin-protein ligase E3B	Uncharacterized protein	Thalassiosira oceanica	0	0	Protein modification	protein ubiquitination	0	GO:0016567	protein ubiquitination	GO:0004842	ubiquitin-protein ligase activity	GO:0005622	intracellular	cd00078]---[pfam00632]---[smart00119]---[COG5021	cd00078 HECTc HECT domain C-terminal catalytic domain of a subclass of Ubiquitin-protein ligase (E3). It binds specific ubiquitin-conjugating enzymes (E2) accepts ubiquitin from E2 transfers ubiquitin to substrate lysine side chains and transfers additional ubiquitin molecules to the end of growing ubiquitin chains.]---[pfam00632 HECT HECT-domain (ubiquitin-transferase). The name HECT comes from …
comp10028_c0_seq1	468	0	Predicted protein	Phaeodactylum tricornutum (strain CCAP 1055/1)	0	0	0	0	0	0	0	GO:0005198	structural molecule activity	GO:0009507	chloroplast	0	0
comp10029_c0_seq1	540	0	Predicted protein	Phaeodactylum tricornutum (strain CCAP 1055/1)	0	0	0	0	0	0	0	0	0	0	0	0	0
comp10030_c0_seq1	114	0	Predicted protein	Phaeodactylum tricornutum (strain CCAP 1055/1)	0	0	0	0	0	0	0	0	0	0	0	0	0
comp10030_c0_seq2	175	0	0	0	0	0	0	0	0	0	0	0	0	0	0	0	0
comp10030_c0_seq3	114	0	Predicted protein	Phaeodactylum tricornutum (strain CCAP 1055/1)	0	0	0	0	0	0	0	0	0	0	0	0	0
comp10030_c0_seq4	129	0	Predicted protein	Phaeodactylum tricornutum (strain CCAP 1055/1)	0	0	0	0	0	0	0	0	0	0	0	0	0
comp10031_c0_seq1	320	Mitochondrial phosphate carrier protein	Phosphate transport protein	Thalassiosira pseudonana	0	0	0	0	0	GO:0055085	transmembrane transport	0	0	GO:0016021	integral to membrane	pfam00153]---[pfam00153]---[pfam00153	pfam00153 Mito_carr Mitochondrial carrier protein.
comp10032_c0_seq1	567	0	Predicted protein	Phaeodactylum tricornutum (strain CCAP 1055/1)	0	0	0	0	0	0	0	GO:0005506]---[GO:0031418]---[GO:0016706	iron ion binding]---[L-ascorbic acid binding]---[oxidoreductase activity	acting on paired donors	with incorporation or reduction of molecular oxygen	2-oxoglutarate as one donor	and incorporation of one atom each of oxygen into both donors	0	0	smart00702]---[pfam13578	smart00702 P4Hc Prolyl 4-hydroxylase alpha subunit homologues. Mammalian enzymes catalyse hydroxylation of collagen for example. Prokaryotic enzymes might catalyse hydroxylation of antibiotic peptides. These are 2-oxoglutarate-dependent dioxygenases requiring 2-oxoglutarate and dioxygen as cosubstrates and ferrous iron as a cofactor.]---[pfam13578 Methyltransf_24 Methyltransferase domain. This fa…
comp10033_c0_seq1	159	0	0	0	0	0	0	0	0	0	0	0	0	0	0	0	0
comp10033_c0_seq2	527	Ileal sodium/bile acid cotransporter	Predicted protein	Phaeodactylum tricornutum (strain CCAP 1055/1)	0	0	0	0	0	0	0	GO:0008508	bile acid:sodium symporter activity	GO:0016020	membrane	TIGR00841]---[COG0385]---[pfam01758	TIGR00841 bass bile acid transporter. The Bile Acid Na Symporter (BASS) Family (TC 2.A.28) Functionally characterized members of the BASS family catalyze Na bile acid symport. These systems have been identified in intestinal liver and kidney tissues of animals. These symporters exhibit broad specificity taking up a variety of non bile organic compounds as well as taurocholate and other bile salts…
comp10034_c0_seq1	279	Estradiol 17-beta-dehydrogenase 8	3-oxoacyl-reductase (Fragment)	Thalassiosira pseudonana	1.1.1.62]---[1.1.1.239	17-beta-estradiol 17-dehydrogenase.]---[3-alpha-(17-beta)-hydroxysteroid dehydrogenase (NAD( )).	Lipid metabolism	fatty acid biosynthesis	0	0	0	GO:0004316	3-oxoacyl-[acyl-carrier-protein] reductase (NADPH) activity	0	0	PRK05653]---[cd05333]---[PRK05557]---[TIGR01830]---[cd05233]---[PRK12825]---[COG1028]---[PRK12824]---[PRK12826]---[PRK05565]---[TIGR01829]---[PRK07231]---[cd05347]---[PRK08217]---[cd05358]---[PRK12936]---[cd05369]---[PRK12829]---[PRK12939]---[PRK06057	PRK05653 fabG 3-ketoacyl-(acyl-carrier-protein) reductase Validated.]---[cd05333 BKR_SDR_c beta-Keto acyl carrier protein reductase (BKR) involved in Type II FAS classical (c) SDRs. This subgroup includes the Escherichai coli K12 BKR FabG. BKR catalyzes the NADPH-dependent reduction of ACP in the first reductive step of de novo fatty acid synthesis (FAS). FAS consists of four elongation steps whi…
comp10034_c0_seq1	279	Estradiol 17-beta-dehydrogenase 8	3-oxoacyl-reductase (Fragment)	Thalassiosira pseudonana	1.1.1.62]---[1.1.1.239	17-beta-estradiol 17-dehydrogenase.]---[3-alpha-(17-beta)-hydroxysteroid dehydrogenase (NAD( )).	Steroid biosynthesis	estrogen biosynthesis	0	0	0	GO:0004316	3-oxoacyl-[acyl-carrier-protein] reductase (NADPH) activity	0	0	PRK05653]---[cd05333]---[PRK05557]---[TIGR01830]---[cd05233]---[PRK12825]---[COG1028]---[PRK12824]---[PRK12826]---[PRK05565]---[TIGR01829]---[PRK07231]---[cd05347]---[PRK08217]---[cd05358]---[PRK12936]---[cd05369]---[PRK12829]---[PRK12939]---[PRK06057	PRK05653 fabG 3-ketoacyl-(acyl-carrier-protein) reductase Validated.]---[cd05333 BKR_SDR_c beta-Keto acyl carrier protein reductase (BKR) involved in Type II FAS classical (c) SDRs. This subgroup includes the Escherichai coli K12 BKR FabG. BKR catalyzes the NADPH-dependent reduction of ACP in the first reductive step of de novo fatty acid synthesis (FAS). FAS consists of four elongation steps whi…
comp10034_c0_seq2	237	Estradiol 17-beta-dehydrogenase 8	3-oxoacyl-reductase (Fragment)	Thalassiosira pseudonana	1.1.1.62]---[1.1.1.239	17-beta-estradiol 17-dehydrogenase.]---[3-alpha-(17-beta)-hydroxysteroid dehydrogenase (NAD( )).	Lipid metabolism	fatty acid biosynthesis	0	0	0	GO:0004316	3-oxoacyl-[acyl-carrier-protein] reductase (NADPH) activity	0	0	cd05333]---[PRK05653]---[PRK05557]---[TIGR01830]---[PRK12825]---[cd05233]---[PRK12824]---[PRK12826]---[TIGR01829]---[COG1028]---[PRK05565]---[PRK12936]---[cd05358]---[PRK12827]---[PRK08217]---[cd05347]---[PRK12829]---[cd05369]---[PRK12935]---[PRK08213	cd05333 BKR_SDR_c beta-Keto acyl carrier protein reductase (BKR) involved in Type II FAS classical (c) SDRs. This subgroup includes the Escherichai coli K12 BKR FabG. BKR catalyzes the NADPH-dependent reduction of ACP in the first reductive step of de novo fatty acid synthesis (FAS). FAS consists of four elongation steps which are repeated to extend the fatty acid chain through the addition of tw…
comp10034_c0_seq2	237	Estradiol 17-beta-dehydrogenase 8	3-oxoacyl-reductase (Fragment)	Thalassiosira pseudonana	1.1.1.62]---[1.1.1.239	17-beta-estradiol 17-dehydrogenase.]---[3-alpha-(17-beta)-hydroxysteroid dehydrogenase (NAD( )).	Steroid biosynthesis	estrogen biosynthesis	0	0	0	GO:0004316	3-oxoacyl-[acyl-carrier-protein] reductase (NADPH) activity	0	0	cd05333]---[PRK05653]---[PRK05557]---[TIGR01830]---[PRK12825]---[cd05233]---[PRK12824]---[PRK12826]---[TIGR01829]---[COG1028]---[PRK05565]---[PRK12936]---[cd05358]---[PRK12827]---[PRK08217]---[cd05347]---[PRK12829]---[cd05369]---[PRK12935]---[PRK08213	cd05333 BKR_SDR_c beta-Keto acyl carrier protein reductase (BKR) involved in Type II FAS classical (c) SDRs. This subgroup includes the Escherichai coli K12 BKR FabG. BKR catalyzes the NADPH-dependent reduction of ACP in the first reductive step of de novo fatty acid synthesis (FAS). FAS consists of four elongation steps which are repeated to extend the fatty acid chain through the addition of tw…
comp10034_c0_seq5	279	Estradiol 17-beta-dehydrogenase 8	3-oxoacyl-reductase (Fragment)	Thalassiosira pseudonana	1.1.1.62]---[1.1.1.239	17-beta-estradiol 17-dehydrogenase.]---[3-alpha-(17-beta)-hydroxysteroid dehydrogenase (NAD( )).	Lipid metabolism	fatty acid biosynthesis	0	0	0	GO:0004316	3-oxoacyl-[acyl-carrier-protein] reductase (NADPH) activity	0	0	PRK05653]---[cd05333]---[PRK05557]---[TIGR01830]---[cd05233]---[PRK12825]---[COG1028]---[PRK12824]---[PRK12826]---[PRK05565]---[TIGR01829]---[PRK07231]---[cd05347]---[PRK08217]---[cd05358]---[PRK12936]---[cd05369]---[PRK12829]---[PRK12939]---[PRK06057	PRK05653 fabG 3-ketoacyl-(acyl-carrier-protein) reductase Validated.]---[cd05333 BKR_SDR_c beta-Keto acyl carrier protein reductase (BKR) involved in Type II FAS classical (c) SDRs. This subgroup includes the Escherichai coli K12 BKR FabG. BKR catalyzes the NADPH-dependent reduction of ACP in the first reductive step of de novo fatty acid synthesis (FAS). FAS consists of four elongation steps whi…
comp10034_c0_seq5	279	Estradiol 17-beta-dehydrogenase 8	3-oxoacyl-reductase (Fragment)	Thalassiosira pseudonana	1.1.1.62]---[1.1.1.239	17-beta-estradiol 17-dehydrogenase.]---[3-alpha-(17-beta)-hydroxysteroid dehydrogenase (NAD( )).	Steroid biosynthesis	estrogen biosynthesis	0	0	0	GO:0004316	3-oxoacyl-[acyl-carrier-protein] reductase (NADPH) activity	0	0	PRK05653]---[cd05333]---[PRK05557]---[TIGR01830]---[cd05233]---[PRK12825]---[COG1028]---[PRK12824]---[PRK12826]---[PRK05565]---[TIGR01829]---[PRK07231]---[cd05347]---[PRK08217]---[cd05358]---[PRK12936]---[cd05369]---[PRK12829]---[PRK12939]---[PRK06057	PRK05653 fabG 3-ketoacyl-(acyl-carrier-protein) reductase Validated.]---[cd05333 BKR_SDR_c beta-Keto acyl carrier protein reductase (BKR) involved in Type II FAS classical (c) SDRs. This subgroup includes the Escherichai coli K12 BKR FabG. BKR catalyzes the NADPH-dependent reduction of ACP in the first reductive step of de novo fatty acid synthesis (FAS). FAS consists of four elongation steps whi…
comp10034_c0_seq6	237	Estradiol 17-beta-dehydrogenase 8	3-oxoacyl-reductase (Fragment)	Thalassiosira pseudonana	1.1.1.62]---[1.1.1.239	17-beta-estradiol 17-dehydrogenase.]---[3-alpha-(17-beta)-hydroxysteroid dehydrogenase (NAD( )).	Lipid metabolism	fatty acid biosynthesis	0	0	0	GO:0004316	3-oxoacyl-[acyl-carrier-protein] reductase (NADPH) activity	0	0	cd05333]---[PRK05653]---[PRK05557]---[TIGR01830]---[PRK12825]---[cd05233]---[PRK12824]---[PRK12826]---[TIGR01829]---[COG1028]---[PRK05565]---[PRK12936]---[cd05358]---[PRK12827]---[PRK08217]---[cd05347]---[PRK12829]---[cd05369]---[PRK12935]---[PRK08213	cd05333 BKR_SDR_c beta-Keto acyl carrier protein reductase (BKR) involved in Type II FAS classical (c) SDRs. This subgroup includes the Escherichai coli K12 BKR FabG. BKR catalyzes the NADPH-dependent reduction of ACP in the first reductive step of de novo fatty acid synthesis (FAS). FAS consists of four elongation steps which are repeated to extend the fatty acid chain through the addition of tw…
comp10034_c0_seq6	237	Estradiol 17-beta-dehydrogenase 8	3-oxoacyl-reductase (Fragment)	Thalassiosira pseudonana	1.1.1.62]---[1.1.1.239	17-beta-estradiol 17-dehydrogenase.]---[3-alpha-(17-beta)-hydroxysteroid dehydrogenase (NAD( )).	Steroid biosynthesis	estrogen biosynthesis	0	0	0	GO:0004316	3-oxoacyl-[acyl-carrier-protein] reductase (NADPH) activity	0	0	cd05333]---[PRK05653]---[PRK05557]---[TIGR01830]---[PRK12825]---[cd05233]---[PRK12824]---[PRK12826]---[TIGR01829]---[COG1028]---[PRK05565]---[PRK12936]---[cd05358]---[PRK12827]---[PRK08217]---[cd05347]---[PRK12829]---[cd05369]---[PRK12935]---[PRK08213	cd05333 BKR_SDR_c beta-Keto acyl carrier protein reductase (BKR) involved in Type II FAS classical (c) SDRs. This subgroup includes the Escherichai coli K12 BKR FabG. BKR catalyzes the NADPH-dependent reduction of ACP in the first reductive step of de novo fatty acid synthesis (FAS). FAS consists of four elongation steps which are repeated to extend the fatty acid chain through the addition of tw…
comp10035_c0_seq1	357	0	Uncharacterized protein	Thalassiosira oceanica	0	0	0	0	0	0	0	0	0	0	0	0	0
comp10036_c0_seq1	237	NifU-like protein 2 chloroplastic	Predicted protein	Phaeodactylum tricornutum (strain CCAP 1055/1)	0	0	0	0	0	GO:0016226	iron-sulfur cluster assembly	GO:0005506]---[GO:0051536	iron ion binding]---[iron-sulfur cluster binding	0	0	pfam01106]---[COG0694]---[TIGR02000	pfam01106 NifU NifU-like domain. This is an alignment of the carboxy-terminal domain. This is the only common region between the NifU protein from nitrogen-fixing bacteria and rhodobacterial species. The biochemical function of NifU is unknown.]---[COG0694 COG0694 Thioredoxin-like proteins and domains Posttranslational modification protein turnover chaperones .]---[TIGR02000 NifU_proper Fe-S clus…
comp10037_c0_seq2	170	Probable NADH dehydrogenase ubiquinone 1 alpha subcomplex subunit 5 mitochondrial	Predicted protein	Thalassiosira pseudonana	0	0	0	0	0	GO:0022904	respiratory electron transport chain	GO:0016651	oxidoreductase activity	acting on NADH or NADPH	GO:0005743	mitochondrial inner membrane	0	0
comp10038_c0_seq1	717	ATP-binding cassette sub-family B member 10 mitochondrial	Uncharacterized protein	Thalassiosira oceanica	0	0	0	0	0	GO:0006200	ATP catabolic process	GO:0005524]---[GO:0042626	ATP binding]---[ATPase activity	coupled to transmembrane movement of substances	GO:0016021	integral to membrane	COG1132]---[cd03249]---[TIGR02204]---[PRK11176]---[COG2274]---[cd03251]---[TIGR02203]---[cd03253]---[cd03254]---[cd03228]---[TIGR00958]---[TIGR00958]---[TIGR01846]---[COG4988]---[PRK13657]---[cd03248]---[COG5265]---[TIGR03796]---[cd03252]---[COG4987]---[cd03244	COG1132 MdlB ABC-type multidrug transport system ATPase and permease components Defense mechanisms .]---[cd03249 ABC_MTABC3_MDL1_MDL2 ATP-binding cassette domain of a mitochondrial protein MTABC3 and related proteins. MTABC3 (also known as ABCB6) is a mitochondrial ATP-binding cassette protein involved in iron homeostasis and one of four ABC transporters expressed in the mitochondrial inner membr…
comp10039_c0_seq1	323	0	0	0	0	0	0	0	0	0	0	0	0	0	0	0	0
comp10039_c0_seq2	333	E3 ubiquitin-protein ligase RNF13	Predicted protein	Thalassiosira pseudonana	0	0	0	0	0	0	0	GO:0008270	zinc ion binding	0	0	pfam13639]---[cd00162]---[smart00184]---[pfam00097	'pfam13639 zf-RING_2 Ring finger domain. ]---[cd00162 RING RING-finger (Really Interesting New Gene) domain a specialized type of Zn-finger of 40 to 60 residues that binds two atoms of zinc defined by the ''cross-brace'' motif C-X2-C-X(9-39)-C-X(1-3)- H-X(2-3)-(N/C/H)-X2-C-X(4-48)C-X2-C probably involved in mediating protein-protein interactions identified in a proteins with a wide range of funct…
comp10039_c0_seq3	34	0	0	0	0	0	0	0	0	0	0	0	0	0	0	0	0
comp10039_c0_seq4	472	E3 ubiquitin-protein ligase RNF13	Predicted protein	Thalassiosira pseudonana	0	0	0	0	0	0	0	GO:0008270	zinc ion binding	0	0	pfam13639]---[cd00162]---[smart00184]---[pfam00097]---[pfam12678	'pfam13639 zf-RING_2 Ring finger domain. ]---[cd00162 RING RING-finger (Really Interesting New Gene) domain a specialized type of Zn-finger of 40 to 60 residues that binds two atoms of zinc defined by the ''cross-brace'' motif C-X2-C-X(9-39)-C-X(1-3)- H-X(2-3)-(N/C/H)-X2-C-X(4-48)C-X2-C probably involved in mediating protein-protein interactions identified in a proteins with a wide range of funct…
comp10041_c0_seq1	103	0	Predicted protein	Phaeodactylum tricornutum (strain CCAP 1055/1)	0	0	0	0	0	GO:0006461	protein complex assembly	GO:0005509]---[GO:0008270	calcium ion binding]---[zinc ion binding	GO:0005739	mitochondrion	0	0
comp10041_c0_seq2	220	0	Putative uncharacterized protein	Thalassiosira pseudonana	0	0	0	0	0	GO:0006461	protein complex assembly	0	0	GO:0005739	mitochondrion	pfam06644	pfam06644 ATP11 ATP11 protein. This family consists of several eukaryotic ATP11 proteins. In Saccharomyces cerevisiae expression of functional F1-ATPase requires two proteins encoded by the ATP11 and ATP12 genes. Atp11p is a molecular chaperone of the mitochondrial matrix that participates in the biogenesis pathway to form F1 the catalytic unit of the ATP synthase.
comp10042_c0_seq3	164	0	Uncharacterized protein	Emiliania huxleyi CCMP1516	0	0	0	0	0	0	0	0	0	0	0	pfam09996	pfam09996 DUF2237 Uncharacterized protein conserved in bacteria (DUF2237). This domain found in various hypothetical bacterial proteins has no known function.
comp10043_c0_seq1	548	0	Predicted protein	Phaeodactylum tricornutum (strain CCAP 1055/1)	0	0	0	0	0	0	0	0	0	0	0	0	0
comp10044_c0_seq1	312	0	Uncharacterized protein	Thalassiosira oceanica	0	0	0	0	0	0	0	0	0	0	0	0	0
comp10046_c0_seq1	291	Vesicle-associated membrane protein 712	Predicted protein	Phaeodactylum tricornutum (strain CCAP 1055/1)	0	0	0	0	0	GO:0016192	vesicle-mediated transport	0	0	GO:0016021	integral to membrane	pfam13774	pfam13774 Longin Regulated-SNARE-like domain. Longin is one of the approximately 26 components required for transporting proteins from the ER to the plasma membrane via the Golgi apparatus. It is necessary for the steps of the transfer from the ER to the Golgi complex. Longins are the only R-SNAREs that are common to all eukaryotes and they are characterized by a conserved N-terminal domain with …
comp10047_c0_seq1	1196	Chromatin structure-remodeling complex subunit snf21	Predicted protein (Fragment)	Phaeodactylum tricornutum (strain CCAP 1055/1)	0	0	0	0	0	0	0	GO:0005524]---[GO:0003677]---[GO:0004386	ATP binding]---[DNA binding]---[helicase activity	0	0	PLN03142]---[pfam00176]---[COG0553]---[smart00487]---[cd00079]---[cd00046]---[pfam00271]---[smart00490]---[cd05519]---[cd04369]---[smart00297]---[cd05518]---[cd05522]---[pfam00439]---[COG5076]---[cd05516]---[cd05515]---[cd05509]---[cd05517]---[cd05499	PLN03142 PLN03142 Probable chromatin-remodeling complex ATPase chain Provisional.]---[pfam00176 SNF2_N SNF2 family N-terminal domain. This domain is found in proteins involved in a variety of processes including transcription regulation (e.g. SNF2 STH1 brahma MOT1) DNA repair (e.g. ERCC6 RAD16 RAD5) DNA recombination (e.g. RAD54) and chromatin unwinding (e.g. ISWI) as well as a variety of other p…
comp10048_c0_seq1	251	0	Putative uncharacterized protein	Phaeodactylum tricornutum (strain CCAP 1055/1)	0	0	0	0	0	0	0	GO:0015297]---[GO:0015238	antiporter activity]---[drug transmembrane transporter activity	GO:0016020	membrane	0	0
comp10049_c0_seq1	566	0	Predicted protein	Thalassiosira pseudonana	0	0	0	0	0	0	0	0	0	0	0	0	0
comp10050_c0_seq1	1655	0	Predicted protein	Phaeodactylum tricornutum (strain CCAP 1055/1)	0	0	0	0	0	0	0	0	0	0	0	0	0
comp10051_c0_seq1	52	0	Uncharacterized protein	Thalassiosira oceanica	0	0	0	0	0	0	0	0	0	0	0	0	0
comp10051_c0_seq2	392	0	Chitinase chitin binding glycoside hydrolase family 1	Phaeodactylum tricornutum (strain CCAP 1055/1)	0	0	0	0	0	GO:0005975]---[GO:0006030	carbohydrate metabolic process]---[chitin metabolic process	GO:0008061]---[GO:0004568	chitin binding]---[chitinase activity	GO:0005576	extracellular region	pfam00704	pfam00704 Glyco_hydro_18 Glycosyl hydrolases family 18.
comp10052_c0_seq1	910	0	Predicted protein	Phaeodactylum tricornutum (strain CCAP 1055/1)	0	0	0	0	0	0	0	GO:0016491]---[GO:0008270	oxidoreductase activity]---[zinc ion binding	0	0	cd08273]---[COG0604]---[cd08275]---[cd05289]---[cd05188]---[cd08253]---[cd05195]---[cd05276]---[cd08268]---[cd08241]---[cd08249]---[smart00829]---[cd08267]---[PTZ00354]---[TIGR02824]---[cd08251]---[cd08243	cd08273 MDR8 Medium chain dehydrogenases/reductase (MDR)/zinc-dependent alcohol dehydrogenase-like family. This group is a member of the medium chain dehydrogenases/reductase (MDR)/zinc-dependent alcohol dehydrogenase-like family but lacks the zinc-binding sites of the zinc-dependent alcohol dehydrogenases. The medium chain dehydrogenases/reductase (MDR)/zinc-dependent alcohol dehydrogenase-like …
comp10052_c0_seq2	351	0	Predicted protein	Phaeodactylum tricornutum (strain CCAP 1055/1)	0	0	0	0	0	0	0	GO:0016491]---[GO:0008270	oxidoreductase activity]---[zinc ion binding	0	0	cd08273]---[COG0604]---[cd08275]---[cd05188]---[cd08253]---[cd05289]---[cd05195]---[smart00829]---[cd05276]---[cd08249]---[cd08267]---[cd08268]---[PTZ00354]---[cd08241]---[cd08251]---[TIGR02824]---[cd08243]---[cd08259	cd08273 MDR8 Medium chain dehydrogenases/reductase (MDR)/zinc-dependent alcohol dehydrogenase-like family. This group is a member of the medium chain dehydrogenases/reductase (MDR)/zinc-dependent alcohol dehydrogenase-like family but lacks the zinc-binding sites of the zinc-dependent alcohol dehydrogenases. The medium chain dehydrogenases/reductase (MDR)/zinc-dependent alcohol dehydrogenase-like …
comp10053_c0_seq1	374	0	Predicted protein	Phaeodactylum tricornutum (strain CCAP 1055/1)	0	0	0	0	0	0	0	GO:0005506]---[GO:0031418]---[GO:0016705	iron ion binding]---[L-ascorbic acid binding]---[oxidoreductase activity	acting on paired donors	with incorporation or reduction of molecular oxygen	0	0	smart00702]---[PLN00052	smart00702 P4Hc Prolyl 4-hydroxylase alpha subunit homologues. Mammalian enzymes catalyse hydroxylation of collagen for example. Prokaryotic enzymes might catalyse hydroxylation of antibiotic peptides. These are 2-oxoglutarate-dependent dioxygenases requiring 2-oxoglutarate and dioxygen as cosubstrates and ferrous iron as a cofactor.]---[PLN00052 PLN00052 prolyl 4-hydroxylase Provisional.
comp10053_c0_seq3	469	0	Predicted protein	Phaeodactylum tricornutum (strain CCAP 1055/1)	0	0	0	0	0	0	0	GO:0005506]---[GO:0031418]---[GO:0016705	iron ion binding]---[L-ascorbic acid binding]---[oxidoreductase activity	acting on paired donors	with incorporation or reduction of molecular oxygen	0	0	smart00702]---[PLN00052	smart00702 P4Hc Prolyl 4-hydroxylase alpha subunit homologues. Mammalian enzymes catalyse hydroxylation of collagen for example. Prokaryotic enzymes might catalyse hydroxylation of antibiotic peptides. These are 2-oxoglutarate-dependent dioxygenases requiring 2-oxoglutarate and dioxygen as cosubstrates and ferrous iron as a cofactor.]---[PLN00052 PLN00052 prolyl 4-hydroxylase Provisional.
comp10053_c0_seq4	250	0	Predicted protein	Phaeodactylum tricornutum (strain CCAP 1055/1)	0	0	0	0	0	0	0	GO:0005506]---[GO:0031418]---[GO:0016705	iron ion binding]---[L-ascorbic acid binding]---[oxidoreductase activity	acting on paired donors	with incorporation or reduction of molecular oxygen	0	0	0	0
comp10053_c0_seq5	461	0	Predicted protein	Phaeodactylum tricornutum (strain CCAP 1055/1)	0	0	0	0	0	0	0	GO:0005506]---[GO:0031418]---[GO:0016705	iron ion binding]---[L-ascorbic acid binding]---[oxidoreductase activity	acting on paired donors	with incorporation or reduction of molecular oxygen	0	0	smart00702]---[PLN00052	smart00702 P4Hc Prolyl 4-hydroxylase alpha subunit homologues. Mammalian enzymes catalyse hydroxylation of collagen for example. Prokaryotic enzymes might catalyse hydroxylation of antibiotic peptides. These are 2-oxoglutarate-dependent dioxygenases requiring 2-oxoglutarate and dioxygen as cosubstrates and ferrous iron as a cofactor.]---[PLN00052 PLN00052 prolyl 4-hydroxylase Provisional.
comp10053_c0_seq6	75	0	Predicted protein	Phaeodactylum tricornutum (strain CCAP 1055/1)	0	0	0	0	0	0	0	GO:0005506]---[GO:0031418]---[GO:0016705	iron ion binding]---[L-ascorbic acid binding]---[oxidoreductase activity	acting on paired donors	with incorporation or reduction of molecular oxygen	0	0	0	0
comp10053_c0_seq7	337	0	Predicted protein	Phaeodactylum tricornutum (strain CCAP 1055/1)	0	0	0	0	0	0	0	GO:0005506]---[GO:0031418]---[GO:0016705	iron ion binding]---[L-ascorbic acid binding]---[oxidoreductase activity	acting on paired donors	with incorporation or reduction of molecular oxygen	0	0	0	0
comp10053_c0_seq8	382	0	Predicted protein	Phaeodactylum tricornutum (strain CCAP 1055/1)	0	0	0	0	0	0	0	GO:0005506]---[GO:0031418]---[GO:0016705	iron ion binding]---[L-ascorbic acid binding]---[oxidoreductase activity	acting on paired donors	with incorporation or reduction of molecular oxygen	0	0	smart00702]---[PLN00052	smart00702 P4Hc Prolyl 4-hydroxylase alpha subunit homologues. Mammalian enzymes catalyse hydroxylation of collagen for example. Prokaryotic enzymes might catalyse hydroxylation of antibiotic peptides. These are 2-oxoglutarate-dependent dioxygenases requiring 2-oxoglutarate and dioxygen as cosubstrates and ferrous iron as a cofactor.]---[PLN00052 PLN00052 prolyl 4-hydroxylase Provisional.
comp10054_c0_seq1	168	0	Uncharacterized protein	Thalassiosira oceanica	0	0	0	0	0	0	0	0	0	0	0	0	0
comp10057_c0_seq1	223	0	Uncharacterized protein (Fragment)	Thalassiosira oceanica	0	0	0	0	0	0	0	0	0	0	0	0	0
comp10057_c0_seq2	221	0	0	0	0	0	0	0	0	0	0	0	0	0	0	0	0
comp10057_c0_seq3	495	0	UPI0001CBACCB related cluster	unknown	0	0	0	0	0	0	0	0	0	0	0	0	0
comp10057_c0_seq4	202	0	Uncharacterized protein (Fragment)	Thalassiosira oceanica	0	0	0	0	0	0	0	0	0	0	0	0	0
comp10058_c0_seq10	176	Peptidyl-prolyl cis-trans isomerase	Peptidyl-prolyl cis-trans isomerase	Phaeodactylum tricornutum (strain CCAP 1055/1)	5.2.1.8	Peptidylprolyl isomerase.	0	0	0	GO:0006457]---[GO:0000413	protein folding]---[protein peptidyl-prolyl isomerization	GO:0003755	peptidyl-prolyl cis-trans isomerase activity	0	0	cd01926]---[PTZ00060]---[PLN03149]---[cd00317]---[pfam00160]---[COG0652]---[cd01927]---[cd01928]---[cd01922]---[cd01923]---[PTZ00221]---[cd01925]---[cd01921]---[cd01920]---[PRK10903]---[cd01924]---[PRK10791	cd01926 cyclophilin_ABH_like cyclophilin_ABH_like Cyclophilin A B and H-like cyclophilin-type peptidylprolyl cis- trans isomerase (PPIase) domain. This family represents the archetypal cystolic cyclophilin similar to human cyclophilins A B and H. PPIase is an enzyme which accelerates protein folding by catalyzing the cis-trans isomerization of the peptide bonds preceding proline residues. These e…
comp10058_c0_seq11	66	Peptidyl-prolyl cis-trans isomerase A	Peptidyl-prolyl cis-trans isomerase	Phaeodactylum tricornutum (strain CCAP 1055/1)	5.2.1.8	Peptidylprolyl isomerase.	0	0	0	GO:0006457]---[GO:0000413	protein folding]---[protein peptidyl-prolyl isomerization	GO:0003755	peptidyl-prolyl cis-trans isomerase activity	0	0	cd01926]---[PTZ00060]---[cd00317]---[pfam00160]---[COG0652]---[cd01927]---[cd01922]---[cd01923]---[cd01928]---[PLN03149]---[cd01925]---[cd01921]---[PTZ00221	cd01926 cyclophilin_ABH_like cyclophilin_ABH_like Cyclophilin A B and H-like cyclophilin-type peptidylprolyl cis- trans isomerase (PPIase) domain. This family represents the archetypal cystolic cyclophilin similar to human cyclophilins A B and H. PPIase is an enzyme which accelerates protein folding by catalyzing the cis-trans isomerization of the peptide bonds preceding proline residues. These e…
comp10058_c0_seq5	217	Peptidyl-prolyl cis-trans isomerase	Peptidyl-prolyl cis-trans isomerase	Phaeodactylum tricornutum (strain CCAP 1055/1)	5.2.1.8	Peptidylprolyl isomerase.	0	0	0	GO:0006457]---[GO:0000413	protein folding]---[protein peptidyl-prolyl isomerization	GO:0003755	peptidyl-prolyl cis-trans isomerase activity	0	0	cd01926]---[PTZ00060]---[PLN03149]---[cd00317]---[COG0652]---[pfam00160]---[cd01927]---[cd01922]---[cd01928]---[cd01923]---[cd01925]---[PTZ00221]---[cd01921]---[cd01920]---[PRK10903	cd01926 cyclophilin_ABH_like cyclophilin_ABH_like Cyclophilin A B and H-like cyclophilin-type peptidylprolyl cis- trans isomerase (PPIase) domain. This family represents the archetypal cystolic cyclophilin similar to human cyclophilins A B and H. PPIase is an enzyme which accelerates protein folding by catalyzing the cis-trans isomerization of the peptide bonds preceding proline residues. These e…
comp10058_c0_seq6	207	Peptidyl-prolyl cis-trans isomerase	Peptidyl-prolyl cis-trans isomerase	Phaeodactylum tricornutum (strain CCAP 1055/1)	5.2.1.8	Peptidylprolyl isomerase.	0	0	0	GO:0006457]---[GO:0000413	protein folding]---[protein peptidyl-prolyl isomerization	GO:0003755	peptidyl-prolyl cis-trans isomerase activity	0	0	cd01926]---[PTZ00060]---[PLN03149]---[cd00317]---[COG0652]---[pfam00160]---[cd01927]---[cd01922]---[cd01928]---[cd01923]---[cd01925]---[PTZ00221]---[cd01921]---[cd01920]---[PRK10903	cd01926 cyclophilin_ABH_like cyclophilin_ABH_like Cyclophilin A B and H-like cyclophilin-type peptidylprolyl cis- trans isomerase (PPIase) domain. This family represents the archetypal cystolic cyclophilin similar to human cyclophilins A B and H. PPIase is an enzyme which accelerates protein folding by catalyzing the cis-trans isomerization of the peptide bonds preceding proline residues. These e…
comp10058_c0_seq7	66	Peptidyl-prolyl cis-trans isomerase A	Peptidyl-prolyl cis-trans isomerase	Phaeodactylum tricornutum (strain CCAP 1055/1)	5.2.1.8	Peptidylprolyl isomerase.	0	0	0	GO:0006457]---[GO:0000413	protein folding]---[protein peptidyl-prolyl isomerization	GO:0003755	peptidyl-prolyl cis-trans isomerase activity	0	0	cd01926]---[PTZ00060]---[cd00317]---[pfam00160]---[COG0652]---[cd01927]---[cd01922]---[cd01923]---[cd01928]---[PLN03149]---[cd01925]---[cd01921]---[PTZ00221	cd01926 cyclophilin_ABH_like cyclophilin_ABH_like Cyclophilin A B and H-like cyclophilin-type peptidylprolyl cis- trans isomerase (PPIase) domain. This family represents the archetypal cystolic cyclophilin similar to human cyclophilins A B and H. PPIase is an enzyme which accelerates protein folding by catalyzing the cis-trans isomerization of the peptide bonds preceding proline residues. These e…
comp10059_c0_seq1	896	0	Predicted protein	Phaeodactylum tricornutum (strain CCAP 1055/1)	0	0	0	0	0	GO:0006508	proteolysis	GO:0004252	serine-type endopeptidase activity	0	0	cd05562]---[cd05562	cd05562 Peptidases_S53_like Peptidase domain in the S53 family. Members of the peptidase S53 (sedolisin) family include endopeptidases and exopeptidases. The S53 family contains a catalytic triad Glu/Asp/Ser with an additional acidic residue Asp in the oxyanion hole similar to that of Asn in subtilisin. The stability of these enzymes may be enhanced by calcium some members have been shown to bind…
comp10059_c0_seq2	927	0	hypothetical protein FbacHQ_07047	Flavobacteriaceae bacterium HQM9	0	0	0	0	0	0	0	0	0	0	0	cd05562]---[cd05562	cd05562 Peptidases_S53_like Peptidase domain in the S53 family. Members of the peptidase S53 (sedolisin) family include endopeptidases and exopeptidases. The S53 family contains a catalytic triad Glu/Asp/Ser with an additional acidic residue Asp in the oxyanion hole similar to that of Asn in subtilisin. The stability of these enzymes may be enhanced by calcium some members have been shown to bind…
comp10060_c0_seq1	457	0	Protein with SEL1 motif	Phaeodactylum tricornutum (strain CCAP 1055/1)	0	0	0	0	0	0	0	0	0	0	0	COG0790]---[COG0790]---[COG0790]---[COG0790	COG0790 COG0790 FOG TPR repeat SEL1 subfamily General function prediction only .
comp10060_c0_seq2	159	0	Predicted protein	Thalassiosira pseudonana	0	0	0	0	0	0	0	0	0	0	0	COG0790]---[COG0790]---[COG0790	COG0790 COG0790 FOG TPR repeat SEL1 subfamily General function prediction only .
comp10061_c0_seq1	402	0	0	0	0	0	0	0	0	0	0	0	0	0	0	0	0
comp10061_c0_seq2	402	0	0	0	0	0	0	0	0	0	0	0	0	0	0	0	0
comp10061_c0_seq3	402	0	0	0	0	0	0	0	0	0	0	0	0	0	0	0	0
comp10062_c0_seq1	691	Kinesin light chain	Predicted protein	Phaeodactylum tricornutum (strain CCAP 1055/1)	0	0	0	0	0	0	0	0	0	0	0	pfam13424]---[pfam13424]---[pfam13424]---[pfam13424]---[pfam13424]---[COG0457	pfam13424 TPR_12 Tetratricopeptide repeat. ]---[COG0457 NrfG FOG TPR repeat General function prediction only .
comp10063_c0_seq1	401	0	Predicted protein	Phaeodactylum tricornutum (strain CCAP 1055/1)	0	0	0	0	0	0	0	GO:0004252	serine-type endopeptidase activity	GO:0016021	integral to membrane	pfam01694	pfam01694 Rhomboid Rhomboid family. This family contains integral membrane proteins that are related to Drosophila rhomboid protein. Members of this family are found in bacteria and eukaryotes. Rhomboid promotes the cleavage of the membrane-anchored TGF-alpha-like growth factor Spitz allowing it to activate the Drosophila EGF receptor. Analysis has shown that Rhomboid-1 is an intramembrane serine…
comp10064_c0_seq2	1730	Histone acetyltransferase HAC1	Predicted protein	Thalassiosira pseudonana	2.3.1.48	Histone acetyltransferase.	0	0	0	GO:0016573]---[GO:0006355	histone acetylation]---[regulation of transcription	DNA-dependent	GO:0004402]---[GO:0003712]---[GO:0008270	histone acetyltransferase activity]---[transcription cofactor activity]---[zinc ion binding	GO:0005634	nucleus	cd05506]---[smart00297]---[cd05498]---[cd05499]---[cd04369]---[cd05500]---[cd05509]---[cd05497]---[pfam00439]---[cd05495]---[COG5076]---[cd05511]---[cd05504]---[pfam02135]---[pfam02135]---[cd05512]---[cd05496]---[cd05510]---[smart00551]---[smart00551]---[cd05528]---[pfam08214]---[pfam02135]---[smart00551	cd05506 Bromo_plant1 Bromodomain uncharacterized subfamily specific to plants. Might function as a global transcription factor. Bromodomains are 110 amino acid long domains that are found in many chromatin associated proteins. Bromodomains can interact specifically with acetylated lysine.]---[smart00297 BROMO bromo domain. ]---[cd05498 Bromo_Brdt_II_like Bromodomain Brdt_like subfamily repeat II.…
comp10065_c0_seq1	241	0	Predicted protein	Phaeodactylum tricornutum (strain CCAP 1055/1)	0	0	0	0	0	0	0	0	0	GO:0008537	proteasome activator complex	pfam02252	pfam02252 PA28_beta Proteasome activator pa28 beta subunit. PA28 activator complex (also known as 11s regulator of 20S proteasome) is a ring shaped hexameric structure of alternating alpha and beta subunits. This family represents the beta subunit. The activator complex binds to the 20S proteasome ana simulates peptidase activity in and ATP-independent manner.
comp10065_c0_seq2	241	0	Predicted protein	Phaeodactylum tricornutum (strain CCAP 1055/1)	0	0	0	0	0	0	0	0	0	GO:0008537	proteasome activator complex	pfam02252	pfam02252 PA28_beta Proteasome activator pa28 beta subunit. PA28 activator complex (also known as 11s regulator of 20S proteasome) is a ring shaped hexameric structure of alternating alpha and beta subunits. This family represents the beta subunit. The activator complex binds to the 20S proteasome ana simulates peptidase activity in and ATP-independent manner.
comp10066_c0_seq1	181	DnaJ homolog subfamily C member 9	Predicted protein (Fragment)	Phaeodactylum tricornutum (strain CCAP 1055/1)	0	0	0	0	0	0	0	0	0	0	0	pfam00226]---[cd06257]---[TIGR02349]---[COG0484]---[smart00271]---[PRK14278]---[PRK10767]---[PRK14293]---[PRK14298]---[PRK14300]---[PRK14295]---[PRK14276]---[PRK14279]---[PRK14277]---[PRK14280]---[PRK14291]---[PRK14299]---[PRK14292]---[PRK14283]---[PRK14289	pfam00226 DnaJ DnaJ domain. DnaJ domains (J-domains) are associated with hsp70 heat-shock system and it is thought that this domain mediates the interaction. DnaJ-domain is therefore part of a chaperone (protein folding) system. The T-antigens although not in Prosite are confirmed as DnaJ containing domains from literature.]---[cd06257 DnaJ DnaJ domain or J-domain. DnaJ/Hsp40 (heat shock protein …
comp10066_c0_seq2	313	DnaJ homolog subfamily C member 9	Predicted protein (Fragment)	Phaeodactylum tricornutum (strain CCAP 1055/1)	0	0	0	0	0	0	0	0	0	0	0	cd06257]---[pfam00226]---[TIGR02349]---[COG0484]---[smart00271]---[PRK14278]---[PRK10767]---[PRK14293]---[PRK14298]---[PRK14300]---[PRK14295]---[PRK14276]---[PRK14279]---[PRK14280]---[PRK14277]---[PRK14299]---[PRK14291]---[PRK14292]---[PRK14283]---[PRK14289	cd06257 DnaJ DnaJ domain or J-domain. DnaJ/Hsp40 (heat shock protein 40) proteins are highly conserved and play crucial roles in protein translation folding unfolding translocation and degradation. They act primarily by stimulating the ATPase activity of Hsp70s an important chaperonine family. Hsp40 proteins are characterized by the presence of a J domain which mediates the interaction with Hsp70…
comp10066_c0_seq3	271	DnaJ homolog subfamily C member 9	Predicted protein (Fragment)	Phaeodactylum tricornutum (strain CCAP 1055/1)	0	0	0	0	0	0	0	0	0	0	0	0	0
comp10066_c0_seq4	139	DnaJ homolog subfamily C member 9	Uncharacterized protein	Thalassiosira oceanica	0	0	0	0	0	0	0	0	0	0	0	0	0
comp10066_c0_seq5	311	DnaJ homolog subfamily C member 9	Predicted protein (Fragment)	Phaeodactylum tricornutum (strain CCAP 1055/1)	0	0	0	0	0	0	0	0	0	0	0	0	0
comp10066_c0_seq6	160	DnaJ homolog subfamily C member 9	Predicted protein (Fragment)	Phaeodactylum tricornutum (strain CCAP 1055/1)	0	0	0	0	0	0	0	0	0	0	0	TIGR02349]---[COG0484]---[pfam00226]---[cd06257]---[PRK14278]---[PRK10767]---[smart00271]---[PRK14293]---[PRK14298]---[PRK14295]---[PRK14300]---[PRK14276]---[PRK14279]---[PRK14277]---[PRK14280]---[PRK14291]---[PRK14299]---[PRK14292]---[PRK14283]---[PRK14289	TIGR02349 DnaJ_bact chaperone protein DnaJ. This model represents bacterial forms of DnaJ part of the DnaK-DnaJ-GrpE chaperone system. The three components typically are encoded by consecutive genes. DnaJ homologs occur in many genomes typically not near DnaK and GrpE-like genes most such genes are not included by this family. Eukaryotic (mitochondrial and chloroplast) forms are not included in t…
comp10066_c0_seq7	353	DnaJ homolog subfamily C member 9	Predicted protein (Fragment)	Phaeodactylum tricornutum (strain CCAP 1055/1)	0	0	0	0	0	0	0	0	0	0	0	pfam00226]---[cd06257]---[TIGR02349]---[COG0484]---[smart00271]---[PRK14278]---[PRK10767]---[PRK14293]---[PRK14298]---[PRK14300]---[PRK14295]---[PRK14276]---[PRK14279]---[PRK14280]---[PRK14277]---[PRK14299]---[PRK14291]---[PRK14292]---[PRK14283]---[PRK14289	pfam00226 DnaJ DnaJ domain. DnaJ domains (J-domains) are associated with hsp70 heat-shock system and it is thought that this domain mediates the interaction. DnaJ-domain is therefore part of a chaperone (protein folding) system. The T-antigens although not in Prosite are confirmed as DnaJ containing domains from literature.]---[cd06257 DnaJ DnaJ domain or J-domain. DnaJ/Hsp40 (heat shock protein …
comp10066_c0_seq8	118	DnaJ homolog subfamily C member 9	Predicted protein (Fragment)	Phaeodactylum tricornutum (strain CCAP 1055/1)	0	0	0	0	0	0	0	0	0	0	0	0	0
comp10067_c0_seq1	326	0	Uncharacterized protein	Emiliania huxleyi CCMP1516	0	0	0	0	0	0	0	0	0	0	0	0	0
comp10067_c0_seq2	482	0	Uncharacterized protein	Emiliania huxleyi CCMP1516	0	0	0	0	0	0	0	0	0	0	0	0	0
comp10068_c0_seq1	260	0	0	0	0	0	0	0	0	0	0	0	0	0	0	0	0
comp10069_c0_seq1	689	0	0	0	0	0	0	0	0	0	0	0	0	0	0	0	0
comp10070_c0_seq1	470	LRR receptor-like serine/threonine-protein kinase ERL2	LRR-GTPase of the ROCO family	Ectocarpus siliculosus	2.7.11.1	Non-specific serine/threonine protein kinase.	0	0	0	GO:0007264	small GTPase mediated signal transduction	GO:0005525	GTP binding	0	0	PLN00113]---[PLN00113]---[PLN00113]---[PLN00113]---[PLN00113]---[PLN00113]---[PLN00113]---[PLN00113]---[PLN00113]---[PLN03150]---[PLN03150]---[COG4886	PLN00113 PLN00113 leucine-rich repeat receptor-like protein kinase Provisional.]---[PLN03150 PLN03150 hypothetical protein Provisional.]---[COG4886 COG4886 Leucine-rich repeat (LRR) protein Function unknown .
comp10072_c0_seq1	376	0	Predicted protein	Phaeodactylum tricornutum (strain CCAP 1055/1)	0	0	0	0	0	0	0	0	0	0	0	0	0
comp10073_c0_seq1	385	Uncharacterized cyclodeaminase y4tK	Predicted protein	Phaeodactylum tricornutum (strain CCAP 1055/1)	0	0	0	0	0	0	0	0	0	0	0	PRK06823]---[PRK08291]---[COG2423]---[TIGR02992]---[TIGR02371]---[pfam02423]---[PRK06046]---[PRK08618]---[PRK07340]---[PRK06141	PRK06823 PRK06823 ornithine cyclodeaminase Validated.]---[PRK08291 PRK08291 ectoine utilization protein EutC Validated.]---[COG2423 COG2423 Predicted ornithine cyclodeaminase mu-crystallin homolog Amino acid transport and metabolism .]---[TIGR02992 ectoine_eutC ectoine utilization protein EutC. Members of this protein family are EutA a predicted arylmalonate decarboxylase found in a conserved ect…
comp10073_c0_seq2	340	Uncharacterized cyclodeaminase y4tK	Predicted protein	Phaeodactylum tricornutum (strain CCAP 1055/1)	0	0	0	0	0	0	0	0	0	0	0	PRK06823]---[PRK08291]---[COG2423]---[TIGR02992]---[pfam02423]---[TIGR02371]---[PRK06046]---[PRK08618]---[PRK07340]---[PRK06141	PRK06823 PRK06823 ornithine cyclodeaminase Validated.]---[PRK08291 PRK08291 ectoine utilization protein EutC Validated.]---[COG2423 COG2423 Predicted ornithine cyclodeaminase mu-crystallin homolog Amino acid transport and metabolism .]---[TIGR02992 ectoine_eutC ectoine utilization protein EutC. Members of this protein family are EutA a predicted arylmalonate decarboxylase found in a conserved ect…
comp10074_c0_seq1	169	0	0	0	0	0	0	0	0	0	0	0	0	0	0	0	0
comp10075_c0_seq1	211	0	0	0	0	0	0	0	0	0	0	0	0	0	0	0	0
comp10075_c0_seq2	211	0	0	0	0	0	0	0	0	0	0	0	0	0	0	0	0
comp10077_c0_seq1	913	0	Predicted protein	Phaeodactylum tricornutum (strain CCAP 1055/1)	0	0	0	0	0	0	0	0	0	0	0	cd00204]---[cd00204]---[cd00204]---[cd00204]---[COG0666	cd00204 ANK ankyrin repeats ankyrin repeats mediate protein-protein interactions in very diverse families of proteins. The number of ANK repeats in a protein can range from 2 to over 20 (ankyrins for example). ANK repeats may occur in combinations with other types of domains. The structural repeat unit contains two antiparallel helices and a beta-hairpin repeats are stacked in a superhelical arra…
comp10078_c0_seq1	628	Glutamate--glyoxylate aminotransferase 1	Uncharacterized protein	Thalassiosira oceanica	2.6.1.2]---[2.6.1.4]---[2.6.1.44	Alanine transaminase.]---[Glycine transaminase.]---[Alanine--glyoxylate transaminase.	Amino-acid biosynthesis	glycine biosynthesis	glycine from glyoxylate: step 1/1	GO:0009058	biosynthetic process	GO:0003824]---[GO:0030170	catalytic activity]---[pyridoxal phosphate binding	0	0	PTZ00377]---[PLN02231]---[PLN02368]---[COG0436]---[PRK09265]---[cd00609]---[PRK08363]---[PRK13355]---[PRK06108]---[PRK07568]---[TIGR01265]---[pfam00155]---[PRK05764]---[PRK05764]---[PLN02187]---[PRK07682]---[PLN00145]---[PRK06855]---[PLN02450]---[TIGR01264]---[PLN02656	PTZ00377 PTZ00377 alanine aminotransferase Provisional.]---[PLN02231 PLN02231 alanine transaminase.]---[PLN02368 PLN02368 alanine transaminase.]---[COG0436 COG0436 Aspartate/tyrosine/aromatic aminotransferase Amino acid transport and metabolism .]---[PRK09265 PRK09265 aminotransferase AlaT Validated.]---[cd00609 AAT_like Aspartate aminotransferase family. This family belongs to pyridoxal phosphat…
comp10078_c0_seq1	628	Glutamate--glyoxylate aminotransferase 1	Uncharacterized protein	Thalassiosira oceanica	2.6.1.2]---[2.6.1.4]---[2.6.1.44	Alanine transaminase.]---[Glycine transaminase.]---[Alanine--glyoxylate transaminase.	Amino-acid degradation	L-alanine degradation via transaminase pathway	pyruvate from L-alanine: step 1/1	GO:0009058	biosynthetic process	GO:0003824]---[GO:0030170	catalytic activity]---[pyridoxal phosphate binding	0	0	PTZ00377]---[PLN02231]---[PLN02368]---[COG0436]---[PRK09265]---[cd00609]---[PRK08363]---[PRK13355]---[PRK06108]---[PRK07568]---[TIGR01265]---[pfam00155]---[PRK05764]---[PRK05764]---[PLN02187]---[PRK07682]---[PLN00145]---[PRK06855]---[PLN02450]---[TIGR01264]---[PLN02656	PTZ00377 PTZ00377 alanine aminotransferase Provisional.]---[PLN02231 PLN02231 alanine transaminase.]---[PLN02368 PLN02368 alanine transaminase.]---[COG0436 COG0436 Aspartate/tyrosine/aromatic aminotransferase Amino acid transport and metabolism .]---[PRK09265 PRK09265 aminotransferase AlaT Validated.]---[cd00609 AAT_like Aspartate aminotransferase family. This family belongs to pyridoxal phosphat…
comp10078_c0_seq1	628	Glutamate--glyoxylate aminotransferase 1	Uncharacterized protein	Thalassiosira oceanica	2.6.1.2]---[2.6.1.4]---[2.6.1.44	Alanine transaminase.]---[Glycine transaminase.]---[Alanine--glyoxylate transaminase.	Photosynthesis	C4 acid pathway	0	GO:0009058	biosynthetic process	GO:0003824]---[GO:0030170	catalytic activity]---[pyridoxal phosphate binding	0	0	PTZ00377]---[PLN02231]---[PLN02368]---[COG0436]---[PRK09265]---[cd00609]---[PRK08363]---[PRK13355]---[PRK06108]---[PRK07568]---[TIGR01265]---[pfam00155]---[PRK05764]---[PRK05764]---[PLN02187]---[PRK07682]---[PLN00145]---[PRK06855]---[PLN02450]---[TIGR01264]---[PLN02656	PTZ00377 PTZ00377 alanine aminotransferase Provisional.]---[PLN02231 PLN02231 alanine transaminase.]---[PLN02368 PLN02368 alanine transaminase.]---[COG0436 COG0436 Aspartate/tyrosine/aromatic aminotransferase Amino acid transport and metabolism .]---[PRK09265 PRK09265 aminotransferase AlaT Validated.]---[cd00609 AAT_like Aspartate aminotransferase family. This family belongs to pyridoxal phosphat…
comp10079_c0_seq1	2512	0	Predicted protein	Phaeodactylum tricornutum (strain CCAP 1055/1)	0	0	0	0	0	0	0	0	0	0	0	0	0
comp10080_c0_seq1	422	Nudix hydrolase 4	Predicted protein	Phaeodactylum tricornutum (strain CCAP 1055/1)	3.6.1.13]---[3.6.1.22	ADP-ribose diphosphatase.]---[NAD( ) diphosphatase.	0	0	0	0	0	GO:0016787	hydrolase activity	0	0	cd04666]---[cd04511]---[cd03673]---[pfam00293]---[cd02883	cd04666 Nudix_Hydrolase_9 Members of the Nudix hydrolase superfamily catalyze the hydrolysis of NUcleoside DIphosphates linked to other moieties X. Enzymes belonging to this superfamily require a divalent cation such as Mg2 or Mn2 for their activity and contain a highly conserved 23-residue nudix motif (GX5EX7REUXEEXGU where U I L or V) which functions as a metal binding and catalytic site. Subst…
comp10080_c0_seq2	422	Nudix hydrolase 4	Predicted protein	Phaeodactylum tricornutum (strain CCAP 1055/1)	3.6.1.13]---[3.6.1.22	ADP-ribose diphosphatase.]---[NAD( ) diphosphatase.	0	0	0	0	0	GO:0016787	hydrolase activity	0	0	cd04666]---[cd04511]---[cd03673]---[pfam00293]---[cd02883	cd04666 Nudix_Hydrolase_9 Members of the Nudix hydrolase superfamily catalyze the hydrolysis of NUcleoside DIphosphates linked to other moieties X. Enzymes belonging to this superfamily require a divalent cation such as Mg2 or Mn2 for their activity and contain a highly conserved 23-residue nudix motif (GX5EX7REUXEEXGU where U I L or V) which functions as a metal binding and catalytic site. Subst…
comp10081_c0_seq1	330	GDP-mannose transporter GONST4	Predicted protein	Phaeodactylum tricornutum (strain CCAP 1055/1)	0	0	0	0	0	0	0	0	0	GO:0016020	membrane	COG5070]---[COG0697	COG5070 VRG4 Nucleotide-sugar transporter Carbohydrate transport and metabolism / Posttranslational modification protein turnover chaperones / Intracellular trafficking and secretion .]---[COG0697 RhaT Permeases of the drug/metabolite transporter (DMT) superfamily Carbohydrate transport and metabolism / Amino acid transport and metabolism / General function prediction only .
comp10081_c0_seq2	278	GDP-mannose transporter GONST3	Predicted protein	Phaeodactylum tricornutum (strain CCAP 1055/1)	0	0	0	0	0	0	0	0	0	GO:0016020	membrane	COG5070	COG5070 VRG4 Nucleotide-sugar transporter Carbohydrate transport and metabolism / Posttranslational modification protein turnover chaperones / Intracellular trafficking and secretion .
comp10082_c0_seq1	424	0	Predicted protein	Phaeodactylum tricornutum (strain CCAP 1055/1)	0	0	0	0	0	0	0	0	0	0	0	0	0
comp10082_c0_seq2	260	0	Predicted protein	Phaeodactylum tricornutum (strain CCAP 1055/1)	0	0	0	0	0	0	0	0	0	0	0	0	0
comp10085_c0_seq1	242	0	Predicted protein (Fragment)	Phaeodactylum tricornutum (strain CCAP 1055/1)	0	0	0	0	0	0	0	0	0	0	0	0	0
comp10085_c0_seq2	242	0	Predicted protein (Fragment)	Phaeodactylum tricornutum (strain CCAP 1055/1)	0	0	0	0	0	0	0	0	0	0	0	0	0
comp10086_c0_seq1	310	0	0	0	0	0	0	0	0	0	0	0	0	0	0	0	0
comp10086_c0_seq2	226	0	0	0	0	0	0	0	0	0	0	0	0	0	0	0	0
comp10086_c0_seq3	223	0	0	0	0	0	0	0	0	0	0	0	0	0	0	0	0
comp10086_c0_seq4	226	0	0	0	0	0	0	0	0	0	0	0	0	0	0	0	0
comp10086_c0_seq5	512	0	0	0	0	0	0	0	0	0	0	0	0	0	0	0	0
comp10086_c0_seq6	310	0	0	0	0	0	0	0	0	0	0	0	0	0	0	0	0
comp10087_c0_seq1	563	Microfibrillar-associated protein 1	Predicted protein	Phaeodactylum tricornutum (strain CCAP 1055/1)	0	0	0	0	0	0	0	0	0	0	0	pfam06991	pfam06991 Prp19_bind Splicing factor Prp19-binding domain. This family represents the C-terminus (approximately 300 residues) of proteins that are involved as binding partners for Prp19 as part of the nuclear pore complex. The family in Drosophila is necessary for pre-mRNA splicing and the human protein has been found in purifications of the spliceosome. In the past this family was thought errone…
comp10087_c0_seq2	548	Microfibrillar-associated protein 1	Predicted protein	Phaeodactylum tricornutum (strain CCAP 1055/1)	0	0	0	0	0	0	0	0	0	0	0	pfam06991	pfam06991 Prp19_bind Splicing factor Prp19-binding domain. This family represents the C-terminus (approximately 300 residues) of proteins that are involved as binding partners for Prp19 as part of the nuclear pore complex. The family in Drosophila is necessary for pre-mRNA splicing and the human protein has been found in purifications of the spliceosome. In the past this family was thought errone…
comp10088_c0_seq1	1373	0	0	0	0	0	0	0	0	0	0	0	0	0	0	0	0
comp10089_c0_seq1	515	0	Predicted protein	Phaeodactylum tricornutum (strain CCAP 1055/1)	0	0	0	0	0	0	0	0	0	0	0	0	0
comp10089_c0_seq2	555	0	Predicted protein	Phaeodactylum tricornutum (strain CCAP 1055/1)	0	0	0	0	0	0	0	0	0	0	0	0	0
comp10092_c0_seq1	475	0	0	0	0	0	0	0	0	0	0	0	0	0	0	0	0
comp10092_c0_seq2	144	0	0	0	0	0	0	0	0	0	0	0	0	0	0	0	0
comp10093_c0_seq1	667	0	Putative uncharacterized protein	Aureococcus anophagefferens	0	0	0	0	0	0	0	0	0	0	0	0	0
comp10093_c0_seq2	667	0	Putative uncharacterized protein	Aureococcus anophagefferens	0	0	0	0	0	0	0	0	0	0	0	0	0
comp10094_c0_seq1	169	0	0	0	0	0	0	0	0	0	0	0	0	0	0	0	0
comp10095_c0_seq1	203	0	Uncharacterized protein	Thalassiosira oceanica	0	0	0	0	0	0	0	0	0	0	0	0	0
comp10096_c0_seq1	266	CAX-interacting protein 4	Predicted protein	Phaeodactylum tricornutum (strain CCAP 1055/1)	0	0	0	0	0	0	0	0	0	0	0	0	0
comp10097_c0_seq1	193	Peroxiredoxin-2E chloroplastic	Peroxiredoxin bacteria-like protein	Micromonas pusilla (strain CCMP1545)	1.11.1.15	Peroxiredoxin.	0	0	0	GO:0055114	oxidation-reduction process	GO:0016491	oxidoreductase activity	0	0	cd03013]---[COG0678]---[cd02971]---[pfam08534	cd03013 PRX5_like Peroxiredoxin (PRX) family PRX5-like subfamily members are similar to the human protein PRX5 a homodimeric TRX peroxidase widely expressed in tissues and found cellularly in mitochondria peroxisomes and the cytosol. The cellular location of PRX5 suggests that it may have an important antioxidant role in organelles that are major sources of reactive oxygen species (ROS) as well a…
comp10099_c0_seq1	122	0	0	0	0	0	0	0	0	0	0	0	0	0	0	0	0
comp10101_c0_seq1	181	0	Predicted protein	Phaeodactylum tricornutum (strain CCAP 1055/1)	0	0	0	0	0	0	0	0	0	0	0	0	0
comp10102_c0_seq1	600	0	0	0	0	0	0	0	0	0	0	0	0	0	0	0	0
comp10103_c0_seq1	303	0	Predicted protein	Phaeodactylum tricornutum (strain CCAP 1055/1)	0	0	0	0	0	0	0	0	0	0	0	0	0
comp10104_c0_seq1	431	Mitochondrial import inner membrane translocase subunit TIM44-1	Predicted protein	Phaeodactylum tricornutum (strain CCAP 1055/1)	0	0	0	0	0	0	0	0	0	0	0	TIGR00984]---[pfam04280]---[smart00978	TIGR00984 3a0801s03tim44 mitochondrial import inner membrane translocase subunit. The mitochondrial protein translocase (MPT) family which brings nuclearly encoded preproteins into mitochondria is very complex with 19 currently identified protein constituents.These proteins include several chaperone proteins four proteins of the outer membrane translocase (Tom) import receptor five proteins of th…
comp10104_c0_seq2	379	Mitochondrial import inner membrane translocase subunit TIM44-1	Predicted protein	Phaeodactylum tricornutum (strain CCAP 1055/1)	0	0	0	0	0	0	0	0	0	0	0	TIGR00984]---[pfam04280]---[smart00978	TIGR00984 3a0801s03tim44 mitochondrial import inner membrane translocase subunit. The mitochondrial protein translocase (MPT) family which brings nuclearly encoded preproteins into mitochondria is very complex with 19 currently identified protein constituents.These proteins include several chaperone proteins four proteins of the outer membrane translocase (Tom) import receptor five proteins of th…
comp10105_c0_seq1	640	0	Predicted protein	Phaeodactylum tricornutum (strain CCAP 1055/1)	0	0	0	0	0	0	0	0	0	0	0	0	0
comp10105_c0_seq2	786	0	Predicted protein	Phaeodactylum tricornutum (strain CCAP 1055/1)	0	0	0	0	0	0	0	0	0	0	0	cd00992	cd00992 PDZ_signaling PDZ domain found in a variety of Eumetazoan signaling molecules often in tandem arrangements. May be responsible for specific protein-protein interactions as most PDZ domains bind C-terminal polypeptides and binding to internal (non-C-terminal) polypeptides and even to lipids has been demonstrated. In this subfamily of PDZ domains an N-terminal beta-strand forms the peptide-…
comp10105_c0_seq3	588	0	Predicted protein	Phaeodactylum tricornutum (strain CCAP 1055/1)	0	0	0	0	0	0	0	0	0	0	0	0	0
comp10105_c0_seq4	755	0	Predicted protein	Phaeodactylum tricornutum (strain CCAP 1055/1)	0	0	0	0	0	0	0	0	0	0	0	cd00992	cd00992 PDZ_signaling PDZ domain found in a variety of Eumetazoan signaling molecules often in tandem arrangements. May be responsible for specific protein-protein interactions as most PDZ domains bind C-terminal polypeptides and binding to internal (non-C-terminal) polypeptides and even to lipids has been demonstrated. In this subfamily of PDZ domains an N-terminal beta-strand forms the peptide-…
comp10106_c0_seq1	251	Probable proteasome subunit beta type-1	Proteasome subunit beta type (Fragment)	Phaeodactylum tricornutum (strain CCAP 1055/1)	3.4.25.1	Proteasome endopeptidase complex.	0	0	0	GO:0051603	proteolysis involved in cellular protein catabolic process	GO:0004298	threonine-type endopeptidase activity	GO:0005737]---[GO:0005634]---[GO:0005839	cytoplasm]---[nucleus]---[proteasome core complex	cd03762]---[cd01912]---[cd01906]---[pfam00227]---[cd01901]---[COG0638]---[TIGR03634]---[cd03764]---[cd03763	cd03762 proteasome_beta_type_6 proteasome beta type-6 subunit. The 20S proteasome multisubunit proteolytic complex is the central enzyme of nonlysosomal protein degradation in both the cytosol and nucleus. It is composed of 28 subunits arranged as four homoheptameric rings that stack on top of one another forming an elongated alpha-beta-beta-alpha cylinder with a central cavity. The proteasome al…
comp10106_c0_seq2	211	0	0	0	0	0	0	0	0	0	0	0	0	0	0	0	0
comp10106_c0_seq3	211	0	0	0	0	0	0	0	0	0	0	0	0	0	0	0	0
comp10108_c0_seq1	171	0	0	0	0	0	0	0	0	0	0	0	0	0	0	0	0
comp10108_c0_seq2	1076	0	Predicted protein	Phaeodactylum tricornutum (strain CCAP 1055/1)	0	0	0	0	0	0	0	0	0	0	0	0	0
comp10109_c0_seq1	243	mRNA turnover protein 4 homolog	Predicted protein (Fragment)	Phaeodactylum tricornutum (strain CCAP 1055/1)	0	0	0	0	0	GO:0042254	ribosome biogenesis	0	0	GO:0005840	ribosome	cd05796]---[cd00379]---[cd05795]---[PRK04019]---[pfam00466]---[PTZ00135]---[COG0244	cd05796 Ribosomal_P0_like Ribosomal protein L10 family P0-like protein subfamily composed of uncharacterized eukaryotic proteins with similarity to the 60S ribosomal protein P0 including the Saccharomyces cerevisiae protein called mRNA turnover protein 4 (MRT4). MRT4 may be involved in mRNA decay. P0 forms a tight complex with multiple copies of the small acidic protein L12(e). This complex forms…
comp10110_c0_seq2	309	0	Uncharacterized protein (Fragment)	Emiliania huxleyi CCMP1516	0	0	0	0	0	0	0	0	0	0	0	pfam14234	pfam14234 DUF4336 Domain of unknown function (DUF4336).
comp10110_c0_seq3	309	0	Uncharacterized protein (Fragment)	Emiliania huxleyi CCMP1516	0	0	0	0	0	0	0	0	0	0	0	pfam14234	pfam14234 DUF4336 Domain of unknown function (DUF4336).
comp10111_c0_seq1	631	Deoxynucleoside triphosphate triphosphohydrolase SAMHD1	Predicted protein	Phaeodactylum tricornutum (strain CCAP 1055/1)	0	0	0	0	0	GO:0008152	metabolic process	GO:0046872]---[GO:0008081	metal ion binding]---[phosphoric diester hydrolase activity	0	0	COG1078]---[smart00471]---[cd00077]---[pfam01966]---[TIGR00277	'COG1078 COG1078 HD superfamily phosphohydrolases General function prediction only .]---[smart00471 HDc Metal dependent phosphohydrolases with conserved ''HD'' motif. Includes eukaryotic cyclic nucleotide phosphodiesterases (PDEc). This profile/HMM does not detect HD homologues in bacterial glycine aminoacyl-tRNA synthetases (beta subunit).]---[cd00077 HDc Metal dependent phosphohydrolases with c…
comp10112_c0_seq1	197	0	0	0	0	0	0	0	0	0	0	0	0	0	0	0	0
comp10113_c0_seq1	1467	Bile pigment transporter 1	Uncharacterized protein	Phytophthora ramorum	0	0	0	0	0	GO:0006200	ATP catabolic process	GO:0005524]---[GO:0042626	ATP binding]---[ATPase activity	coupled to transmembrane movement of substances	GO:0016021	integral to membrane	PLN03130]---[PLN03130]---[PLN03130]---[TIGR00957]---[TIGR00957]---[TIGR00957]---[PLN03232]---[PLN03232]---[PLN03232]---[cd03244]---[PTZ00243]---[PTZ00243]---[COG1132]---[COG1132]---[cd03250]---[cd03369]---[COG2274]---[COG2274]---[TIGR01271]---[TIGR01271]---[cd03254]---[cd03249]---[cd03253]---[cd03251]---[TIGR02203]---[COG4988]---[TIGR01846]---[cd03252]---[PLN03130]---[PLN03232]---[cd03244]---[PTZ…	PLN03130 PLN03130 ABC transporter C family member Provisional.]---[TIGR00957 MRP_assoc_pro multi drug resistance-associated protein (MRP). This model describes multi drug resistance-associated protein (MRP) in eukaryotes. The multidrug resistance-associated protein is an integral membrane protein that causes multidrug resistance when overexpressed in mammalian cells. It belongs to ABC transporter…
comp10113_c0_seq2	1438	Bile pigment transporter 1	Uncharacterized protein	Pythium ultimum	0	0	0	0	0	GO:0006200	ATP catabolic process	GO:0005524]---[GO:0042626	ATP binding]---[ATPase activity	coupled to transmembrane movement of substances	GO:0016021	integral to membrane	PLN03130]---[PLN03130]---[PLN03130]---[TIGR00957]---[TIGR00957]---[TIGR00957]---[PLN03232]---[PLN03232]---[PLN03232]---[cd03244]---[PTZ00243]---[PTZ00243]---[COG1132]---[COG1132]---[cd03250]---[cd03369]---[COG2274]---[COG2274]---[TIGR01271]---[TIGR01271]---[cd03254]---[cd03228]---[cd03249]---[cd03253]---[TIGR02203]---[COG4988]---[TIGR01846]---[cd03252]---[PLN03130]---[PLN03232]---[cd03244]---[PTZ…	PLN03130 PLN03130 ABC transporter C family member Provisional.]---[TIGR00957 MRP_assoc_pro multi drug resistance-associated protein (MRP). This model describes multi drug resistance-associated protein (MRP) in eukaryotes. The multidrug resistance-associated protein is an integral membrane protein that causes multidrug resistance when overexpressed in mammalian cells. It belongs to ABC transporter…
comp10114_c0_seq1	519	0	Predicted protein	Phaeodactylum tricornutum (strain CCAP 1055/1)	0	0	0	0	0	GO:0005975	carbohydrate metabolic process	GO:0003824	catalytic activity	0	0	0	0
comp10114_c0_seq2	512	0	Predicted protein	Phaeodactylum tricornutum (strain CCAP 1055/1)	0	0	0	0	0	GO:0005975	carbohydrate metabolic process	GO:0003824	catalytic activity	0	0	0	0
comp10114_c0_seq3	576	0	Putative uncharacterized protein	Thalassiosira pseudonana	0	0	0	0	0	0	0	0	0	0	0	0	0
comp10114_c0_seq4	455	0	Predicted protein	Phaeodactylum tricornutum (strain CCAP 1055/1)	0	0	0	0	0	GO:0005975	carbohydrate metabolic process	GO:0003824	catalytic activity	0	0	0	0
comp10115_c0_seq1	1230	Kinesin light chain	Predicted protein	Phaeodactylum tricornutum (strain CCAP 1055/1)	0	0	0	0	0	0	0	0	0	0	0	pfam13424]---[pfam13424]---[pfam13424]---[pfam13424]---[pfam13424]---[cd00189]---[cd00189]---[COG0457]---[pfam13374	pfam13424 TPR_12 Tetratricopeptide repeat. ]---[cd00189 TPR Tetratricopeptide repeat domain typically contains 34 amino acids WLF -X(2)- LIM - GAS -X(2)- YLF -X(8)- ASE -X(3)- FYL -X(2)- ASL -X(4)- PKE is the consensus sequence found in a variety of organisms including bacteria cyanobacteria yeast fungi plants and humans in various subcellular locations involved in a variety of functions includin…
comp10115_c0_seq2	1064	0	Predicted protein	Phaeodactylum tricornutum (strain CCAP 1055/1)	0	0	0	0	0	0	0	0	0	0	0	pfam13424	pfam13424 TPR_12 Tetratricopeptide repeat.
comp10116_c0_seq1	285	0	0	0	0	0	0	0	0	0	0	0	0	0	0	0	0
comp10117_c0_seq1	365	0	0	0	0	0	0	0	0	0	0	0	0	0	0	0	0
comp10117_c0_seq3	365	0	0	0	0	0	0	0	0	0	0	0	0	0	0	0	0
comp10118_c0_seq1	374	0	Uncharacterized protein (Fragment)	Thalassiosira oceanica	0	0	0	0	0	0	0	0	0	0	0	0	0
comp10118_c0_seq2	435	0	Uncharacterized protein (Fragment)	Thalassiosira oceanica	0	0	0	0	0	0	0	0	0	0	0	0	0
comp10119_c0_seq1	64	0	0	0	0	0	0	0	0	0	0	0	0	0	0	0	0
comp10120_c0_seq1	224	0	0	0	0	0	0	0	0	0	0	0	0	0	0	0	0
comp10121_c0_seq1	872	0	Uncharacterized protein (Fragment)	Thalassiosira oceanica	0	0	0	0	0	0	0	0	0	0	0	0	0
comp10121_c0_seq2	708	0	Uncharacterized protein (Fragment)	Thalassiosira oceanica	0	0	0	0	0	0	0	GO:0010181]---[GO:0016491	FMN binding]---[oxidoreductase activity	0	0	0	0
comp10122_c0_seq1	877	U2 snRNP-associated SURP motif-containing protein	Predicted protein	Phaeodactylum tricornutum (strain CCAP 1055/1)	0	0	0	0	0	GO:0006396	RNA processing	GO:0000166]---[GO:0003723	nucleotide binding]---[RNA binding	0	0	cd12223	cd12223 RRM_SR140 RNA recognition motif (RRM) in U2-associated protein SR140 and similar proteins. This subgroup corresponds to the RRM of SR140 (also termed U2 snRNP-associated SURP motif-containing protein orU2SURP or 140 kDa Ser/Arg-rich domain protein) which is a putative splicing factor mainly found in higher eukaryotes. Although it is initially identified as one of the 17S U2 snRNP-associat…
comp10122_c0_seq2	832	U2 snRNP-associated SURP motif-containing protein	Predicted protein	Phaeodactylum tricornutum (strain CCAP 1055/1)	0	0	0	0	0	GO:0006396	RNA processing	GO:0000166]---[GO:0003723	nucleotide binding]---[RNA binding	0	0	cd12223]---[smart00360]---[cd12224]---[cd00590]---[cd12346]---[cd12381]---[TIGR01628]---[cd12399]---[pfam00076]---[cd12353]---[cd12380]---[cd12355]---[cd12418	'cd12223 RRM_SR140 RNA recognition motif (RRM) in U2-associated protein SR140 and similar proteins. This subgroup corresponds to the RRM of SR140 (also termed U2 snRNP-associated SURP motif-containing protein orU2SURP or 140 kDa Ser/Arg-rich domain protein) which is a putative splicing factor mainly found in higher eukaryotes. Although it is initially identified as one of the 17S U2 snRNP-associa…
comp10122_c0_seq3	870	U2 snRNP-associated SURP motif-containing protein	Predicted protein	Phaeodactylum tricornutum (strain CCAP 1055/1)	0	0	0	0	0	GO:0006396	RNA processing	GO:0000166]---[GO:0003723	nucleotide binding]---[RNA binding	0	0	cd12223]---[smart00360]---[cd12224]---[cd00590]---[cd12346]---[cd12381]---[TIGR01628]---[cd12399]---[pfam00076]---[cd12353]---[cd12380]---[cd12355]---[cd12418	'cd12223 RRM_SR140 RNA recognition motif (RRM) in U2-associated protein SR140 and similar proteins. This subgroup corresponds to the RRM of SR140 (also termed U2 snRNP-associated SURP motif-containing protein orU2SURP or 140 kDa Ser/Arg-rich domain protein) which is a putative splicing factor mainly found in higher eukaryotes. Although it is initially identified as one of the 17S U2 snRNP-associa…
comp10122_c0_seq4	915	U2 snRNP-associated SURP motif-containing protein	Predicted protein	Phaeodactylum tricornutum (strain CCAP 1055/1)	0	0	0	0	0	GO:0006396	RNA processing	GO:0000166]---[GO:0003723	nucleotide binding]---[RNA binding	0	0	cd12223	cd12223 RRM_SR140 RNA recognition motif (RRM) in U2-associated protein SR140 and similar proteins. This subgroup corresponds to the RRM of SR140 (also termed U2 snRNP-associated SURP motif-containing protein orU2SURP or 140 kDa Ser/Arg-rich domain protein) which is a putative splicing factor mainly found in higher eukaryotes. Although it is initially identified as one of the 17S U2 snRNP-associat…
comp10123_c0_seq1	931	Programmed cell death 6-interacting protein	Predicted protein	Phaeodactylum tricornutum (strain CCAP 1055/1)	0	0	0	0	0	0	0	0	0	0	0	smart01041]---[pfam13949]---[pfam03097]---[cd09241]---[cd09246]---[cd09242]---[cd09240]---[cd08915]---[cd09034]---[cd09236]---[cd09239]---[cd09238]---[cd09248	'smart01041 BRO1 BRO1-like domain. This domain is found in a number proteins including Rhophilin and BRO1. It is known to have a role in endosomal targeting. ESCRT-III subunit Snf7 binds to a conserved hydrophobic patch in the BRO1 domain that is required for protein complex formation and for the protein-sorting function of BRO1.]---[pfam13949 ALIX_LYPXL_bnd ALIX V-shaped domain binding to HIV. T…
Bro1 and Rim20 (also known as PalA) from Saccharomyces cerevisiae mammalian Alix (apoptosis-linked gene-2 interacting protein X) (His-Domain) type N23 protein tyrosine phosphatase (HD-PTP also known as PTPN23) and related domains. Alix also known as apoptosis-linked gene-2 interacting protein 1 (AIP1) participates in membrane remodeling processes during the budding of enveloped viruses vesicle bu…
comp10123_c0_seq2	931	Programmed cell death 6-interacting protein	Predicted protein	Phaeodactylum tricornutum (strain CCAP 1055/1)	0	0	0	0	0	0	0	0	0	0	0	smart01041]---[pfam13949]---[pfam03097]---[cd09241]---[cd09246]---[cd09242]---[cd09240]---[cd08915]---[cd09034]---[cd09236]---[cd09239]---[cd09238]---[cd09248	'smart01041 BRO1 BRO1-like domain. This domain is found in a number proteins including Rhophilin and BRO1. It is known to have a role in endosomal targeting. ESCRT-III subunit Snf7 binds to a conserved hydrophobic patch in the BRO1 domain that is required for protein complex formation and for the protein-sorting function of BRO1.]---[pfam13949 ALIX_LYPXL_bnd ALIX V-shaped domain binding to HIV. T…
Bro1 and Rim20 (also known as PalA) from Saccharomyces cerevisiae mammalian Alix (apoptosis-linked gene-2 interacting protein X) (His-Domain) type N23 protein tyrosine phosphatase (HD-PTP also known as PTPN23) and related domains. Alix also known as apoptosis-linked gene-2 interacting protein 1 (AIP1) participates in membrane remodeling processes during the budding of enveloped viruses vesicle bu…
comp10124_c0_seq1	531	Ribosomal large subunit pseudouridine synthase D	Uncharacterized protein	Thalassiosira oceanica	5.4.99.23	23S rRNA pseudouridine(1911/1915/1917) synthase.	0	0	0	GO:0001522	pseudouridine synthesis	GO:0009982]---[GO:0003723	pseudouridine synthase activity]---[RNA binding	0	0	COG0564]---[cd02869]---[PRK11112]---[cd02557]---[TIGR00005]---[cd02563]---[cd02563]---[pfam00849]---[PRK10158]---[cd02550	'COG0564 RluA Pseudouridylate synthases 23S RNA-specific Translation ribosomal structure and biogenesis .]---[cd02869 PseudoU_synth_RluCD_like Pseudouridine synthase RsuA/RluD family. This group is comprised of eukaryotic bacterial and archeal proteins similar to eight site specific Escherichia coli pseudouridine synthases RsuA RluA RluB RluC RluD RluE RluF and TruA. Pseudouridine synthases catal…
comp10125_c0_seq4	220	Probable CDP-diacylglycerol--inositol 3-phosphatidyltransferase 2	Phosphatidylinositol synthase (Fragment)	Thalassiosira pseudonana	2.7.8.11	CDP-diacylglycerol--inositol 3-phosphatidyltransferase.	0	0	0	GO:0008654	phospholipid biosynthetic process	GO:0003881	CDP-diacylglycerol-inositol 3-phosphatidyltransferase activity	GO:0016020	membrane	pfam01066]---[COG0558	pfam01066 CDP-OH_P_transf CDP-alcohol phosphatidyltransferase. All of these members have the ability to catalyze the displacement of CMP from a CDP-alcohol by a second alcohol with formation of a phosphodiester bond and concomitant breaking of a phosphoride anhydride bond.]---[COG0558 PgsA Phosphatidylglycerophosphate synthase Lipid metabolism .
comp10126_c0_seq1	613	0	Peptidase S8 and S53 subtilisin kexin sedolisin	Ferrimonas balearica (strain DSM 9799 / CCM 4581 / PAT)	0	0	0	0	0	GO:0006508	proteolysis	GO:0004252	serine-type endopeptidase activity	0	0	cd00538]---[cd02130]---[cd04817]---[cd02133]---[pfam02225	cd00538 PA PA Protease-associated (PA) domain. The PA domain is an insert domain in a diverse fraction of proteases. The significance of the PA domain to many of the proteins in which it is inserted is undetermined. It may be a protein-protein interaction domain. At peptidase active sites the PA domain may participate in substrate binding and/or promoting conformational changes which influence th…
comp10126_c0_seq2	613	0	Peptidase S8 and S53 subtilisin kexin sedolisin	Ferrimonas balearica (strain DSM 9799 / CCM 4581 / PAT)	0	0	0	0	0	GO:0006508	proteolysis	GO:0004252	serine-type endopeptidase activity	0	0	cd00538]---[cd02130]---[cd04817]---[cd02133]---[pfam02225	cd00538 PA PA Protease-associated (PA) domain. The PA domain is an insert domain in a diverse fraction of proteases. The significance of the PA domain to many of the proteins in which it is inserted is undetermined. It may be a protein-protein interaction domain. At peptidase active sites the PA domain may participate in substrate binding and/or promoting conformational changes which influence th…
comp10126_c0_seq3	845	0	Predicted protein (Fragment)	Phaeodactylum tricornutum (strain CCAP 1055/1)	0	0	0	0	0	0	0	0	0	0	0	cd00538]---[cd02130]---[cd04817]---[cd02133]---[pfam02225]---[pfam11710	cd00538 PA PA Protease-associated (PA) domain. The PA domain is an insert domain in a diverse fraction of proteases. The significance of the PA domain to many of the proteins in which it is inserted is undetermined. It may be a protein-protein interaction domain. At peptidase active sites the PA domain may participate in substrate binding and/or promoting conformational changes which influence th…
comp10126_c0_seq4	845	0	Predicted protein (Fragment)	Phaeodactylum tricornutum (strain CCAP 1055/1)	0	0	0	0	0	0	0	0	0	0	0	cd00538]---[cd02130]---[cd04817]---[cd02133]---[pfam02225]---[pfam11710	cd00538 PA PA Protease-associated (PA) domain. The PA domain is an insert domain in a diverse fraction of proteases. The significance of the PA domain to many of the proteins in which it is inserted is undetermined. It may be a protein-protein interaction domain. At peptidase active sites the PA domain may participate in substrate binding and/or promoting conformational changes which influence th…
comp10127_c0_seq1	398	0	Uncharacterized protein	Nannochloropsis gaditana CCMP526	0	0	0	0	0	0	0	0	0	0	0	pfam13383	pfam13383 Methyltransf_22 Methyltransferase domain. This family appears to be a methyltransferase domain.
comp10129_c0_seq1	977	0	Predicted protein	Phaeodactylum tricornutum (strain CCAP 1055/1)	0	0	0	0	0	0	0	0	0	0	0	0	0
comp10129_c0_seq2	560	0	Predicted protein	Thalassiosira pseudonana	0	0	0	0	0	0	0	0	0	0	0	0	0
comp10130_c0_seq1	170	0	0	0	0	0	0	0	0	0	0	0	0	0	0	0	0
comp10131_c0_seq1	213	0	0	0	0	0	0	0	0	0	0	0	0	0	0	0	0
comp10131_c0_seq2	232	0	Uncharacterized protein	Thalassiosira oceanica	0	0	0	0	0	GO:0006508	proteolysis	GO:0008233	peptidase activity	0	0	0	0
comp10131_c0_seq3	181	0	Uncharacterized protein	Thalassiosira oceanica	0	0	0	0	0	GO:0006508	proteolysis	GO:0008233	peptidase activity	0	0	0	0
comp10131_c0_seq4	264	0	0	0	0	0	0	0	0	0	0	0	0	0	0	0	0
comp10131_c1_seq1	366	Sushi nidogen and EGF-like domain-containing protein 1	Uncharacterized protein	Anolis carolinensis	0	0	0	0	0	GO:0007160	cell-matrix adhesion	GO:0005509	calcium ion binding	0	0	0	0
comp10132_c0_seq1	384	0	Predicted protein	Phaeodactylum tricornutum (strain CCAP 1055/1)	0	0	0	0	0	0	0	0	0	0	0	pfam06912	pfam06912 DUF1275 Protein of unknown function (DUF1275). This family consists of several hypothetical bacterial proteins of around 200 residues in length. The function of this family is unknown although a few members are thought to be membrane proteins.
comp10133_c0_seq1	322	0	Predicted protein	Phaeodactylum tricornutum (strain CCAP 1055/1)	0	0	0	0	0	0	0	0	0	0	0	0	0
comp10133_c0_seq4	322	0	Predicted protein	Phaeodactylum tricornutum (strain CCAP 1055/1)	0	0	0	0	0	0	0	0	0	0	0	0	0
comp10134_c0_seq1	586	Leucine-rich repeat receptor-like protein kinase PEPR2	Predicted protein	Phaeodactylum tricornutum (strain CCAP 1055/1)	2.7.11.1	Non-specific serine/threonine protein kinase.	0	0	0	0	0	0	0	0	0	PLN00113]---[PLN00113]---[PLN00113]---[PLN00113]---[PLN00113]---[PLN03150]---[PLN03150]---[COG4886]---[COG4886]---[COG4886	PLN00113 PLN00113 leucine-rich repeat receptor-like protein kinase Provisional.]---[PLN03150 PLN03150 hypothetical protein Provisional.]---[COG4886 COG4886 Leucine-rich repeat (LRR) protein Function unknown .
comp10135_c0_seq1	1196	LRR receptor-like serine/threonine-protein kinase GSO1	Uncharacterized protein	Glycine max	2.7.11.1	Non-specific serine/threonine protein kinase.	0	0	0	0	0	GO:0016772	transferase activity	transferring phosphorus-containing groups	0	0	PLN00113]---[PLN00113]---[PLN00113]---[PLN03150]---[PLN00113]---[PLN00113]---[PLN00113]---[PLN00113	PLN00113 PLN00113 leucine-rich repeat receptor-like protein kinase Provisional.]---[PLN03150 PLN03150 hypothetical protein Provisional.
comp10135_c0_seq2	1140	LRR receptor-like serine/threonine-protein kinase GSO1	Putative uncharacterized protein (Fragment)	Thalassiosira pseudonana	2.7.11.1	Non-specific serine/threonine protein kinase.	0	0	0	0	0	0	0	0	0	PLN00113]---[PLN03150]---[PLN03150]---[PLN00113]---[PLN00113]---[PLN00113]---[PLN00113]---[PLN00113]---[PLN00113]---[PLN00113]---[PLN00113	PLN00113 PLN00113 leucine-rich repeat receptor-like protein kinase Provisional.]---[PLN03150 PLN03150 hypothetical protein Provisional.
comp10136_c0_seq1	417	Protein pelota homolog	Predicted protein	Phaeodactylum tricornutum (strain CCAP 1055/1)	0	0	0	0	0	0	0	0	0	0	0	COG1537]---[TIGR00111]---[pfam03463]---[pfam03464]---[pfam03465	COG1537 PelA Predicted RNA-binding proteins General function prediction only .]---[TIGR00111 pelota mRNA surveillance protein pelota. This model describes the Drosophila protein Pelota the budding yeast protein DOM34 which it can replace and a set of closely related archaeal proteins. Members contain a proposed RNA binding motif. The meiotic defect in pelota mutants may be a complex result of a p…
comp10137_c0_seq1	490	0	Predicted protein	Phaeodactylum tricornutum (strain CCAP 1055/1)	0	0	0	0	0	0	0	0	0	0	0	0	0
comp10138_c0_seq1	1001	0	Predicted protein	Thalassiosira pseudonana	0	0	0	0	0	0	0	0	0	0	0	0	0
comp10140_c0_seq1	294	Ubiquinone biosynthesis protein COQ9 mitochondrial	Predicted protein	Phaeodactylum tricornutum (strain CCAP 1055/1)	0	0	Cofactor biosynthesis	ubiquinone biosynthesis	0	GO:0006744	ubiquinone biosynthetic process	0	0	0	0	TIGR02396]---[pfam08511	TIGR02396 diverge_rpsU rpsU-divergently transcribed protein. This uncharacterized protein is found in a number of Alphaproteobacteria and with N-terminal regions long enough to be transit peptides in eukaryotes. This phylogeny suggests mitochondrial derivation. In several Alphaproteobacteria the gene for this protein is encoded divergently from rpsU the gene for ribosomal protein S21. S21 is unus…
comp10141_c0_seq1	696	0	Predicted protein	Phaeodactylum tricornutum (strain CCAP 1055/1)	0	0	0	0	0	0	0	0	0	0	0	0	0
comp10141_c0_seq2	639	0	Predicted protein	Phaeodactylum tricornutum (strain CCAP 1055/1)	0	0	0	0	0	0	0	0	0	0	0	0	0
comp10141_c0_seq3	728	0	Predicted protein	Phaeodactylum tricornutum (strain CCAP 1055/1)	0	0	0	0	0	0	0	0	0	0	0	0	0
comp10141_c0_seq4	671	0	Predicted protein	Phaeodactylum tricornutum (strain CCAP 1055/1)	0	0	0	0	0	0	0	0	0	0	0	0	0
comp10141_c0_seq5	533	0	Predicted protein	Phaeodactylum tricornutum (strain CCAP 1055/1)	0	0	0	0	0	0	0	0	0	0	0	0	0
comp10141_c0_seq6	307	0	Predicted protein	Phaeodactylum tricornutum (strain CCAP 1055/1)	0	0	0	0	0	0	0	0	0	0	0	0	0
comp10141_c0_seq7	339	0	Predicted protein	Phaeodactylum tricornutum (strain CCAP 1055/1)	0	0	0	0	0	0	0	0	0	0	0	0	0
comp10141_c0_seq8	501	0	Predicted protein	Phaeodactylum tricornutum (strain CCAP 1055/1)	0	0	0	0	0	0	0	0	0	0	0	0	0
comp10142_c0_seq1	1162	0	Predicted protein	Phaeodactylum tricornutum (strain CCAP 1055/1)	0	0	0	0	0	0	0	0	0	0	0	0	0
comp10142_c0_seq2	1131	Integrator complex subunit 7	Predicted protein	Phaeodactylum tricornutum (strain CCAP 1055/1)	0	0	0	0	0	0	0	0	0	0	0	0	0
comp10143_c0_seq1	299	0	Uncharacterized protein (Fragment)	Thalassiosira oceanica	0	0	0	0	0	0	0	0	0	0	0	0	0
comp10144_c0_seq1	1227	NAD-specific glutamate dehydrogenase	Predicted protein	Phaeodactylum tricornutum (strain CCAP 1055/1)	1.4.1.2	Glutamate dehydrogenase.	0	0	0	GO:0006520	cellular amino acid metabolic process	GO:0016491	oxidoreductase activity	0	0	pfam05088]---[PTZ00324]---[COG2902]---[pfam00208]---[COG0334]---[smart00839]---[cd01076	pfam05088 Bac_GDH Bacterial NAD-glutamate dehydrogenase. This family consists of several bacterial proteins which are closely related to NAD-glutamate dehydrogenase found in Streptomyces clavuligerus. Glutamate dehydrogenases (GDHs) are a broadly distributed group of enzymes that catalyze the reversible oxidative deamination of glutamate to ketoglutarate and ammonia.]---[PTZ00324 PTZ00324 glutama…
comp10144_c0_seq2	1182	NAD-specific glutamate dehydrogenase	Predicted protein	Phaeodactylum tricornutum (strain CCAP 1055/1)	1.4.1.2	Glutamate dehydrogenase.	0	0	0	GO:0006520	cellular amino acid metabolic process	GO:0016491	oxidoreductase activity	0	0	pfam05088]---[PTZ00324]---[COG2902]---[pfam00208]---[COG0334]---[smart00839]---[cd01076	pfam05088 Bac_GDH Bacterial NAD-glutamate dehydrogenase. This family consists of several bacterial proteins which are closely related to NAD-glutamate dehydrogenase found in Streptomyces clavuligerus. Glutamate dehydrogenases (GDHs) are a broadly distributed group of enzymes that catalyze the reversible oxidative deamination of glutamate to ketoglutarate and ammonia.]---[PTZ00324 PTZ00324 glutama…
comp10145_c0_seq10	473	Phospho-2-dehydro-3-deoxyheptonate aldolase 2 chloroplastic	3-deoxy-7-phosphoheptulonate synthase	Phaeodactylum tricornutum (strain CCAP 1055/1)	2.5.1.54	3-deoxy-7-phosphoheptulonate synthase.	Metabolic intermediate biosynthesis	chorismate biosynthesis	chorismate from D-erythrose 4-phosphate and phosphoenolpyruvate: step 1/7	GO:0009073	aromatic amino acid family biosynthetic process	GO:0003849	3-deoxy-7-phosphoheptulonate synthase activity	0	0	PLN02291]---[pfam01474]---[COG3200]---[TIGR01358	PLN02291 PLN02291 phospho-2-dehydro-3-deoxyheptonate aldolase.]---[pfam01474 DAHP_synth_2 Class-II DAHP synthetase family. Members of this family are aldolase enzymes that catalyze the first step of the shikimate pathway.]---[COG3200 AroG 3-deoxy-D-arabino-heptulosonate 7-phosphate (DAHP) synthase Amino acid transport and metabolism .]---[TIGR01358 DAHP_synth_II 3-deoxy-7-phosphoheptulonate synth…
comp10145_c0_seq11	493	Phospho-2-dehydro-3-deoxyheptonate aldolase 2 chloroplastic	3-deoxy-7-phosphoheptulonate synthase	Phaeodactylum tricornutum (strain CCAP 1055/1)	2.5.1.54	3-deoxy-7-phosphoheptulonate synthase.	Metabolic intermediate biosynthesis	chorismate biosynthesis	chorismate from D-erythrose 4-phosphate and phosphoenolpyruvate: step 1/7	GO:0009073	aromatic amino acid family biosynthetic process	GO:0003849	3-deoxy-7-phosphoheptulonate synthase activity	0	0	PLN02291]---[pfam01474]---[COG3200]---[TIGR01358	PLN02291 PLN02291 phospho-2-dehydro-3-deoxyheptonate aldolase.]---[pfam01474 DAHP_synth_2 Class-II DAHP synthetase family. Members of this family are aldolase enzymes that catalyze the first step of the shikimate pathway.]---[COG3200 AroG 3-deoxy-D-arabino-heptulosonate 7-phosphate (DAHP) synthase Amino acid transport and metabolism .]---[TIGR01358 DAHP_synth_II 3-deoxy-7-phosphoheptulonate synth…
comp10145_c0_seq12	514	Phospho-2-dehydro-3-deoxyheptonate aldolase 2 chloroplastic	3-deoxy-7-phosphoheptulonate synthase	Phaeodactylum tricornutum (strain CCAP 1055/1)	2.5.1.54	3-deoxy-7-phosphoheptulonate synthase.	Metabolic intermediate biosynthesis	chorismate biosynthesis	chorismate from D-erythrose 4-phosphate and phosphoenolpyruvate: step 1/7	GO:0009073	aromatic amino acid family biosynthetic process	GO:0003849	3-deoxy-7-phosphoheptulonate synthase activity	0	0	PLN02291]---[pfam01474]---[COG3200]---[TIGR01358	PLN02291 PLN02291 phospho-2-dehydro-3-deoxyheptonate aldolase.]---[pfam01474 DAHP_synth_2 Class-II DAHP synthetase family. Members of this family are aldolase enzymes that catalyze the first step of the shikimate pathway.]---[COG3200 AroG 3-deoxy-D-arabino-heptulosonate 7-phosphate (DAHP) synthase Amino acid transport and metabolism .]---[TIGR01358 DAHP_synth_II 3-deoxy-7-phosphoheptulonate synth…
comp10145_c0_seq1	514	Phospho-2-dehydro-3-deoxyheptonate aldolase 2 chloroplastic	3-deoxy-7-phosphoheptulonate synthase	Phaeodactylum tricornutum (strain CCAP 1055/1)	2.5.1.54	3-deoxy-7-phosphoheptulonate synthase.	Metabolic intermediate biosynthesis	chorismate biosynthesis	chorismate from D-erythrose 4-phosphate and phosphoenolpyruvate: step 1/7	GO:0009073	aromatic amino acid family biosynthetic process	GO:0003849	3-deoxy-7-phosphoheptulonate synthase activity	0	0	PLN02291]---[pfam01474]---[COG3200]---[TIGR01358	PLN02291 PLN02291 phospho-2-dehydro-3-deoxyheptonate aldolase.]---[pfam01474 DAHP_synth_2 Class-II DAHP synthetase family. Members of this family are aldolase enzymes that catalyze the first step of the shikimate pathway.]---[COG3200 AroG 3-deoxy-D-arabino-heptulosonate 7-phosphate (DAHP) synthase Amino acid transport and metabolism .]---[TIGR01358 DAHP_synth_II 3-deoxy-7-phosphoheptulonate synth…
comp10145_c0_seq2	534	Phospho-2-dehydro-3-deoxyheptonate aldolase 2 chloroplastic	3-deoxy-7-phosphoheptulonate synthase	Phaeodactylum tricornutum (strain CCAP 1055/1)	2.5.1.54	3-deoxy-7-phosphoheptulonate synthase.	Metabolic intermediate biosynthesis	chorismate biosynthesis	chorismate from D-erythrose 4-phosphate and phosphoenolpyruvate: step 1/7	GO:0009073	aromatic amino acid family biosynthetic process	GO:0003849	3-deoxy-7-phosphoheptulonate synthase activity	0	0	PLN02291]---[pfam01474]---[COG3200]---[TIGR01358	PLN02291 PLN02291 phospho-2-dehydro-3-deoxyheptonate aldolase.]---[pfam01474 DAHP_synth_2 Class-II DAHP synthetase family. Members of this family are aldolase enzymes that catalyze the first step of the shikimate pathway.]---[COG3200 AroG 3-deoxy-D-arabino-heptulosonate 7-phosphate (DAHP) synthase Amino acid transport and metabolism .]---[TIGR01358 DAHP_synth_II 3-deoxy-7-phosphoheptulonate synth…
comp10145_c0_seq3	473	Phospho-2-dehydro-3-deoxyheptonate aldolase 2 chloroplastic	3-deoxy-7-phosphoheptulonate synthase	Phaeodactylum tricornutum (strain CCAP 1055/1)	2.5.1.54	3-deoxy-7-phosphoheptulonate synthase.	Metabolic intermediate biosynthesis	chorismate biosynthesis	chorismate from D-erythrose 4-phosphate and phosphoenolpyruvate: step 1/7	GO:0009073	aromatic amino acid family biosynthetic process	GO:0003849	3-deoxy-7-phosphoheptulonate synthase activity	0	0	PLN02291]---[pfam01474]---[COG3200]---[TIGR01358	PLN02291 PLN02291 phospho-2-dehydro-3-deoxyheptonate aldolase.]---[pfam01474 DAHP_synth_2 Class-II DAHP synthetase family. Members of this family are aldolase enzymes that catalyze the first step of the shikimate pathway.]---[COG3200 AroG 3-deoxy-D-arabino-heptulosonate 7-phosphate (DAHP) synthase Amino acid transport and metabolism .]---[TIGR01358 DAHP_synth_II 3-deoxy-7-phosphoheptulonate synth…
comp10145_c0_seq4	534	Phospho-2-dehydro-3-deoxyheptonate aldolase 2 chloroplastic	3-deoxy-7-phosphoheptulonate synthase	Phaeodactylum tricornutum (strain CCAP 1055/1)	2.5.1.54	3-deoxy-7-phosphoheptulonate synthase.	Metabolic intermediate biosynthesis	chorismate biosynthesis	chorismate from D-erythrose 4-phosphate and phosphoenolpyruvate: step 1/7	GO:0009073	aromatic amino acid family biosynthetic process	GO:0003849	3-deoxy-7-phosphoheptulonate synthase activity	0	0	PLN02291]---[pfam01474]---[COG3200]---[TIGR01358	PLN02291 PLN02291 phospho-2-dehydro-3-deoxyheptonate aldolase.]---[pfam01474 DAHP_synth_2 Class-II DAHP synthetase family. Members of this family are aldolase enzymes that catalyze the first step of the shikimate pathway.]---[COG3200 AroG 3-deoxy-D-arabino-heptulosonate 7-phosphate (DAHP) synthase Amino acid transport and metabolism .]---[TIGR01358 DAHP_synth_II 3-deoxy-7-phosphoheptulonate synth…
comp10145_c0_seq5	473	Phospho-2-dehydro-3-deoxyheptonate aldolase 2 chloroplastic	3-deoxy-7-phosphoheptulonate synthase	Phaeodactylum tricornutum (strain CCAP 1055/1)	2.5.1.54	3-deoxy-7-phosphoheptulonate synthase.	Metabolic intermediate biosynthesis	chorismate biosynthesis	chorismate from D-erythrose 4-phosphate and phosphoenolpyruvate: step 1/7	GO:0009073	aromatic amino acid family biosynthetic process	GO:0003849	3-deoxy-7-phosphoheptulonate synthase activity	0	0	PLN02291]---[pfam01474]---[COG3200]---[TIGR01358	PLN02291 PLN02291 phospho-2-dehydro-3-deoxyheptonate aldolase.]---[pfam01474 DAHP_synth_2 Class-II DAHP synthetase family. Members of this family are aldolase enzymes that catalyze the first step of the shikimate pathway.]---[COG3200 AroG 3-deoxy-D-arabino-heptulosonate 7-phosphate (DAHP) synthase Amino acid transport and metabolism .]---[TIGR01358 DAHP_synth_II 3-deoxy-7-phosphoheptulonate synth…
comp10145_c0_seq6	493	Phospho-2-dehydro-3-deoxyheptonate aldolase 2 chloroplastic	3-deoxy-7-phosphoheptulonate synthase	Phaeodactylum tricornutum (strain CCAP 1055/1)	2.5.1.54	3-deoxy-7-phosphoheptulonate synthase.	Metabolic intermediate biosynthesis	chorismate biosynthesis	chorismate from D-erythrose 4-phosphate and phosphoenolpyruvate: step 1/7	GO:0009073	aromatic amino acid family biosynthetic process	GO:0003849	3-deoxy-7-phosphoheptulonate synthase activity	0	0	PLN02291]---[pfam01474]---[COG3200]---[TIGR01358	PLN02291 PLN02291 phospho-2-dehydro-3-deoxyheptonate aldolase.]---[pfam01474 DAHP_synth_2 Class-II DAHP synthetase family. Members of this family are aldolase enzymes that catalyze the first step of the shikimate pathway.]---[COG3200 AroG 3-deoxy-D-arabino-heptulosonate 7-phosphate (DAHP) synthase Amino acid transport and metabolism .]---[TIGR01358 DAHP_synth_II 3-deoxy-7-phosphoheptulonate synth…
comp10145_c0_seq7	493	Phospho-2-dehydro-3-deoxyheptonate aldolase 2 chloroplastic	3-deoxy-7-phosphoheptulonate synthase	Phaeodactylum tricornutum (strain CCAP 1055/1)	2.5.1.54	3-deoxy-7-phosphoheptulonate synthase.	Metabolic intermediate biosynthesis	chorismate biosynthesis	chorismate from D-erythrose 4-phosphate and phosphoenolpyruvate: step 1/7	GO:0009073	aromatic amino acid family biosynthetic process	GO:0003849	3-deoxy-7-phosphoheptulonate synthase activity	0	0	PLN02291]---[pfam01474]---[COG3200]---[TIGR01358	PLN02291 PLN02291 phospho-2-dehydro-3-deoxyheptonate aldolase.]---[pfam01474 DAHP_synth_2 Class-II DAHP synthetase family. Members of this family are aldolase enzymes that catalyze the first step of the shikimate pathway.]---[COG3200 AroG 3-deoxy-D-arabino-heptulosonate 7-phosphate (DAHP) synthase Amino acid transport and metabolism .]---[TIGR01358 DAHP_synth_II 3-deoxy-7-phosphoheptulonate synth…
comp10145_c0_seq8	514	Phospho-2-dehydro-3-deoxyheptonate aldolase 2 chloroplastic	3-deoxy-7-phosphoheptulonate synthase	Phaeodactylum tricornutum (strain CCAP 1055/1)	2.5.1.54	3-deoxy-7-phosphoheptulonate synthase.	Metabolic intermediate biosynthesis	chorismate biosynthesis	chorismate from D-erythrose 4-phosphate and phosphoenolpyruvate: step 1/7	GO:0009073	aromatic amino acid family biosynthetic process	GO:0003849	3-deoxy-7-phosphoheptulonate synthase activity	0	0	PLN02291]---[pfam01474]---[COG3200]---[TIGR01358	PLN02291 PLN02291 phospho-2-dehydro-3-deoxyheptonate aldolase.]---[pfam01474 DAHP_synth_2 Class-II DAHP synthetase family. Members of this family are aldolase enzymes that catalyze the first step of the shikimate pathway.]---[COG3200 AroG 3-deoxy-D-arabino-heptulosonate 7-phosphate (DAHP) synthase Amino acid transport and metabolism .]---[TIGR01358 DAHP_synth_II 3-deoxy-7-phosphoheptulonate synth…
comp10145_c0_seq9	534	Phospho-2-dehydro-3-deoxyheptonate aldolase 2 chloroplastic	3-deoxy-7-phosphoheptulonate synthase	Phaeodactylum tricornutum (strain CCAP 1055/1)	2.5.1.54	3-deoxy-7-phosphoheptulonate synthase.	Metabolic intermediate biosynthesis	chorismate biosynthesis	chorismate from D-erythrose 4-phosphate and phosphoenolpyruvate: step 1/7	GO:0009073	aromatic amino acid family biosynthetic process	GO:0003849	3-deoxy-7-phosphoheptulonate synthase activity	0	0	PLN02291]---[pfam01474]---[COG3200]---[TIGR01358	PLN02291 PLN02291 phospho-2-dehydro-3-deoxyheptonate aldolase.]---[pfam01474 DAHP_synth_2 Class-II DAHP synthetase family. Members of this family are aldolase enzymes that catalyze the first step of the shikimate pathway.]---[COG3200 AroG 3-deoxy-D-arabino-heptulosonate 7-phosphate (DAHP) synthase Amino acid transport and metabolism .]---[TIGR01358 DAHP_synth_II 3-deoxy-7-phosphoheptulonate synth…
comp10146_c0_seq1	481	Angio-associated migratory cell protein	Predicted protein	Phaeodactylum tricornutum (strain CCAP 1055/1)	0	0	0	0	0	0	0	0	0	0	0	cd00200]---[cd00200]---[cd00200]---[cd00200]---[cd00200]---[cd00200]---[COG2319]---[COG2319]---[COG2319]---[smart00320]---[pfam00400	cd00200 WD40 WD40 domain found in a number of eukaryotic proteins that cover a wide variety of functions including adaptor/regulatory modules in signal transduction pre-mRNA processing and cytoskeleton assembly typically contains a GH dipeptide 11-24 residues from its N-terminus and the WD dipeptide at its C-terminus and is 40 residues long hence the name WD40 between GH and WD lies a conserved c…
comp10147_c0_seq1	427	0	0	0	0	0	0	0	0	0	0	0	0	0	0	0	0
comp10148_c0_seq1	385	Derlin-3	Uncharacterized protein	Thalassiosira oceanica	0	0	0	0	0	0	0	0	0	0	0	pfam04511]---[COG5291]---[cd00204]---[cd00204]---[pfam12796	'pfam04511 DER1 Der1-like family. The endoplasmic reticulum (ER) of the yeast Saccharomyces cerevisiae contains of proteolytic system able to selectively degrade misfolded lumenal secretory proteins. For examination of the components involved in this degradation process mutants were isolated. They could be divided into four complementation groups. The mutations led to stabilisation of two differe…
comp10149_c0_seq1	1205	0	Predicted protein	Thalassiosira pseudonana	0	0	0	0	0	0	0	0	0	0	0	0	0
comp10150_c0_seq1	1345	0	Predicted protein	Phaeodactylum tricornutum (strain CCAP 1055/1)	0	0	0	0	0	0	0	0	0	0	0	0	0
comp10150_c0_seq2	1394	0	Predicted protein	Phaeodactylum tricornutum (strain CCAP 1055/1)	0	0	0	0	0	0	0	0	0	0	0	0	0
comp10151_c0_seq1	664	0	Predicted protein	Nematostella vectensis	0	0	0	0	0	GO:0006665	sphingolipid metabolic process	GO:0004348	glucosylceramidase activity	GO:0016021	integral to membrane	pfam04685	pfam04685 DUF608 Protein of unknown function DUF608. This family represents a conserved region with a pankaryotic distribution in a number of uncharacterized proteins.
comp10152_c0_seq1	414	Histone deacetylase 1	Histone deacetylase	Phaeodactylum tricornutum (strain CCAP 1055/1)	3.5.1.98	Histone deacetylase.	0	0	0	GO:0070932]---[GO:0070933]---[GO:0006355]---[GO:0006351	histone H3 deacetylation]---[histone H4 deacetylation]---[regulation of transcription	DNA-dependent]---[transcription	DNA-dependent	GO:0032041]---[GO:0046969]---[GO:0046970	NAD-dependent histone deacetylase activity (H3-K14 specific)]---[NAD-dependent histone deacetylase activity (H3-K9 specific)]---[NAD-dependent histone deacetylase activity (H4-K16 specific)	GO:0005634	nucleus	cd09991]---[cd10004]---[cd10005]---[cd10010]---[PTZ00063]---[cd10011]---[cd11598]---[cd10000]---[COG0123]---[cd09994]---[pfam00850]---[cd09301]---[PTZ00346]---[cd11680]---[cd09992]---[cd09993]---[cd10001]---[cd09996]---[cd10002]---[cd10003	'cd09991 HDAC_classI Class I histone deacetylases. Class I histone deacetylases (HDACs) are Zn-dependent enzymes that catalyze hydrolysis of N(6)-acetyl-lysine residues in histone amino termini to yield a deacetylated histone (EC 3.5.1.98). Enzymes belonging to this group participate in regulation of a number of processes through protein (mostly different histones) modification (deacetylation). C…
most similar in sequence and function to class II HDAC6 domain 3 or b (HDAC6b). FB188 HDAH is able to remove the acetyl moiety from acetylated histones and can be inhibited by common HDAC inhibitors such as SAHA (suberoylanilide hydroxamic acid) as well as class II-specific but not class I specific inhibitors.]---[cd10002 HDAC10_HDAC6-dom1 Histone deacetylase 6 domain 1 and histone deacetylase 10…
comp10153_c0_seq1	512	NADH dehydrogenase	Predicted protein	Phaeodactylum tricornutum (strain CCAP 1055/1)	1.6.99.3	NADH dehydrogenase.	0	0	0	0	0	GO:0016491	oxidoreductase activity	0	0	TIGR03169]---[COG1252]---[pfam07992]---[PTZ00318]---[COG1249]---[PRK06116]---[PRK05249]---[COG0446]---[PRK07251]---[PTZ00058	TIGR03169 Nterm_to_SelD pyridine nucleotide-disulfide oxidoreductase family protein. Members of this protein family include N-terminal sequence regions of (probable) bifunctional proteins whose C-terminal sequences are SelD or selenide water dikinase the selenium donor protein necessary for selenium incorporation into protein (as selenocysteine) tRNA (as 2-selenouridine) or both. However some mem…
comp10154_c0_seq1	761	Lateral signaling target protein 2 homolog	Predicted protein	Phaeodactylum tricornutum (strain CCAP 1055/1)	0	0	0	0	0	0	0	GO:0046872	metal ion binding	0	0	pfam01363]---[smart00064]---[cd00065	pfam01363 FYVE FYVE zinc finger. The FYVE zinc finger is named after four proteins that it has been found in Fab1 YOTB/ZK632.12 Vac1 and EEA1. The FYVE finger has been shown to bind two Zn ions. The FYVE finger has eight potential zinc coordinating cysteine positions. Many members of this family also include two histidines in a motif R HHC XCG where represents a charged residue and X any residue.…
comp10155_c0_seq1	358	Protein CrtK	Predicted protein	Thalassiosira pseudonana	0	0	Carotenoid biosynthesis	spheroidene biosynthesis	0	0	0	0	0	GO:0016021	integral to membrane	pfam03073]---[COG3476	pfam03073 TspO_MBR TspO/MBR family. Tryptophan-rich sensory protein (TspO) is an integral membrane protein that acts as a negative regulator of the expression of specific photosynthesis genes in response to oxygen/light. It is involved in the efflux of porphyrin intermediates from the cell. This reduces the activity of coproporphyrinogen III oxidase which is thought to lead to the accumulation of…
comp10155_c0_seq2	1039	0	Predicted protein	Phaeodactylum tricornutum (strain CCAP 1055/1)	0	0	0	0	0	GO:0006508	proteolysis	GO:0004222	metalloendopeptidase activity	0	0	cd06160]---[cd06161]---[cd06164]---[COG1994]---[cd05709]---[cd06158	cd06160 S2P-M50_like_2 Uncharacterized homologs of Site-2 protease (S2P) zinc metalloproteases (MEROPS family M50) which cleave transmembrane domains of substrate proteins regulating intramembrane proteolysis (RIP) of diverse signal transduction mechanisms. Members of the S2P/M50 family of RIP proteases use proteolytic activity within the membrane to transfer information across membranes to integ…
comp10155_c0_seq3	243	0	Predicted protein	Thalassiosira pseudonana	0	0	0	0	0	0	0	0	0	GO:0016021	integral to membrane	pfam03073	pfam03073 TspO_MBR TspO/MBR family. Tryptophan-rich sensory protein (TspO) is an integral membrane protein that acts as a negative regulator of the expression of specific photosynthesis genes in response to oxygen/light. It is involved in the efflux of porphyrin intermediates from the cell. This reduces the activity of coproporphyrinogen III oxidase which is thought to lead to the accumulation of…
comp10156_c0_seq1	184	0	0	0	0	0	0	0	0	0	0	0	0	0	0	0	0
comp10156_c0_seq2	1025	0	Predicted protein	Phaeodactylum tricornutum (strain CCAP 1055/1)	0	0	0	0	0	0	0	0	0	0	0	0	0
comp10158_c0_seq1	404	0	Predicted protein	Thalassiosira pseudonana	0	0	0	0	0	0	0	0	0	0	0	0	0
comp10158_c0_seq2	478	0	Predicted protein	Thalassiosira pseudonana	0	0	0	0	0	0	0	0	0	0	0	0	0
comp10159_c0_seq1	419	0	0	0	0	0	0	0	0	0	0	0	0	0	0	0	0
comp10160_c0_seq1	876	0	Predicted protein	Phaeodactylum tricornutum (strain CCAP 1055/1)	0	0	0	0	0	0	0	0	0	0	0	0	0
comp10161_c0_seq2	293	0	Uncharacterized protein	Thalassiosira oceanica	0	0	0	0	0	GO:0032259	methylation	GO:0008168	methyltransferase activity	0	0	pfam08241]---[COG2226]---[pfam13847]---[PRK00216]---[TIGR01934]---[PRK08317]---[cd02440]---[TIGR02752]---[pfam13489]---[pfam08242]---[pfam01209	pfam08241 Methyltransf_11 Methyltransferase domain. Members of this family are SAM dependent methyltransferases.]---[COG2226 UbiE Methylase involved in ubiquinone/menaquinone biosynthesis Coenzyme metabolism .]---[pfam13847 Methyltransf_31 Methyltransferase domain. This family appears to be have methyltransferase activity.]---[PRK00216 ubiE ubiquinone/menaquinone biosynthesis methyltransferase Re…
comp10161_c0_seq3	344	0	Uncharacterized protein	Thalassiosira oceanica	0	0	0	0	0	GO:0032259	methylation	GO:0008168	methyltransferase activity	0	0	pfam08241]---[COG2226]---[pfam13847]---[PRK00216]---[TIGR01934]---[PRK08317]---[pfam01209]---[cd02440]---[TIGR02752]---[pfam13489]---[pfam08242	pfam08241 Methyltransf_11 Methyltransferase domain. Members of this family are SAM dependent methyltransferases.]---[COG2226 UbiE Methylase involved in ubiquinone/menaquinone biosynthesis Coenzyme metabolism .]---[pfam13847 Methyltransf_31 Methyltransferase domain. This family appears to be have methyltransferase activity.]---[PRK00216 ubiE ubiquinone/menaquinone biosynthesis methyltransferase Re…
comp10162_c0_seq1	245	V-type proton ATPase subunit D	V-type h-atpase subunit	Thalassiosira pseudonana	0	0	0	0	0	0	0	GO:0042626	ATPase activity	coupled to transmembrane movement of substances	0	0	pfam01813]---[COG1394]---[TIGR00309]---[PRK00373	pfam01813 ATP-synt_D ATP synthase subunit D. This is a family of subunit D form various ATP synthases including V-type H transporting and Na dependent. Subunit D is suggested to be an integral part of the catalytic sector of the V-ATPase.]---[COG1394 NtpD Archaeal/vacuolar-type H -ATPase subunit D Energy production and conversion .]---[TIGR00309 V_ATPase_subD H( )-transporting ATP synthase vacuol…
comp10164_c0_seq1	401	0	Uncharacterized protein	Thalassiosira oceanica	0	0	0	0	0	0	0	GO:0008146	sulfotransferase activity	GO:0016021	integral to membrane	0	0
comp10165_c0_seq1	902	LRR receptor-like serine/threonine-protein kinase ERL1	Uncharacterized protein	Brachypodium distachyon	2.7.11.1	Non-specific serine/threonine protein kinase.	0	0	0	0	0	GO:0005524]---[GO:0004713	ATP binding]---[protein tyrosine kinase activity	GO:0016021	integral to membrane	PLN00113]---[PLN00113]---[PLN00113]---[PLN00113]---[PLN00113]---[PLN00113]---[PLN00113]---[PLN03150]---[PLN03150	PLN00113 PLN00113 leucine-rich repeat receptor-like protein kinase Provisional.]---[PLN03150 PLN03150 hypothetical protein Provisional.
comp10165_c0_seq2	975	Probable LRR receptor-like serine/threonine-protein kinase At1g34110	Leucine Rich Repeat family protein	Bizionia argentinensis JUB59	2.7.11.1	Non-specific serine/threonine protein kinase.	0	0	0	0	0	0	0	0	0	PLN00113]---[PLN00113]---[PLN00113]---[PLN00113]---[PLN00113]---[PLN00113]---[PLN00113]---[PLN03150	PLN00113 PLN00113 leucine-rich repeat receptor-like protein kinase Provisional.]---[PLN03150 PLN03150 hypothetical protein Provisional.
comp10165_c0_seq3	975	Probable LRR receptor-like serine/threonine-protein kinase At1g34110	Leucine Rich Repeat family protein	Bizionia argentinensis JUB59	2.7.11.1	Non-specific serine/threonine protein kinase.	0	0	0	0	0	0	0	0	0	PLN00113]---[PLN00113]---[PLN00113]---[PLN00113]---[PLN00113]---[PLN00113]---[PLN00113]---[PLN03150	PLN00113 PLN00113 leucine-rich repeat receptor-like protein kinase Provisional.]---[PLN03150 PLN03150 hypothetical protein Provisional.
comp10165_c0_seq4	902	LRR receptor-like serine/threonine-protein kinase ERL1	Uncharacterized protein	Brachypodium distachyon	2.7.11.1	Non-specific serine/threonine protein kinase.	0	0	0	0	0	GO:0005524]---[GO:0004713	ATP binding]---[protein tyrosine kinase activity	GO:0016021	integral to membrane	PLN00113]---[PLN00113]---[PLN00113]---[PLN00113]---[PLN00113]---[PLN00113]---[PLN00113]---[PLN03150]---[PLN03150	PLN00113 PLN00113 leucine-rich repeat receptor-like protein kinase Provisional.]---[PLN03150 PLN03150 hypothetical protein Provisional.
comp10166_c0_seq1	493	0	Predicted protein	Phaeodactylum tricornutum (strain CCAP 1055/1)	0	0	0	0	0	0	0	0	0	0	0	0	0
comp10167_c0_seq1	127	Probable DNA-directed RNA polymerase II subunit RPB11	Predicted protein	Phaeodactylum tricornutum (strain CCAP 1055/1)	0	0	0	0	0	GO:0006351	transcription	DNA-dependent	GO:0003677]---[GO:0003899	DNA binding]---[DNA-directed RNA polymerase activity	0	0	cd06926]---[pfam13656]---[cd07027]---[COG1761]---[cd07029]---[cd06927]---[cd00460]---[PRK01146]---[pfam01193	'cd06926 RNAP_II_RPB11 RPB11 subunit of Eukaryotic RNA polymerase II. The eukaryotic RPB11 subunit of RNA polymerase (RNAP) II is involved in the assembly of RNAP subunits. RNAP is a large multi-subunit complex responsible for the synthesis of RNA. It is the principal enzyme of the transcription process and is a final target in many regulatory pathways that control gene expression in all living c…
comp10168_c0_seq1	784	Leishmanolysin-like peptidase	Predicted protein	Phaeodactylum tricornutum (strain CCAP 1055/1)	0	0	0	0	0	GO:0007155]---[GO:0006508	cell adhesion]---[proteolysis	GO:0004222]---[GO:0008270	metalloendopeptidase activity]---[zinc ion binding	GO:0016020	membrane	pfam01457]---[PTZ00257]---[PTZ00337	pfam01457 Peptidase_M8 Leishmanolysin. ]---[PTZ00257 PTZ00257 Glycoprotein GP63 (leishmanolysin) Provisional.]---[PTZ00337 PTZ00337 surface protease GP63 Provisional.
comp10168_c0_seq2	909	Leishmanolysin-like peptidase	Predicted protein	Phaeodactylum tricornutum (strain CCAP 1055/1)	0	0	0	0	0	GO:0007155]---[GO:0006508	cell adhesion]---[proteolysis	GO:0004222]---[GO:0008270	metalloendopeptidase activity]---[zinc ion binding	GO:0016020	membrane	pfam01457]---[PTZ00257]---[PTZ00337	pfam01457 Peptidase_M8 Leishmanolysin. ]---[PTZ00257 PTZ00257 Glycoprotein GP63 (leishmanolysin) Provisional.]---[PTZ00337 PTZ00337 surface protease GP63 Provisional.
comp10168_c0_seq3	955	Leishmanolysin-like peptidase	Predicted protein	Phaeodactylum tricornutum (strain CCAP 1055/1)	0	0	0	0	0	GO:0007155]---[GO:0006508	cell adhesion]---[proteolysis	GO:0004222]---[GO:0008270	metalloendopeptidase activity]---[zinc ion binding	GO:0016020	membrane	pfam01457]---[PTZ00257]---[PTZ00337	pfam01457 Peptidase_M8 Leishmanolysin. ]---[PTZ00257 PTZ00257 Glycoprotein GP63 (leishmanolysin) Provisional.]---[PTZ00337 PTZ00337 surface protease GP63 Provisional.
comp10168_c0_seq4	738	Leishmanolysin-like peptidase	Predicted protein	Phaeodactylum tricornutum (strain CCAP 1055/1)	0	0	0	0	0	GO:0007155]---[GO:0006508	cell adhesion]---[proteolysis	GO:0004222]---[GO:0008270	metalloendopeptidase activity]---[zinc ion binding	GO:0016020	membrane	pfam01457]---[PTZ00257]---[PTZ00337	pfam01457 Peptidase_M8 Leishmanolysin. ]---[PTZ00257 PTZ00257 Glycoprotein GP63 (leishmanolysin) Provisional.]---[PTZ00337 PTZ00337 surface protease GP63 Provisional.
comp10169_c0_seq1	472	Alpha-L-fucosidase 1	Putative uncharacterized protein	Salpingoeca sp. (strain ATCC 50818)	3.2.1.51	Alpha-L-fucosidase.	0	0	0	GO:0005975	carbohydrate metabolic process	GO:0004560	alpha-L-fucosidase activity	0	0	COG3669]---[smart00812	'COG3669 COG3669 Alpha-L-fucosidase Carbohydrate transport and metabolism .]---[smart00812 Alpha_L_fucos Alpha-L-fucosidase. O-Glycosyl hydrolases (EC 3.2.1.-) are a widespread group of enzymes that hydrolyse the glycosidic bond between two or more carbohydrates or between a carbohydrate and a non-carbohydrate moiety. A classification system for glycosyl hydrolases based on sequence similarity ha…
comp10169_c0_seq2	527	Alpha-L-fucosidase 1	Putative uncharacterized protein	Salpingoeca sp. (strain ATCC 50818)	3.2.1.51	Alpha-L-fucosidase.	0	0	0	GO:0005975	carbohydrate metabolic process	GO:0004560	alpha-L-fucosidase activity	0	0	COG3669]---[smart00812	'COG3669 COG3669 Alpha-L-fucosidase Carbohydrate transport and metabolism .]---[smart00812 Alpha_L_fucos Alpha-L-fucosidase. O-Glycosyl hydrolases (EC 3.2.1.-) are a widespread group of enzymes that hydrolyse the glycosidic bond between two or more carbohydrates or between a carbohydrate and a non-carbohydrate moiety. A classification system for glycosyl hydrolases based on sequence similarity ha…
comp10170_c0_seq1	264	0	Uncharacterized protein	Thalassiosira oceanica	0	0	0	0	0	GO:0006457	protein folding	0	0	GO:0016272	prefoldin complex	pfam01920	pfam01920 Prefoldin_2 Prefoldin subunit. This family includes prefoldin subunits that are not detected by pfam02996.
comp10170_c0_seq2	257	Heat shock protein sti1 homolog	Uncharacterized protein	Thalassiosira oceanica	0	0	0	0	0	GO:0006457	protein folding	0	0	GO:0016272	prefoldin complex	cd00189]---[PLN03088]---[TIGR00990]---[pfam13414	cd00189 TPR Tetratricopeptide repeat domain typically contains 34 amino acids WLF -X(2)- LIM - GAS -X(2)- YLF -X(8)- ASE -X(3)- FYL -X(2)- ASL -X(4)- PKE is the consensus sequence found in a variety of organisms including bacteria cyanobacteria yeast fungi plants and humans in various subcellular locations involved in a variety of functions including protein-protein interactions but common featur…
comp10171_c0_seq1	262	Glutathione peroxidase 2	Glutathione peroxidase (Fragment)	Phaeodactylum tricornutum (strain CCAP 1055/1)	1.11.1.9	Glutathione peroxidase.	0	0	0	GO:0006979	response to oxidative stress	GO:0004602	glutathione peroxidase activity	0	0	cd00340]---[COG0386]---[PTZ00256]---[pfam00255]---[TIGR02540]---[PLN02412]---[PLN02399]---[PRK10606]---[PTZ00056	cd00340 GSH_Peroxidase Glutathione (GSH) peroxidase family tetrameric selenoenzymes that catalyze the reduction of a variety of hydroperoxides including lipid peroxidases using GSH as a specific electron donor substrate. GSH peroxidase contains one selenocysteine residue per subunit which is involved in catalysis. Different isoenzymes are known in mammals which are involved in protection against …
comp10171_c0_seq2	262	Glutathione peroxidase 2	Glutathione peroxidase (Fragment)	Phaeodactylum tricornutum (strain CCAP 1055/1)	1.11.1.9	Glutathione peroxidase.	0	0	0	GO:0006979	response to oxidative stress	GO:0004602	glutathione peroxidase activity	0	0	cd00340]---[COG0386]---[PTZ00256]---[pfam00255]---[TIGR02540]---[PLN02412]---[PLN02399]---[PRK10606]---[PTZ00056	cd00340 GSH_Peroxidase Glutathione (GSH) peroxidase family tetrameric selenoenzymes that catalyze the reduction of a variety of hydroperoxides including lipid peroxidases using GSH as a specific electron donor substrate. GSH peroxidase contains one selenocysteine residue per subunit which is involved in catalysis. Different isoenzymes are known in mammals which are involved in protection against …
comp10173_c0_seq1	563	0	Predicted protein	Phaeodactylum tricornutum (strain CCAP 1055/1)	0	0	0	0	0	0	0	0	0	0	0	0	0
comp10174_c0_seq1	474	0	Uncharacterized protein	Thalassiosira oceanica	0	0	0	0	0	0	0	0	0	0	0	pfam02622	pfam02622 DUF179 Uncharacterized ACR COG1678.
comp10175_c0_seq1	460	Transcription initiation factor TFIID subunit 6	Predicted protein	Phaeodactylum tricornutum (strain CCAP 1055/1)	0	0	0	0	0	GO:0051090	regulation of sequence-specific DNA binding transcription factor activity	0	0	GO:0005634	nucleus	cd08050]---[COG5095]---[pfam07571	cd08050 TAF6 TATA Binding Protein (TBP) Associated Factor 6 (TAF6) is one of several TAFs that bind TBP and is involved in forming Transcription Factor IID (TFIID) complex. The TATA Binding Protein (TBP) Associated Factor 6 (TAF6) is one of several TAFs that bind TBP and are involved in forming Transcription Factor IID (TFIID) complex. TFIID is one of seven General Transcription Factors (GTFs) (T…
comp10175_c0_seq2	496	Transcription initiation factor TFIID subunit 6	Predicted protein	Phaeodactylum tricornutum (strain CCAP 1055/1)	0	0	0	0	0	GO:0051090	regulation of sequence-specific DNA binding transcription factor activity	0	0	GO:0005634	nucleus	cd08050]---[COG5095]---[pfam07571	cd08050 TAF6 TATA Binding Protein (TBP) Associated Factor 6 (TAF6) is one of several TAFs that bind TBP and is involved in forming Transcription Factor IID (TFIID) complex. The TATA Binding Protein (TBP) Associated Factor 6 (TAF6) is one of several TAFs that bind TBP and are involved in forming Transcription Factor IID (TFIID) complex. TFIID is one of seven General Transcription Factors (GTFs) (T…
comp10176_c0_seq1	517	ATP-dependent RNA helicase DBP2	Predicted protein (Fragment)	Micromonas sp. (strain RCC299 / NOUM17)	3.6.4.13	RNA helicase.	0	0	0	0	0	GO:0005524]---[GO:0008026]---[GO:0003676	ATP binding]---[ATP-dependent helicase activity]---[nucleic acid binding	0	0	COG0513]---[PTZ00110]---[PRK11776]---[cd00268]---[PRK04837]---[PRK11634]---[PRK04537]---[PRK11192]---[PRK01297]---[PRK10590]---[PLN00206]---[PTZ00424]---[pfam00270]---[smart00487]---[cd00079]---[cd00046]---[pfam00271]---[smart00490]---[COG0514]---[TIGR00614	'COG0513 SrmB Superfamily II DNA and RNA helicases DNA replication recombination and repair / Transcription / Translation ribosomal structure and biogenesis .]---[PTZ00110 PTZ00110 helicase Provisional.]---[PRK11776 PRK11776 ATP-dependent RNA helicase DbpA Provisional.]---[cd00268 DEADc DEAD-box helicases. A diverse family of proteins involved in ATP-dependent RNA unwinding needed in a variety of…
comp10177_c0_seq1	377	0	Uncharacterized protein	Guillardia theta CCMP2712	0	0	0	0	0	0	0	0	0	GO:0016021	integral to membrane	0	0
comp10178_c0_seq1	247	Probable nucleoredoxin 1-1	Predicted protein	Phaeodactylum tricornutum (strain CCAP 1055/1)	1.8.1.8	Protein-disulfide reductase.	0	0	0	0	0	0	0	0	0	cd02964]---[cd03009]---[pfam13905]---[cd02966]---[cd03008]---[pfam13098]---[cd02947	'cd02964 TryX_like_family Tryparedoxin (TryX)-like family composed of TryX and related proteins including nucleoredoxin (NRX) rod-derived cone viability factor (RdCVF) and the nematode homolog described as a 16-kD class of TRX. Most members of this family except RdCVF are protein disulfide oxidoreductases containing an active site CXXC motif similar to TRX.]---[cd03009 TryX_like_TryX_NRX Trypared…
comp10178_c0_seq2	146	0	Predicted protein	Phaeodactylum tricornutum (strain CCAP 1055/1)	0	0	0	0	0	0	0	0	0	0	0	0	0
comp10178_c0_seq4	247	Probable nucleoredoxin 1-1	Predicted protein	Phaeodactylum tricornutum (strain CCAP 1055/1)	1.8.1.8	Protein-disulfide reductase.	0	0	0	0	0	0	0	0	0	cd02964]---[cd03009]---[pfam13905]---[cd02966]---[cd03008]---[pfam13098]---[cd02947	'cd02964 TryX_like_family Tryparedoxin (TryX)-like family composed of TryX and related proteins including nucleoredoxin (NRX) rod-derived cone viability factor (RdCVF) and the nematode homolog described as a 16-kD class of TRX. Most members of this family except RdCVF are protein disulfide oxidoreductases containing an active site CXXC motif similar to TRX.]---[cd03009 TryX_like_TryX_NRX Trypared…
comp10178_c0_seq5	146	0	Predicted protein	Phaeodactylum tricornutum (strain CCAP 1055/1)	0	0	0	0	0	0	0	0	0	0	0	0	0
comp10179_c0_seq1	765	0	Predicted protein	Thalassiosira pseudonana	0	0	0	0	0	0	0	0	0	0	0	0	0
comp10179_c0_seq2	998	0	Predicted protein	Thalassiosira pseudonana	0	0	0	0	0	0	0	0	0	0	0	0	0
comp10179_c0_seq3	822	0	Predicted protein	Thalassiosira pseudonana	0	0	0	0	0	0	0	0	0	0	0	0	0
comp10179_c0_seq4	765	0	Predicted protein	Thalassiosira pseudonana	0	0	0	0	0	0	0	0	0	0	0	0	0
comp10179_c0_seq5	936	0	Predicted protein	Thalassiosira pseudonana	0	0	0	0	0	0	0	0	0	0	0	0	0
comp10179_c0_seq6	765	0	Predicted protein	Thalassiosira pseudonana	0	0	0	0	0	0	0	0	0	0	0	0	0
comp10179_c0_seq7	936	0	Predicted protein	Thalassiosira pseudonana	0	0	0	0	0	0	0	0	0	0	0	0	0
comp10179_c0_seq8	765	0	Predicted protein	Thalassiosira pseudonana	0	0	0	0	0	0	0	0	0	0	0	0	0
comp10180_c0_seq1	435	Violaxanthin de-epoxidase chloroplastic	Violaxanthin deepoxidase	Phaeodactylum tricornutum (strain CCAP 1055/1)	1.10.99.3	Violaxanthin de-epoxidase.	0	0	0	0	0	GO:0046422	violaxanthin de-epoxidase activity	GO:0009507	chloroplast	PLN02372]---[pfam07137	PLN02372 PLN02372 violaxanthin de-epoxidase.]---[pfam07137 VDE Violaxanthin de-epoxidase (VDE). This family represents a conserved region approximately 150 residues long within plant violaxanthin de-epoxidase (VDE). In higher plants violaxanthin de-epoxidase forms part of a conserved system that dissipates excess energy as heat in the light-harvesting complexes of photosystem II (PSII) thus prote…
comp10181_c0_seq1	368	Ribosomal large subunit pseudouridine synthase F	pseudouridine synthase family protein partial	Burkholderia oklahomensis EO147	5.4.99.21	23S rRNA pseudouridine(2604) synthase.	0	0	0	0	0	0	0	0	0	COG1187]---[cd02555]---[cd02553]---[cd02870]---[TIGR00093]---[cd02550]---[PRK10475]---[PRK10839]---[cd02554]---[pfam00849]---[cd02566	COG1187 RsuA 16S rRNA uridine-516 pseudouridylate synthase and related pseudouridylate synthases Translation ribosomal structure and biogenesis .]---[cd02555 PSSA_1 Pseudouridine synthase a subgroup of the RsuA family. This group is comprised of bacterial proteins assigned to the RsuA family of pseudouridine synthases. Pseudouridine synthases catalyze the isomerization of specific uridines in an …
comp10182_c0_seq1	494	0	Predicted protein	Phaeodactylum tricornutum (strain CCAP 1055/1)	0	0	0	0	0	0	0	GO:0008270	zinc ion binding	0	0	pfam13639]---[cd00162]---[smart00184	'pfam13639 zf-RING_2 Ring finger domain. ]---[cd00162 RING RING-finger (Really Interesting New Gene) domain a specialized type of Zn-finger of 40 to 60 residues that binds two atoms of zinc defined by the ''cross-brace'' motif C-X2-C-X(9-39)-C-X(1-3)- H-X(2-3)-(N/C/H)-X2-C-X(4-48)C-X2-C probably involved in mediating protein-protein interactions identified in a proteins with a wide range of funct…
comp10183_c0_seq1	2006	0	Predicted protein	Phaeodactylum tricornutum (strain CCAP 1055/1)	0	0	0	0	0	0	0	0	0	0	0	0	0
comp10184_c0_seq1	445	0	Predicted protein	Phaeodactylum tricornutum (strain CCAP 1055/1)	0	0	0	0	0	0	0	0	0	0	0	0	0
comp10185_c0_seq1	280	0	Predicted protein	Phaeodactylum tricornutum (strain CCAP 1055/1)	0	0	0	0	0	0	0	0	0	0	0	pfam02410	pfam02410 Oligomerisation Oligomerisation domain. In yeasts this domain is required for the oligomerisation of ATP synthase subunit 9 into a ring structure.
comp10186_c0_seq1	1132	SPX domain-containing membrane protein At4g11810	Predicted protein	Phaeodactylum tricornutum (strain CCAP 1055/1)	0	0	0	0	0	GO:0055085	transmembrane transport	0	0	GO:0016021	integral to membrane	cd06174]---[pfam07690]---[pfam00083	cd06174 MFS The Major Facilitator Superfamily (MFS) is a large and diverse group of secondary transporters that includes uniporters symporters and antiporters. MFS proteins facilitate the transport across cytoplasmic or internal membranes of a variety of substrates including ions sugar phosphates drugs neurotransmitters nucleosides amino acids and peptides. They do so using the electrochemical po…
comp10187_c0_seq1	1119	Phagocyte signaling-impaired protein	Predicted protein	Phaeodactylum tricornutum (strain CCAP 1055/1)	0	0	0	0	0	0	0	0	0	0	0	pfam09797	pfam09797 NatB_MDM20 N-acetyltransferase B complex (NatB) non catalytic subunit. This is the non-catalytic subunit of the N-terminal acetyltransferase B complex (NatB). The NatB complex catalyzes the acetylation of the amino-terminal methionine residue of all proteins beginning with Met-Asp or Met-Glu and of some proteins beginning with Met-Asn or Met-Met. In Saccharomyces cerevisiae this subunit…
comp10188_c1_seq1	247	0	0	0	0	0	0	0	0	0	0	0	0	0	0	0	0
comp10188_c1_seq2	306	0	0	0	0	0	0	0	0	0	0	0	0	0	0	0	0
comp10189_c0_seq1	194	0	Predicted protein	Phaeodactylum tricornutum (strain CCAP 1055/1)	0	0	0	0	0	GO:0055085	transmembrane transport	0	0	GO:0016021	integral to membrane	0	0
comp10189_c0_seq2	170	0	Predicted protein	Thalassiosira pseudonana	0	0	0	0	0	GO:0055085	transmembrane transport	GO:0005215	transporter activity	GO:0016021]---[GO:0005886	integral to membrane]---[plasma membrane	0	0
comp10189_c0_seq3	434	0	Predicted protein	Phaeodactylum tricornutum (strain CCAP 1055/1)	0	0	0	0	0	GO:0055085	transmembrane transport	0	0	GO:0016021	integral to membrane	0	0
comp10189_c0_seq4	618	Hippocampus abundant transcript 1 protein	Predicted protein	Phaeodactylum tricornutum (strain CCAP 1055/1)	0	0	0	0	0	GO:0055085	transmembrane transport	0	0	GO:0016021	integral to membrane	0	0
comp10190_c0_seq1	1325	0	0	0	0	0	0	0	0	0	0	0	0	0	0	cd04794	cd04794 euk_LANCL eukaryotic Lanthionine synthetase C-like protein. This family contains the lanthionine synthetase C-like proteins 1 and 2 which are related to the bacterial lanthionine synthetase components C (LanC). LANCL1 and LANCL2 (testes-specific adriamycin sensitivity protein) are thought to be peptide-modifying enzyme components in eukaryotic cells. Both proteins are produced in large qu…
comp10190_c0_seq2	1090	0	0	0	0	0	0	0	0	0	0	0	0	0	0	cd04794	cd04794 euk_LANCL eukaryotic Lanthionine synthetase C-like protein. This family contains the lanthionine synthetase C-like proteins 1 and 2 which are related to the bacterial lanthionine synthetase components C (LanC). LANCL1 and LANCL2 (testes-specific adriamycin sensitivity protein) are thought to be peptide-modifying enzyme components in eukaryotic cells. Both proteins are produced in large qu…
comp10191_c0_seq1	436	0	Uncharacterized protein (Fragment)	Thalassiosira oceanica	0	0	0	0	0	0	0	GO:0008270	zinc ion binding	0	0	0	0
comp10193_c0_seq1	379	0	Predicted protein	Phaeodactylum tricornutum (strain CCAP 1055/1)	0	0	0	0	0	0	0	0	0	0	0	0	0
comp10195_c0_seq1	551	0	0	0	0	0	0	0	0	0	0	0	0	0	0	0	0
comp10196_c0_seq1	378	0	Uncharacterized protein	Thalassiosira oceanica	0	0	0	0	0	0	0	0	0	0	0	0	0
comp10197_c0_seq1	215	50S ribosomal protein L10	Predicted protein	Phaeodactylum tricornutum (strain CCAP 1055/1)	0	0	0	0	0	GO:0042254	ribosome biogenesis	0	0	GO:0005840	ribosome	cd05797]---[PRK00099]---[cd00379]---[COG0244]---[pfam00466	cd05797 Ribosomal_L10 Ribosomal protein L10 family L10 subfamily composed of bacterial 50S ribosomal protein and eukaryotic mitochondrial 39S ribosomal protein L10. L10 occupies the L7/L12 stalk of the ribosome. The N-terminal domain (NTD) of L10 interacts with L11 protein and forms the base of the L7/L12 stalk while the extended C-terminal helix binds to two or three dimers of the NTD of L7/L12 …
comp10198_c0_seq1	448	SPX domain-containing membrane protein Os02g45520	Major Facilitator Superfamily (MFS) putative	Albugo laibachii Nc14	0	0	0	0	0	GO:0055085	transmembrane transport	0	0	GO:0016021	integral to membrane	pfam03105	pfam03105 SPX SPX domain. We have named this region the SPX domain after (SYG1 Pho81 and XPR1). This 180 residue length domain is found at the amino terminus of a variety of proteins. In the yeast protein SYG1 the N-terminus directly binds to the G- protein beta subunit and inhibits transduction of the mating pheromone signal. This finding suggests that all the members of this family are involved…
comp10199_c0_seq1	981	0	NF-X1-like transcription factor	Phaeodactylum tricornutum (strain CCAP 1055/1)	0	0	0	0	0	0	0	GO:0003676	nucleic acid binding	0	0	cd06006]---[cd02325	cd06006 R3H_unknown_2 R3H domain of a group of fungal proteins with unknown function. The name of the R3H domain comes from the characteristic spacing of the most conserved arginine and histidine residues. The function of the domain is predicted to bind ssDNA or ssRNA in a sequence-specific manner.]---[cd02325 R3H R3H domain. The name of the R3H domain comes from the characteristic spacing of the…
comp10200_c0_seq1	530	Xanthine phosphoribosyltransferase	Predicted protein	Phaeodactylum tricornutum (strain CCAP 1055/1)	2.4.2.22	Xanthine phosphoribosyltransferase.	Purine metabolism	XMP biosynthesis via salvage pathway	XMP from xanthine: step 1/1	GO:0009116]---[GO:0043101]---[GO:0046110	nucleoside metabolic process]---[purine-containing compound salvage]---[xanthine metabolic process	GO:0016763	transferase activity	transferring pentosyl groups	0	0	PRK09219]---[TIGR01744]---[COG0503]---[PRK08558]---[TIGR01743]---[PRK09213]---[cd06223]---[PRK02304]---[PRK07322]---[pfam00156]---[PRK06031]---[TIGR01090]---[PRK00455]---[PLN02293]---[COG0856]---[PRK12560	'PRK09219 PRK09219 xanthine phosphoribosyltransferase Validated.]---[TIGR01744 XPRTase xanthine phosphoribosyltransferase. This model represent a xanthine-specific phosphoribosyltransferase of Bacillus subtilis and closely related proteins from other species mostly from other Gram-positive bacteria. The adjacent gene is a xanthine transporter B. subtilis can import xanthine for the purine salvage…
comp10201_c0_seq1	422	0	Uncharacterized protein	Emiliania huxleyi CCMP1516	0	0	0	0	0	0	0	0	0	0	0	0	0
comp10202_c0_seq1	337	0	Predicted protein	Phaeodactylum tricornutum (strain CCAP 1055/1)	0	0	0	0	0	0	0	0	0	0	0	0	0
comp10202_c0_seq2	282	0	Predicted protein	Phaeodactylum tricornutum (strain CCAP 1055/1)	0	0	0	0	0	0	0	0	0	0	0	0	0
comp10203_c1_seq1	563	0	Predicted protein	Thalassiosira pseudonana	0	0	0	0	0	0	0	0	0	0	0	0	0
comp10204_c0_seq1	553	0	Predicted protein	Thalassiosira pseudonana	0	0	0	0	0	0	0	0	0	0	0	0	0
comp10204_c0_seq2	490	0	Predicted protein	Thalassiosira pseudonana	0	0	0	0	0	0	0	0	0	0	0	0	0
comp10205_c0_seq1	154	0	Predicted protein	Phaeodactylum tricornutum (strain CCAP 1055/1)	0	0	0	0	0	0	0	0	0	0	0	cd04479]---[pfam08661	cd04479 RPA3 RPA3 A subfamily of OB folds similar to human RPA3 (also called RPA14). RPA3 is the smallest subunit of Replication protein A (RPA). RPA is a nuclear ssDNA binding protein (SSB) which appears to be involved in all aspects of DNA metabolism including replication recombination and repair. RPA also mediates specific interactions of various nuclear proteins. In animals plants and fungi R…
comp10206_c0_seq1	592	Probable aspartyl aminopeptidase	Predicted protein (Fragment)	Phaeodactylum tricornutum (strain CCAP 1055/1)	3.4.11.21	Aspartyl aminopeptidase.	0	0	0	GO:0006508	proteolysis	GO:0004177]---[GO:0008237]---[GO:0008270	aminopeptidase activity]---[metallopeptidase activity]---[zinc ion binding	0	0	cd05658]---[PTZ00371]---[PRK02813]---[COG1362]---[pfam02127]---[cd05639]---[cd05659]---[PRK02256]---[PRK02256	cd05658 M18_DAP M18 Peptidase Aspartyl aminopeptidase. Peptidase M18 family Aspartyl aminopeptidase (DAP EC 3.4.11.21) subfamily. DAP is widely distributed in bacteria and eukaryotes but only the mammalian aspartyl aminopeptidase has been characterized to date. DAP cleaves only unblocked N-terminal acidic amino-acid residues. It is a cytosolic enzyme and is highly conserved for example the human …
comp10206_c0_seq2	512	Probable aspartyl aminopeptidase	Predicted protein (Fragment)	Phaeodactylum tricornutum (strain CCAP 1055/1)	3.4.11.21	Aspartyl aminopeptidase.	0	0	0	GO:0006508	proteolysis	GO:0004177]---[GO:0008237]---[GO:0008270	aminopeptidase activity]---[metallopeptidase activity]---[zinc ion binding	0	0	cd05658]---[PTZ00371]---[PRK02813]---[pfam02127]---[COG1362]---[cd05639]---[cd05659]---[PRK02256]---[PRK02256	cd05658 M18_DAP M18 Peptidase Aspartyl aminopeptidase. Peptidase M18 family Aspartyl aminopeptidase (DAP EC 3.4.11.21) subfamily. DAP is widely distributed in bacteria and eukaryotes but only the mammalian aspartyl aminopeptidase has been characterized to date. DAP cleaves only unblocked N-terminal acidic amino-acid residues. It is a cytosolic enzyme and is highly conserved for example the human …
comp10206_c0_seq3	635	Probable aspartyl aminopeptidase	Predicted protein (Fragment)	Phaeodactylum tricornutum (strain CCAP 1055/1)	3.4.11.21	Aspartyl aminopeptidase.	0	0	0	GO:0006508	proteolysis	GO:0004177]---[GO:0008237]---[GO:0008270	aminopeptidase activity]---[metallopeptidase activity]---[zinc ion binding	0	0	cd05658]---[PTZ00371]---[PRK02813]---[COG1362]---[pfam02127]---[cd05639]---[cd05659]---[PRK02256	cd05658 M18_DAP M18 Peptidase Aspartyl aminopeptidase. Peptidase M18 family Aspartyl aminopeptidase (DAP EC 3.4.11.21) subfamily. DAP is widely distributed in bacteria and eukaryotes but only the mammalian aspartyl aminopeptidase has been characterized to date. DAP cleaves only unblocked N-terminal acidic amino-acid residues. It is a cytosolic enzyme and is highly conserved for example the human …
comp10206_c0_seq4	555	Probable aspartyl aminopeptidase	Predicted protein (Fragment)	Phaeodactylum tricornutum (strain CCAP 1055/1)	3.4.11.21	Aspartyl aminopeptidase.	0	0	0	GO:0006508	proteolysis	GO:0004177]---[GO:0008237]---[GO:0008270	aminopeptidase activity]---[metallopeptidase activity]---[zinc ion binding	0	0	cd05658]---[PTZ00371]---[PRK02813]---[pfam02127]---[COG1362]---[cd05639]---[cd05659]---[PRK02256	cd05658 M18_DAP M18 Peptidase Aspartyl aminopeptidase. Peptidase M18 family Aspartyl aminopeptidase (DAP EC 3.4.11.21) subfamily. DAP is widely distributed in bacteria and eukaryotes but only the mammalian aspartyl aminopeptidase has been characterized to date. DAP cleaves only unblocked N-terminal acidic amino-acid residues. It is a cytosolic enzyme and is highly conserved for example the human …
comp10207_c0_seq1	176	0	Uncharacterized protein	Thalassiosira oceanica	0	0	0	0	0	0	0	GO:0005543	phospholipid binding	0	0	0	0
comp10208_c0_seq1	276	0	Predicted protein	Phaeodactylum tricornutum (strain CCAP 1055/1)	0	0	0	0	0	0	0	0	0	0	0	0	0
comp10210_c0_seq1	338	Serine/threonine-protein phosphatase PP1-1	Serine/threonine-protein phosphatase	Bacillariophyta	3.1.3.16	Phosphoprotein phosphatase.	0	0	0	0	0	GO:0004721	phosphoprotein phosphatase activity	0	0	cd07414]---[PTZ00480]---[smart00156]---[PTZ00244]---[cd07415]---[PTZ00239]---[cd07419]---[cd07416]---[cd07417]---[cd00144]---[cd07420]---[cd07418]---[pfam00149]---[COG0639]---[cd07424]---[cd00838]---[cd07413	'cd07414 MPP_PP1_PPKL PP1 PPKL (PP1 and kelch-like) enzymes and related proteins metallophosphatase domain. PP1 (protein phosphatase type 1) is a serine/threonine phosphatase that regulates many cellular processes including cell-cycle progression protein synthesis muscle contraction carbohydrate metabolism transcription and neuronal signaling through its interaction with at least 180 known target…
erine phosphatases nucleotidases sphingomyelin phosphodiesterases and 2''-3'' cAMP phosphodiesterases as well as nucleases such as bacterial SbcD or yeast MRE11. The most conserved regions in this superfamily centre around the metal chelating residues.]---[COG0639 ApaH Diadenosine tetraphosphatase and related serine/threonine protein phosphatases Signal transduction mechanisms .]---[cd07424 MPP_P…
comp10210_c0_seq2	287	Serine/threonine-protein phosphatase PP1-1	Serine/threonine-protein phosphatase	Bacillariophyta	3.1.3.16	Phosphoprotein phosphatase.	0	0	0	0	0	GO:0004721	phosphoprotein phosphatase activity	0	0	cd07414]---[PTZ00480]---[smart00156]---[PTZ00244]---[cd07415]---[PTZ00239]---[cd07419]---[cd07417]---[cd07416]---[cd00144]---[cd07420]---[cd07418]---[pfam00149]---[COG0639]---[cd07424]---[cd00838]---[cd07413	'cd07414 MPP_PP1_PPKL PP1 PPKL (PP1 and kelch-like) enzymes and related proteins metallophosphatase domain. PP1 (protein phosphatase type 1) is a serine/threonine phosphatase that regulates many cellular processes including cell-cycle progression protein synthesis muscle contraction carbohydrate metabolism transcription and neuronal signaling through its interaction with at least 180 known target…
erine phosphatases nucleotidases sphingomyelin phosphodiesterases and 2''-3'' cAMP phosphodiesterases as well as nucleases such as bacterial SbcD or yeast MRE11. The most conserved regions in this superfamily centre around the metal chelating residues.]---[COG0639 ApaH Diadenosine tetraphosphatase and related serine/threonine protein phosphatases Signal transduction mechanisms .]---[cd07424 MPP_P…
comp10211_c0_seq1	457	0	Predicted protein	Phaeodactylum tricornutum (strain CCAP 1055/1)	0	0	0	0	0	0	0	0	0	0	0	cd08979	cd08979 GH_J Glycosyl hydrolase families 32 and 68 which for the clan GH-J. This glycosyl hydrolase family clan J (according to carbohydrate-active enzymes database (CAZY)) includes family 32 (GH32) and 68 (GH68). The overall sequence homology between the two families is low ( 15 identity) but common sequence motifs have been identified. GH32 enzymes are invertases that also include other fructof…
comp10212_c0_seq1	762	Nucleolar protein 6	Predicted protein	Phaeodactylum tricornutum (strain CCAP 1055/1)	0	0	0	0	0	0	0	0	0	0	0	pfam03813]---[pfam03813	pfam03813 Nrap Nrap protein. Members of this family are nucleolar RNA-associated proteins (Nrap) which are highly conserved from yeast (Saccharomyces cerevisiae) to human. In the mouse Nrap is ubiquitously expressed and is specifically localised in the nucleolus. Nrap is a large nucleolar protein (of more than 1000 amino acids). Nrap appears to be associated with ribosome biogenesis by interactin…
comp10213_c0_seq1	979	0	Predicted protein	Phaeodactylum tricornutum (strain CCAP 1055/1)	0	0	0	0	0	0	0	0	0	0	0	pfam01062]---[COG3781	pfam01062 Bestrophin Bestrophin RFP-TM chloride channel. Bestrophin is a 68-kDa basolateral plasma membrane protein expressed in retinal pigment epithelial cells (RPE). It is encoded by the VMD2 gene which is mutated in Best macular dystrophy a disease characterized by a depressed light peak in the electrooculogram. VMD2 encodes a 585-amino acid protein with an approximate mass of 68 kDa which ha…
comp10214_c0_seq1	452	0	Uncharacterized protein	Thalassiosira oceanica	0	0	0	0	0	0	0	0	0	0	0	0	0
comp10215_c0_seq1	481	Solute carrier family 25 member 36	Predicted protein (Fragment)	Phaeodactylum tricornutum (strain CCAP 1055/1)	0	0	0	0	0	GO:0055085	transmembrane transport	0	0	GO:0016021	integral to membrane	pfam00153]---[pfam00153]---[pfam00153]---[PTZ00169]---[PTZ00169]---[PTZ00168	pfam00153 Mito_carr Mitochondrial carrier protein. ]---[PTZ00169 PTZ00169 ADP/ATP transporter on adenylate translocase Provisional.]---[PTZ00168 PTZ00168 mitochondrial carrier protein Provisional.
comp10215_c0_seq2	400	Solute carrier family 25 member 36	Putative uncharacterized protein	Thalassiosira pseudonana	0	0	0	0	0	GO:0055085	transmembrane transport	0	0	GO:0016021	integral to membrane	pfam00153]---[pfam00153]---[pfam00153]---[PTZ00169]---[PTZ00169]---[PTZ00168	pfam00153 Mito_carr Mitochondrial carrier protein. ]---[PTZ00169 PTZ00169 ADP/ATP transporter on adenylate translocase Provisional.]---[PTZ00168 PTZ00168 mitochondrial carrier protein Provisional.
comp10216_c0_seq1	298	0	Predicted protein	Phaeodactylum tricornutum (strain CCAP 1055/1)	0	0	0	0	0	0	0	0	0	0	0	0	0
comp10217_c0_seq1	869	Pentatricopeptide repeat-containing protein At2g41720	Predicted protein	Thalassiosira pseudonana	0	0	0	0	0	0	0	GO:0003676	nucleic acid binding	0	0	0	0
comp10218_c0_seq1	525	0	0	0	0	0	0	0	0	0	0	0	0	0	0	0	0
comp10218_c0_seq3	103	0	0	0	0	0	0	0	0	0	0	0	0	0	0	0	0
comp10219_c0_seq1	43	0	UPI00028847E1 related cluster	unknown	0	0	0	0	0	0	0	0	0	0	0	0	0
comp10219_c0_seq3	43	0	UPI00028847E1 related cluster	unknown	0	0	0	0	0	0	0	0	0	0	0	0	0
comp10220_c0_seq1	246	0	0	0	0	0	0	0	0	0	0	0	0	0	0	0	0
comp10220_c0_seq2	635	0	Uncharacterized protein	Phytophthora ramorum	0	0	0	0	0	0	0	0	0	0	0	0	0
comp10220_c0_seq3	422	0	Putative uncharacterized protein	Aureococcus anophagefferens	0	0	0	0	0	GO:0006508	proteolysis	GO:0004252	serine-type endopeptidase activity	0	0	0	0
comp10220_c0_seq4	830	0	Putative uncharacterized protein	Aureococcus anophagefferens	0	0	0	0	0	GO:0006508	proteolysis	GO:0004252	serine-type endopeptidase activity	0	0	0	0
comp10221_c0_seq1	264	0	Predicted protein	Phaeodactylum tricornutum (strain CCAP 1055/1)	0	0	0	0	0	0	0	0	0	0	0	0	0
comp10222_c0_seq1	148	0	0	0	0	0	0	0	0	0	0	0	0	0	0	0	0
comp10222_c0_seq2	197	0	Uncharacterized protein	Rhodanobacter sp. 115	0	0	0	0	0	0	0	0	0	0	0	0	0
comp10222_c0_seq3	384	Glutaredoxin-3	Predicted protein	Phaeodactylum tricornutum (strain CCAP 1055/1)	0	0	0	0	0	GO:0045454	cell redox homeostasis	GO:0009055]---[GO:0015035	electron carrier activity]---[protein disulfide oxidoreductase activity	0	0	cd03028]---[cd03028]---[COG0278]---[COG0278]---[TIGR00365]---[TIGR00365]---[PTZ00062]---[PTZ00062]---[cd02066]---[cd02066]---[PRK10824]---[PRK10824]---[pfam00462]---[pfam00462]---[cd02984]---[cd03419]---[TIGR02180	cd03028 GRX_PICOT_like Glutaredoxin (GRX) family PKC-interacting cousin of TRX (PICOT)-like subfamily composed of PICOT and GRX-PICOT-like proteins. The non-PICOT members of this family contain only the GRX-like domain whereas PICOT contains an N-terminal TRX-like domain followed by one to three GRX-like domains. It is interesting to note that PICOT from plants contain three repeats of the GRX-li…
comp10222_c0_seq4	335	Glutaredoxin-3	Predicted protein	Phaeodactylum tricornutum (strain CCAP 1055/1)	0	0	0	0	0	GO:0045454	cell redox homeostasis	GO:0009055]---[GO:0015035	electron carrier activity]---[protein disulfide oxidoreductase activity	0	0	cd03028]---[cd03028]---[COG0278]---[COG0278]---[TIGR00365]---[TIGR00365]---[PTZ00062]---[PTZ00062]---[cd02066]---[PRK10824]---[pfam00462]---[cd02984	cd03028 GRX_PICOT_like Glutaredoxin (GRX) family PKC-interacting cousin of TRX (PICOT)-like subfamily composed of PICOT and GRX-PICOT-like proteins. The non-PICOT members of this family contain only the GRX-like domain whereas PICOT contains an N-terminal TRX-like domain followed by one to three GRX-like domains. It is interesting to note that PICOT from plants contain three repeats of the GRX-li…
comp10223_c0_seq1	93	0	0	0	0	0	0	0	0	0	0	0	0	0	0	0	0
comp10225_c0_seq1	717	0	Predicted protein	Phaeodactylum tricornutum (strain CCAP 1055/1)	0	0	0	0	0	0	0	0	0	0	0	pfam00856	pfam00856 SET SET domain. SET domains are protein lysine methyltransferase enzymes. SET domains appear to be protein-protein interaction domains. It has been demonstrated that SET domains mediate interactions with a family of proteins that display similarity with dual-specificity phosphatases (dsPTPases). A subset of SET domains have been called PR domains. These domains are divergent in sequence…
comp10225_c0_seq2	485	0	Predicted protein	Phaeodactylum tricornutum (strain CCAP 1055/1)	0	0	0	0	0	0	0	0	0	0	0	pfam00856	pfam00856 SET SET domain. SET domains are protein lysine methyltransferase enzymes. SET domains appear to be protein-protein interaction domains. It has been demonstrated that SET domains mediate interactions with a family of proteins that display similarity with dual-specificity phosphatases (dsPTPases). A subset of SET domains have been called PR domains. These domains are divergent in sequence…
comp10225_c0_seq3	449	0	Predicted protein	Phaeodactylum tricornutum (strain CCAP 1055/1)	0	0	0	0	0	0	0	0	0	0	0	pfam00856	pfam00856 SET SET domain. SET domains are protein lysine methyltransferase enzymes. SET domains appear to be protein-protein interaction domains. It has been demonstrated that SET domains mediate interactions with a family of proteins that display similarity with dual-specificity phosphatases (dsPTPases). A subset of SET domains have been called PR domains. These domains are divergent in sequence…
comp10225_c0_seq4	681	0	Predicted protein	Phaeodactylum tricornutum (strain CCAP 1055/1)	0	0	0	0	0	0	0	0	0	0	0	pfam00856	pfam00856 SET SET domain. SET domains are protein lysine methyltransferase enzymes. SET domains appear to be protein-protein interaction domains. It has been demonstrated that SET domains mediate interactions with a family of proteins that display similarity with dual-specificity phosphatases (dsPTPases). A subset of SET domains have been called PR domains. These domains are divergent in sequence…
comp10225_c1_seq1	583	0	Predicted protein	Phaeodactylum tricornutum (strain CCAP 1055/1)	0	0	0	0	0	GO:0016567	protein ubiquitination	GO:0004842]---[GO:0008270	ubiquitin-protein ligase activity]---[zinc ion binding	0	0	0	0
comp10227_c0_seq1	342	Syntaxin-41	Predicted protein	Phaeodactylum tricornutum (strain CCAP 1055/1)	0	0	0	0	0	GO:0006886]---[GO:0016192	intracellular protein transport]---[vesicle-mediated transport	0	0	GO:0016020	membrane	COG5325]---[pfam05739]---[cd00193]---[smart00397	COG5325 COG5325 t-SNARE complex subunit syntaxin Intracellular trafficking and secretion .]---[pfam05739 SNARE SNARE domain. Most if not all vesicular membrane fusion events in eukaryotic cells are believed to be mediated by a conserved fusion machinery the SNARE soluble N-ethylmaleimide-sensitive factor (NSF) attachment protein (SNAP) receptors machinery. The SNARE domain is thought to act as a …
comp10227_c0_seq2	280	Syntaxin-41	Predicted protein	Phaeodactylum tricornutum (strain CCAP 1055/1)	0	0	0	0	0	GO:0006886]---[GO:0016192	intracellular protein transport]---[vesicle-mediated transport	0	0	GO:0016020	membrane	COG5325]---[pfam05739]---[cd00193]---[smart00397	COG5325 COG5325 t-SNARE complex subunit syntaxin Intracellular trafficking and secretion .]---[pfam05739 SNARE SNARE domain. Most if not all vesicular membrane fusion events in eukaryotic cells are believed to be mediated by a conserved fusion machinery the SNARE soluble N-ethylmaleimide-sensitive factor (NSF) attachment protein (SNAP) receptors machinery. The SNARE domain is thought to act as a …
comp10228_c0_seq1	933	Para-aminobenzoate synthase	Anthranilate synthase	Phaeodactylum tricornutum (strain CCAP 1055/1)	2.6.1.85	Aminodeoxychorismate synthase.	Antibiotic biosynthesis	candicidin biosynthesis	0	GO:0009058	biosynthetic process	GO:0016833	oxo-acid-lyase activity	0	0	PLN02889]---[PLN02889]---[TIGR01823]---[COG0147]---[pfam00425]---[TIGR00553]---[TIGR00564]---[cd01743]---[TIGR01824]---[COG0512]---[TIGR01820]---[PRK07508]---[PRK09070]---[PRK05670]---[PRK13569]---[PRK13570]---[PRK05940]---[PRK15465]---[pfam00117]---[PRK13571]---[PLN02445	'PLN02889 PLN02889 oxo-acid-lyase/anthranilate synthase.]---[TIGR01823 PabB-fungal aminodeoxychorismate synthase fungal clade. This model represents the fungal clade of a para-aminobenzoate synthesis enzyme aminodeoxychorismate synthase which acts on chorismate in a pathway that yields PABA a precursor of folate.]---[COG0147 TrpE Anthranilate/para-aminobenzoate synthases component I Amino acid tr…
comp10229_c0_seq1	392	0	0	0	0	0	0	0	0	0	0	0	0	0	0	0	0
comp10229_c0_seq2	392	0	0	0	0	0	0	0	0	0	0	0	0	0	0	0	0
comp10229_c0_seq3	392	0	0	0	0	0	0	0	0	0	0	0	0	0	0	0	0
comp10230_c0_seq1	221	Cobyric acid synthase	Cobyric acid synthase	Acetobacter	0	0	Cofactor biosynthesis	adenosylcobalamin biosynthesis	0	GO:0009236]---[GO:0006541	cobalamin biosynthetic process]---[glutamine metabolic process	GO:0015420	cobalamin-transporting ATPase activity	0	0	PRK00784]---[cd01750]---[COG1492]---[pfam07685]---[TIGR00313	PRK00784 PRK00784 cobyric acid synthase Provisional.]---[cd01750 GATase1_CobQ Type 1 glutamine amidotransferase (GATase1) domain found in Cobyric Acid Synthase (CobQ). Type 1 glutamine amidotransferase (GATase1) domain found in Cobyric Acid Synthase (CobQ). CobQ plays a role in cobalamin biosythesis. CobQ catalyses amidations at positions B D E and G on adenosylcobyrinic A C-diamide in the biosyn…
comp10230_c0_seq2	156	Cobyric acid synthase	Cobyric acid synthase	Stanieria cyanosphaera (strain ATCC 29371 / PCC 7437)	0	0	Cofactor biosynthesis	adenosylcobalamin biosynthesis	0	GO:0009236]---[GO:0006541	cobalamin biosynthetic process]---[glutamine metabolic process	GO:0015420]---[GO:0016874	cobalamin-transporting ATPase activity]---[ligase activity	0	0	PRK00784]---[cd01750]---[pfam07685]---[COG1492]---[TIGR00313	PRK00784 PRK00784 cobyric acid synthase Provisional.]---[cd01750 GATase1_CobQ Type 1 glutamine amidotransferase (GATase1) domain found in Cobyric Acid Synthase (CobQ). Type 1 glutamine amidotransferase (GATase1) domain found in Cobyric Acid Synthase (CobQ). CobQ plays a role in cobalamin biosythesis. CobQ catalyses amidations at positions B D E and G on adenosylcobyrinic A C-diamide in the biosyn…
comp10230_c0_seq3	947	Cobyric acid synthase	Cobyrinic acid synthase (Fragment)	Thalassiosira pseudonana	0	0	Cofactor biosynthesis	adenosylcobalamin biosynthesis	0	GO:0009236	cobalamin biosynthetic process	GO:0003824	catalytic activity	0	0	PRK00784]---[PRK00784]---[COG1492]---[TIGR00313]---[cd01750]---[pfam07685	PRK00784 PRK00784 cobyric acid synthase Provisional.]---[COG1492 CobQ Cobyric acid synthase Coenzyme metabolism .]---[TIGR00313 cobQ cobyric acid synthase CobQ. Biosynthesis of cofactors prosthetic groups and carriers Heme porphyrin and cobalamin .]---[cd01750 GATase1_CobQ Type 1 glutamine amidotransferase (GATase1) domain found in Cobyric Acid Synthase (CobQ). Type 1 glutamine amidotransferase (…
comp10230_c0_seq4	882	Cobyric acid synthase	Cobyrinic acid synthase (Fragment)	Thalassiosira pseudonana	0	0	Cofactor biosynthesis	adenosylcobalamin biosynthesis	0	GO:0009236	cobalamin biosynthetic process	GO:0003824	catalytic activity	0	0	PRK00784]---[PRK00784]---[COG1492]---[TIGR00313]---[cd01750]---[pfam07685	PRK00784 PRK00784 cobyric acid synthase Provisional.]---[COG1492 CobQ Cobyric acid synthase Coenzyme metabolism .]---[TIGR00313 cobQ cobyric acid synthase CobQ. Biosynthesis of cofactors prosthetic groups and carriers Heme porphyrin and cobalamin .]---[cd01750 GATase1_CobQ Type 1 glutamine amidotransferase (GATase1) domain found in Cobyric Acid Synthase (CobQ). Type 1 glutamine amidotransferase (…
comp10232_c0_seq1	396	0	Predicted protein	Phaeodactylum tricornutum (strain CCAP 1055/1)	0	0	0	0	0	0	0	0	0	0	0	0	0
comp10233_c0_seq1	289	Cathepsin Z	Probable papain cysteine protease	Thalassiosira pseudonana	3.4.18.1	Cathepsin X.	0	0	0	GO:0006508	proteolysis	GO:0008234	cysteine-type peptidase activity	0	0	cd02698]---[pfam00112]---[cd02248]---[cd02621]---[smart00645]---[cd02620]---[PTZ00364]---[cd02619]---[PTZ00200	'cd02698 Peptidase_C1A_CathepsinX Cathepsin X the only papain-like lysosomal cysteine peptidase exhibiting carboxymonopeptidase activity. It can also act as a carboxydipeptidase like cathepsin B but has been shown to preferentially cleave substrates through a monopeptidyl carboxypeptidase pathway. The propeptide region of cathepsin X the shortest among papain-like peptidases is covalently attache…
comp10233_c0_seq4	382	Cathepsin Z	Probable papain cysteine protease	Thalassiosira pseudonana	3.4.18.1	Cathepsin X.	0	0	0	GO:0006508	proteolysis	GO:0008234	cysteine-type peptidase activity	0	0	cd02698]---[pfam00112]---[cd02248]---[cd02620]---[cd02621]---[cd02619]---[PTZ00364]---[PTZ00200]---[PTZ00049]---[smart00645]---[smart00645]---[PTZ00203]---[PTZ00021]---[PTZ00462]---[COG4870	'cd02698 Peptidase_C1A_CathepsinX Cathepsin X the only papain-like lysosomal cysteine peptidase exhibiting carboxymonopeptidase activity. It can also act as a carboxydipeptidase like cathepsin B but has been shown to preferentially cleave substrates through a monopeptidyl carboxypeptidase pathway. The propeptide region of cathepsin X the shortest among papain-like peptidases is covalently attache…
comp10233_c0_seq5	175	Cathepsin Z	Predicted protein (Fragment)	Phaeodactylum tricornutum (strain CCAP 1055/1)	3.4.18.1	Cathepsin X.	0	0	0	GO:0006508	proteolysis	GO:0008234	cysteine-type peptidase activity	0	0	cd02698]---[cd02248]---[pfam00112]---[cd02621]---[cd02620]---[smart00645]---[PTZ00049]---[cd02619]---[PTZ00203]---[PTZ00462]---[PTZ00200]---[PTZ00364]---[COG4870]---[PTZ00021	'cd02698 Peptidase_C1A_CathepsinX Cathepsin X the only papain-like lysosomal cysteine peptidase exhibiting carboxymonopeptidase activity. It can also act as a carboxydipeptidase like cathepsin B but has been shown to preferentially cleave substrates through a monopeptidyl carboxypeptidase pathway. The propeptide region of cathepsin X the shortest among papain-like peptidases is covalently attache…
comp10234_c0_seq1	861	0	Predicted protein	Phaeodactylum tricornutum (strain CCAP 1055/1)	0	0	0	0	0	0	0	0	0	0	0	0	0
comp10234_c0_seq2	820	0	Predicted protein	Phaeodactylum tricornutum (strain CCAP 1055/1)	0	0	0	0	0	0	0	0	0	0	0	0	0
comp10235_c0_seq1	235	Xanthine phosphoribosyltransferase 1	Putative uncharacterized protein	Aureococcus anophagefferens	0	0	0	0	0	GO:0009116	nucleoside metabolic process	GO:0016740	transferase activity	0	0	COG2236]---[pfam00156]---[cd06223	'COG2236 COG2236 Predicted phosphoribosyltransferases General function prediction only .]---[pfam00156 Pribosyltran Phosphoribosyl transferase domain. This family includes a range of diverse phosphoribosyl transferase enzymes. This family includes Adenine phosphoribosyltransferase EC 2.4.2.7. Hypoxanthine-guanine-xanthine phosphoribosyltransferase. Hypoxanthine phosphoribosyltransferase EC 2.4.2.…
comp10237_c0_seq1	264	Acyltransferase-like protein At1g54570 chloroplastic	Predicted protein	Thalassiosira pseudonana	0	0	0	0	0	0	0	GO:0016747	transferase activity	transferring acyl groups other than amino-acyl groups	0	0	cd07987]---[PLN02783	cd07987 LPLAT_MGAT-like Lysophospholipid Acyltransferases (LPLATs) of Glycerophospholipid Biosynthesis MGAT-like. Lysophospholipid acyltransferase (LPLAT) superfamily member acyltransferases of de novo and remodeling pathways of glycerophospholipid biosynthesis which catalyze the incorporation of an acyl group from either acylCoAs or acyl-acyl carrier proteins (acylACPs) into acceptors such as gl…
comp10237_c0_seq2	743	Acyltransferase-like protein At1g54570 chloroplastic	Predicted protein	Thalassiosira pseudonana	0	0	0	0	0	0	0	GO:0016747	transferase activity	transferring acyl groups other than amino-acyl groups	0	0	cd07987]---[pfam12697	cd07987 LPLAT_MGAT-like Lysophospholipid Acyltransferases (LPLATs) of Glycerophospholipid Biosynthesis MGAT-like. Lysophospholipid acyltransferase (LPLAT) superfamily member acyltransferases of de novo and remodeling pathways of glycerophospholipid biosynthesis which catalyze the incorporation of an acyl group from either acylCoAs or acyl-acyl carrier proteins (acylACPs) into acceptors such as gl…
comp10238_c0_seq1	227	Probable NADH dehydrogenase	Predicted protein	Phaeodactylum tricornutum (strain CCAP 1055/1)	0	0	0	0	0	0	0	GO:0016491	oxidoreductase activity	0	0	PTZ00318]---[COG1252	PTZ00318 PTZ00318 NADH dehydrogenase-like protein Provisional.]---[COG1252 Ndh NADH dehydrogenase FAD-containing subunit Energy production and conversion .
comp10238_c0_seq2	639	Probable NADH dehydrogenase	Predicted protein	Phaeodactylum tricornutum (strain CCAP 1055/1)	0	0	0	0	0	0	0	GO:0016491	oxidoreductase activity	0	0	PTZ00318]---[COG1252]---[pfam07992]---[TIGR03169]---[COG0446]---[COG1249]---[TIGR03385	PTZ00318 PTZ00318 NADH dehydrogenase-like protein Provisional.]---[COG1252 Ndh NADH dehydrogenase FAD-containing subunit Energy production and conversion .]---[pfam07992 Pyr_redox_2 Pyridine nucleotide-disulphide oxidoreductase. This family includes both class I and class II oxidoreductases and also NADH oxidases and peroxidases. This domain is actually a small NADH binding domain within a larger…
comp10239_c0_seq1	161	0	Predicted protein	Thalassiosira pseudonana	0	0	0	0	0	0	0	0	0	0	0	0	0
comp10242_c0_seq1	289	0	Predicted protein	Phaeodactylum tricornutum (strain CCAP 1055/1)	0	0	0	0	0	0	0	0	0	GO:0016021	integral to membrane	pfam03151]---[TIGR00817	pfam03151 TPT Triose-phosphate Transporter family. This family includes transporters with a specificity for triose phosphate.]---[TIGR00817 tpt Tpt phosphate/phosphoenolpyruvate translocator. The 6-8 TMS Triose-phosphate Transporter (TPT) Family (TC 2.A.7.9)Functionally characterized members of the TPT family are derived from the inner envelope membranes of chloroplasts and nongreen plastids of p…
comp10243_c0_seq1	852	0	0	0	0	0	0	0	0	0	0	0	0	0	0	0	0
comp10243_c0_seq2	519	0	0	0	0	0	0	0	0	0	0	0	0	0	0	0	0
comp10244_c0_seq1	815	0	Predicted protein	Phaeodactylum tricornutum (strain CCAP 1055/1)	0	0	0	0	0	0	0	0	0	0	0	0	0
comp10245_c0_seq1	653	0	0	0	0	0	0	0	0	0	0	0	0	0	0	0	0
comp10246_c0_seq1	390	Methylthioribose-1-phosphate isomerase	Methylthioribose-1-phosphate isomerase	Thalassiosira oceanica	5.3.1.23	S-methyl-5-thioribose-1-phosphate isomerase.	Amino-acid biosynthesis	L-methionine biosynthesis via salvage pathway	L-methionine from S-methyl-5-thio-alpha-D-ribose 1-phosphate: step 1/6	GO:0019284]---[GO:0019509	L-methionine biosynthetic process from S-adenosylmethionine]---[L-methionine salvage from methylthioadenosine	GO:0046523	S-methyl-5-thioribose-1-phosphate isomerase activity	GO:0005737]---[GO:0005634	cytoplasm]---[nucleus	TIGR00512]---[COG0182]---[PRK05720]---[TIGR00524]---[PRK06036]---[PRK08334]---[pfam01008]---[PRK05772]---[PRK06371]---[PRK08535]---[TIGR00511]---[COG1184]---[PRK06372]---[PRK08335	TIGR00512 salvage_mtnA S-methyl-5-thioribose-1-phosphate isomerase. The delineation of this family was based in part on a discussion and neighbor-joining phylogenetic study by Kyrpides and Woese of archaeal and other proteins homologous to the alpha beta and delta subunits of eukaryotic initiation factor 2B (eIF-2B) a five-subunit molecule that catalyzes GTP recycling for eIF-2. This clade is now…
comp10247_c0_seq1	248	Peroxisomal membrane protein 2	Predicted protein (Fragment)	Thalassiosira pseudonana	0	0	0	0	0	0	0	0	0	GO:0016021	integral to membrane	pfam04117	pfam04117 Mpv17_PMP22 Mpv17 / PMP22 family. The 22-kDa peroxisomal membrane protein (PMP22) is a major component of peroxisomal membranes. PMP22 seems to be involved in pore forming activity and may contribute to the unspecific permeability of the organelle membrane. PMP22 is synthesised on free cytosolic ribosomes and then directed to the peroxisome membrane by specific targeting information. Mp…
comp10248_c0_seq1	100	0	Uncharacterized protein	Thalassiosira oceanica	0	0	0	0	0	GO:0006810	transport	0	0	GO:0016021	integral to membrane	0	0
comp10248_c0_seq2	245	Tryparedoxin	Uncharacterized protein	Thalassiosira oceanica	0	0	0	0	0	GO:0006810	transport	0	0	GO:0016021	integral to membrane	cd03009]---[cd02964]---[pfam13905]---[cd02966]---[cd02947]---[pfam00578]---[pfam13098]---[cd03008	'cd03009 TryX_like_TryX_NRX Tryparedoxin (TryX)-like family TryX and nucleoredoxin (NRX) subfamily TryX and NRX are thioredoxin (TRX)-like protein disulfide oxidoreductases that alter the redox state of target proteins via the reversible oxidation of an active center CXXC motif. TryX is involved in the regulation of oxidative stress in parasitic trypanosomatids by reducing TryX peroxidase which i…
comp10249_c0_seq1	1101	Soluble aldose sugar dehydrogenase YliI	Glucose/sorbosone dehydrogenase	Deinococcus peraridilitoris (strain DSM 19664 / LMG 22246 / CIP 109416 / KR-200)	0	0	0	0	0	GO:0005975	carbohydrate metabolic process	GO:0016901]---[GO:0048038	oxidoreductase activity	acting on the CH-OH group of donors	quinone or similar compound as acceptor]---[quinone binding	0	0	pfam07995]---[COG2133]---[smart00089]---[cd00146]---[pfam00801]---[TIGR03606]---[COG3291	pfam07995 GSDH Glucose / Sorbosone dehydrogenase. Members of this family are glucose/sorbosone dehydrogenases that possess a beta-propeller fold.]---[COG2133 COG2133 Glucose/sorbosone dehydrogenases Carbohydrate transport and metabolism .]---[smart00089 PKD Repeats in polycystic kidney disease 1 (PKD1) and other proteins. Polycystic kidney disease 1 protein contains 14 repeats present elsewhere s…
comp10249_c0_seq2	927	0	PKD domain containing protein	Truepera radiovictrix (strain DSM 17093 / CIP 108686 / LMG 22925 / RQ-24)	0	0	0	0	0	GO:0005975	carbohydrate metabolic process	GO:0016901]---[GO:0048038	oxidoreductase activity	acting on the CH-OH group of donors	quinone or similar compound as acceptor]---[quinone binding	0	0	pfam07995]---[COG2133]---[smart00089]---[cd00146]---[pfam00801]---[COG3291	pfam07995 GSDH Glucose / Sorbosone dehydrogenase. Members of this family are glucose/sorbosone dehydrogenases that possess a beta-propeller fold.]---[COG2133 COG2133 Glucose/sorbosone dehydrogenases Carbohydrate transport and metabolism .]---[smart00089 PKD Repeats in polycystic kidney disease 1 (PKD1) and other proteins. Polycystic kidney disease 1 protein contains 14 repeats present elsewhere s…
comp10249_c0_seq3	174	0	0	0	0	0	0	0	0	0	0	0	0	0	0	0	0
comp10250_c0_seq1	227	0	Predicted protein	Phaeodactylum tricornutum (strain CCAP 1055/1)	0	0	0	0	0	0	0	0	0	0	0	0	0
comp10251_c0_seq1	411	0	Predicted protein	Phaeodactylum tricornutum (strain CCAP 1055/1)	0	0	0	0	0	GO:0055085	transmembrane transport	0	0	GO:0016021	integral to membrane	pfam13347	pfam13347 MFS_2 MFS/sugar transport protein. This family is part of the major facilitator superfamily of membrane transport proteins.
comp10251_c0_seq2	313	0	Predicted protein	Phaeodactylum tricornutum (strain CCAP 1055/1)	0	0	0	0	0	GO:0055085	transmembrane transport	0	0	GO:0016021	integral to membrane	pfam13347]---[cd06174]---[pfam07690	pfam13347 MFS_2 MFS/sugar transport protein. This family is part of the major facilitator superfamily of membrane transport proteins.]---[cd06174 MFS The Major Facilitator Superfamily (MFS) is a large and diverse group of secondary transporters that includes uniporters symporters and antiporters. MFS proteins facilitate the transport across cytoplasmic or internal membranes of a variety of substr…
comp10251_c0_seq3	563	0	Predicted protein	Phaeodactylum tricornutum (strain CCAP 1055/1)	0	0	0	0	0	GO:0055085	transmembrane transport	0	0	GO:0016021	integral to membrane	pfam13347	pfam13347 MFS_2 MFS/sugar transport protein. This family is part of the major facilitator superfamily of membrane transport proteins.
comp10253_c0_seq1	495	tRNA m(4)X modification enzyme TRM13 homolog	Predicted protein	Phaeodactylum tricornutum (strain CCAP 1055/1)	2.1.1.225	tRNA m(4)X modification enzyme.	0	0	0	GO:0032259]---[GO:0008033	methylation]---[tRNA processing	GO:0008168	methyltransferase activity	0	0	pfam05206	'pfam05206 TRM13 Methyltransferase TRM13. This is a family of eukaryotic proteins which are responsible for 2''-O-methylation of tRNA at position 4. TRM13 shows no sequence similarity to other known methyltransferases.'
comp10253_c0_seq2	493	tRNA m(4)X modification enzyme TRM13 homolog	Predicted protein	Phaeodactylum tricornutum (strain CCAP 1055/1)	2.1.1.225	tRNA m(4)X modification enzyme.	0	0	0	GO:0032259]---[GO:0008033	methylation]---[tRNA processing	GO:0008168	methyltransferase activity	0	0	pfam05206	'pfam05206 TRM13 Methyltransferase TRM13. This is a family of eukaryotic proteins which are responsible for 2''-O-methylation of tRNA at position 4. TRM13 shows no sequence similarity to other known methyltransferases.'
comp10253_c0_seq3	583	tRNA m(4)X modification enzyme TRM13 homolog	Predicted protein	Phaeodactylum tricornutum (strain CCAP 1055/1)	2.1.1.225	tRNA m(4)X modification enzyme.	0	0	0	GO:0032259]---[GO:0008033	methylation]---[tRNA processing	GO:0008168	methyltransferase activity	0	0	pfam05206]---[pfam11722	'pfam05206 TRM13 Methyltransferase TRM13. This is a family of eukaryotic proteins which are responsible for 2''-O-methylation of tRNA at position 4. TRM13 shows no sequence similarity to other known methyltransferases.]---[pfam11722 zf-TRM13_CCCH CCCH zinc finger in TRM13 protein. This domain is found at the N-terminus of TRM13 methyltransferase proteins. It is presumed to be a zinc binding domai…
comp10253_c0_seq4	581	tRNA m(4)X modification enzyme TRM13 homolog	Predicted protein	Phaeodactylum tricornutum (strain CCAP 1055/1)	2.1.1.225	tRNA m(4)X modification enzyme.	0	0	0	GO:0032259]---[GO:0008033	methylation]---[tRNA processing	GO:0008168	methyltransferase activity	0	0	pfam05206]---[pfam11722	'pfam05206 TRM13 Methyltransferase TRM13. This is a family of eukaryotic proteins which are responsible for 2''-O-methylation of tRNA at position 4. TRM13 shows no sequence similarity to other known methyltransferases.]---[pfam11722 zf-TRM13_CCCH CCCH zinc finger in TRM13 protein. This domain is found at the N-terminus of TRM13 methyltransferase proteins. It is presumed to be a zinc binding domai…
comp10254_c0_seq1	561	CDP-diacylglycerol--glycerol-3-phosphate 3-phosphatidyltransferase mitochondrial	Predicted protein	Phaeodactylum tricornutum (strain CCAP 1055/1)	2.7.8.5	CDP-diacylglycerol--glycerol-3-phosphate 3-phosphatidyltransferase.	Phospholipid metabolism	phosphatidylglycerol biosynthesis	phosphatidylglycerol from CDP-diacylglycerol: step 1/2	GO:0008654	phospholipid biosynthetic process	GO:0016780	phosphotransferase activity	for other substituted phosphate groups	0	0	cd09135]---[cd09137]---[cd09102]---[cd09134	cd09135 PLDc_PGS1_euk_1 Catalytic domain repeat 1 of eukaryotic PhosphatidylGlycerophosphate Synthases. Catalytic domain repeat 1 of eukaryotic phosphatidylglycerophosphate (PGP) synthases also called CDP-diacylglycerol--glycerol-3-phosphate 3-phosphatidyltransferase (EC 2.7.8.5). Eukaryotic PGP synthases are different and unrelated to prokaryotic PGP synthases and yeast phosphatidylserine syntha…
comp10255_c0_seq1	530	0	Putative uncharacterized protein	Ectocarpus siliculosus	0	0	0	0	0	0	0	0	0	0	0	0	0
comp10255_c0_seq2	589	0	Putative uncharacterized protein	Ectocarpus siliculosus	0	0	0	0	0	0	0	0	0	0	0	0	0
comp10256_c0_seq1	726	0	Uncharacterized protein	Thalassiosira oceanica	0	0	0	0	0	0	0	0	0	0	0	0	0
comp10257_c0_seq1	303	0	Uncharacterized protein	Thalassiosira oceanica	0	0	0	0	0	0	0	0	0	GO:0016020	membrane	0	0
comp10257_c0_seq2	711	0	Predicted protein	Thalassiosira pseudonana	0	0	0	0	0	0	0	0	0	GO:0016020	membrane	0	0
comp10258_c0_seq1	141	Polyubiquitin (Fragment)	Uncharacterized protein	Thalassiosira oceanica	0	0	0	0	0	0	0	0	0	0	0	cd01803]---[cd01803]---[smart00213]---[smart00213]---[pfam00240]---[pfam00240]---[cd01806]---[cd01806]---[cd01769]---[cd01769]---[PTZ00044]---[PTZ00044]---[cd01802]---[cd01802]---[pfam11976]---[pfam11976]---[cd01805]---[cd01805]---[cd01809]---[cd01809]---[cd01798]---[cd01798]---[cd01793]---[cd01793]---[cd00196]---[cd00196]---[TIGR00601]---[TIGR00601]---[cd01807]---[cd01807]---[cd01800]---[cd01800…	'cd01803 Ubiquitin Ubiquitin. Ubiquitin (includes Ubq/RPL40e and Ubq/RPS27a fusions as well as homopolymeric multiubiquitin protein chains).]---[smart00213 UBQ Ubiquitin homologues. Ubiquitin-mediated proteolysis is involved in the regulated turnover of proteins required for controlling cell cycle progression.]---[pfam00240 ubiquitin Ubiquitin family. This family contains a number of ubiquitin-li…
comp10258_c0_seq2	83	Polyubiquitin (Fragment)	UPI00033348A5 related cluster	unknown	0	0	0	0	0	0	0	0	0	0	0	cd01803]---[smart00213]---[pfam00240]---[cd01806]---[cd01769]---[PTZ00044]---[cd01802]---[pfam11976]---[cd01805]---[cd01809]---[cd01793]---[cd01798]---[cd00196]---[TIGR00601]---[cd01807]---[cd01800]---[cd01797]---[COG5272]---[cd01810]---[cd01794	'cd01803 Ubiquitin Ubiquitin. Ubiquitin (includes Ubq/RPL40e and Ubq/RPS27a fusions as well as homopolymeric multiubiquitin protein chains).]---[smart00213 UBQ Ubiquitin homologues. Ubiquitin-mediated proteolysis is involved in the regulated turnover of proteins required for controlling cell cycle progression.]---[pfam00240 ubiquitin Ubiquitin family. This family contains a number of ubiquitin-li…
comp10259_c0_seq1	71	0	Uncharacterized protein	Thalassiosira oceanica	0	0	0	0	0	0	0	0	0	0	0	0	0
comp10259_c0_seq2	221	0	Predicted protein	Phaeodactylum tricornutum (strain CCAP 1055/1)	0	0	0	0	0	GO:0008152	metabolic process	GO:0016787]---[GO:0008270	hydrolase activity]---[zinc ion binding	0	0	COG0590]---[cd01285	COG0590 CumB Cytosine/adenosine deaminases Nucleotide transport and metabolism / Translation ribosomal structure and biogenesis .]---[cd01285 nucleoside_deaminase Nucleoside deaminases include adenosine guanine and cytosine deaminases. These enzymes are Zn dependent and catalyze the deamination of nucleosides. The zinc ion in the active site plays a central role in the proposed catalytic mechanis…
comp10260_c0_seq1	351	0	Uncharacterized protein	Thalassiosira oceanica	0	0	0	0	0	0	0	0	0	0	0	pfam03457]---[pfam03457	pfam03457 HA Helicase associated domain. This short domain is found in multiple copies in bacterial helicase proteins. The domain is predicted to contain 3 alpha helices. The function of this domain may be to bind nucleic acid.
comp10261_c0_seq1	246	Suppressor/enhancer of lin-12 protein 9	Predicted protein	Phaeodactylum tricornutum (strain CCAP 1055/1)	0	0	0	0	0	GO:0006810	transport	0	0	GO:0016021	integral to membrane	pfam01105	pfam01105 EMP24_GP25L emp24/gp25L/p24 family/GOLD. Members of this family are implicated in bringing cargo forward from the ER and binding to coat proteins by their cytoplasmic domains. This domain corresponds closely to the beta-strand rich GOLD domain described in. The GOLD domain is always found combined with lipid- or membrane-association domains.
comp10261_c0_seq3	142	Suppressor/enhancer of lin-12 protein 9	Predicted protein	Phaeodactylum tricornutum (strain CCAP 1055/1)	0	0	0	0	0	GO:0006810	transport	0	0	GO:0016021	integral to membrane	pfam01105	pfam01105 EMP24_GP25L emp24/gp25L/p24 family/GOLD. Members of this family are implicated in bringing cargo forward from the ER and binding to coat proteins by their cytoplasmic domains. This domain corresponds closely to the beta-strand rich GOLD domain described in. The GOLD domain is always found combined with lipid- or membrane-association domains.
comp10262_c1_seq1	366	0	0	0	0	0	0	0	0	0	0	0	0	0	0	0	0
comp10262_c1_seq2	455	0	0	0	0	0	0	0	0	0	0	0	0	0	0	0	0
comp10262_c1_seq3	412	0	0	0	0	0	0	0	0	0	0	0	0	0	0	0	0
comp10262_c1_seq4	412	0	0	0	0	0	0	0	0	0	0	0	0	0	0	0	0
comp10263_c0_seq1	583	Uncharacterized protein C1952.06c	Predicted protein	Phaeodactylum tricornutum (strain CCAP 1055/1)	0	0	0	0	0	0	0	0	0	0	0	pfam08216	pfam08216 DUF1716 Eukaryotic domain of unknown function (DUF1716). This domain is found in eukaryotic proteins. A human nuclear protein with this domain is thought to have a role in apoptosis.
comp10263_c0_seq2	624	Uncharacterized protein C1952.06c	Predicted protein	Phaeodactylum tricornutum (strain CCAP 1055/1)	0	0	0	0	0	0	0	0	0	0	0	pfam08216	pfam08216 DUF1716 Eukaryotic domain of unknown function (DUF1716). This domain is found in eukaryotic proteins. A human nuclear protein with this domain is thought to have a role in apoptosis.
comp10264_c0_seq1	307	Protein IMPACT homolog	Predicted protein	Phaeodactylum tricornutum (strain CCAP 1055/1)	0	0	0	0	0	0	0	0	0	0	0	pfam01205]---[COG1739]---[COG1739]---[TIGR00257	pfam01205 UPF0029 Uncharacterized protein family UPF0029. ]---[COG1739 COG1739 Uncharacterized conserved protein Function unknown .]---[TIGR00257 IMPACT_YIGZ uncharacterized protein YigZ family. This uncharacterized protein family includes YigZ which has been crystallized from E. coli. YigZ is homologous to the protein product of the mouse IMPACT gene. Crystallography shows a two-domain stucture …
comp10265_c0_seq1	767	0	Predicted protein	Phaeodactylum tricornutum (strain CCAP 1055/1)	0	0	0	0	0	0	0	0	0	0	0	0	0
comp10266_c0_seq1	502	0	0	0	0	0	0	0	0	0	0	0	0	0	0	0	0
comp10267_c0_seq1	233	0	0	0	0	0	0	0	0	0	0	0	0	0	0	0	0
comp10268_c0_seq1	177	Thioredoxin H4-2	Thioredoxin	Helicosporidium sp. subsp. Simulium jonesii	0	0	0	0	0	GO:0045454]---[GO:0006662	cell redox homeostasis]---[glycerol ether metabolic process	GO:0009055]---[GO:0015035	electron carrier activity]---[protein disulfide oxidoreductase activity	0	0	cd02947]---[pfam00085]---[TIGR01068]---[PTZ00051]---[cd02956]---[cd02961]---[COG3118]---[COG0526]---[TIGR01126]---[cd02984]---[cd02994	'cd02947 TRX_family TRX family composed of two groups Group I which includes proteins that exclusively encode a TRX domain and Group II which are composed of fusion proteins of TRX and additional domains. Group I TRX is a small ancient protein that alter the redox state of target proteins via the reversible oxidation of an active site dithiol present in a CXXC motif partially exposed at the prote…
comp10268_c0_seq3	177	Thioredoxin H4-2	Thioredoxin	Helicosporidium sp. subsp. Simulium jonesii	0	0	0	0	0	GO:0045454]---[GO:0006662	cell redox homeostasis]---[glycerol ether metabolic process	GO:0009055]---[GO:0015035	electron carrier activity]---[protein disulfide oxidoreductase activity	0	0	cd02947]---[pfam00085]---[TIGR01068]---[PTZ00051]---[cd02956]---[cd02961]---[COG3118]---[COG0526]---[TIGR01126]---[cd02984]---[cd02994	'cd02947 TRX_family TRX family composed of two groups Group I which includes proteins that exclusively encode a TRX domain and Group II which are composed of fusion proteins of TRX and additional domains. Group I TRX is a small ancient protein that alter the redox state of target proteins via the reversible oxidation of an active site dithiol present in a CXXC motif partially exposed at the prote…
comp10269_c0_seq1	440	0	Predicted protein	Thalassiosira pseudonana	0	0	0	0	0	0	0	0	0	0	0	0	0
comp10270_c0_seq1	795	0	Uncharacterized protein	Thalassiosira oceanica	0	0	0	0	0	0	0	0	0	0	0	0	0
comp10271_c0_seq1	819	LRR receptor-like serine/threonine-protein kinase ERECTA	Predicted protein	Phaeodactylum tricornutum (strain CCAP 1055/1)	2.7.11.1	Non-specific serine/threonine protein kinase.	0	0	0	0	0	0	0	0	0	PLN00113]---[PLN00113]---[PLN00113]---[PLN00113]---[PLN00113]---[PLN00113]---[PLN00113]---[PLN00113]---[PLN00113]---[PLN00113]---[PLN00113]---[PLN00113]---[PLN00113]---[PLN00113]---[PLN00113]---[PLN03150]---[PLN03150]---[PLN03150]---[PLN03150]---[PLN03150	PLN00113 PLN00113 leucine-rich repeat receptor-like protein kinase Provisional.]---[PLN03150 PLN03150 hypothetical protein Provisional.
comp10271_c0_seq2	442	Putative leucine-rich repeat receptor-like serine/threonine-protein kinase At3g53590	Predicted protein	Phaeodactylum tricornutum (strain CCAP 1055/1)	2.7.11.1	Non-specific serine/threonine protein kinase.	0	0	0	0	0	0	0	0	0	PLN00113]---[PLN00113]---[PLN00113]---[PLN00113]---[PLN00113]---[PLN00113]---[PLN00113]---[PLN00113]---[PLN00113]---[PLN00113]---[PLN00113]---[PLN00113]---[PLN00113]---[PLN00113]---[PLN00113]---[PLN00113]---[PLN03150]---[PLN03150]---[PLN03150]---[PLN03150	PLN00113 PLN00113 leucine-rich repeat receptor-like protein kinase Provisional.]---[PLN03150 PLN03150 hypothetical protein Provisional.
comp10271_c0_seq3	383	Probable inactive leucine-rich repeat receptor-like protein kinase At1g66830	LRR-GTPase of the ROCO family	Ectocarpus siliculosus	0	0	0	0	0	GO:0007264	small GTPase mediated signal transduction	GO:0005525	GTP binding	0	0	PLN00113]---[PLN00113]---[PLN00113]---[PLN00113]---[PLN03150]---[PLN03150	PLN00113 PLN00113 leucine-rich repeat receptor-like protein kinase Provisional.]---[PLN03150 PLN03150 hypothetical protein Provisional.
comp10273_c0_seq1	221	0	Predicted protein	Phaeodactylum tricornutum (strain CCAP 1055/1)	0	0	0	0	0	0	0	0	0	0	0	0	0
comp10273_c0_seq2	221	0	Predicted protein	Phaeodactylum tricornutum (strain CCAP 1055/1)	0	0	0	0	0	0	0	0	0	0	0	0	0
comp10276_c0_seq1	352	0	0	0	0	0	0	0	0	0	0	0	0	0	0	0	0
comp10278_c0_seq1	786	Probable boron transporter 6	Putative uncharacterized protein (Fragment)	Thalassiosira pseudonana	0	0	0	0	0	0	0	GO:0005452	inorganic anion exchanger activity	GO:0016021	integral to membrane	TIGR00834]---[pfam00955	TIGR00834 ae anion exchange protein. The Anion Exchanger (AE) Family (TC 2.A.31)Characterized protein members of the AE family are found only in animals.They preferentially catalyze anion exchange (antiport) reactions typically acting as HCO3- Cl- antiporters but also transporting a range of other inorganic and organic anions. Additionally renal Na HCO3- cotransporters have been found to be membe…
comp10278_c0_seq2	739	Putative transporter C543.05c	Putative uncharacterized protein (Fragment)	Thalassiosira pseudonana	0	0	0	0	0	0	0	GO:0005452	inorganic anion exchanger activity	GO:0016021	integral to membrane	TIGR00834]---[pfam00955	TIGR00834 ae anion exchange protein. The Anion Exchanger (AE) Family (TC 2.A.31)Characterized protein members of the AE family are found only in animals.They preferentially catalyze anion exchange (antiport) reactions typically acting as HCO3- Cl- antiporters but also transporting a range of other inorganic and organic anions. Additionally renal Na HCO3- cotransporters have been found to be membe…
comp10279_c0_seq1	955	Putative esterase YheT	Uncharacterized protein	Thalassiosira oceanica	0	0	0	0	0	0	0	GO:0004091	carboxylesterase activity	0	0	COG0429]---[PRK10985]---[PLN02511]---[pfam00561	COG0429 COG0429 Predicted hydrolase of the alpha/beta-hydrolase fold General function prediction only .]---[PRK10985 PRK10985 putative hydrolase Provisional.]---[PLN02511 PLN02511 hydrolase.]---[pfam00561 Abhydrolase_1 alpha/beta hydrolase fold. This catalytic domain is found in a very wide range of enzymes.
comp10280_c0_seq1	194	Peptidyl-prolyl cis-trans isomerase	Peptidyl-prolyl cis-trans isomerase	Phaeodactylum tricornutum (strain CCAP 1055/1)	5.2.1.8	Peptidylprolyl isomerase.	0	0	0	GO:0006457]---[GO:0000413	protein folding]---[protein peptidyl-prolyl isomerization	GO:0003755	peptidyl-prolyl cis-trans isomerase activity	0	0	cd01926]---[PTZ00060]---[cd00317]---[PLN03149]---[COG0652]---[pfam00160]---[cd01927]---[cd01922]---[cd01923]---[cd01928]---[PTZ00221]---[cd01925]---[cd01921]---[cd01920]---[PRK10903]---[PRK10791]---[cd01924	cd01926 cyclophilin_ABH_like cyclophilin_ABH_like Cyclophilin A B and H-like cyclophilin-type peptidylprolyl cis- trans isomerase (PPIase) domain. This family represents the archetypal cystolic cyclophilin similar to human cyclophilins A B and H. PPIase is an enzyme which accelerates protein folding by catalyzing the cis-trans isomerization of the peptide bonds preceding proline residues. These e…
comp10281_c0_seq1	206	0	Predicted protein	Phaeodactylum tricornutum (strain CCAP 1055/1)	0	0	0	0	0	0	0	GO:0005216	ion channel activity	GO:0016021	integral to membrane	0	0
comp10282_c0_seq1	601	0	Predicted protein	Thalassiosira pseudonana	0	0	0	0	0	0	0	0	0	0	0	0	0
comp10283_c0_seq1	411	Photosystem II stability/assembly factor HCF136 chloroplastic	Predicted protein	Phaeodactylum tricornutum (strain CCAP 1055/1)	0	0	0	0	0	0	0	0	0	0	0	PLN00033]---[PRK13684]---[COG4447	PLN00033 PLN00033 photosystem II stability/assembly factor Provisional.]---[PRK13684 PRK13684 Ycf48-like protein Provisional.]---[COG4447 COG4447 Uncharacterized protein related to plant photosystem II stability/assembly factor General function prediction only .
comp10284_c0_seq2	597	Uncharacterized aarF domain-containing protein kinase At1g71810 chloroplastic	Putative uncharacterized protein	Aureococcus anophagefferens	0	0	0	0	0	0	0	GO:0005524]---[GO:0004672]---[GO:0008270	ATP binding]---[protein kinase activity]---[zinc ion binding	0	0	COG0661]---[TIGR01982]---[PRK04750]---[pfam03109	COG0661 AarF Predicted unusual protein kinase General function prediction only .]---[TIGR01982 UbiB 2-polyprenylphenol 6-hydroxylase. This model represents the enzyme (UbiB) which catalyzes the first hydroxylation step in the ubiquinone biosynthetic pathway in bacteria. It is believed that the reaction is 2-polyprenylphenol - 6-hydroxy-2-polyprenylphenol. This model finds hits primarily in the pr…
comp10284_c0_seq3	890	Uncharacterized protein slr1919	Putative uncharacterized protein	Aureococcus anophagefferens	0	0	0	0	0	0	0	GO:0005524]---[GO:0004672]---[GO:0008270	ATP binding]---[protein kinase activity]---[zinc ion binding	0	0	COG0661]---[TIGR01982]---[PRK04750]---[pfam03109	COG0661 AarF Predicted unusual protein kinase General function prediction only .]---[TIGR01982 UbiB 2-polyprenylphenol 6-hydroxylase. This model represents the enzyme (UbiB) which catalyzes the first hydroxylation step in the ubiquinone biosynthetic pathway in bacteria. It is believed that the reaction is 2-polyprenylphenol - 6-hydroxy-2-polyprenylphenol. This model finds hits primarily in the pr…
comp10284_c0_seq4	246	0	Putative uncharacterized protein	Aureococcus anophagefferens	0	0	0	0	0	0	0	GO:0005524]---[GO:0004672]---[GO:0008270	ATP binding]---[protein kinase activity]---[zinc ion binding	0	0	0	0
comp10285_c0_seq1	296	0	Predicted protein	Phaeodactylum tricornutum (strain CCAP 1055/1)	0	0	0	0	0	0	0	0	0	0	0	0	0
comp10285_c0_seq3	510	Receptor-like protein kinase	Predicted protein	Phaeodactylum tricornutum (strain CCAP 1055/1)	2.7.11.1	Non-specific serine/threonine protein kinase.	0	0	0	0	0	0	0	0	0	PLN00113]---[PLN00113]---[PLN00113]---[PLN00113]---[PLN00113]---[PLN00113]---[PLN00113]---[PLN00113]---[PLN03150]---[PLN03150]---[PLN03150]---[PLN03150]---[PLN03150	PLN00113 PLN00113 leucine-rich repeat receptor-like protein kinase Provisional.]---[PLN03150 PLN03150 hypothetical protein Provisional.
comp10285_c0_seq4	296	0	Predicted protein	Phaeodactylum tricornutum (strain CCAP 1055/1)	0	0	0	0	0	0	0	0	0	0	0	0	0
comp10285_c0_seq5	631	Receptor-like protein kinase	Predicted protein	Phaeodactylum tricornutum (strain CCAP 1055/1)	2.7.11.1	Non-specific serine/threonine protein kinase.	0	0	0	0	0	0	0	0	0	PLN00113]---[PLN00113]---[PLN00113]---[PLN00113]---[PLN00113]---[PLN00113]---[PLN03150]---[PLN03150]---[PLN03150]---[PLN03150]---[PLN03150]---[PLN03150	PLN00113 PLN00113 leucine-rich repeat receptor-like protein kinase Provisional.]---[PLN03150 PLN03150 hypothetical protein Provisional.
comp10286_c0_seq2	456	0	Uncharacterized protein	Thalassiosira oceanica	0	0	0	0	0	0	0	0	0	0	0	0	0
comp10287_c0_seq1	511	Glycoprotein-N-acetylgalactosamine 3-beta-galactosyltransferase 1	Predicted protein	Phaeodactylum tricornutum (strain CCAP 1055/1)	2.4.1.122	Glycoprotein-N-acetylgalactosamine 3-beta-galactosyltransferase.	Protein modification	protein glycosylation	0	0	0	0	0	0	0	0	0
comp10287_c0_seq3	507	Glycoprotein-N-acetylgalactosamine 3-beta-galactosyltransferase 1	Predicted protein	Phaeodactylum tricornutum (strain CCAP 1055/1)	2.4.1.122	Glycoprotein-N-acetylgalactosamine 3-beta-galactosyltransferase.	Protein modification	protein glycosylation	0	0	0	0	0	0	0	0	0
comp10288_c0_seq1	708	Leucine-rich repeat receptor-like protein kinase PXL1	LRR-GTPase of the ROCO family	Ectocarpus siliculosus	2.7.11.1	Non-specific serine/threonine protein kinase.	0	0	0	GO:0007264	small GTPase mediated signal transduction	GO:0005525	GTP binding	GO:0005622	intracellular	PLN00113]---[PLN00113]---[PLN00113]---[PLN00113]---[PLN00113]---[PLN03150]---[PLN03150]---[COG4886	PLN00113 PLN00113 leucine-rich repeat receptor-like protein kinase Provisional.]---[PLN03150 PLN03150 hypothetical protein Provisional.]---[COG4886 COG4886 Leucine-rich repeat (LRR) protein Function unknown .
comp10288_c0_seq2	744	Leucine-rich repeat receptor-like protein kinase PXL1	LRR-GTPase of the ROCO family	Ectocarpus siliculosus	2.7.11.1	Non-specific serine/threonine protein kinase.	0	0	0	GO:0007264	small GTPase mediated signal transduction	GO:0005525	GTP binding	GO:0005622	intracellular	PLN00113]---[PLN00113]---[PLN00113]---[PLN00113]---[PLN00113]---[PLN03150]---[PLN03150]---[PLN03150]---[PLN03150]---[PLN03150]---[COG4886]---[COG4886	PLN00113 PLN00113 leucine-rich repeat receptor-like protein kinase Provisional.]---[PLN03150 PLN03150 hypothetical protein Provisional.]---[COG4886 COG4886 Leucine-rich repeat (LRR) protein Function unknown .
comp10288_c0_seq3	945	Leucine-rich repeat receptor-like protein kinase PXL1	LRR-GTPase of the ROCO family	Ectocarpus siliculosus	2.7.11.1	Non-specific serine/threonine protein kinase.	0	0	0	GO:0007264	small GTPase mediated signal transduction	GO:0005525	GTP binding	GO:0005622	intracellular	PLN00113]---[PLN00113]---[PLN00113]---[PLN00113]---[PLN00113]---[PLN00113]---[PLN00113]---[pfam02469]---[COG2335]---[smart00554]---[PLN03150]---[PLN03150]---[PLN03150]---[PLN03150]---[PLN03150]---[COG4886]---[COG4886	PLN00113 PLN00113 leucine-rich repeat receptor-like protein kinase Provisional.]---[pfam02469 Fasciclin Fasciclin domain. This extracellular domain is found repeated four times in grasshopper fasciclin I as well as in proteins from mammals sea urchins plants yeast and bacteria.]---[COG2335 COG2335 Secreted and surface protein containing fasciclin-like repeats Cell envelope biogenesis outer membra…
comp10289_c0_seq1	118	0	0	0	0	0	0	0	0	0	0	0	0	0	0	0	0
comp10289_c0_seq2	303	0	Predicted protein	Thalassiosira pseudonana	0	0	0	0	0	0	0	0	0	0	0	0	0
comp10291_c0_seq1	478	0	0	0	0	0	0	0	0	0	0	0	0	0	0	0	0
comp10291_c0_seq2	530	0	0	0	0	0	0	0	0	0	0	0	0	0	0	0	0
comp10292_c0_seq1	485	Glutathione S-transferase L2 chloroplastic	Uncharacterized protein	Thalassiosira oceanica	2.5.1.18	Glutathione transferase.	0	0	0	0	0	0	0	0	0	pfam00043]---[COG0625]---[cd00299]---[pfam13410	pfam00043 GST_C Glutathione S-transferase C-terminal domain. GST conjugates reduced glutathione to a variety of targets including S-crystallin from squid the eukaryotic elongation factor 1-gamma the HSP26 family of stress-related proteins and auxin-regulated proteins in plants. Stringent starvation proteins in E. coli are also included in the alignment but are not known to have GST activity. The …
comp10292_c0_seq2	485	Glutathione S-transferase L2 chloroplastic	Uncharacterized protein	Thalassiosira oceanica	2.5.1.18	Glutathione transferase.	0	0	0	0	0	0	0	0	0	pfam00043]---[COG0625]---[cd00299]---[pfam13410	pfam00043 GST_C Glutathione S-transferase C-terminal domain. GST conjugates reduced glutathione to a variety of targets including S-crystallin from squid the eukaryotic elongation factor 1-gamma the HSP26 family of stress-related proteins and auxin-regulated proteins in plants. Stringent starvation proteins in E. coli are also included in the alignment but are not known to have GST activity. The …
comp10293_c0_seq2	439	0	Predicted protein	Thalassiosira pseudonana	0	0	0	0	0	0	0	0	0	0	0	0	0
comp10294_c0_seq1	559	0	Predicted protein	Phaeodactylum tricornutum (strain CCAP 1055/1)	0	0	0	0	0	0	0	0	0	0	0	0	0
comp10296_c0_seq1	499	Sodium-coupled neutral amino acid transporter 1	Predicted protein	Phaeodactylum tricornutum (strain CCAP 1055/1)	0	0	0	0	0	0	0	0	0	GO:0016021	integral to membrane	pfam01490]---[COG0814]---[PTZ00206	pfam01490 Aa_trans Transmembrane amino acid transporter protein. This transmembrane region is found in many amino acid transporters including UNC-47 and MTR. UNC-47 encodes a vesicular amino butyric acid (GABA) transporter (VGAT). UNC-47 is predicted to have 10 transmembrane domains. MTR is a N system amino acid transporter system protein involved in methyltryptophan resistance. Other members of …
comp10297_c0_seq1	425	Eukaryotic translation initiation factor 5B	Predicted protein (Fragment)	Phaeodactylum tricornutum (strain CCAP 1055/1)	0	0	0	0	0	GO:0006184	GTP catabolic process	GO:0005525]---[GO:0003924	GTP binding]---[GTPase activity	0	0	PRK04004]---[COG0532]---[TIGR00491]---[cd01887]---[PRK14845]---[PRK05306]---[CHL00189]---[TIGR00487]---[pfam00009]---[cd03703]---[cd00881]---[TIGR00231]---[cd03701]---[TIGR00475]---[cd00882]---[COG0480]---[cd01890]---[cd01889]---[cd04171]---[cd04168	'PRK04004 PRK04004 translation initiation factor IF-2 Validated.]---[COG0532 InfB Translation initiation factor 2 (IF-2 GTPase) Translation ribosomal structure and biogenesis .]---[TIGR00491 aIF-2 translation initiation factor aIF-2/yIF-2. This model describes archaeal and eukaryotic orthologs of bacterial IF-2. Like IF-2 it helps convey the initiator tRNA to the ribosome although the initiator i…
comp10298_c0_seq1	446	ABC1 family protein C21C3.03 mitochondrial	Predicted protein	Phaeodactylum tricornutum (strain CCAP 1055/1)	0	0	0	0	0	0	0	GO:0005524]---[GO:0004672	ATP binding]---[protein kinase activity	0	0	COG0661]---[TIGR01982]---[pfam03109]---[PRK04750	COG0661 AarF Predicted unusual protein kinase General function prediction only .]---[TIGR01982 UbiB 2-polyprenylphenol 6-hydroxylase. This model represents the enzyme (UbiB) which catalyzes the first hydroxylation step in the ubiquinone biosynthetic pathway in bacteria. It is believed that the reaction is 2-polyprenylphenol - 6-hydroxy-2-polyprenylphenol. This model finds hits primarily in the pr…
comp10298_c0_seq2	483	ABC1 family protein C21C3.03 mitochondrial	Predicted protein	Phaeodactylum tricornutum (strain CCAP 1055/1)	0	0	0	0	0	0	0	GO:0005524]---[GO:0004672	ATP binding]---[protein kinase activity	0	0	COG0661]---[TIGR01982]---[pfam03109]---[PRK04750	COG0661 AarF Predicted unusual protein kinase General function prediction only .]---[TIGR01982 UbiB 2-polyprenylphenol 6-hydroxylase. This model represents the enzyme (UbiB) which catalyzes the first hydroxylation step in the ubiquinone biosynthetic pathway in bacteria. It is believed that the reaction is 2-polyprenylphenol - 6-hydroxy-2-polyprenylphenol. This model finds hits primarily in the pr…
comp10300_c0_seq1	251	DNA repair helicase UVH6	Xeroderma pigmentosum group D complementing protein	Phaeodactylum tricornutum (strain CCAP 1055/1)	3.6.4.12	DNA helicase.	0	0	0	GO:0006289	nucleotide-excision repair	GO:0005524]---[GO:0004003]---[GO:0003677	ATP binding]---[ATP-dependent DNA helicase activity]---[DNA binding	GO:0005634	nucleus	TIGR00604]---[smart00491]---[COG1199]---[pfam13307	TIGR00604 rad3 DNA repair helicase (rad3). All proteins in this family for which funcitons are known are DNA-DNA helicases that funciton in the initiation of transcription and nucleotide excision repair as part of the TFIIH complex. This family is based on the phylogenomic analysis of JA Eisen (1999 Ph.D. Thesis Stanford University) DNA metabolism DNA replication recombination and repair .]---[sm…
comp10300_c0_seq2	543	TFIIH basal transcription factor complex helicase repD subunit	Xeroderma pigmentosum group D complementing protein	Phaeodactylum tricornutum (strain CCAP 1055/1)	3.6.4.12	DNA helicase.	0	0	0	GO:0006289	nucleotide-excision repair	GO:0005524]---[GO:0004003]---[GO:0003677	ATP binding]---[ATP-dependent DNA helicase activity]---[DNA binding	GO:0005634	nucleus	TIGR00604]---[TIGR00604]---[smart00488]---[smart00488]---[pfam06777]---[pfam06733]---[COG1199]---[COG1199]---[PRK11747	TIGR00604 rad3 DNA repair helicase (rad3). All proteins in this family for which funcitons are known are DNA-DNA helicases that funciton in the initiation of transcription and nucleotide excision repair as part of the TFIIH complex. This family is based on the phylogenomic analysis of JA Eisen (1999 Ph.D. Thesis Stanford University) DNA metabolism DNA replication recombination and repair .]---[sm…
comp10300_c0_seq3	815	DNA repair helicase UVH6	Xeroderma pigmentosum group D complementing protein	Phaeodactylum tricornutum (strain CCAP 1055/1)	3.6.4.12	DNA helicase.	0	0	0	GO:0006289	nucleotide-excision repair	GO:0005524]---[GO:0004003]---[GO:0003677	ATP binding]---[ATP-dependent DNA helicase activity]---[DNA binding	GO:0005634	nucleus	TIGR00604]---[TIGR00604]---[COG1199]---[COG1199]---[smart00488]---[smart00488]---[pfam06777]---[smart00491]---[pfam06733]---[pfam13307]---[PRK11747	TIGR00604 rad3 DNA repair helicase (rad3). All proteins in this family for which funcitons are known are DNA-DNA helicases that funciton in the initiation of transcription and nucleotide excision repair as part of the TFIIH complex. This family is based on the phylogenomic analysis of JA Eisen (1999 Ph.D. Thesis Stanford University) DNA metabolism DNA replication recombination and repair .]---[CO…
comp10300_c0_seq4	288	DNA repair helicase UVH6	Nucleotide excision repair protein ERCC2	Thalassiosira pseudonana	3.6.4.12	DNA helicase.	0	0	0	GO:0006289	nucleotide-excision repair	GO:0005524]---[GO:0004003]---[GO:0003677	ATP binding]---[ATP-dependent DNA helicase activity]---[DNA binding	GO:0005634	nucleus	TIGR00604]---[smart00491]---[COG1199]---[pfam13307	TIGR00604 rad3 DNA repair helicase (rad3). All proteins in this family for which funcitons are known are DNA-DNA helicases that funciton in the initiation of transcription and nucleotide excision repair as part of the TFIIH complex. This family is based on the phylogenomic analysis of JA Eisen (1999 Ph.D. Thesis Stanford University) DNA metabolism DNA replication recombination and repair .]---[sm…
comp10300_c0_seq5	852	DNA repair helicase UVH6	Xeroderma pigmentosum group D complementing protein	Phaeodactylum tricornutum (strain CCAP 1055/1)	3.6.4.12	DNA helicase.	0	0	0	GO:0006289	nucleotide-excision repair	GO:0005524]---[GO:0004003]---[GO:0003677	ATP binding]---[ATP-dependent DNA helicase activity]---[DNA binding	GO:0005634	nucleus	TIGR00604]---[TIGR00604]---[COG1199]---[COG1199]---[smart00488]---[smart00488]---[pfam06777]---[smart00491]---[pfam06733]---[pfam13307]---[PRK11747	TIGR00604 rad3 DNA repair helicase (rad3). All proteins in this family for which funcitons are known are DNA-DNA helicases that funciton in the initiation of transcription and nucleotide excision repair as part of the TFIIH complex. This family is based on the phylogenomic analysis of JA Eisen (1999 Ph.D. Thesis Stanford University) DNA metabolism DNA replication recombination and repair .]---[CO…
comp10301_c0_seq1	420	UDP-glucose 4-epimerase	Predicted protein	Phaeodactylum tricornutum (strain CCAP 1055/1)	5.1.3.2	UDP-glucose 4-epimerase.	Carbohydrate metabolism	galactose metabolism	0	GO:0044237]---[GO:0006012	cellular metabolic process]---[galactose metabolic process	GO:0050662]---[GO:0003978	coenzyme binding]---[UDP-glucose 4-epimerase activity	0	0	PLN02240]---[cd05247]---[COG1087]---[TIGR01179]---[PRK10675]---[pfam01370]---[cd05256]---[COG0451]---[pfam13950]---[cd08946]---[cd05253]---[cd05264]---[cd05258]---[cd05257]---[cd05246]---[cd05260]---[cd05234]---[TIGR01181]---[TIGR04180]---[COG1088	'PLN02240 PLN02240 UDP-glucose 4-epimerase.]---[cd05247 UDP_G4E_1_SDR_e UDP-glucose 4 epimerase subgroup 1 extended (e) SDRs. UDP-glucose 4 epimerase (aka UDP-galactose-4-epimerase) is a homodimeric extended SDR. It catalyzes the NAD-dependent conversion of UDP-galactose to UDP-glucose the final step in Leloir galactose synthesis. This subgroup has the characteristic active site tetrad and NAD-bi…
comp10302_c0_seq1	486	0	Predicted protein	Phaeodactylum tricornutum (strain CCAP 1055/1)	0	0	0	0	0	0	0	0	0	0	0	0	0
comp10302_c0_seq2	550	0	Predicted protein	Phaeodactylum tricornutum (strain CCAP 1055/1)	0	0	0	0	0	0	0	0	0	0	0	0	0
comp10303_c0_seq1	480	0	0	0	0	0	0	0	0	0	0	0	0	0	0	0	0
comp10303_c0_seq2	500	0	0	0	0	0	0	0	0	0	0	0	0	0	0	0	0
comp10304_c0_seq1	518	0	Predicted protein	Phaeodactylum tricornutum (strain CCAP 1055/1)	0	0	0	0	0	0	0	GO:0008146	sulfotransferase activity	0	0	0	0
comp10304_c0_seq2	547	0	Predicted protein	Phaeodactylum tricornutum (strain CCAP 1055/1)	0	0	0	0	0	0	0	GO:0008146	sulfotransferase activity	0	0	0	0
comp10305_c0_seq1	551	tRNA-dihydrouridine synthase A	tRNA-dihydrouridine synthase	Thalassiosira pseudonana	0	0	0	0	0	0	0	GO:0050660]---[GO:0017150	flavin adenine dinucleotide binding]---[tRNA dihydrouridine synthase activity	0	0	PRK11815]---[TIGR00742]---[cd02801]---[COG0042]---[pfam01207]---[TIGR00737	PRK11815 PRK11815 tRNA-dihydrouridine synthase A Provisional.]---[TIGR00742 yjbN tRNA dihydrouridine synthase A. This model represents one branch of COG0042 (Predicted TIM-barrel enzymes possibly dehydrogenases nifR3 family). It represents a distinct subset by a set of shared unique motifs a conserved pattern of insertions/deletions relative to other nifR3 homologs and by subclustering based on c…
comp10306_c0_seq1	233	0	Uncharacterized protein	Thalassiosira oceanica	0	0	0	0	0	0	0	0	0	0	0	0	0
comp10306_c0_seq2	233	0	Uncharacterized protein	Thalassiosira oceanica	0	0	0	0	0	0	0	0	0	0	0	0	0
comp10306_c0_seq3	233	0	Uncharacterized protein	Thalassiosira oceanica	0	0	0	0	0	0	0	0	0	0	0	0	0
comp10306_c0_seq4	233	0	Uncharacterized protein	Thalassiosira oceanica	0	0	0	0	0	0	0	0	0	0	0	0	0
comp10307_c0_seq1	707	Formamidase	Uncharacterized protein	Emiliania huxleyi CCMP1516	3.5.1.49	Formamidase.	0	0	0	0	0	0	0	0	0	COG2421]---[COG2421]---[COG2421]---[pfam03069	COG2421 COG2421 Predicted acetamidase/formamidase Energy production and conversion .]---[pfam03069 FmdA_AmdA Acetamidase/Formamidase family. This family includes amidohydrolases of formamide EC 3.5.1.49 and acetamide. Methylophilus methylotrophus fmdA forms a homotrimer suggesting all the members of this family also do.
comp10307_c0_seq2	757	Formamidase	Uncharacterized protein	Emiliania huxleyi CCMP1516	3.5.1.49	Formamidase.	0	0	0	0	0	0	0	0	0	COG2421]---[COG2421]---[COG2421]---[pfam03069	COG2421 COG2421 Predicted acetamidase/formamidase Energy production and conversion .]---[pfam03069 FmdA_AmdA Acetamidase/Formamidase family. This family includes amidohydrolases of formamide EC 3.5.1.49 and acetamide. Methylophilus methylotrophus fmdA forms a homotrimer suggesting all the members of this family also do.
comp10307_c0_seq3	683	Formamidase	Uncharacterized protein	Emiliania huxleyi CCMP1516	3.5.1.49	Formamidase.	0	0	0	0	0	0	0	0	0	COG2421]---[COG2421]---[COG2421]---[pfam03069	COG2421 COG2421 Predicted acetamidase/formamidase Energy production and conversion .]---[pfam03069 FmdA_AmdA Acetamidase/Formamidase family. This family includes amidohydrolases of formamide EC 3.5.1.49 and acetamide. Methylophilus methylotrophus fmdA forms a homotrimer suggesting all the members of this family also do.
comp10308_c0_seq1	463	0	Predicted protein	Phaeodactylum tricornutum (strain CCAP 1055/1)	0	0	0	0	0	0	0	0	0	0	0	0	0
comp10310_c0_seq1	819	Probable acyl-activating enzyme 17 peroxisomal	Acyl-CoA synthetase/AMP-acid ligase	Pleurocapsa sp. PCC 7327	0	0	0	0	0	0	0	GO:0016874	ligase activity	0	0	PLN03052]---[PLN03051]---[COG0365]---[cd05968]---[cd05968]---[cd05943]---[COG0318]---[pfam00501]---[TIGR01217]---[PRK03584]---[TIGR02188]---[TIGR02188]---[cd05966]---[cd05966]---[cd04433]---[PRK00174]---[PRK00174]---[cd05967]---[cd05911]---[TIGR02316]---[PLN02654]---[cd05959]---[PRK07656]---[PRK04319	PLN03052 PLN03052 acetate--CoA ligase Provisional.]---[PLN03051 PLN03051 acyl-activating enzyme Provisional.]---[COG0365 Acs Acyl-coenzyme A synthetases/AMP-(fatty) acid ligases Lipid metabolism .]---[cd05968 AACS_like Uncharacterized acyl-CoA synthetase subfamily similar to Acetoacetyl-CoA synthetase. This uncharacterized acyl-CoA synthetase family is highly homologous to acetoacetyl-CoA synthet…
comp10310_c0_seq2	793	Probable acyl-activating enzyme 17 peroxisomal	Acyl-CoA synthetase/AMP-acid ligase	Pleurocapsa sp. PCC 7327	0	0	0	0	0	0	0	GO:0016874	ligase activity	0	0	PLN03052]---[PLN03051]---[COG0365]---[cd05968]---[cd05968]---[cd05943]---[COG0318]---[pfam00501]---[TIGR01217]---[cd04433]---[PRK03584]---[PRK03584]---[TIGR02188]---[TIGR02188]---[cd05966]---[cd05966]---[PRK00174]---[PRK00174]---[cd05967]---[cd05967]---[PLN02654]---[cd05911]---[TIGR02316]---[TIGR02316]---[cd05969]---[cd05969]---[cd05959]---[cd05959]---[PRK07656	PLN03052 PLN03052 acetate--CoA ligase Provisional.]---[PLN03051 PLN03051 acyl-activating enzyme Provisional.]---[COG0365 Acs Acyl-coenzyme A synthetases/AMP-(fatty) acid ligases Lipid metabolism .]---[cd05968 AACS_like Uncharacterized acyl-CoA synthetase subfamily similar to Acetoacetyl-CoA synthetase. This uncharacterized acyl-CoA synthetase family is highly homologous to acetoacetyl-CoA synthet…
comp10310_c0_seq3	786	Probable acyl-activating enzyme 17 peroxisomal	Acyl-CoA synthetase/AMP-acid ligase	Pleurocapsa sp. PCC 7327	0	0	0	0	0	0	0	GO:0016874	ligase activity	0	0	PLN03052]---[PLN03051]---[COG0365]---[cd05968]---[cd05968]---[cd05943]---[cd05966]---[TIGR02188]---[COG0318]---[pfam00501]---[PRK03584]---[TIGR01217]---[PRK00174]---[cd04433]---[cd05967]---[TIGR02316]---[PLN02654]---[cd05959]---[cd05911]---[cd05919]---[cd05972	PLN03052 PLN03052 acetate--CoA ligase Provisional.]---[PLN03051 PLN03051 acyl-activating enzyme Provisional.]---[COG0365 Acs Acyl-coenzyme A synthetases/AMP-(fatty) acid ligases Lipid metabolism .]---[cd05968 AACS_like Uncharacterized acyl-CoA synthetase subfamily similar to Acetoacetyl-CoA synthetase. This uncharacterized acyl-CoA synthetase family is highly homologous to acetoacetyl-CoA synthet…
comp10310_c0_seq4	849	Probable acyl-activating enzyme 17 peroxisomal	Acyl-CoA synthetase/AMP-acid ligase	Pleurocapsa sp. PCC 7327	0	0	0	0	0	0	0	GO:0016874	ligase activity	0	0	PLN03052]---[PLN03051]---[COG0365]---[cd05968]---[cd05968]---[cd05943]---[COG0318]---[pfam00501]---[TIGR01217]---[TIGR02188]---[TIGR02188]---[PRK03584]---[cd05966]---[cd05966]---[cd04433]---[PRK00174]---[PRK00174]---[cd05967]---[cd05911]---[TIGR02316]---[PLN02654]---[cd05904]---[PRK07656]---[PRK10524	PLN03052 PLN03052 acetate--CoA ligase Provisional.]---[PLN03051 PLN03051 acyl-activating enzyme Provisional.]---[COG0365 Acs Acyl-coenzyme A synthetases/AMP-(fatty) acid ligases Lipid metabolism .]---[cd05968 AACS_like Uncharacterized acyl-CoA synthetase subfamily similar to Acetoacetyl-CoA synthetase. This uncharacterized acyl-CoA synthetase family is highly homologous to acetoacetyl-CoA synthet…
comp10310_c0_seq5	823	Probable acyl-activating enzyme 17 peroxisomal	Acyl-CoA synthetase/AMP-acid ligase	Pleurocapsa sp. PCC 7327	0	0	0	0	0	0	0	GO:0016874	ligase activity	0	0	PLN03052]---[PLN03051]---[COG0365]---[cd05968]---[cd05968]---[cd05943]---[COG0318]---[pfam00501]---[TIGR01217]---[cd04433]---[TIGR02188]---[TIGR02188]---[PRK03584]---[PRK03584]---[cd05966]---[cd05966]---[PRK00174]---[PRK00174]---[cd05967]---[cd05967]---[cd05911]---[TIGR02316]---[TIGR02316]---[cd05904]---[PRK07656]---[cd05969]---[cd05969]---[cd05959	PLN03052 PLN03052 acetate--CoA ligase Provisional.]---[PLN03051 PLN03051 acyl-activating enzyme Provisional.]---[COG0365 Acs Acyl-coenzyme A synthetases/AMP-(fatty) acid ligases Lipid metabolism .]---[cd05968 AACS_like Uncharacterized acyl-CoA synthetase subfamily similar to Acetoacetyl-CoA synthetase. This uncharacterized acyl-CoA synthetase family is highly homologous to acetoacetyl-CoA synthet…
comp10310_c0_seq6	816	Probable acyl-activating enzyme 17 peroxisomal	Acyl-CoA synthetase/AMP-acid ligase	Pleurocapsa sp. PCC 7327	0	0	0	0	0	0	0	GO:0016874	ligase activity	0	0	PLN03052]---[PLN03051]---[COG0365]---[cd05968]---[cd05968]---[cd05943]---[TIGR02188]---[cd05966]---[COG0318]---[pfam00501]---[PRK03584]---[TIGR01217]---[PRK00174]---[cd04433]---[cd05967]---[TIGR02316]---[PLN02654]---[cd05911]---[cd05904]---[PRK04319]---[PRK07656	PLN03052 PLN03052 acetate--CoA ligase Provisional.]---[PLN03051 PLN03051 acyl-activating enzyme Provisional.]---[COG0365 Acs Acyl-coenzyme A synthetases/AMP-(fatty) acid ligases Lipid metabolism .]---[cd05968 AACS_like Uncharacterized acyl-CoA synthetase subfamily similar to Acetoacetyl-CoA synthetase. This uncharacterized acyl-CoA synthetase family is highly homologous to acetoacetyl-CoA synthet…
comp10310_c0_seq7	790	Probable acyl-activating enzyme 17 peroxisomal	Acyl-CoA synthetase/AMP-acid ligase	Pleurocapsa sp. PCC 7327	0	0	0	0	0	0	0	GO:0016874	ligase activity	0	0	PLN03052]---[PLN03051]---[COG0365]---[cd05968]---[cd05968]---[cd05943]---[TIGR02188]---[cd05966]---[COG0318]---[pfam00501]---[PRK03584]---[TIGR01217]---[PRK00174]---[cd04433]---[cd05967]---[TIGR02316]---[PLN02654]---[cd05959]---[cd05919]---[cd05911]---[TIGR02262	PLN03052 PLN03052 acetate--CoA ligase Provisional.]---[PLN03051 PLN03051 acyl-activating enzyme Provisional.]---[COG0365 Acs Acyl-coenzyme A synthetases/AMP-(fatty) acid ligases Lipid metabolism .]---[cd05968 AACS_like Uncharacterized acyl-CoA synthetase subfamily similar to Acetoacetyl-CoA synthetase. This uncharacterized acyl-CoA synthetase family is highly homologous to acetoacetyl-CoA synthet…
comp10310_c0_seq8	760	Probable acyl-activating enzyme 17 peroxisomal	Acyl-CoA synthetase/AMP-acid ligase	Pleurocapsa sp. PCC 7327	0	0	0	0	0	0	0	GO:0016874	ligase activity	0	0	PLN03052]---[PLN03051]---[COG0365]---[cd05968]---[cd05968]---[cd05943]---[cd05966]---[TIGR02188]---[COG0318]---[pfam00501]---[PRK03584]---[TIGR01217]---[PRK00174]---[cd04433]---[cd05967]---[TIGR02316]---[PLN02654]---[cd05959]---[cd05919]---[cd05972]---[cd05972]---[cd05969	PLN03052 PLN03052 acetate--CoA ligase Provisional.]---[PLN03051 PLN03051 acyl-activating enzyme Provisional.]---[COG0365 Acs Acyl-coenzyme A synthetases/AMP-(fatty) acid ligases Lipid metabolism .]---[cd05968 AACS_like Uncharacterized acyl-CoA synthetase subfamily similar to Acetoacetyl-CoA synthetase. This uncharacterized acyl-CoA synthetase family is highly homologous to acetoacetyl-CoA synthet…
comp10313_c0_seq1	478	0	0	0	0	0	0	0	0	0	0	0	0	0	0	0	0
comp10313_c0_seq2	690	0	Predicted protein	Phaeodactylum tricornutum (strain CCAP 1055/1)	0	0	0	0	0	0	0	GO:0003676	nucleic acid binding	0	0	0	0
comp10314_c0_seq1	211	0	Predicted protein	Phaeodactylum tricornutum (strain CCAP 1055/1)	0	0	0	0	0	0	0	0	0	0	0	0	0
comp10314_c0_seq2	322	0	Predicted protein	Phaeodactylum tricornutum (strain CCAP 1055/1)	0	0	0	0	0	0	0	0	0	0	0	0	0
comp10315_c0_seq1	576	Probable LRR receptor-like serine/threonine-protein kinase At5g37450	Predicted protein	Phaeodactylum tricornutum (strain CCAP 1055/1)	2.7.11.1	Non-specific serine/threonine protein kinase.	0	0	0	0	0	0	0	0	0	PLN00113]---[PLN00113]---[PLN00113]---[PLN00113]---[PLN00113]---[PLN00113]---[PLN03150]---[PLN03150]---[COG4886	PLN00113 PLN00113 leucine-rich repeat receptor-like protein kinase Provisional.]---[PLN03150 PLN03150 hypothetical protein Provisional.]---[COG4886 COG4886 Leucine-rich repeat (LRR) protein Function unknown .
comp10316_c0_seq1	586	Sulfotransferase family cytosolic 1B member 1	Uncharacterized protein	Thalassiosira oceanica	0	0	0	0	0	0	0	GO:0008146	sulfotransferase activity	0	0	pfam00685	pfam00685 Sulfotransfer_1 Sulfotransferase domain.
comp10317_c0_seq1	1388	0	Predicted protein	Phaeodactylum tricornutum (strain CCAP 1055/1)	0	0	0	0	0	0	0	0	0	0	0	0	0
comp10319_c0_seq1	193	Peptidyl-prolyl cis-trans isomerase-like 1	Peptidyl-prolyl cis-trans isomerase	Phaeodactylum tricornutum (strain CCAP 1055/1)	5.2.1.8	Peptidylprolyl isomerase.	0	0	0	GO:0006457]---[GO:0000413	protein folding]---[protein peptidyl-prolyl isomerization	GO:0003755	peptidyl-prolyl cis-trans isomerase activity	0	0	cd01922]---[cd00317]---[cd01923]---[cd01927]---[pfam00160]---[cd01928]---[COG0652]---[cd01926]---[cd01925]---[PTZ00060]---[PLN03149]---[cd01921]---[cd01920]---[PRK10903]---[PRK10791]---[PTZ00221	cd01922 cyclophilin_SpCYP2_like cyclophilin_SpCYP2_like cyclophilin 2-like peptidylprolyl cis- trans isomerase (PPIase) domain similar to Schizosaccharomyces pombe cyp-2. These proteins bind their respective SNW chromatin binding protein in autologous systems in a CsA independent manner indicating interaction with a surface outside the PPIase active site. SNW proteins play a basic and broad range…
comp10319_c0_seq2	130	Peptidyl-prolyl cis-trans isomerase-like 1	Peptidyl-prolyl cis-trans isomerase (Fragment)	Thalassiosira pseudonana	5.2.1.8	Peptidylprolyl isomerase.	0	0	0	GO:0006457]---[GO:0000413	protein folding]---[protein peptidyl-prolyl isomerization	GO:0003755	peptidyl-prolyl cis-trans isomerase activity	0	0	cd01922]---[cd01927]---[cd01926]---[cd01923]---[cd00317]---[cd01928]---[PTZ00060]---[PLN03149]---[pfam00160]---[cd01925]---[COG0652]---[cd01921]---[PTZ00221	cd01922 cyclophilin_SpCYP2_like cyclophilin_SpCYP2_like cyclophilin 2-like peptidylprolyl cis- trans isomerase (PPIase) domain similar to Schizosaccharomyces pombe cyp-2. These proteins bind their respective SNW chromatin binding protein in autologous systems in a CsA independent manner indicating interaction with a surface outside the PPIase active site. SNW proteins play a basic and broad range…
comp10320_c0_seq1	506	0	0	0	0	0	0	0	0	0	0	0	0	0	0	cd00051]---[pfam13499	cd00051 EFh EF-hand calcium binding motif A diverse superfamily of calcium sensors and calcium signal modulators most examples in this alignment model have 2 active canonical EF hands. Ca2 binding induces a conformational change in the EF-hand motif leading to the activation or inactivation of target proteins. EF-hands tend to occur in pairs or higher copy numbers.]---[pfam13499 EF_hand_5 EF-hand…
comp10321_c0_seq1	222	Chlorophyll a-b binding protein 7 chloroplastic	Member of fucoxanthin chlorophyll a/c family lhca clade	Thalassiosira pseudonana	0	0	0	0	0	GO:0009765	photosynthesis	light harvesting	0	0	GO:0009507]---[GO:0016020	chloroplast]---[membrane	pfam00504]---[PLN00147]---[PLN00089]---[PLN00098]---[PLN00097]---[PLN00099]---[PLN00048]---[PLN00101]---[PLN00100]---[PLN00170]---[PLN00025]---[PLN00171	pfam00504 Chloroa_b-bind Chlorophyll A-B binding protein. ]---[PLN00147 PLN00147 light-harvesting complex I chlorophyll-a/b binding protein Lhca5 Provisional.]---[PLN00089 PLN00089 fucoxanthin-chlorophyll a/c binding protein Provisional.]---[PLN00098 PLN00098 light-harvesting complex I chlorophyll a/b-binding protein (Lhac) Provisional.]---[PLN00097 PLN00097 photosystem I light harvesting complex…
comp10322_c0_seq1	759	0	Predicted protein	Phaeodactylum tricornutum (strain CCAP 1055/1)	0	0	0	0	0	0	0	GO:0003677	DNA binding	GO:0005634	nucleus	0	0
comp10323_c0_seq1	665	Kinesin-like protein KIF24	Uncharacterized protein	Thalassiosira oceanica	0	0	0	0	0	GO:0007018	microtubule-based movement	GO:0005524]---[GO:0003777	ATP binding]---[microtubule motor activity	GO:0005874]---[GO:0005875	microtubule]---[microtubule associated complex	cd01367]---[cd00106]---[smart00129]---[pfam00225]---[cd01369	cd01367 KISc_KIF2_like Kinesin motor domain KIF2-like group. KIF2 is a protein expressed in neurons which has been associated with axonal transport and neuron development alternative splice forms have been implicated in lysosomal translocation. This catalytic (head) domain has ATPase activity and belongs to the larger group of P-loop NTPases. Kinesins are microtubule-dependent molecular motors th…
comp10324_c0_seq1	257	0	Uncharacterized protein	Thalassiosira oceanica	0	0	0	0	0	0	0	0	0	0	0	0	0
comp10325_c0_seq1	303	0	Uncharacterized protein	Thalassiosira oceanica	0	0	0	0	0	0	0	0	0	0	0	0	0
comp10325_c0_seq2	309	0	Uncharacterized protein (Fragment)	Thalassiosira oceanica	0	0	0	0	0	0	0	GO:0016706	oxidoreductase activity	acting on paired donors	with incorporation or reduction of molecular oxygen	2-oxoglutarate as one donor	and incorporation of one atom each of oxygen into both donors	0	0	0	0
comp10325_c0_seq3	587	0	Uncharacterized protein	Thalassiosira oceanica	0	0	0	0	0	0	0	0	0	0	0	0	0
comp10326_c0_seq1	647	Dihydroxy-acid dehydratase	Probable dihydroxyacid dehydratase	Thalassiosira pseudonana	4.2.1.9	Dihydroxy-acid dehydratase.	Amino-acid biosynthesis	L-isoleucine biosynthesis	L-isoleucine from 2-oxobutanoate: step 3/4	GO:0009082	branched chain family amino acid biosynthetic process	GO:0004160	dihydroxy-acid dehydratase activity	0	0	PRK00911]---[pfam00920]---[COG0129]---[TIGR00110]---[PRK12448]---[PRK06131]---[PRK13017]---[PRK13016]---[PRK09054]---[TIGR01196]---[PRK08211]---[TIGR03432	PRK00911 PRK00911 dihydroxy-acid dehydratase Provisional.]---[pfam00920 ILVD_EDD Dehydratase family. ]---[COG0129 IlvD Dihydroxyacid dehydratase/phosphogluconate dehydratase Amino acid transport and metabolism / Carbohydrate transport and metabolism .]---[TIGR00110 ilvD dihydroxy-acid dehydratase. This protein dihydroxy-acid dehydratase catalyzes the fourth step in valine and isoleucine biosynthe…
comp10326_c0_seq1	647	Dihydroxy-acid dehydratase	Probable dihydroxyacid dehydratase	Thalassiosira pseudonana	4.2.1.9	Dihydroxy-acid dehydratase.	Amino-acid biosynthesis	L-valine biosynthesis	L-valine from pyruvate: step 3/4	GO:0009082	branched chain family amino acid biosynthetic process	GO:0004160	dihydroxy-acid dehydratase activity	0	0	PRK00911]---[pfam00920]---[COG0129]---[TIGR00110]---[PRK12448]---[PRK06131]---[PRK13017]---[PRK13016]---[PRK09054]---[TIGR01196]---[PRK08211]---[TIGR03432	PRK00911 PRK00911 dihydroxy-acid dehydratase Provisional.]---[pfam00920 ILVD_EDD Dehydratase family. ]---[COG0129 IlvD Dihydroxyacid dehydratase/phosphogluconate dehydratase Amino acid transport and metabolism / Carbohydrate transport and metabolism .]---[TIGR00110 ilvD dihydroxy-acid dehydratase. This protein dihydroxy-acid dehydratase catalyzes the fourth step in valine and isoleucine biosynthe…
comp10326_c0_seq2	647	Dihydroxy-acid dehydratase	Probable dihydroxyacid dehydratase	Thalassiosira pseudonana	4.2.1.9	Dihydroxy-acid dehydratase.	Amino-acid biosynthesis	L-isoleucine biosynthesis	L-isoleucine from 2-oxobutanoate: step 3/4	GO:0009082	branched chain family amino acid biosynthetic process	GO:0004160	dihydroxy-acid dehydratase activity	0	0	PRK00911]---[pfam00920]---[COG0129]---[TIGR00110]---[PRK12448]---[PRK06131]---[PRK13017]---[PRK13016]---[PRK09054]---[TIGR01196]---[PRK08211]---[TIGR03432	PRK00911 PRK00911 dihydroxy-acid dehydratase Provisional.]---[pfam00920 ILVD_EDD Dehydratase family. ]---[COG0129 IlvD Dihydroxyacid dehydratase/phosphogluconate dehydratase Amino acid transport and metabolism / Carbohydrate transport and metabolism .]---[TIGR00110 ilvD dihydroxy-acid dehydratase. This protein dihydroxy-acid dehydratase catalyzes the fourth step in valine and isoleucine biosynthe…
comp10326_c0_seq2	647	Dihydroxy-acid dehydratase	Probable dihydroxyacid dehydratase	Thalassiosira pseudonana	4.2.1.9	Dihydroxy-acid dehydratase.	Amino-acid biosynthesis	L-valine biosynthesis	L-valine from pyruvate: step 3/4	GO:0009082	branched chain family amino acid biosynthetic process	GO:0004160	dihydroxy-acid dehydratase activity	0	0	PRK00911]---[pfam00920]---[COG0129]---[TIGR00110]---[PRK12448]---[PRK06131]---[PRK13017]---[PRK13016]---[PRK09054]---[TIGR01196]---[PRK08211]---[TIGR03432	PRK00911 PRK00911 dihydroxy-acid dehydratase Provisional.]---[pfam00920 ILVD_EDD Dehydratase family. ]---[COG0129 IlvD Dihydroxyacid dehydratase/phosphogluconate dehydratase Amino acid transport and metabolism / Carbohydrate transport and metabolism .]---[TIGR00110 ilvD dihydroxy-acid dehydratase. This protein dihydroxy-acid dehydratase catalyzes the fourth step in valine and isoleucine biosynthe…
comp10327_c0_seq1	367	0	Predicted protein	Phaeodactylum tricornutum (strain CCAP 1055/1)	0	0	0	0	0	0	0	0	0	0	0	0	0
comp10327_c0_seq2	516	0	Predicted protein	Phaeodactylum tricornutum (strain CCAP 1055/1)	0	0	0	0	0	0	0	0	0	0	0	COG3774	COG3774 OCH1 Mannosyltransferase OCH1 and related enzymes Cell envelope biogenesis outer membrane .
comp10327_c0_seq3	507	0	Predicted protein	Phaeodactylum tricornutum (strain CCAP 1055/1)	0	0	0	0	0	0	0	0	0	0	0	COG3774	COG3774 OCH1 Mannosyltransferase OCH1 and related enzymes Cell envelope biogenesis outer membrane .
comp10328_c0_seq1	740	0	0	0	0	0	0	0	0	0	0	0	0	0	0	0	0
comp10329_c0_seq1	528	0	Uncharacterized protein	Thalassiosira oceanica	0	0	0	0	0	0	0	0	0	0	0	0	0
comp10330_c0_seq1	227	0	0	0	0	0	0	0	0	0	0	0	0	0	0	0	0
comp10330_c0_seq2	356	0	Predicted protein	Phaeodactylum tricornutum (strain CCAP 1055/1)	0	0	0	0	0	0	0	0	0	0	0	pfam05050	pfam05050 Methyltransf_21 Methyltransferase FkbM domain. This family has members from bacteria to human and appears to be a methyltransferase.
comp10332_c0_seq1	632	0	Predicted protein	Thalassiosira pseudonana	0	0	0	0	0	0	0	0	0	0	0	0	0
comp10333_c0_seq1	303	0	0	0	0	0	0	0	0	0	0	0	0	0	0	0	0
comp10334_c0_seq1	81	0	0	0	0	0	0	0	0	0	0	0	0	0	0	0	0
comp10335_c0_seq1	169	0	0	0	0	0	0	0	0	0	0	0	0	0	0	0	0
comp10336_c0_seq1	336	0	Predicted protein	Phaeodactylum tricornutum (strain CCAP 1055/1)	0	0	0	0	0	GO:0009058	biosynthetic process	GO:0016740	transferase activity	0	0	0	0
comp10337_c0_seq1	458	0	0	0	0	0	0	0	0	0	0	0	0	0	0	0	0
comp10338_c0_seq1	180	Monothiol glutaredoxin-5	Glutaredoxin	Phaeodactylum tricornutum (strain CCAP 1055/1)	0	0	0	0	0	GO:0045454	cell redox homeostasis	GO:0009055]---[GO:0015035	electron carrier activity]---[protein disulfide oxidoreductase activity	0	0	TIGR00365]---[cd03028]---[COG0278]---[PRK10824]---[PTZ00062]---[cd02066]---[pfam00462]---[cd03418	TIGR00365 TIGR00365 monothiol glutaredoxin Grx4 family. The gene for the member of this glutaredoxin family in E. coli originally designated ydhD is now designated grxD. Its protein Grx4 is a monothiol glutaredoxin similar to Grx5 of yeast which is involved in iron-sulfur cluster formation Energy metabolism Electron transport .]---[cd03028 GRX_PICOT_like Glutaredoxin (GRX) family PKC-interacting …
comp10340_c0_seq1	385	Probable translation initiation factor eIF-2B subunit epsilon	Predicted protein	Phaeodactylum tricornutum (strain CCAP 1055/1)	0	0	0	0	0	0	0	GO:0016740	transferase activity	0	0	cd04652]---[cd05787]---[COG1208]---[cd03356]---[cd03352]---[cd04651	cd04652 LbH_eIF2B_gamma_C eIF-2B gamma subunit C-terminal Left-handed parallel beta-Helix (LbH) domain eIF-2B is a eukaryotic translation initiator a guanine nucleotide exchange factor (GEF) composed of five different subunits (alpha beta gamma delta and epsilon). eIF2B is important for regenerating GTP-bound eIF2 during the initiation process. This event is obligatory for eIF2 to bind initiator …
comp10340_c0_seq2	205	0	Predicted protein	Phaeodactylum tricornutum (strain CCAP 1055/1)	0	0	0	0	0	0	0	GO:0016740	transferase activity	0	0	0	0
comp10340_c0_seq3	562	Probable translation initiation factor eIF-2B subunit epsilon	Predicted protein	Phaeodactylum tricornutum (strain CCAP 1055/1)	0	0	0	0	0	0	0	GO:0016740	transferase activity	0	0	cd04652]---[cd05787]---[COG1208]---[cd03356]---[cd03352	cd04652 LbH_eIF2B_gamma_C eIF-2B gamma subunit C-terminal Left-handed parallel beta-Helix (LbH) domain eIF-2B is a eukaryotic translation initiator a guanine nucleotide exchange factor (GEF) composed of five different subunits (alpha beta gamma delta and epsilon). eIF2B is important for regenerating GTP-bound eIF2 during the initiation process. This event is obligatory for eIF2 to bind initiator …
comp10341_c0_seq1	568	MATE efflux family protein 3 chloroplastic	Putative uncharacterized protein	Phaeodactylum tricornutum (strain CCAP 1055/1)	0	0	0	0	0	0	0	GO:0015297]---[GO:0015238	antiporter activity]---[drug transmembrane transporter activity	GO:0016020	membrane	cd13136]---[COG0534]---[cd13137]---[TIGR00797]---[cd13138]---[cd13143]---[cd13134]---[cd12082]---[cd12082]---[cd13144]---[cd13133]---[cd13131]---[pfam01554]---[cd13142]---[cd13140]---[cd13145]---[cd13141	cd13136 MATE_DinF_like DinF and similar proteins a subfamily of the multidrug and toxic compound extrusion (MATE)-like proteins. Escherichia coli DinF is a membrane protein that has been found to protect cells against oxidative stress and bile salts. The expression of DinF is regulated as part of the SOS system. It may act by detoxifying oxidizing molecules that have the potential to damage DNA. …
comp10342_c0_seq1	506	0	Uncharacterized protein	Guillardia theta CCMP2712	0	0	0	0	0	0	0	0	0	0	0	COG0664]---[pfam00027]---[cd00038]---[smart00100	'COG0664 Crp cAMP-binding proteins - catabolite gene activator and regulatory subunit of cAMP-dependent protein kinases Signal transduction mechanisms .]---[pfam00027 cNMP_binding Cyclic nucleotide-binding domain. ]---[cd00038 CAP_ED effector domain of the CAP family of transcription factors members include CAP (or cAMP receptor protein (CRP)) which binds cAMP FNR (fumarate and nitrate reduction)…
comp10342_c0_seq2	506	0	Uncharacterized protein	Guillardia theta CCMP2712	0	0	0	0	0	0	0	0	0	0	0	COG0664]---[pfam00027]---[cd00038]---[smart00100	'COG0664 Crp cAMP-binding proteins - catabolite gene activator and regulatory subunit of cAMP-dependent protein kinases Signal transduction mechanisms .]---[pfam00027 cNMP_binding Cyclic nucleotide-binding domain. ]---[cd00038 CAP_ED effector domain of the CAP family of transcription factors members include CAP (or cAMP receptor protein (CRP)) which binds cAMP FNR (fumarate and nitrate reduction)…
comp10343_c0_seq2	375	Calcium-dependent protein kinase 2	Predicted protein (Fragment)	Phaeodactylum tricornutum (strain CCAP 1055/1)	2.7.11.1	Non-specific serine/threonine protein kinase.	0	0	0	0	0	GO:0005524]---[GO:0005509]---[GO:0004674	ATP binding]---[calcium ion binding]---[protein serine/threonine kinase activity	0	0	smart00220]---[pfam00069]---[cd05123]---[COG5126]---[cd05122]---[cd05611]---[cd05573]---[COG0515]---[cd05579]---[cd08215]---[cd05583]---[cd06606]---[cd06623]---[PTZ00183]---[cd05578]---[cd06627]---[cd08221]---[cd05580]---[cd05572]---[cd05581	smart00220 S_TKc Serine/Threonine protein kinases catalytic domain. Phosphotransferases. Serine or threonine-specific kinase subfamily.]---[pfam00069 Pkinase Protein kinase domain. ]---[cd05123 STKc_AGC Catalytic domain of AGC family Protein Serine/Threonine Kinases. Serine/Threonine Kinases (STKs) AGC (Protein Kinases A G and C) family catalytic (c) domain. STKs catalyze the transfer of the gamm…
comp10343_c0_seq3	611	Calcium-dependent protein kinase 2	Predicted protein (Fragment)	Phaeodactylum tricornutum (strain CCAP 1055/1)	2.7.11.1	Non-specific serine/threonine protein kinase.	0	0	0	0	0	GO:0005524]---[GO:0005509]---[GO:0004674	ATP binding]---[calcium ion binding]---[protein serine/threonine kinase activity	0	0	smart00220]---[pfam00069]---[cd08215]---[cd05123]---[cd00180]---[cd05122]---[cd06606]---[cd06627]---[cd05572]---[cd06623]---[cd05581]---[COG0515]---[cd07829]---[cd05579]---[cd05118]---[cd05580]---[cd05578]---[cd06611]---[cd07832]---[cd06626	smart00220 S_TKc Serine/Threonine protein kinases catalytic domain. Phosphotransferases. Serine or threonine-specific kinase subfamily.]---[pfam00069 Pkinase Protein kinase domain. ]---[cd08215 STKc_Nek Catalytic domain of the Protein Serine/Threonine Kinase Never In Mitosis gene A-related kinase. Serine/Threonine Kinases (STKs) Never In Mitosis gene A (NIMA)-related kinase (Nek) family catalytic…
comp10344_c0_seq1	254	Probable rhamnose biosynthetic enzyme 2	Predicted protein	Phaeodactylum tricornutum (strain CCAP 1055/1)	0	0	0	0	0	GO:0009225	nucleotide-sugar metabolic process	GO:0050662]---[GO:0008460	coenzyme binding]---[dTDP-glucose 4	6-dehydratase activity	0	0	cd05246]---[PLN02260]---[COG1088]---[TIGR01181]---[PRK10084]---[PRK10217]---[cd05256]---[COG0451]---[pfam01370]---[cd08946]---[cd05257]---[TIGR04180]---[cd05230]---[cd05264]---[cd05253]---[cd05234]---[cd05258]---[cd05252]---[cd05247]---[COG1087	'cd05246 dTDP_GD_SDR_e dTDP-D-glucose 4 6-dehydratase extended (e) SDRs. This subgroup contains dTDP-D-glucose 4 6-dehydratase and related proteins members of the extended-SDR family with the characteristic Rossmann fold core region active site tetrad and NAD(P)-binding motif. dTDP-D-glucose 4 6-dehydratase is closely related to other sugar epimerases of the SDR family. dTDP-D-dlucose 4 6 -dehydr…
comp10344_c0_seq2	357	Probable rhamnose biosynthetic enzyme 3	Predicted protein	Phaeodactylum tricornutum (strain CCAP 1055/1)	0	0	0	0	0	GO:0009225	nucleotide-sugar metabolic process	GO:0050662]---[GO:0008460	coenzyme binding]---[dTDP-glucose 4	6-dehydratase activity	0	0	PLN02260]---[cd05246]---[COG1088]---[TIGR01181]---[PRK10084]---[PRK10217]---[cd05256]---[COG0451]---[pfam01370]---[cd05257]---[cd08946]---[cd05253]---[cd05247]---[COG1087]---[cd05230]---[TIGR04180]---[TIGR01179]---[cd05264]---[cd05234]---[cd05258	'PLN02260 PLN02260 probable rhamnose biosynthetic enzyme.]---[cd05246 dTDP_GD_SDR_e dTDP-D-glucose 4 6-dehydratase extended (e) SDRs. This subgroup contains dTDP-D-glucose 4 6-dehydratase and related proteins members of the extended-SDR family with the characteristic Rossmann fold core region active site tetrad and NAD(P)-binding motif. dTDP-D-glucose 4 6-dehydratase is closely related to other s…
comp10345_c0_seq1	376	0	Predicted protein	Phaeodactylum tricornutum (strain CCAP 1055/1)	0	0	0	0	0	0	0	0	0	0	0	0	0
comp10346_c0_seq1	237	0	Predicted protein	Phaeodactylum tricornutum (strain CCAP 1055/1)	0	0	0	0	0	GO:0055085	transmembrane transport	0	0	GO:0016021	integral to membrane	0	0
comp10347_c0_seq2	579	0	Predicted protein	Phaeodactylum tricornutum (strain CCAP 1055/1)	0	0	0	0	0	0	0	0	0	0	0	0	0
comp10348_c0_seq1	958	Pumilio homolog 2	Predicted protein	Phaeodactylum tricornutum (strain CCAP 1055/1)	0	0	0	0	0	0	0	GO:0003723	RNA binding	0	0	cd07920]---[COG5099	'cd07920 Pumilio Pumilio-family RNA binding domain. Puf repeats (also labelled PUM-HD or Pumilio homology domain) mediate sequence specific RNA binding in fly Pumilio worm FBF-1 and FBF-2 and many other proteins such as vertebrate Pumilio. These proteins function as translational repressors in early embryonic development by binding to sequences in the 3'' UTR of target mRNAs such as the nanos res…
comp10348_c0_seq2	965	Pumilio homolog 2	Predicted protein	Phaeodactylum tricornutum (strain CCAP 1055/1)	0	0	0	0	0	0	0	GO:0003723	RNA binding	0	0	cd07920]---[cd07920]---[COG5099]---[COG5099	'cd07920 Pumilio Pumilio-family RNA binding domain. Puf repeats (also labelled PUM-HD or Pumilio homology domain) mediate sequence specific RNA binding in fly Pumilio worm FBF-1 and FBF-2 and many other proteins such as vertebrate Pumilio. These proteins function as translational repressors in early embryonic development by binding to sequences in the 3'' UTR of target mRNAs such as the nanos res…
comp10348_c0_seq3	991	Pumilio homolog 2	Predicted protein	Phaeodactylum tricornutum (strain CCAP 1055/1)	0	0	0	0	0	0	0	GO:0003723	RNA binding	0	0	cd07920]---[cd07920]---[COG5099	'cd07920 Pumilio Pumilio-family RNA binding domain. Puf repeats (also labelled PUM-HD or Pumilio homology domain) mediate sequence specific RNA binding in fly Pumilio worm FBF-1 and FBF-2 and many other proteins such as vertebrate Pumilio. These proteins function as translational repressors in early embryonic development by binding to sequences in the 3'' UTR of target mRNAs such as the nanos res…
comp10348_c0_seq4	1027	Pumilio homolog 2	Predicted protein	Phaeodactylum tricornutum (strain CCAP 1055/1)	0	0	0	0	0	0	0	GO:0003723	RNA binding	0	0	cd07920]---[cd07920]---[COG5099	'cd07920 Pumilio Pumilio-family RNA binding domain. Puf repeats (also labelled PUM-HD or Pumilio homology domain) mediate sequence specific RNA binding in fly Pumilio worm FBF-1 and FBF-2 and many other proteins such as vertebrate Pumilio. These proteins function as translational repressors in early embryonic development by binding to sequences in the 3'' UTR of target mRNAs such as the nanos res…
comp10348_c0_seq5	998	Pumilio homolog 2	Predicted protein	Phaeodactylum tricornutum (strain CCAP 1055/1)	0	0	0	0	0	0	0	GO:0003723	RNA binding	0	0	cd07920]---[cd07920]---[COG5099]---[COG5099	'cd07920 Pumilio Pumilio-family RNA binding domain. Puf repeats (also labelled PUM-HD or Pumilio homology domain) mediate sequence specific RNA binding in fly Pumilio worm FBF-1 and FBF-2 and many other proteins such as vertebrate Pumilio. These proteins function as translational repressors in early embryonic development by binding to sequences in the 3'' UTR of target mRNAs such as the nanos res…
comp10348_c0_seq6	1034	Pumilio homolog 2	Predicted protein	Phaeodactylum tricornutum (strain CCAP 1055/1)	0	0	0	0	0	0	0	GO:0003723	RNA binding	0	0	cd07920]---[cd07920]---[COG5099]---[COG5099	'cd07920 Pumilio Pumilio-family RNA binding domain. Puf repeats (also labelled PUM-HD or Pumilio homology domain) mediate sequence specific RNA binding in fly Pumilio worm FBF-1 and FBF-2 and many other proteins such as vertebrate Pumilio. These proteins function as translational repressors in early embryonic development by binding to sequences in the 3'' UTR of target mRNAs such as the nanos res…
comp10348_c0_seq7	994	Pumilio homolog 2	Predicted protein	Phaeodactylum tricornutum (strain CCAP 1055/1)	0	0	0	0	0	0	0	GO:0003723	RNA binding	0	0	cd07920]---[COG5099	'cd07920 Pumilio Pumilio-family RNA binding domain. Puf repeats (also labelled PUM-HD or Pumilio homology domain) mediate sequence specific RNA binding in fly Pumilio worm FBF-1 and FBF-2 and many other proteins such as vertebrate Pumilio. These proteins function as translational repressors in early embryonic development by binding to sequences in the 3'' UTR of target mRNAs such as the nanos res…
comp10348_c0_seq8	1001	Pumilio homolog 2	Predicted protein	Phaeodactylum tricornutum (strain CCAP 1055/1)	0	0	0	0	0	0	0	GO:0003723	RNA binding	0	0	cd07920]---[cd07920]---[COG5099]---[COG5099	'cd07920 Pumilio Pumilio-family RNA binding domain. Puf repeats (also labelled PUM-HD or Pumilio homology domain) mediate sequence specific RNA binding in fly Pumilio worm FBF-1 and FBF-2 and many other proteins such as vertebrate Pumilio. These proteins function as translational repressors in early embryonic development by binding to sequences in the 3'' UTR of target mRNAs such as the nanos res…
comp10349_c0_seq1	326	0	Predicted protein	Phaeodactylum tricornutum (strain CCAP 1055/1)	0	0	0	0	0	0	0	0	0	0	0	pfam13424	pfam13424 TPR_12 Tetratricopeptide repeat.
comp10350_c0_seq1	60	0	0	0	0	0	0	0	0	0	0	0	0	0	0	0	0
comp10350_c0_seq2	358	Gamma carbonic anhydrase 1 mitochondrial	Predicted protein	Phaeodactylum tricornutum (strain CCAP 1055/1)	0	0	0	0	0	0	0	GO:0016740	transferase activity	0	0	cd04645]---[cd04645]---[COG0663]---[COG0663]---[PLN02296]---[PLN02296]---[cd04745]---[cd04650]---[PLN02472]---[cd04647]---[cd00710]---[cd03358]---[PRK13627]---[TIGR02287]---[TIGR03570]---[cd03360]---[cd03352]---[cd03352]---[cd00208]---[cd00208]---[COG0110]---[cd03354]---[cd03359	cd04645 LbH_gamma_CA_like Gamma carbonic anhydrase-like This family is composed of gamma carbonic anhydrase (CA) Ferripyochelin Binding Protein (FBP) E. coli paaY protein and similar proteins. CAs are zinc-containing enzymes that catalyze the reversible hydration of carbon dioxide in a two-step mechanism involving the nucleophilic attack of a zinc-bound hydroxide ion on carbon dioxide followed by…
comp10351_c0_seq1	848	0	Predicted protein	Phaeodactylum tricornutum (strain CCAP 1055/1)	0	0	0	0	0	0	0	0	0	0	0	0	0
comp10353_c0_seq1	411	Methionyl-tRNA formyltransferase	Uncharacterized protein (Fragment)	Thalassiosira oceanica	2.1.2.9	Methionyl-tRNA formyltransferase.	0	0	0	GO:0006413	translational initiation	GO:0004479	methionyl-tRNA formyltransferase activity	0	0	PLN02285]---[PRK00005]---[COG0223]---[cd08646]---[TIGR00460]---[pfam00551]---[cd08369]---[PRK08125]---[cd08644]---[PRK06988]---[COG0299]---[cd08645]---[cd08704]---[PRK05647]---[TIGR00639]---[cd08651]---[pfam02911]---[cd08647]---[cd08653]---[cd08823	'PLN02285 PLN02285 methionyl-tRNA formyltransferase.]---[PRK00005 fmt methionyl-tRNA formyltransferase Reviewed.]---[COG0223 Fmt Methionyl-tRNA formyltransferase Translation ribosomal structure and biogenesis .]---[cd08646 FMT_core_Met-tRNA-FMT_N Methionyl-tRNA formyltransferase N-terminal hydrolase domain. Methionyl-tRNA formyltransferase (Met-tRNA-FMT) N-terminal formyltransferase domain. Met-t…
comp10354_c0_seq1	129	0	Predicted protein	Phaeodactylum tricornutum (strain CCAP 1055/1)	0	0	0	0	0	0	0	0	0	0	0	0	0
comp10354_c0_seq2	100	0	0	0	0	0	0	0	0	0	0	0	0	0	0	0	0
comp10355_c0_seq1	566	0	0	0	0	0	0	0	0	0	0	0	0	0	0	0	0
comp10355_c0_seq2	536	0	0	0	0	0	0	0	0	0	0	0	0	0	0	0	0
comp10356_c0_seq1	742	Dimethylaniline monooxygenase N-oxide-forming 1	Predicted protein	Thalassiosira pseudonana	1.14.13.8	Flavin-containing monooxygenase.	0	0	0	0	0	GO:0050660]---[GO:0004499]---[GO:0050661	flavin adenine dinucleotide binding]---[N	N-dimethylaniline monooxygenase activity]---[NADP binding	0	0	COG2072]---[pfam00743	COG2072 TrkA Predicted flavoprotein involved in K transport Inorganic ion transport and metabolism .]---[pfam00743 FMO-like Flavin-binding monooxygenase-like. This family includes FMO proteins cyclohexanone mono-oxygenase and a number of different mono-oxygenases.
comp10357_c0_seq2	1316	TATA element modulatory factor	Uncharacterized protein	Thalassiosira oceanica	0	0	0	0	0	0	0	0	0	0	0	COG1196]---[TIGR02168]---[TIGR02168]---[COG1196]---[COG1196]---[COG1196]---[COG1196]---[COG1196]---[TIGR02168]---[TIGR02168]---[TIGR02168]---[COG0419]---[PRK03918	COG1196 Smc Chromosome segregation ATPases Cell division and chromosome partitioning .]---[TIGR02168 SMC_prok_B chromosome segregation protein SMC common bacterial type. SMC (structural maintenance of chromosomes) proteins bind DNA and act in organizing and segregating chromosomes for partition. SMC proteins are found in bacteria archaea and eukaryotes. This family represents the SMC protein of m…
comp10357_c0_seq3	1316	TATA element modulatory factor	Uncharacterized protein	Thalassiosira oceanica	0	0	0	0	0	0	0	0	0	0	0	COG1196]---[TIGR02168]---[TIGR02168]---[COG1196]---[COG1196]---[COG1196]---[COG1196]---[COG1196]---[TIGR02168]---[TIGR02168]---[TIGR02168]---[COG0419]---[PRK03918	COG1196 Smc Chromosome segregation ATPases Cell division and chromosome partitioning .]---[TIGR02168 SMC_prok_B chromosome segregation protein SMC common bacterial type. SMC (structural maintenance of chromosomes) proteins bind DNA and act in organizing and segregating chromosomes for partition. SMC proteins are found in bacteria archaea and eukaryotes. This family represents the SMC protein of m…
comp10358_c0_seq1	227	Probable sugar phosphate/phosphate translocator At5g04160	Predicted protein	Phaeodactylum tricornutum (strain CCAP 1055/1)	0	0	0	0	0	0	0	0	0	GO:0016021	integral to membrane	0	0
comp10358_c0_seq3	302	Probable sugar phosphate/phosphate translocator At5g04160	Predicted protein	Phaeodactylum tricornutum (strain CCAP 1055/1)	0	0	0	0	0	0	0	0	0	GO:0016021	integral to membrane	pfam03151]---[TIGR00817	pfam03151 TPT Triose-phosphate Transporter family. This family includes transporters with a specificity for triose phosphate.]---[TIGR00817 tpt Tpt phosphate/phosphoenolpyruvate translocator. The 6-8 TMS Triose-phosphate Transporter (TPT) Family (TC 2.A.7.9)Functionally characterized members of the TPT family are derived from the inner envelope membranes of chloroplasts and nongreen plastids of p…
comp10359_c0_seq1	642	NAD-dependent deacetylase sir2D	Predicted protein (Fragment)	Phaeodactylum tricornutum (strain CCAP 1055/1)	0	0	0	0	0	0	0	GO:0070403	NAD+ binding	0	0	cd01408]---[COG0846]---[cd01407]---[cd00296]---[pfam02146]---[cd01413]---[PTZ00410]---[PRK00481]---[cd01410]---[PRK14138]---[cd01411]---[cd01412]---[PTZ00409]---[PTZ00408]---[PRK05333	cd01408 SIRT1 SIRT1 Eukaryotic group (class1) which includes human sirtuins SIRT1-3 and yeast Hst1-4 and are members of the SIR2 family of proteins silent information regulator 2 (Sir2) enzymes which catalyze NAD -dependent protein/histone deacetylation. Sir2 proteins have been shown to regulate gene silencing DNA repair and life span. The most-studied function gene silencing involves the inactiv…
comp10359_c0_seq2	562	NAD-dependent protein deacetylase sirtuin-2	Predicted protein (Fragment)	Phaeodactylum tricornutum (strain CCAP 1055/1)	0	0	0	0	0	0	0	GO:0070403	NAD+ binding	0	0	cd01408]---[COG0846]---[cd01407]---[cd00296]---[pfam02146]---[PTZ00410]---[cd01413]---[PRK00481]---[cd01410]---[cd01411]---[PRK14138]---[cd01412]---[PTZ00409]---[cd01409]---[PTZ00408]---[PRK05333	cd01408 SIRT1 SIRT1 Eukaryotic group (class1) which includes human sirtuins SIRT1-3 and yeast Hst1-4 and are members of the SIR2 family of proteins silent information regulator 2 (Sir2) enzymes which catalyze NAD -dependent protein/histone deacetylation. Sir2 proteins have been shown to regulate gene silencing DNA repair and life span. The most-studied function gene silencing involves the inactiv…
comp10360_c0_seq2	807	0	Uncharacterized protein	Thalassiosira oceanica	0	0	0	0	0	GO:0006184	GTP catabolic process	GO:0005525]---[GO:0003924	GTP binding]---[GTPase activity	0	0	0	0
comp10361_c0_seq1	125	0	0	0	0	0	0	0	0	0	0	0	0	0	0	0	0
comp10362_c0_seq1	519	Putative G3BP-like protein	Predicted protein	Phaeodactylum tricornutum (strain CCAP 1055/1)	0	0	0	0	0	GO:0006810	transport	GO:0003676]---[GO:0000166	nucleic acid binding]---[nucleotide binding	GO:0005622	intracellular	cd00780]---[smart00360]---[pfam02136]---[pfam14259]---[cd00590]---[COG0724]---[pfam00076]---[cd12313	cd00780 NTF2 Nuclear transport factor 2 (NTF2) domain plays an important role in the trafficking of macromolecules ions and small molecules between the cytoplasm and nucleus. This bi-directional transport of macromolecules across the nuclear envelope requires many soluble factors that includes GDP-binding protein Ran (RanGDP). RanGDP is required for both import and export of proteins and poly(A) …
comp10363_c0_seq1	457	0	Uncharacterized protein	Taphrina deformans PYCC 5710	0	0	0	0	0	0	0	0	0	0	0	0	0
comp10364_c0_seq1	229	0	0	0	0	0	0	0	0	0	0	0	0	0	0	0	0
comp10365_c0_seq1	186	0	Predicted protein	Phaeodactylum tricornutum (strain CCAP 1055/1)	0	0	0	0	0	0	0	0	0	0	0	0	0
comp10365_c0_seq2	791	Probable peptide transporter ptr2	Predicted protein	Phaeodactylum tricornutum (strain CCAP 1055/1)	0	0	0	0	0	GO:0006857	oligopeptide transport	GO:0005215	transporter activity	GO:0016021	integral to membrane	pfam00854]---[COG3104]---[TIGR00926]---[TIGR00924	pfam00854 PTR2 POT family. The POT (proton-dependent oligopeptide transport) family all appear to be proton dependent transporters.]---[COG3104 PTR2 Dipeptide/tripeptide permease Amino acid transport and metabolism .]---[TIGR00926 2A1704 Peptide H symporter (also transports b-lactam antibiotics the antitumor agent bestatin and various protease inhibitors). Transport and binding proteins Amino aci…
comp10365_c0_seq3	710	Probable peptide transporter ptr2	Predicted protein	Phaeodactylum tricornutum (strain CCAP 1055/1)	0	0	0	0	0	GO:0006857	oligopeptide transport	GO:0005215	transporter activity	GO:0016021	integral to membrane	pfam00854]---[COG3104]---[TIGR00926]---[TIGR00924	pfam00854 PTR2 POT family. The POT (proton-dependent oligopeptide transport) family all appear to be proton dependent transporters.]---[COG3104 PTR2 Dipeptide/tripeptide permease Amino acid transport and metabolism .]---[TIGR00926 2A1704 Peptide H symporter (also transports b-lactam antibiotics the antitumor agent bestatin and various protease inhibitors). Transport and binding proteins Amino aci…
comp10365_c0_seq4	686	Probable peptide transporter ptr2	Predicted protein	Phaeodactylum tricornutum (strain CCAP 1055/1)	0	0	0	0	0	GO:0006857	oligopeptide transport	GO:0005215	transporter activity	GO:0016021	integral to membrane	pfam00854]---[COG3104]---[TIGR00926]---[TIGR00924	pfam00854 PTR2 POT family. The POT (proton-dependent oligopeptide transport) family all appear to be proton dependent transporters.]---[COG3104 PTR2 Dipeptide/tripeptide permease Amino acid transport and metabolism .]---[TIGR00926 2A1704 Peptide H symporter (also transports b-lactam antibiotics the antitumor agent bestatin and various protease inhibitors). Transport and binding proteins Amino aci…
comp10366_c0_seq1	618	0	Predicted protein	Phaeodactylum tricornutum (strain CCAP 1055/1)	0	0	0	0	0	0	0	0	0	0	0	0	0
comp10368_c0_seq1	380	0	Uncharacterized protein	Thalassiosira oceanica	0	0	0	0	0	GO:0042823	pyridoxal phosphate biosynthetic process	GO:0010181]---[GO:0004733	FMN binding]---[pyridoxamine-phosphate oxidase activity	0	0	TIGR04025]---[COG3576	'TIGR04025 PPOX_FMN_DR2398 PPOX class probable FMN-dependent enzyme DR_2398 family. Members of the PPOX family (see pfam01243) may contain either FMN or F420 as cofactor. This subfamily consists of proteins mostly from species that lack the capability to synthesize F420 and therefore most likely all bind FMN.]---[COG3576 COG3576 Predicted flavin-nucleotide-binding protein structurally related to …
comp10369_c1_seq1	344	0	0	0	0	0	0	0	0	0	0	0	0	0	0	0	0
comp10370_c0_seq1	342	Uncharacterized protein MJ0165	Predicted protein	Phaeodactylum tricornutum (strain CCAP 1055/1)	0	0	0	0	0	GO:0006189	de novo IMP biosynthetic process	GO:0034023	5-(carboxyamino)imidazole ribonucleotide mutase activity	0	0	COG1691]---[smart01001]---[pfam00731	COG1691 COG1691 NCAIR mutase (PurE)-related proteins General function prediction only .]---[smart01001 AIRC AIR carboxylase. Members of this family catalyse the decarboxylation of 1-(5-phosphoribosyl)-5-amino-4-imidazole-carboxylate (AIR). This family catalyse the sixth step of de novo purine biosynthesis. Some members of this family contain two copies of this domain.]---[pfam00731 AIRC AIR carbo…
comp10370_c0_seq2	367	Uncharacterized protein MJ0165	Predicted protein	Phaeodactylum tricornutum (strain CCAP 1055/1)	0	0	0	0	0	GO:0006189	de novo IMP biosynthetic process	GO:0034023	5-(carboxyamino)imidazole ribonucleotide mutase activity	0	0	COG1691]---[smart01001]---[pfam00731	COG1691 COG1691 NCAIR mutase (PurE)-related proteins General function prediction only .]---[smart01001 AIRC AIR carboxylase. Members of this family catalyse the decarboxylation of 1-(5-phosphoribosyl)-5-amino-4-imidazole-carboxylate (AIR). This family catalyse the sixth step of de novo purine biosynthesis. Some members of this family contain two copies of this domain.]---[pfam00731 AIRC AIR carbo…
comp10371_c0_seq1	204	0	Predicted protein	Phaeodactylum tricornutum (strain CCAP 1055/1)	0	0	0	0	0	0	0	0	0	0	0	0	0
comp10372_c0_seq1	903	Beta-adaptin-like protein C	Predicted protein	Phaeodactylum tricornutum (strain CCAP 1055/1)	0	0	0	0	0	GO:0006886]---[GO:0016192	intracellular protein transport]---[vesicle-mediated transport	GO:0008565	protein transporter activity	GO:0030131	clathrin adaptor complex	pfam01602]---[PTZ00429]---[COG5096]---[pfam12717]---[pfam09066]---[smart01020	pfam01602 Adaptin_N Adaptin N terminal region. This family consists of the N terminal region of various alpha beta and gamma subunits of the AP-1 AP-2 and AP-3 adaptor protein complexes. The adaptor protein (AP) complexes are involved in the formation of clathrin-coated pits and vesicles. The N-terminal region of the various adaptor proteins (APs) is constant by comparison to the C-terminal which…
comp10373_c0_seq1	774	RNA polymerase I-specific transcription initiation factor RRN3	Predicted protein	Phaeodactylum tricornutum (strain CCAP 1055/1)	0	0	0	0	0	0	0	0	0	0	0	pfam05327	pfam05327 RRN3 RNA polymerase I specific transcription initiation factor RRN3. This family consists of several eukaryotic proteins which are homologous to the yeast RRN3 protein. RRN3 is one of the RRN genes specifically required for the transcription of rDNA by RNA polymerase I (Pol I) in Saccharomyces cerevisiae.
comp10373_c0_seq2	559	RNA polymerase I-specific transcription initiation factor RRN3	Predicted protein	Phaeodactylum tricornutum (strain CCAP 1055/1)	0	0	0	0	0	0	0	0	0	0	0	pfam05327	pfam05327 RRN3 RNA polymerase I specific transcription initiation factor RRN3. This family consists of several eukaryotic proteins which are homologous to the yeast RRN3 protein. RRN3 is one of the RRN genes specifically required for the transcription of rDNA by RNA polymerase I (Pol I) in Saccharomyces cerevisiae.
comp10374_c0_seq1	486	0	Putative uncharacterized protein	Thalassiosira pseudonana	0	0	0	0	0	0	0	GO:0016491	oxidoreductase activity	0	0	COG1748]---[pfam03435	COG1748 LYS9 Saccharopine dehydrogenase and related proteins Amino acid transport and metabolism .]---[pfam03435 Saccharop_dh Saccharopine dehydrogenase. This family comprised of three structural domains that can not be separated in the linear sequence. In some organisms this enzyme is found as a bifunctional polypeptide with lysine ketoglutarate reductase. The saccharopine dehydrogenase can also…
comp10375_c0_seq1	209	UPF0047 protein YjbQ	Putative uncharacterized protein	Thalassiosira pseudonana	0	0	0	0	0	0	0	0	0	0	0	pfam01894]---[COG0432]---[TIGR00149	pfam01894 UPF0047 Uncharacterized protein family UPF0047. This family has no known function. The alignment contains a conserved aspartate and histidine that may be functionally important.]---[COG0432 COG0432 Uncharacterized conserved protein Function unknown .]---[TIGR00149 TIGR00149_YjbQ secondary thiamine-phosphate synthase enzyme. Members of this protein family have been studied extensively by…
comp10375_c0_seq2	235	UPF0047 protein YjbQ	Putative uncharacterized protein	Thalassiosira pseudonana	0	0	0	0	0	0	0	0	0	0	0	pfam01894]---[COG0432]---[TIGR00149	pfam01894 UPF0047 Uncharacterized protein family UPF0047. This family has no known function. The alignment contains a conserved aspartate and histidine that may be functionally important.]---[COG0432 COG0432 Uncharacterized conserved protein Function unknown .]---[TIGR00149 TIGR00149_YjbQ secondary thiamine-phosphate synthase enzyme. Members of this protein family have been studied extensively by…
comp10377_c0_seq1	833	0	Putative uncharacterized protein	Trichoplax adhaerens	0	0	0	0	0	GO:0007165	signal transduction	GO:0003777	microtubule motor activity	GO:0005871	kinesin complex	COG0457]---[pfam13424]---[pfam13424	COG0457 NrfG FOG TPR repeat General function prediction only .]---[pfam13424 TPR_12 Tetratricopeptide repeat.
comp10379_c0_seq1	614	0	Predicted protein	Thalassiosira pseudonana	0	0	0	0	0	0	0	0	0	0	0	0	0
comp10380_c0_seq1	217	0	Predicted protein	Phaeodactylum tricornutum (strain CCAP 1055/1)	0	0	0	0	0	0	0	0	0	0	0	0	0
comp10380_c0_seq2	217	0	Predicted protein	Phaeodactylum tricornutum (strain CCAP 1055/1)	0	0	0	0	0	0	0	0	0	0	0	0	0
comp10381_c0_seq1	612	Trypsin-1	CG8172 isoform D	Sophophora	3.4.21.4	Trypsin.	0	0	0	GO:0006508	proteolysis	GO:0016787]---[GO:0004252	hydrolase activity]---[serine-type endopeptidase activity	0	0	smart00020]---[cd00190]---[pfam00089]---[COG5640	smart00020 Tryp_SPc Trypsin-like serine protease. Many of these are synthesised as inactive precursor zymogens that are cleaved during limited proteolysis to generate their active forms. A few however are active as single chain molecules and others are inactive due to substitutions of the catalytic triad residues.]---[cd00190 Tryp_SPc Trypsin-like serine protease Many of these are synthesized as …
comp10381_c0_seq2	617	Trypsin-1	CG8172 isoform D	Sophophora	3.4.21.4	Trypsin.	0	0	0	GO:0006508	proteolysis	GO:0016787]---[GO:0004252	hydrolase activity]---[serine-type endopeptidase activity	0	0	smart00020]---[cd00190]---[pfam00089]---[COG5640	smart00020 Tryp_SPc Trypsin-like serine protease. Many of these are synthesised as inactive precursor zymogens that are cleaved during limited proteolysis to generate their active forms. A few however are active as single chain molecules and others are inactive due to substitutions of the catalytic triad residues.]---[cd00190 Tryp_SPc Trypsin-like serine protease Many of these are synthesized as …
comp10382_c0_seq1	1359	0	0	0	0	0	0	0	0	0	0	0	0	0	0	0	0
comp10383_c0_seq1	737	0	0	0	0	0	0	0	0	0	0	0	0	0	0	0	0
comp10384_c0_seq1	839	Arsenite methyltransferase	Uncharacterized protein (Fragment)	Thalassiosira oceanica	2.1.1.137	Arsenite methyltransferase.	0	0	0	0	0	0	0	0	0	PRK11873]---[pfam13847]---[pfam08241]---[PRK08317]---[cd02440]---[PRK00216]---[COG2226]---[pfam12847]---[TIGR01934]---[pfam13659]---[COG0500]---[PLN02233]---[TIGR02072]---[pfam08242]---[pfam01209]---[COG2230]---[TIGR02752]---[COG2518]---[pfam02353]---[pfam13649	PRK11873 arsM arsenite S-adenosylmethyltransferase Reviewed.]---[pfam13847 Methyltransf_31 Methyltransferase domain. This family appears to be have methyltransferase activity.]---[pfam08241 Methyltransf_11 Methyltransferase domain. Members of this family are SAM dependent methyltransferases.]---[PRK08317 PRK08317 hypothetical protein Provisional.]---[cd02440 AdoMet_MTases S-adenosylmethionine-dep…
comp10384_c0_seq2	815	Proteinaceous RNase P 2	Predicted protein	Phaeodactylum tricornutum (strain CCAP 1055/1)	3.1.26.5	Ribonuclease P.	0	0	0	0	0	0	0	0	0	pfam13041	pfam13041 PPR_2 PPR repeat family. This repeat has no known function. It is about 35 amino acids long and is found in up to 18 copies in some proteins. The family appears to be greatly expanded in plants and fungi. The repeat has been called PPR.
comp10385_c0_seq1	387	0	0	0	0	0	0	0	0	0	0	0	0	0	0	0	0
comp10386_c0_seq1	702	0	Predicted protein	Thalassiosira pseudonana	0	0	0	0	0	0	0	0	0	0	0	pfam13679	pfam13679 Methyltransf_32 Methyltransferase domain. This family appears to be a methyltransferase domain.
comp10387_c0_seq1	342	0	Uncharacterized protein	Emiliania huxleyi CCMP1516	0	0	0	0	0	0	0	0	0	0	0	COG5285]---[pfam05721	'COG5285 COG5285 Protein involved in biosynthesis of mitomycin antibiotics/polyketide fumonisin Secondary metabolites biosynthesis transport and catabolism .]---[pfam05721 PhyH Phytanoyl-CoA dioxygenase (PhyH). This family is made up of several eukaryotic phytanoyl-CoA dioxygenase (PhyH) proteins ectoine hydroxylases and a number of bacterial deoxygenases. PhyH is a peroxisomal enzyme catalyzing …
comp10388_c0_seq1	383	Anaphase-promoting complex subunit 6	Predicted protein (Fragment)	Phaeodactylum tricornutum (strain CCAP 1055/1)	0	0	Protein modification	protein ubiquitination	0	0	0	0	0	0	0	0	0
comp10390_c0_seq1	420	Inositol-1 4 5-trisphosphate 5-phosphatase 1	Predicted protein	Phaeodactylum tricornutum (strain CCAP 1055/1)	3.1.3.36	Phosphoinositide 5-phosphatase.	0	0	0	GO:0046856	phosphatidylinositol dephosphorylation	0	0	0	0	cd09074]---[cd09090]---[cd09095]---[smart00128]---[cd09093]---[cd09089]---[COG5411]---[cd09094]---[cd09098]---[cd09099]---[cd09091]---[cd09100]---[PLN03191]---[cd09101]---[cd08372	'cd09074 INPP5c Catalytic domain of inositol polyphosphate 5-phosphatases. Inositol polyphosphate 5-phosphatases (5-phosphatases) are signal-modifying enzymes which hydrolyze the 5-phosphate from the inositol ring of specific 5-position phosphorylated phosphoinositides (PIs) and inositol phosphates (IPs) such as PI(4 5)P2 PI(3 4 5)P3 PI(3 5)P2 I(1 4 5)P3 and I(1 3 4 5)P4. These enzymes are Mg2 -d…
comp10391_c0_seq3	264	Ribosomal large subunit pseudouridine synthase E	Predicted protein	Phaeodactylum tricornutum (strain CCAP 1055/1)	5.4.99.20	23S rRNA pseudouridine(2457) synthase.	0	0	0	GO:0001522	pseudouridine synthesis	GO:0009982]---[GO:0003723	pseudouridine synthase activity]---[RNA binding	0	0	COG1187]---[cd02553]---[cd02870]---[TIGR00093]---[cd02566	COG1187 RsuA 16S rRNA uridine-516 pseudouridylate synthase and related pseudouridylate synthases Translation ribosomal structure and biogenesis .]---[cd02553 PseudoU_synth_RsuA Pseudouridine synthase Escherichia coli RsuA like. This group is comprised of eukaryotic and bacterial proteins similar to Escherichia coli RsuA. Pseudouridine synthases catalyze the isomerization of specific uridines in a…
comp10391_c1_seq1	318	Serine/threonine-protein phosphatase 2A catalytic subunit alpha isoform	Serine/threonine-protein phosphatase	Phaeodactylum tricornutum (strain CCAP 1055/1)	3.1.3.16	Phosphoprotein phosphatase.	0	0	0	0	0	GO:0004721	phosphoprotein phosphatase activity	0	0	cd07415]---[PTZ00239]---[smart00156]---[cd07414]---[PTZ00480]---[cd07417]---[cd07416]---[PTZ00244]---[cd07419]---[cd00144]---[cd07420]---[cd07418]---[COG0639]---[pfam00149]---[cd07425	'cd07415 MPP_PP2A_PP4_PP6 PP2A PP4 and PP6 phosphoprotein phosphatases metallophosphatase domain. PP2A-like family of phosphoprotein phosphatases (PPP''s) including PP4 and PP6. PP2A (Protein phosphatase 2A) is a critical regulator of many cellular activities. PP2A comprises about 1 of total cellular proteins. PP2A together with protein phosphatase 1 (PP1) accounts for more than 90 of all serine/…
comp10391_c1_seq2	205	Serine/threonine-protein phosphatase 2A catalytic subunit alpha isoform	Serine/threonine-protein phosphatase	Thalassiosira pseudonana	3.1.3.16	Phosphoprotein phosphatase.	0	0	0	0	0	GO:0004721	phosphoprotein phosphatase activity	0	0	cd07415]---[PTZ00239]---[smart00156]---[cd07414]---[cd07416]---[PTZ00480]---[cd07417]---[cd07419]---[PTZ00244]---[cd00144]---[cd07418]---[pfam00149]---[cd07420]---[COG0639]---[cd07425	'cd07415 MPP_PP2A_PP4_PP6 PP2A PP4 and PP6 phosphoprotein phosphatases metallophosphatase domain. PP2A-like family of phosphoprotein phosphatases (PPP''s) including PP4 and PP6. PP2A (Protein phosphatase 2A) is a critical regulator of many cellular activities. PP2A comprises about 1 of total cellular proteins. PP2A together with protein phosphatase 1 (PP1) accounts for more than 90 of all serine/…
comp10391_c1_seq4	318	Serine/threonine-protein phosphatase 2A catalytic subunit alpha isoform	Serine/threonine-protein phosphatase	Phaeodactylum tricornutum (strain CCAP 1055/1)	3.1.3.16	Phosphoprotein phosphatase.	0	0	0	0	0	GO:0004721	phosphoprotein phosphatase activity	0	0	cd07415]---[PTZ00239]---[smart00156]---[cd07414]---[PTZ00480]---[cd07417]---[cd07416]---[PTZ00244]---[cd07419]---[cd00144]---[cd07420]---[cd07418]---[COG0639]---[pfam00149]---[cd07425	'cd07415 MPP_PP2A_PP4_PP6 PP2A PP4 and PP6 phosphoprotein phosphatases metallophosphatase domain. PP2A-like family of phosphoprotein phosphatases (PPP''s) including PP4 and PP6. PP2A (Protein phosphatase 2A) is a critical regulator of many cellular activities. PP2A comprises about 1 of total cellular proteins. PP2A together with protein phosphatase 1 (PP1) accounts for more than 90 of all serine/…
comp10391_c1_seq5	205	Serine/threonine-protein phosphatase 2A catalytic subunit alpha isoform	Serine/threonine-protein phosphatase	Thalassiosira pseudonana	3.1.3.16	Phosphoprotein phosphatase.	0	0	0	0	0	GO:0004721	phosphoprotein phosphatase activity	0	0	cd07415]---[PTZ00239]---[smart00156]---[cd07414]---[cd07416]---[PTZ00480]---[cd07417]---[cd07419]---[PTZ00244]---[cd00144]---[cd07418]---[pfam00149]---[cd07420]---[COG0639]---[cd07425	'cd07415 MPP_PP2A_PP4_PP6 PP2A PP4 and PP6 phosphoprotein phosphatases metallophosphatase domain. PP2A-like family of phosphoprotein phosphatases (PPP''s) including PP4 and PP6. PP2A (Protein phosphatase 2A) is a critical regulator of many cellular activities. PP2A comprises about 1 of total cellular proteins. PP2A together with protein phosphatase 1 (PP1) accounts for more than 90 of all serine/…
comp10395_c0_seq1	1096	0	Uncharacterized protein	Emiliania huxleyi CCMP1516	0	0	0	0	0	0	0	0	0	0	0	0	0
comp10396_c0_seq1	697	ATP-binding cassette sub-family B member 9	Uncharacterized protein	Thalassiosira oceanica	0	0	0	0	0	GO:0006200	ATP catabolic process	GO:0005524]---[GO:0042626	ATP binding]---[ATPase activity	coupled to transmembrane movement of substances	GO:0016021	integral to membrane	COG1132]---[TIGR00958]---[TIGR02204]---[TIGR02203]---[COG2274]---[cd03249]---[cd03254]---[cd03251]---[cd03245]---[cd03253]---[COG4988]---[cd03244]---[TIGR03375]---[COG4987]---[PRK11174]---[PRK11160]---[PRK13657]---[cd03260]---[TIGR02857]---[TIGR02868	COG1132 MdlB ABC-type multidrug transport system ATPase and permease components Defense mechanisms .]---[TIGR00958 3a01208 Conjugate Transporter-2 (CT2) Family protein. Transport and binding proteins Other .]---[TIGR02204 MsbA_rel ABC transporter permease/ATP-binding protein. This protein is related to a Proteobacterial ATP transporter that exports lipid A and to eukaryotic P-glycoproteins.]---[T…
comp10396_c0_seq2	551	ATP-binding cassette sub-family B member 10 mitochondrial	Predicted protein	Phaeodactylum tricornutum (strain CCAP 1055/1)	0	0	0	0	0	GO:0006200	ATP catabolic process	GO:0005524]---[GO:0042626	ATP binding]---[ATPase activity	coupled to transmembrane movement of substances	GO:0016021	integral to membrane	COG1132]---[TIGR00958]---[TIGR02204]---[TIGR02203]---[cd03249]---[COG2274]---[cd03254]---[cd03251]---[cd03245]---[cd03253]---[COG4988]---[cd03244]---[TIGR03375]---[COG4987]---[PRK11174]---[PRK11160]---[PRK13657]---[cd03260]---[TIGR02857]---[TIGR02868	COG1132 MdlB ABC-type multidrug transport system ATPase and permease components Defense mechanisms .]---[TIGR00958 3a01208 Conjugate Transporter-2 (CT2) Family protein. Transport and binding proteins Other .]---[TIGR02204 MsbA_rel ABC transporter permease/ATP-binding protein. This protein is related to a Proteobacterial ATP transporter that exports lipid A and to eukaryotic P-glycoproteins.]---[T…
comp10397_c0_seq1	262	0	0	0	0	0	0	0	0	0	0	0	0	0	0	0	0
comp10398_c0_seq1	139	0	0	0	0	0	0	0	0	0	0	0	0	0	0	0	0
comp10398_c0_seq2	175	0	0	0	0	0	0	0	0	0	0	0	0	0	0	0	0
comp10399_c0_seq1	670	Protease 2	Predicted protein (Fragment)	Phaeodactylum tricornutum (strain CCAP 1055/1)	3.4.21.83	Oligopeptidase B.	0	0	0	GO:0006508	proteolysis	GO:0004252]---[GO:0070008	serine-type endopeptidase activity]---[serine-type exopeptidase activity	0	0	COG1770]---[PRK10115]---[pfam02897]---[COG1505	COG1770 PtrB Protease II Amino acid transport and metabolism .]---[PRK10115 PRK10115 protease 2 Provisional.]---[pfam02897 Peptidase_S9_N Prolyl oligopeptidase N-terminal beta-propeller domain. This unusual 7-stranded beta-propeller domain protects the catalytic triad of prolyl oligopeptidase (see pfam00326) excluding larger peptides and proteins from proteolysis in the cytosol.]---[COG1505 COG15…
comp10401_c0_seq1	302	'Macro domain-containing protein in non 5''region'	Appr-1-p processing domain protein	Desulfovibrio aespoeensis (strain ATCC 700646 / DSM 10631 / Aspo-2)	0	0	0	0	0	0	0	0	0	0	0	PRK00431]---[cd02908]---[COG2110]---[smart00506]---[pfam01661]---[cd03330]---[cd02907	PRK00431 PRK00431 RNase III inhibitor Provisional.]---[cd02908 Macro_Appr_pase_like Macro domain Appr-1 -pase_like family. The macro domain is a high-affinity ADP-ribose binding module found in a variety of proteins as a stand-alone domain or in combination with other domains like in histone macroH2A and some PARPs (poly ADP-ribose polymerases). Some macro domains recognize poly ADP-ribose as a l…
comp10403_c0_seq1	359	Aflatoxin B1 aldehyde reductase member 2	Predicted protein	Phaeodactylum tricornutum (strain CCAP 1055/1)	1.1.1.n11	Succinic semialdehyde reductase.	0	0	0	0	0	0	0	0	0	COG0667]---[cd06660]---[pfam00248]---[PRK09912]---[COG0656]---[TIGR01293]---[PRK10625	COG0667 Tas Predicted oxidoreductases (related to aryl-alcohol dehydrogenases) Energy production and conversion .]---[cd06660 Aldo_ket_red Aldo-keto reductases (AKRs) are a superfamily of soluble NAD(P)(H) oxidoreductases whose chief purpose is to reduce aldehydes and ketones to primary and secondary alcohols. AKRs are present in all phyla and are of importance to both health and industrial appli…
comp10404_c0_seq1	114	0	0	0	0	0	0	0	0	0	0	0	0	0	0	0	0
comp10405_c0_seq1	1047	Spermatogenesis-associated protein 5	Predicted protein	Phaeodactylum tricornutum (strain CCAP 1055/1)	0	0	0	0	0	0	0	GO:0005524]---[GO:0017111	ATP binding]---[nucleoside-triphosphatase activity	0	0	COG0464]---[COG0464]---[COG1222]---[PRK03992]---[TIGR01242]---[PTZ00454]---[PTZ00361]---[TIGR01241]---[TIGR03689]---[TIGR03689]---[pfam00004]---[pfam00004]---[COG0465]---[CHL00176]---[CHL00176]---[PRK10733]---[PRK10733]---[COG1223]---[cd00009]---[cd00009]---[smart00382]---[TIGR01243]---[TIGR01243]---[COG0464]---[COG1222]---[PRK03992]---[TIGR01242]---[PTZ00454]---[PTZ00361]---[TIGR01241]---[COG046…	COG0464 SpoVK ATPases of the AAA class Posttranslational modification protein turnover chaperones .]---[COG1222 RPT1 ATP-dependent 26S proteasome regulatory subunit Posttranslational modification protein turnover chaperones .]---[PRK03992 PRK03992 proteasome-activating nucleotidase Provisional.]---[TIGR01242 26Sp45 26S proteasome subunit P45 family. Many proteins may score above the trusted cutof…
comp10406_c0_seq1	376	0	Uncharacterized protein	Guillardia theta CCMP2712	0	0	0	0	0	0	0	0	0	0	0	0	0
comp10406_c0_seq2	376	0	Uncharacterized protein	Guillardia theta CCMP2712	0	0	0	0	0	0	0	0	0	0	0	0	0
comp10407_c0_seq1	533	Aminoacylase-1	Predicted protein (Fragment)	Phaeodactylum tricornutum (strain CCAP 1055/1)	3.5.1.14	Aminoacylase.	0	0	0	GO:0006520	cellular amino acid metabolic process	GO:0004046	aminoacylase activity	GO:0005737	cytoplasm	cd05646]---[TIGR01880]---[cd05675]---[cd08659]---[COG0624]---[PRK07906]---[pfam01546]---[cd08011]---[TIGR01910]---[cd05674]---[PRK08262]---[PRK08651]---[cd03895]---[PRK09133]---[cd03873]---[cd03873]---[cd05680]---[cd03894]---[PRK13013]---[cd05652]---[cd05651	cd05646 M20_AcylaseI_like M20 Aminoacylase-I like subfamily. Peptidase M20 family Aminoacylase-I like (AcyI-like Acylase I N-acyl-L-amino-acid amidohydrolase EC 3.5.1.14) subfamily. Acylase I is involved in the hydrolysis of N-acylated or N-acetylated amino acids (except L-aspartate) and is considered as a potential target of antimicrobial agents. Porcine AcyI is also shown to deacetylate certain…
comp10410_c0_seq1	686	Alanine--tRNA ligase	Predicted protein	Phaeodactylum tricornutum (strain CCAP 1055/1)	6.1.1.7	Alanine--tRNA ligase.	0	0	0	GO:0006419	alanyl-tRNA aminoacylation	GO:0004813]---[GO:0005524]---[GO:0003676	alanine-tRNA ligase activity]---[ATP binding]---[nucleic acid binding	GO:0005737	cytoplasm	PLN02900]---[PRK00252]---[COG0013]---[TIGR00344]---[pfam01411]---[PRK13902]---[TIGR03683]---[PRK01584]---[PRK01584]---[COG2872]---[PLN02961]---[pfam07973]---[smart00863	PLN02900 PLN02900 alanyl-tRNA synthetase.]---[PRK00252 alaS alanyl-tRNA synthetase Reviewed.]---[COG0013 AlaS Alanyl-tRNA synthetase Translation ribosomal structure and biogenesis .]---[TIGR00344 alaS alanine--tRNA ligase. The model describes alanine--tRNA ligase. This enzyme catalyzes the reaction (tRNAala L-alanine ATP L-alanyl-tRNAala pyrophosphate AMP) Protein synthesis tRNA aminoacylation .]…
comp10411_c0_seq1	364	0	Uncharacterized protein	Thalassiosira oceanica	0	0	0	0	0	0	0	0	0	0	0	pfam09362	pfam09362 DUF1996 Domain of unknown function (DUF1996). This family of proteins are functionally uncharacterized.
comp10411_c0_seq2	404	0	Uncharacterized protein	Thalassiosira oceanica	0	0	0	0	0	0	0	0	0	0	0	pfam09362	pfam09362 DUF1996 Domain of unknown function (DUF1996). This family of proteins are functionally uncharacterized.
comp10411_c0_seq3	422	0	Uncharacterized protein	Thalassiosira oceanica	0	0	0	0	0	0	0	0	0	0	0	pfam09362	pfam09362 DUF1996 Domain of unknown function (DUF1996). This family of proteins are functionally uncharacterized.
comp10411_c0_seq4	213	0	Uncharacterized protein	Thalassiosira oceanica	0	0	0	0	0	0	0	0	0	0	0	pfam09362	pfam09362 DUF1996 Domain of unknown function (DUF1996). This family of proteins are functionally uncharacterized.
comp10411_c0_seq5	271	0	Uncharacterized protein	Thalassiosira oceanica	0	0	0	0	0	0	0	0	0	0	0	pfam09362	pfam09362 DUF1996 Domain of unknown function (DUF1996). This family of proteins are functionally uncharacterized.
comp10411_c0_seq6	439	0	Uncharacterized protein	Thalassiosira oceanica	0	0	0	0	0	0	0	0	0	0	0	pfam09362	pfam09362 DUF1996 Domain of unknown function (DUF1996). This family of proteins are functionally uncharacterized.
comp10411_c0_seq7	462	0	Uncharacterized protein	Thalassiosira oceanica	0	0	0	0	0	0	0	0	0	0	0	pfam09362	pfam09362 DUF1996 Domain of unknown function (DUF1996). This family of proteins are functionally uncharacterized.
comp10411_c0_seq8	497	0	Uncharacterized protein	Thalassiosira oceanica	0	0	0	0	0	0	0	0	0	0	0	pfam09362	pfam09362 DUF1996 Domain of unknown function (DUF1996). This family of proteins are functionally uncharacterized.
comp10413_c0_seq1	650	0	Predicted protein	Phaeodactylum tricornutum (strain CCAP 1055/1)	0	0	0	0	0	0	0	GO:0016706	oxidoreductase activity	acting on paired donors	with incorporation or reduction of molecular oxygen	2-oxoglutarate as one donor	and incorporation of one atom each of oxygen into both donors	0	0	0	0
comp10414_c1_seq1	540	Phosphatidylinositol/phosphatidylcholine transfer protein SFH12	Uncharacterized protein	Thalassiosira oceanica	0	0	0	0	0	0	0	0	0	0	0	pfam00650]---[cd00170]---[smart00516	pfam00650 CRAL_TRIO CRAL/TRIO domain. ]---[cd00170 SEC14 Sec14p-like lipid-binding domain. Found in secretory proteins such as S. cerevisiae phosphatidylinositol transfer protein (Sec14p) and in lipid regulated proteins such as RhoGAPs RhoGEFs and neurofibromin (NF1). SEC14 domain of Dbl is known to associate with G protein beta/gamma subunits.]---[smart00516 SEC14 Domain in homologues of a S. ce…
comp10415_c0_seq1	161	0	0	0	0	0	0	0	0	0	0	0	0	0	0	0	0
comp10416_c0_seq1	614	0	Predicted protein	Phaeodactylum tricornutum (strain CCAP 1055/1)	0	0	0	0	0	0	0	0	0	0	0	pfam12680]---[TIGR02096	pfam12680 SnoaL_2 SnoaL-like domain. This family contains a large number of proteins that share the SnoaL fold.]---[TIGR02096 TIGR02096 conserved hypothetical protein steroid delta-isomerase-related. This family of proteins about 135 amino acids in length largely restricted to the Proteobacteria. This family and a delta5-3-ketosteroid isomerase from Pseudomonas testosteroni appear homologous espe…
comp10417_c0_seq1	518	0	0	0	0	0	0	0	0	0	0	0	0	0	0	0	0
comp10417_c0_seq2	518	0	0	0	0	0	0	0	0	0	0	0	0	0	0	0	0
comp10417_c0_seq3	740	0	0	0	0	0	0	0	0	0	0	0	0	0	0	0	0
comp10418_c0_seq1	437	Sulfhydryl oxidase 1	Predicted protein	Phaeodactylum tricornutum (strain CCAP 1055/1)	1.8.3.2	Thiol oxidase.	0	0	0	GO:0045454	cell redox homeostasis	GO:0016972]---[GO:0008270	thiol oxidase activity]---[zinc ion binding	0	0	cd02961]---[cd02992]---[pfam00085]---[cd03004]---[cd02998]---[cd03002]---[cd03001]---[TIGR01126]---[cd02997]---[cd03000]---[cd03005	'cd02961 PDI_a_family Protein Disulfide Isomerase (PDIa) family redox active TRX domains composed of eukaryotic proteins involved in oxidative protein folding in the endoplasmic reticulum (ER) by acting as catalysts and folding assistants. Members of this family include PDI and PDI-related proteins like ERp72 ERp57 (or ERp60) ERp44 P5 PDIR ERp46 and the transmembrane PDIs. PDI ERp57 ERp72 P5 PDIR…
comp10418_c0_seq3	498	Sulfhydryl oxidase 1	Predicted protein	Phaeodactylum tricornutum (strain CCAP 1055/1)	1.8.3.2	Thiol oxidase.	0	0	0	GO:0045454	cell redox homeostasis	GO:0016972]---[GO:0008270	thiol oxidase activity]---[zinc ion binding	0	0	cd02961]---[cd02992]---[pfam00085]---[cd03004]---[cd02998]---[cd03002]---[cd03001]---[TIGR01126]---[cd02997]---[cd03000]---[cd03005	'cd02961 PDI_a_family Protein Disulfide Isomerase (PDIa) family redox active TRX domains composed of eukaryotic proteins involved in oxidative protein folding in the endoplasmic reticulum (ER) by acting as catalysts and folding assistants. Members of this family include PDI and PDI-related proteins like ERp72 ERp57 (or ERp60) ERp44 P5 PDIR ERp46 and the transmembrane PDIs. PDI ERp57 ERp72 P5 PDIR…
comp10419_c0_seq1	512	UPF0420 protein	Predicted protein	Phaeodactylum tricornutum (strain CCAP 1055/1)	0	0	0	0	0	0	0	0	0	0	0	pfam04884	pfam04884 DUF647 Protein of unknown function (DUF647). In plants this domain plays a role in auxin-transport plant growth and development.
comp10420_c0_seq1	137	SRSF protein kinase 1	Predicted protein	Phaeodactylum tricornutum (strain CCAP 1055/1)	2.7.11.1	Non-specific serine/threonine protein kinase.	0	0	0	0	0	GO:0005524]---[GO:0004674	ATP binding]---[protein serine/threonine kinase activity	0	0	cd07834]---[smart00220]---[pfam00069]---[cd07829]---[cd07836]---[PTZ00284]---[cd07856]---[cd07833]---[cd07853]---[cd07851]---[cd07840]---[PTZ00024]---[cd07858]---[cd07849]---[cd07857]---[cd07837]---[cd07832]---[cd07866]---[cd07879]---[cd07878	'cd07834 STKc_MAPK Catalytic domain of the Serine/Threonine Kinase Mitogen-Activated Protein Kinase. Serine/Threonine Kinases (STKs) Mitogen-Activated Protein Kinase (MAPK) subfamily catalytic (c) domain. STKs catalyze the transfer of the gamma-phosphoryl group from ATP to serine/threonine residues on protein substrates. The MAPK subfamily is part of a larger superfamily that includes the catalyt…
comp10420_c0_seq2	989	SRSF protein kinase 1	Uncharacterized protein	Thalassiosira oceanica	2.7.11.1	Non-specific serine/threonine protein kinase.	0	0	0	0	0	GO:0005524]---[GO:0004674	ATP binding]---[protein serine/threonine kinase activity	0	0	smart00220]---[smart00220]---[cd07834]---[PTZ00284]---[PTZ00284]---[cd07829]---[cd07829]---[cd07833]---[cd07833]---[cd00180]---[cd00180]---[pfam00069]---[pfam00069]---[cd07852]---[cd07836]---[cd07849]---[cd07858]---[cd07853]---[cd07856]---[cd07837]---[cd07830]---[cd07830]---[cd05118]---[cd05118]---[cd07851]---[cd07832]---[cd07832]---[cd07840]---[cd05123	'smart00220 S_TKc Serine/Threonine protein kinases catalytic domain. Phosphotransferases. Serine or threonine-specific kinase subfamily.]---[cd07834 STKc_MAPK Catalytic domain of the Serine/Threonine Kinase Mitogen-Activated Protein Kinase. Serine/Threonine Kinases (STKs) Mitogen-Activated Protein Kinase (MAPK) subfamily catalytic (c) domain. STKs catalyze the transfer of the gamma-phosphoryl gro…
comp10420_c1_seq1	61	0	0	0	0	0	0	0	0	0	0	0	0	0	0	0	0
comp10421_c0_seq1	349	UDP-N-acetylglucosamine transporter	Predicted protein	Phaeodactylum tricornutum (strain CCAP 1055/1)	0	0	0	0	0	GO:0015780	nucleotide-sugar transport	GO:0005338]---[GO:0005351	nucleotide-sugar transmembrane transporter activity]---[sugar:hydrogen symporter activity	GO:0000139]---[GO:0016021	Golgi membrane]---[integral to membrane	pfam04142]---[TIGR00803]---[pfam08449	pfam04142 Nuc_sug_transp Nucleotide-sugar transporter. This family of membrane proteins transport nucleotide sugars from the cytoplasm into golgi vesicles. Human SLC35A1 transports CMP-sialic acid SLC35A2 transports UDP-galactose and SLC35A3 transports UDP-GlcNAc.]---[TIGR00803 nst UDP-galactose transporter. The 10-12 TMS Nucleotide Sugar Transporters (TC 2.A.7.10)Nucleotide-sugar transporters (N…
comp10422_c0_seq1	437	Sorting nexin-30	Uncharacterized protein	Thalassiosira oceanica	0	0	0	0	0	GO:0007154	cell communication	GO:0035091	phosphatidylinositol binding	0	0	cd06863]---[cd06859]---[pfam00787]---[cd06093]---[smart00312]---[cd06861]---[cd06860]---[cd06866]---[cd06898]---[COG5391]---[cd06864]---[cd06862]---[cd06865]---[cd07283]---[cd07596]---[cd07280]---[cd07284]---[cd06867]---[cd06870]---[cd07286	'cd06863 PX_Atg24p The phosphoinositide binding Phox Homology domain of yeast Atg24p an autophagic degradation protein. The PX domain is a phosphoinositide (PI) binding module present in many proteins with diverse functions. The yeast Atg24p is a sorting nexin (SNX) which is involved in membrane fusion events at the vacuolar surface during pexophagy. This is facilitated via binding of Atg24p to p…
comp10423_c0_seq1	1146	Putative pre-mRNA-splicing factor ATP-dependent RNA helicase DHX16	Predicted protein	Phaeodactylum tricornutum (strain CCAP 1055/1)	3.6.4.13	RNA helicase.	0	0	0	0	0	GO:0005524]---[GO:0008026]---[GO:0003676	ATP binding]---[ATP-dependent helicase activity]---[nucleic acid binding	0	0	PRK11664]---[pfam04408]---[smart00847]---[cd00046]---[smart00487]---[PHA02653]---[smart00490]---[PTZ00121]---[pfam07717]---[COG1643]---[TIGR01967]---[PRK11131]---[TIGR01970	PRK11664 PRK11664 ATP-dependent RNA helicase HrpB Provisional.]---[pfam04408 HA2 Helicase associated domain (HA2). This presumed domain is about 90 amino acid residues in length. It is found is a diverse set of RNA helicases. Its function is unknown however it seems likely to be involved in nucleic acid binding.]---[smart00847 HA2 Helicase associated domain (HA2) Add an annotation. This presumed …
comp10426_c0_seq1	485	Probable NOT transcription complex subunit VIP2 (Fragment)	Predicted protein	Phaeodactylum tricornutum (strain CCAP 1055/1)	0	0	0	0	0	GO:0006355	regulation of transcription	DNA-dependent	0	0	GO:0005634	nucleus	pfam04153]---[COG5601]---[COG5665	pfam04153 NOT2_3_5 NOT2 / NOT3 / NOT5 family. NOT1 NOT2 NOT3 NOT4 and NOT5 form a nuclear complex that negatively regulates the basal and activated transcription of many genes. This family includes NOT2 NOT3 and NOT5.]---[COG5601 CDC36 General negative regulator of transcription subunit Transcription .]---[COG5665 NOT5 CCR4-NOT transcriptional regulation complex NOT5 subunit Transcription .
comp10426_c0_seq3	485	Probable NOT transcription complex subunit VIP2 (Fragment)	Predicted protein	Phaeodactylum tricornutum (strain CCAP 1055/1)	0	0	0	0	0	GO:0006355	regulation of transcription	DNA-dependent	0	0	GO:0005634	nucleus	pfam04153]---[COG5601]---[COG5665	pfam04153 NOT2_3_5 NOT2 / NOT3 / NOT5 family. NOT1 NOT2 NOT3 NOT4 and NOT5 form a nuclear complex that negatively regulates the basal and activated transcription of many genes. This family includes NOT2 NOT3 and NOT5.]---[COG5601 CDC36 General negative regulator of transcription subunit Transcription .]---[COG5665 NOT5 CCR4-NOT transcriptional regulation complex NOT5 subunit Transcription .
comp10427_c0_seq1	371	Spermidine synthase	Uncharacterized protein	Thalassiosira oceanica	2.5.1.16	Spermidine synthase.	Amine and polyamine biosynthesis	spermidine biosynthesis	spermidine from putrescine: step 1/1	GO:0008152	metabolic process	GO:0016740	transferase activity	0	0	PRK00811]---[TIGR00417]---[PLN02366]---[pfam01564]---[COG0421]---[PLN02823]---[PRK03612]---[PRK01581]---[COG4262]---[PRK00536	'PRK00811 PRK00811 spermidine synthase Provisional.]---[TIGR00417 speE spermidine synthase. the SpeE subunit of spermidine synthase catalysesthe reaction (putrescine S-adenosylmethioninamine spermidine 5''-methylthioadenosine) and is involved in polyamine biosynthesis and in the biosynthesis of spermidine from arganine. The region between residues 77 and 120 of the seed alignment is thought to be…
comp10427_c0_seq2	371	Spermidine synthase	Uncharacterized protein	Thalassiosira oceanica	2.5.1.16	Spermidine synthase.	Amine and polyamine biosynthesis	spermidine biosynthesis	spermidine from putrescine: step 1/1	GO:0008152	metabolic process	GO:0016740	transferase activity	0	0	PRK00811]---[TIGR00417]---[PLN02366]---[pfam01564]---[COG0421]---[PLN02823]---[PRK03612]---[PRK01581]---[COG4262]---[PRK00536	'PRK00811 PRK00811 spermidine synthase Provisional.]---[TIGR00417 speE spermidine synthase. the SpeE subunit of spermidine synthase catalysesthe reaction (putrescine S-adenosylmethioninamine spermidine 5''-methylthioadenosine) and is involved in polyamine biosynthesis and in the biosynthesis of spermidine from arganine. The region between residues 77 and 120 of the seed alignment is thought to be…
comp10427_c0_seq3	371	Spermidine synthase	Uncharacterized protein	Thalassiosira oceanica	2.5.1.16	Spermidine synthase.	Amine and polyamine biosynthesis	spermidine biosynthesis	spermidine from putrescine: step 1/1	GO:0008152	metabolic process	GO:0016740	transferase activity	0	0	PRK00811]---[TIGR00417]---[PLN02366]---[pfam01564]---[COG0421]---[PLN02823]---[PRK03612]---[PRK01581]---[COG4262]---[PRK00536	'PRK00811 PRK00811 spermidine synthase Provisional.]---[TIGR00417 speE spermidine synthase. the SpeE subunit of spermidine synthase catalysesthe reaction (putrescine S-adenosylmethioninamine spermidine 5''-methylthioadenosine) and is involved in polyamine biosynthesis and in the biosynthesis of spermidine from arganine. The region between residues 77 and 120 of the seed alignment is thought to be…
comp10428_c0_seq1	58	0	0	0	0	0	0	0	0	0	0	0	0	0	0	0	0
comp10429_c0_seq1	232	DNA-directed RNA polymerases II and IV subunit 5A	Predicted protein	Phaeodactylum tricornutum (strain CCAP 1055/1)	0	0	0	0	0	GO:0006351	transcription	DNA-dependent	GO:0003677]---[GO:0003899	DNA binding]---[DNA-directed RNA polymerase activity	GO:0005634	nucleus	PLN03111]---[PTZ00061]---[pfam01191]---[COG2012]---[PRK09570]---[pfam03871	PLN03111 PLN03111 DNA-directed RNA polymerase II subunit family protein Provisional.]---[PTZ00061 PTZ00061 DNA-directed RNA polymerase Provisional.]---[pfam01191 RNA_pol_Rpb5_C RNA polymerase Rpb5 C-terminal domain. The assembly domain of Rpb5. The archaeal equivalent to this domain is subunit H. Subunit H lacks the N-terminal domain.]---[COG2012 RPB5 DNA-directed RNA polymerase subunit H RpoH/RP…
comp10430_c0_seq1	56	0	0	0	0	0	0	0	0	0	0	0	0	0	0	0	0
comp10431_c0_seq1	220	0	Predicted protein	Phaeodactylum tricornutum (strain CCAP 1055/1)	0	0	0	0	0	0	0	GO:0008270	zinc ion binding	0	0	0	0
comp10431_c0_seq2	290	0	Predicted protein	Phaeodactylum tricornutum (strain CCAP 1055/1)	0	0	0	0	0	0	0	GO:0008270	zinc ion binding	0	0	0	0
comp10431_c0_seq3	280	0	Predicted protein	Phaeodactylum tricornutum (strain CCAP 1055/1)	0	0	0	0	0	0	0	GO:0008270	zinc ion binding	0	0	0	0
comp10431_c0_seq4	220	0	Predicted protein	Phaeodactylum tricornutum (strain CCAP 1055/1)	0	0	0	0	0	0	0	GO:0008270	zinc ion binding	0	0	0	0
comp10432_c0_seq1	834	Autolysin	Predicted protein	Thalassiosira pseudonana	3.4.24.38	Gametolysin.	0	0	0	0	0	0	0	0	0	pfam05548	pfam05548 Peptidase_M11 Gametolysin peptidase M11. In the unicellular biflagellated alga Chlamydomonas reinhardtii gametolysin a zinc-containing metallo-protease is responsible for the degradation of the cell wall. Homologues of gametolysin have also been reported in the simple multicellular organism Volvox.
comp10432_c0_seq2	199	0	0	0	0	0	0	0	0	0	0	0	0	0	0	0	0
comp10432_c0_seq3	133	0	0	0	0	0	0	0	0	0	0	0	0	0	0	0	0
comp10434_c0_seq1	246	60 kDa lysophospholipase	Uncharacterized protein	Thalassiosira oceanica	3.1.1.5]---[3.1.1.47]---[3.5.1.1	Lysophospholipase.]---[1-alkyl-2-acetylglycerophosphocholine esterase.]---[Asparaginase.	0	0	0	0	0	0	0	0	0	cd00204]---[cd00204]---[cd00204]---[pfam12796]---[COG0666]---[pfam13637]---[PHA03095	cd00204 ANK ankyrin repeats ankyrin repeats mediate protein-protein interactions in very diverse families of proteins. The number of ANK repeats in a protein can range from 2 to over 20 (ankyrins for example). ANK repeats may occur in combinations with other types of domains. The structural repeat unit contains two antiparallel helices and a beta-hairpin repeats are stacked in a superhelical arra…
comp10436_c0_seq1	447	UPF0176 protein CPS_4798	hypothetical protein PrubA2_14219	Pseudoalteromonas rubra ATCC 29570	0	0	0	0	0	0	0	0	0	0	0	COG1054]---[COG1054]---[PRK00142]---[PRK00142]---[PRK01415]---[cd01518]---[PRK05320]---[smart00450]---[cd00158]---[pfam00581	COG1054 COG1054 Predicted sulfurtransferase General function prediction only .]---[PRK00142 PRK00142 putative rhodanese-related sulfurtransferase Provisional.]---[PRK01415 PRK01415 hypothetical protein Validated.]---[cd01518 RHOD_YceA Member of the Rhodanese Homology Domain superfamily. This CD includes Escherichia coli YceA Bacillus subtilis YbfQ and similar uncharacterized proteins.]---[PRK0532…
comp10436_c0_seq2	299	UPF0176 protein VPA1597	Rhodanese-related sulfurtransferase	Methylophaga lonarensis MPL	0	0	0	0	0	0	0	GO:0016740	transferase activity	0	0	COG1054]---[COG1054]---[PRK00142]---[PRK00142]---[cd01518]---[PRK01415]---[PRK05320	COG1054 COG1054 Predicted sulfurtransferase General function prediction only .]---[PRK00142 PRK00142 putative rhodanese-related sulfurtransferase Provisional.]---[cd01518 RHOD_YceA Member of the Rhodanese Homology Domain superfamily. This CD includes Escherichia coli YceA Bacillus subtilis YbfQ and similar uncharacterized proteins.]---[PRK01415 PRK01415 hypothetical protein Validated.]---[PRK0532…
comp10437_c0_seq1	411	0	Predicted protein	Thalassiosira pseudonana	0	0	0	0	0	0	0	0	0	0	0	0	0
comp10437_c0_seq2	350	Putative nicotinamide N-methyltransferase	Predicted protein	Thalassiosira pseudonana	2.1.1.1	Nicotinamide N-methyltransferase.	0	0	0	0	0	0	0	0	0	0	0
comp10438_c0_seq1	492	0	0	0	0	0	0	0	0	0	0	0	0	0	0	0	0
comp10438_c0_seq2	376	0	0	0	0	0	0	0	0	0	0	0	0	0	0	0	0
comp10438_c0_seq3	376	0	0	0	0	0	0	0	0	0	0	0	0	0	0	0	0
comp10438_c0_seq4	434	0	0	0	0	0	0	0	0	0	0	0	0	0	0	0	0
comp10439_c0_seq1	607	Probable GTP-binding protein EngB	Uncharacterized protein	Thalassiosira oceanica	0	0	0	0	0	0	0	GO:0005525	GTP binding	0	0	cd01876]---[PRK00454]---[TIGR03598]---[COG0218]---[pfam01926]---[cd01895]---[PRK00089]---[cd04163]---[PRK00093	cd01876 YihA_EngB YihA (EngB) GTPase family. The YihA (EngB) subfamily of GTPases is typified by the E. coli YihA an essential protein involved in cell division control. YihA and its orthologs are small proteins that typically contain less than 200 amino acid residues and consists of the GTPase domain only (some of the eukaryotic homologs contain an N-terminal extension of about 120 residues that…
comp10440_c0_seq1	560	WD repeat-containing protein 3	Predicted protein	Phaeodactylum tricornutum (strain CCAP 1055/1)	0	0	0	0	0	0	0	0	0	0	0	cd00200]---[cd00200]---[cd00200]---[COG2319]---[COG2319]---[COG2319]---[COG2319]---[pfam04003	cd00200 WD40 WD40 domain found in a number of eukaryotic proteins that cover a wide variety of functions including adaptor/regulatory modules in signal transduction pre-mRNA processing and cytoskeleton assembly typically contains a GH dipeptide 11-24 residues from its N-terminus and the WD dipeptide at its C-terminus and is 40 residues long hence the name WD40 between GH and WD lies a conserved c…
comp10441_c0_seq1	264	Soluble inorganic pyrophosphatase 1 chloroplastic	Inorganic pyrophosphatase	Thalassiosira pseudonana	3.6.1.1	Inorganic diphosphatase.	0	0	0	GO:0006796	phosphate-containing compound metabolic process	GO:0004427]---[GO:0000287	inorganic diphosphatase activity]---[magnesium ion binding	GO:0005737	cytoplasm	PLN02707]---[pfam00719]---[cd00412]---[COG0221]---[PLN02373]---[PRK01250]---[PRK00642]---[PRK02230	PLN02707 PLN02707 Soluble inorganic pyrophosphatase.]---[pfam00719 Pyrophosphatase Inorganic pyrophosphatase. ]---[cd00412 pyrophosphatase Inorganic pyrophosphatase. These enzymes hydrolyze inorganic pyrophosphate (PPi) to two molecules of orthophosphates (Pi). The reaction requires bivalent cations. The enzymes in general exist as homooligomers.]---[COG0221 Ppa Inorganic pyrophosphatase Energy p…
comp10442_c0_seq1	645	Uncharacterized ABC transporter ATP-binding protein HI_1252	Predicted protein	Phaeodactylum tricornutum (strain CCAP 1055/1)	0	0	0	0	0	GO:0006200	ATP catabolic process	GO:0005524]---[GO:0016887	ATP binding]---[ATPase activity	0	0	COG0488]---[COG0488]---[COG0488]---[TIGR03719]---[TIGR03719]---[PRK11819]---[PRK11819]---[PRK11147]---[PRK11147]---[PRK15064]---[PRK15064]---[PRK15064]---[cd03225]---[cd03225]---[PRK10636]---[COG1120]---[COG1120]---[cd03221]---[cd03221]---[cd03221]---[COG1131]---[COG1131]---[PLN03073]---[PLN03073]---[COG1122]---[COG1122]---[COG1123]---[COG1123]---[COG1121]---[COG1121]---[COG1124]---[cd03214]---[c…	COG0488 Uup ATPase components of ABC transporters with duplicated ATPase domains General function prediction only .]---[TIGR03719 ABC_ABC_ChvD ATP-binding cassette protein ChvD family. Members of this protein family have two copies of the ABC transporter ATP-binding cassette but are found outside the common ABC transporter operon structure that features integral membrane permease proteins and sub…
comp10442_c0_seq3	828	Uncharacterized ABC transporter ATP-binding protein YfmR	Predicted protein	Phaeodactylum tricornutum (strain CCAP 1055/1)	0	0	0	0	0	GO:0006200	ATP catabolic process	GO:0005524]---[GO:0016887	ATP binding]---[ATPase activity	0	0	COG0488]---[COG0488]---[TIGR03719]---[TIGR03719]---[PRK11819]---[PRK11147]---[PRK10636]---[PRK10636]---[PRK15064]---[PRK15064]---[PRK15064]---[PLN03073]---[PLN03073]---[cd03225]---[cd03225]---[cd03221]---[cd03221]---[cd03221]---[COG1123]---[COG1123]---[COG1123]---[COG1120]---[COG1120]---[COG1131]---[COG1131]---[COG1122]---[COG1122]---[COG1245]---[COG1245]---[COG1121]---[COG1121]---[COG1124]---[CO…	'COG0488 Uup ATPase components of ABC transporters with duplicated ATPase domains General function prediction only .]---[TIGR03719 ABC_ABC_ChvD ATP-binding cassette protein ChvD family. Members of this protein family have two copies of the ABC transporter ATP-binding cassette but are found outside the common ABC transporter operon structure that features integral membrane permease proteins and su…
comp10442_c0_seq4	304	Uncharacterized ABC transporter ATP-binding protein YfmR	Predicted protein	Phaeodactylum tricornutum (strain CCAP 1055/1)	0	0	0	0	0	GO:0006200	ATP catabolic process	GO:0005524]---[GO:0016887	ATP binding]---[ATPase activity	0	0	COG0488]---[COG0488]---[TIGR03719]---[TIGR03719]---[PRK11819]---[PRK11819]---[PRK10636]---[PRK10636]---[PRK11147]---[PRK11147]---[cd03221]---[PRK15064]---[PRK15064]---[COG1122]---[cd03225]---[cd03237]---[pfam00005]---[COG1131]---[PRK13409]---[cd00267]---[COG1124]---[PLN03073]---[PLN03073]---[cd03219]---[COG1245]---[COG1245]---[COG3845]---[cd03214	'COG0488 Uup ATPase components of ABC transporters with duplicated ATPase domains General function prediction only .]---[TIGR03719 ABC_ABC_ChvD ATP-binding cassette protein ChvD family. Members of this protein family have two copies of the ABC transporter ATP-binding cassette but are found outside the common ABC transporter operon structure that features integral membrane permease proteins and su…
comp10445_c0_seq1	209	0	0	0	0	0	0	0	0	0	0	0	0	0	0	0	0
comp10446_c0_seq1	633	Nucleolar complex protein 3 homolog	Predicted protein	Phaeodactylum tricornutum (strain CCAP 1055/1)	0	0	0	0	0	0	0	0	0	0	0	COG5117]---[pfam03914]---[pfam07540	COG5117 NOC3 Protein involved in the nuclear export of pre-ribosomes Translation ribosomal structure and biogenesis / Intracellular trafficking and secretion .]---[pfam03914 CBF CBF/Mak21 family. ]---[pfam07540 NOC3p Nucleolar complex-associated protein. Nucleolar complex-associated protein (Noc3p) is conserved in eukaryotes and has essential roles in replication and rRNA processing in Saccharomy…
comp10447_c0_seq1	247	Cytochrome b6-f complex iron-sulfur subunit	Cytochrome b6-f complex iron-sulfur subunit	Leptolyngbya sp. PCC 7375	1.10.9.1	Plastoquinol--plastocyanin reductase.	0	0	0	GO:0022900]---[GO:0015979	electron transport chain]---[photosynthesis	GO:0051537]---[GO:0045158]---[GO:0046872]---[GO:0009496]---[GO:0008121	2 iron	2 sulfur cluster binding]---[electron transporter	transferring electrons within cytochrome b6/f complex of photosystem II activity]---[metal ion binding]---[plastoquinol--plastocyanin reductase activity]---[ubiquinol-cytochrome-c reductase activity	GO:0016021]---[GO:0042651	integral to membrane]---[thylakoid membrane	PRK13474]---[cd03471]---[COG0723]---[cd03477]---[pfam00355]---[cd03467]---[cd03470]---[TIGR01416	PRK13474 PRK13474 cytochrome b6-f complex iron-sulfur subunit Provisional.]---[cd03471 Rieske_cytochrome_b6f Iron-sulfur protein (ISP) component of the b6f complex family Rieske domain The Rieske domain is a 2Fe-2S cluster binding domain involved in electron transfer. The cytochrome b6f complex from Mastigocladus laminosus a thermophilic cyanobacterium contains four large subunits including cytoc…
comp10448_c0_seq1	127	0	0	0	0	0	0	0	0	0	0	0	0	0	0	0	0
comp10448_c0_seq2	127	0	0	0	0	0	0	0	0	0	0	0	0	0	0	0	0
comp10448_c0_seq3	127	0	0	0	0	0	0	0	0	0	0	0	0	0	0	0	0
comp10448_c0_seq4	466	0	Predicted protein	Phaeodactylum tricornutum (strain CCAP 1055/1)	0	0	0	0	0	0	0	0	0	0	0	0	0
comp10449_c0_seq1	492	Spondin-2	Spondin 2a extracellular matrix protein	Danio rerio	0	0	0	0	0	0	0	0	0	GO:0005578	proteinaceous extracellular matrix	pfam06468	pfam06468 Spond_N Spondin_N. This conserved region is found at the in the N-terminal half of several Spondin proteins. Spondins are involved in patterning axonal growth trajectory through either inhibiting or promoting adhesion of embryonic nerve cells.
comp10451_c0_seq1	123	0	0	0	0	0	0	0	0	0	0	0	0	0	0	0	0
comp10451_c0_seq2	350	50S ribosomal protein L15	Predicted protein (Fragment)	Phaeodactylum tricornutum (strain CCAP 1055/1)	0	0	0	0	0	GO:0006412	translation	GO:0003735	structural constituent of ribosome	GO:0015934	large ribosomal subunit	PRK05592]---[TIGR01071]---[COG0200]---[pfam00828	PRK05592 rplO 50S ribosomal protein L15 Reviewed.]---[TIGR01071 rplO_bact ribosomal protein L15 bacterial/organelle. Protein synthesis Ribosomal proteins synthesis and modification .]---[COG0200 RplO Ribosomal protein L15 Translation ribosomal structure and biogenesis .]---[pfam00828 Ribosomal_L18e Ribosomal protein L18e/L15. This family includes eukaryotic L18 as well as prokaryotic L15.
comp10452_c0_seq1	196	0	0	0	0	0	0	0	0	0	0	0	0	0	0	0	0
comp10454_c0_seq1	291	0	0	0	0	0	0	0	0	0	0	0	0	0	0	0	0
comp10455_c0_seq1	740	0	Helicase domain protein	Beggiatoa sp. PS	0	0	0	0	0	0	0	GO:0004386	helicase activity	0	0	pfam03457]---[pfam03457]---[pfam03457]---[pfam03457]---[pfam03457]---[pfam03457]---[pfam03457]---[pfam03457]---[pfam03457]---[pfam03457	pfam03457 HA Helicase associated domain. This short domain is found in multiple copies in bacterial helicase proteins. The domain is predicted to contain 3 alpha helices. The function of this domain may be to bind nucleic acid.
comp10456_c0_seq1	603	0	Predicted protein	Phaeodactylum tricornutum (strain CCAP 1055/1)	0	0	0	0	0	0	0	0	0	0	0	pfam05548	pfam05548 Peptidase_M11 Gametolysin peptidase M11. In the unicellular biflagellated alga Chlamydomonas reinhardtii gametolysin a zinc-containing metallo-protease is responsible for the degradation of the cell wall. Homologues of gametolysin have also been reported in the simple multicellular organism Volvox.
comp10457_c0_seq1	330	Glycerol-3-phosphate dehydrogenase mitochondrial	Predicted protein	Thalassiosira pseudonana	1.1.5.3	Glycerol-3-phosphate dehydrogenase.	Polyol metabolism	glycerol degradation via glycerol kinase pathway	glycerone phosphate from sn-glycerol 3-phosphate (aerobic route): step 1/1	0	0	GO:0005509]---[GO:0016491	calcium ion binding]---[oxidoreductase activity	0	0	PLN02464]---[COG0578]---[PRK13369]---[PRK12266]---[cd00051]---[TIGR03377]---[pfam13499]---[COG5126]---[PRK11101	PLN02464 PLN02464 glycerol-3-phosphate dehydrogenase.]---[COG0578 GlpA Glycerol-3-phosphate dehydrogenase Energy production and conversion .]---[PRK13369 PRK13369 glycerol-3-phosphate dehydrogenase Provisional.]---[PRK12266 glpD glycerol-3-phosphate dehydrogenase Reviewed.]---[cd00051 EFh EF-hand calcium binding motif A diverse superfamily of calcium sensors and calcium signal modulators most exa…
comp10457_c0_seq2	875	Glycerol-3-phosphate dehydrogenase mitochondrial	Uncharacterized protein	Thalassiosira oceanica	1.1.5.3	Glycerol-3-phosphate dehydrogenase.	Polyol metabolism	glycerol degradation via glycerol kinase pathway	glycerone phosphate from sn-glycerol 3-phosphate (aerobic route): step 1/1	0	0	GO:0005509]---[GO:0016491	calcium ion binding]---[oxidoreductase activity	0	0	PLN02464]---[COG0578]---[PRK13369]---[PRK12266]---[TIGR03377]---[PRK11101]---[cd00051]---[pfam13499]---[COG5126]---[COG0665	PLN02464 PLN02464 glycerol-3-phosphate dehydrogenase.]---[COG0578 GlpA Glycerol-3-phosphate dehydrogenase Energy production and conversion .]---[PRK13369 PRK13369 glycerol-3-phosphate dehydrogenase Provisional.]---[PRK12266 glpD glycerol-3-phosphate dehydrogenase Reviewed.]---[TIGR03377 glycerol3P_GlpA glycerol-3-phosphate dehydrogenase anaerobic A subunit. Members of this protein family are the …
comp10458_c0_seq1	508	0	Uncharacterized protein (Fragment)	Thalassiosira oceanica	0	0	0	0	0	0	0	0	0	0	0	0	0
comp10459_c0_seq1	218	0	C16orf24	Caligus rogercresseyi	0	0	0	0	0	0	0	0	0	0	0	0	0
comp10459_c0_seq2	326	Protein FAM173B	Uncharacterized protein	Danio rerio	0	0	0	0	0	0	0	0	0	0	0	0	0
comp10459_c0_seq3	299	Protein FAM173B	C16orf24	Caligus rogercresseyi	0	0	0	0	0	0	0	0	0	0	0	0	0
comp10460_c0_seq1	331	0	0	0	0	0	0	0	0	0	0	0	0	0	0	0	0
comp10460_c0_seq2	331	0	0	0	0	0	0	0	0	0	0	0	0	0	0	0	0
comp10461_c0_seq1	689	0	0	0	0	0	0	0	0	0	0	0	0	0	0	0	0
comp10461_c0_seq2	768	0	0	0	0	0	0	0	0	0	0	0	0	0	0	0	0
comp10462_c0_seq1	363	0	0	0	0	0	0	0	0	0	0	0	0	0	0	0	0
comp10462_c0_seq2	363	0	0	0	0	0	0	0	0	0	0	0	0	0	0	0	0
comp10463_c0_seq1	306	0	0	0	0	0	0	0	0	0	0	0	0	0	0	pfam10294	pfam10294 Methyltransf_16 Putative methyltransferase.
comp10464_c0_seq1	259	Probable polygalacturonase	Exo-poly-alpha-D-galacturonosidase	Prevotella bryantii B14	3.2.1.15	Polygalacturonase.	0	0	0	GO:0005975	carbohydrate metabolic process	GO:0004650	polygalacturonase activity	0	0	COG5434]---[pfam00295	COG5434 PGU1 Endopygalactorunase Cell envelope biogenesis outer membrane .]---[pfam00295 Glyco_hydro_28 Glycosyl hydrolases family 28. Glycosyl hydrolase family 28 includes polygalacturonase EC 3.2.1.15 as well as rhamnogalacturonase A(RGase A) EC 3.2.1.-. These enzymes is important in cell wall metabolism.
comp10464_c0_seq2	603	Probable polygalacturonase	Predicted protein	Physcomitrella patens subsp. patens	3.2.1.15	Polygalacturonase.	0	0	0	GO:0005975	carbohydrate metabolic process	GO:0004650	polygalacturonase activity	GO:0005576	extracellular region	COG5434]---[pfam00295]---[PLN03003]---[PLN02218	COG5434 PGU1 Endopygalactorunase Cell envelope biogenesis outer membrane .]---[pfam00295 Glyco_hydro_28 Glycosyl hydrolases family 28. Glycosyl hydrolase family 28 includes polygalacturonase EC 3.2.1.15 as well as rhamnogalacturonase A(RGase A) EC 3.2.1.-. These enzymes is important in cell wall metabolism.]---[PLN03003 PLN03003 Probable polygalacturonase At3g15720.]---[PLN02218 PLN02218 polygala…
comp10464_c0_seq3	118	0	0	0	0	0	0	0	0	0	0	0	0	0	0	0	0
comp10465_c0_seq1	313	0	MFS transporter	Thalassiosira pseudonana	0	0	0	0	0	GO:0055085	transmembrane transport	0	0	GO:0016021	integral to membrane	0	0
comp10465_c0_seq2	470	Uncharacterized MFS-type transporter Rv2456c/MT2531	MFS transporter	Thalassiosira pseudonana	0	0	0	0	0	GO:0055085	transmembrane transport	0	0	GO:0016021	integral to membrane	0	0
comp10466_c0_seq1	76	0	0	0	0	0	0	0	0	0	0	0	0	0	0	0	0
comp10467_c0_seq1	383	Cell surface glycoprotein 1	Mucin	Dictyostelium fasciculatum (strain SH3)	0	0	0	0	0	0	0	0	0	0	0	0	0
comp10469_c0_seq1	211	0	0	0	0	0	0	0	0	0	0	0	0	0	0	0	0
comp10469_c0_seq2	137	0	0	0	0	0	0	0	0	0	0	0	0	0	0	0	0
comp10470_c0_seq1	325	0	Putative uncharacterized protein	Ectocarpus siliculosus	0	0	0	0	0	0	0	0	0	0	0	cd05243	cd05243 SDR_a5 atypical (a) SDRs subgroup 5. This subgroup contains atypical SDRs some of which are identified as putative NAD(P)-dependent epimerases one as a putative NAD-dependent epimerase/dehydratase. Atypical SDRs are distinct from classical SDRs. Members of this subgroup have a glycine-rich NAD(P)-binding motif that is very similar to the extended SDRs GXXGXXG and binds NADP. Generally thi…
comp10471_c0_seq1	231	0	Predicted protein	Thalassiosira pseudonana	0	0	0	0	0	0	0	0	0	0	0	COG0819]---[pfam03070]---[TIGR04306]---[PRK09517	COG0819 TenA Putative transcription activator Transcription .]---[pfam03070 TENA_THI-4 TENA/THI-4/PQQC family. Members of this family are found in all the three major phyla of life archaebacteria eubacteria and eukaryotes. In Bacillus subtilis TENA is one of a number of proteins that enhance the expression of extracellular enzymes such as alkaline protease neutral protease and levansucrase. The T…
comp10472_c0_seq1	748	Histone-lysine N-methyltransferase NSD2	Uncharacterized protein	Thalassiosira oceanica	2.1.1.43	Histone-lysine N-methyltransferase.	0	0	0	GO:0034968	histone lysine methylation	GO:0018024	histone-lysine N-methyltransferase activity	GO:0005634	nucleus	smart00317]---[pfam00856]---[COG2940	smart00317 SET SET (Su(var)3-9 Enhancer-of-zeste Trithorax) domain. Putative methyl transferase based on outlier plant homologues.]---[pfam00856 SET SET domain. SET domains are protein lysine methyltransferase enzymes. SET domains appear to be protein-protein interaction domains. It has been demonstrated that SET domains mediate interactions with a family of proteins that display similarity with …
comp10473_c0_seq1	653	LRR receptor-like serine/threonine-protein kinase GSO1	Predicted protein	Phaeodactylum tricornutum (strain CCAP 1055/1)	2.7.11.1	Non-specific serine/threonine protein kinase.	0	0	0	0	0	0	0	0	0	PLN00113]---[PLN00113]---[PLN00113]---[PLN00113]---[PLN03150]---[PLN03150]---[PLN03150]---[PLN03150]---[PLN03150]---[PLN03150	PLN00113 PLN00113 leucine-rich repeat receptor-like protein kinase Provisional.]---[PLN03150 PLN03150 hypothetical protein Provisional.
comp10475_c0_seq1	761	0	0	0	0	0	0	0	0	0	0	0	0	0	0	0	0
comp10476_c0_seq1	497	Anaphase-promoting complex subunit cdc20	Predicted protein (Fragment)	Phaeodactylum tricornutum (strain CCAP 1055/1)	0	0	Protein modification	protein ubiquitination	0	0	0	0	0	0	0	cd00200]---[cd00200]---[cd00200]---[COG2319]---[COG2319]---[COG2319]---[COG2319]---[COG2319]---[pfam00400]---[PLN00181]---[smart00320	cd00200 WD40 WD40 domain found in a number of eukaryotic proteins that cover a wide variety of functions including adaptor/regulatory modules in signal transduction pre-mRNA processing and cytoskeleton assembly typically contains a GH dipeptide 11-24 residues from its N-terminus and the WD dipeptide at its C-terminus and is 40 residues long hence the name WD40 between GH and WD lies a conserved c…
comp10477_c0_seq1	494	0	0	0	0	0	0	0	0	0	0	0	0	0	0	0	0
comp10478_c0_seq1	284	0	Predicted protein	Thalassiosira pseudonana	0	0	0	0	0	0	0	0	0	0	0	0	0
comp10478_c0_seq2	400	0	Predicted protein	Thalassiosira pseudonana	0	0	0	0	0	0	0	0	0	0	0	0	0
comp10479_c0_seq1	365	0	0	0	0	0	0	0	0	0	0	0	0	0	0	pfam05050	pfam05050 Methyltransf_21 Methyltransferase FkbM domain. This family has members from bacteria to human and appears to be a methyltransferase.
comp10480_c0_seq1	97	0	0	0	0	0	0	0	0	0	0	0	0	0	0	0	0
comp10480_c0_seq2	381	0	Uncharacterized protein (Fragment)	Thalassiosira oceanica	0	0	0	0	0	GO:0055114	oxidation-reduction process	GO:0016491	oxidoreductase activity	0	0	cd05327]---[cd09809]---[cd05233]---[cd09807	cd05327 retinol-DH_like_SDR_c_like retinol dehydrogenase (retinol-DH) Light dependent Protochlorophyllide (Pchlide) OxidoReductase (LPOR) and related proteins classical (c) SDRs. Classical SDR subgroup containing retinol-DHs LPORs and related proteins. Retinol is processed by a medium chain alcohol dehydrogenase followed by retinol-DHs. Pchlide reductases act in chlorophyll biosynthesis. There ar…
comp10481_c0_seq1	249	Iron-sulfur cluster assembly 2 homolog mitochondrial	Uncharacterized protein	Thalassiosira oceanica	0	0	0	0	0	GO:0016226	iron-sulfur cluster assembly	GO:0051536]---[GO:0005198	iron-sulfur cluster binding]---[structural molecule activity	0	0	TIGR00049]---[COG0316]---[PLN03082]---[PRK13623]---[pfam01521]---[TIGR01997]---[TIGR02011]---[PRK09504]---[PRK09502	TIGR00049 TIGR00049 Iron-sulfur cluster assembly accessory protein. Proteins in this subfamily appear to be associated with the process of FeS-cluster assembly. The HesB proteins are associated with the nif gene cluster and the Rhizobium gene IscN has been shown to be required for nitrogen fixation. Nitrogenase includes multiple FeS clusters and many genes for their assembly. The E. coli SufA pro…
comp10482_c0_seq1	815	DNA-directed RNA polymerase III subunit RPC2	DNA-directed RNA polymerase	Phaeodactylum tricornutum (strain CCAP 1055/1)	2.7.7.6	DNA-directed RNA polymerase.	0	0	0	GO:0006351	transcription	DNA-dependent	GO:0003677]---[GO:0003899]---[GO:0032549	DNA binding]---[DNA-directed RNA polymerase activity]---[ribonucleoside binding	0	0	PRK08565]---[COG0085]---[cd00653]---[PRK09606]---[pfam04563]---[PRK07225]---[TIGR03670]---[pfam04561]---[pfam04565]---[pfam04566]---[pfam04567]---[PRK14844]---[CHL00207	'PRK08565 PRK08565 DNA-directed RNA polymerase subunit B Provisional.]---[COG0085 RpoB DNA-directed RNA polymerase beta subunit/140 kD subunit Transcription .]---[cd00653 RNA_pol_B_RPB2 RNA polymerase beta subunit. RNA polymerases catalyse the DNA dependent polymerization of RNA. Prokaryotes contain a single RNA polymerase compared to three in eukaryotes (not including mitochondrial. and chloropl…
comp10482_c0_seq2	1279	DNA-directed RNA polymerase III subunit RPC2	DNA-directed RNA polymerase	Phaeodactylum tricornutum (strain CCAP 1055/1)	2.7.7.6	DNA-directed RNA polymerase.	0	0	0	GO:0006351	transcription	DNA-dependent	GO:0003677]---[GO:0003899]---[GO:0032549	DNA binding]---[DNA-directed RNA polymerase activity]---[ribonucleoside binding	0	0	cd00653]---[PRK09606]---[pfam04563]---[CHL00207]---[pfam04561]---[pfam04565]---[PRK14844]---[pfam04566]---[pfam04567]---[PRK00405]---[pfam04560]---[PRK09603]---[PRK14844]---[PRK14844]---[PRK08565]---[COG0085]---[cd00653]---[TIGR03670]---[PRK07225]---[pfam00562]---[CHL00207]---[TIGR02013]---[CHL00001	'cd00653 RNA_pol_B_RPB2 RNA polymerase beta subunit. RNA polymerases catalyse the DNA dependent polymerization of RNA. Prokaryotes contain a single RNA polymerase compared to three in eukaryotes (not including mitochondrial. and chloroplast polymerases). Each RNA polymerase complex contains two related members of this family in each case they are the two largest subunits.The clamp is a mobile str…
comp10483_c0_seq1	173	0	Predicted protein	Phaeodactylum tricornutum (strain CCAP 1055/1)	0	0	0	0	0	0	0	0	0	0	0	0	0
comp10484_c0_seq1	783	0	0	0	0	0	0	0	0	0	0	0	0	0	0	0	0
comp10485_c0_seq1	790	0	Predicted protein (Fragment)	Phaeodactylum tricornutum (strain CCAP 1055/1)	0	0	0	0	0	0	0	0	0	0	0	0	0
comp10486_c0_seq1	650	tRNA (guanine(10)-N2)-methyltransferase homolog	Predicted protein	Phaeodactylum tricornutum (strain CCAP 1055/1)	0	0	0	0	0	0	0	GO:0008168]---[GO:0003676	methyltransferase activity]---[nucleic acid binding	0	0	COG1041]---[TIGR01177]---[pfam01170	COG1041 COG1041 Predicted DNA modification methylase DNA replication recombination and repair .]---[TIGR01177 TIGR01177 TIGR01177 family protein. This family is found exclusively in the Archaea Hypothetical proteins Conserved .]---[pfam01170 UPF0020 Putative RNA methylase family UPF0020. This domain is probably a methylase. It is associated with the THUMP domain that also occurs with RNA modifica…
comp10487_c0_seq1	103	0	Predicted protein	Thalassiosira pseudonana	0	0	0	0	0	0	0	0	0	0	0	0	0
comp10488_c0_seq1	332	0	Predicted protein	Phaeodactylum tricornutum (strain CCAP 1055/1)	0	0	0	0	0	0	0	0	0	0	0	pfam00650]---[cd00170	pfam00650 CRAL_TRIO CRAL/TRIO domain. ]---[cd00170 SEC14 Sec14p-like lipid-binding domain. Found in secretory proteins such as S. cerevisiae phosphatidylinositol transfer protein (Sec14p) and in lipid regulated proteins such as RhoGAPs RhoGEFs and neurofibromin (NF1). SEC14 domain of Dbl is known to associate with G protein beta/gamma subunits.
comp10489_c1_seq1	155	0	0	0	0	0	0	0	0	0	0	0	0	0	0	0	0
comp10489_c1_seq2	417	0	0	0	0	0	0	0	0	0	0	0	0	0	0	0	0
comp10489_c1_seq3	311	0	0	0	0	0	0	0	0	0	0	0	0	0	0	0	0
comp10490_c0_seq1	281	0	Predicted protein	Phaeodactylum tricornutum (strain CCAP 1055/1)	0	0	0	0	0	GO:0006629	lipid metabolic process	GO:0008081	phosphoric diester hydrolase activity	0	0	0	0
comp10490_c0_seq2	486	PI-PLC X domain-containing protein 3	Predicted protein	Phaeodactylum tricornutum (strain CCAP 1055/1)	0	0	0	0	0	GO:0006629	lipid metabolic process	GO:0008081	phosphoric diester hydrolase activity	0	0	cd08619]---[cd08587]---[cd08557]---[cd08616]---[cd08586]---[cd08621]---[cd08622]---[pfam00388	'cd08619 PI-PLCXDc_plant Catalytic domain of phosphatidylinositol-specific phospholipase C X domain containing proteins found in plants. The CD corresponds to the catalytic domain present in uncharacterized plant phosphatidylinositol-specific phospholipase C X domain containing proteins (PI-PLCXD). The typical eukaryotic phosphoinositide-specific phospholipase C (PI-PLC EC 3.1.4.11) has a multido…
comp10492_c0_seq1	729	Putative ascorbate peroxidase	Uncharacterized protein	Thalassiosira oceanica	1.11.1.11	L-ascorbate peroxidase.	0	0	0	GO:0006979	response to oxidative stress	GO:0020037]---[GO:0004601	heme binding]---[peroxidase activity	0	0	cd00314]---[cd00691]---[pfam00141]---[PLN02364	cd00314 plant_peroxidase_like Heme-dependent peroxidases similar to plant peroxidases. Along with animal peroxidases these enzymes belong to a group of peroxidases containing a heme prosthetic group (ferriprotoporphyrin IX) which catalyzes a multistep oxidative reaction involving hydrogen peroxide as the electron acceptor. The plant peroxidase-like superfamily is found in all three kingdoms of li…
comp10492_c0_seq2	691	Putative ascorbate peroxidase	Uncharacterized protein	Thalassiosira oceanica	1.11.1.11	L-ascorbate peroxidase.	0	0	0	GO:0006979	response to oxidative stress	GO:0020037]---[GO:0004601	heme binding]---[peroxidase activity	0	0	cd00314]---[cd00691]---[pfam00141]---[PLN02364	cd00314 plant_peroxidase_like Heme-dependent peroxidases similar to plant peroxidases. Along with animal peroxidases these enzymes belong to a group of peroxidases containing a heme prosthetic group (ferriprotoporphyrin IX) which catalyzes a multistep oxidative reaction involving hydrogen peroxide as the electron acceptor. The plant peroxidase-like superfamily is found in all three kingdoms of li…
comp10493_c0_seq1	112	0	Predicted protein	Phaeodactylum tricornutum (strain CCAP 1055/1)	0	0	0	0	0	0	0	0	0	0	0	0	0
comp10494_c0_seq1	817	0	Predicted protein	Phaeodactylum tricornutum (strain CCAP 1055/1)	0	0	0	0	0	0	0	0	0	0	0	pfam07039	pfam07039 DUF1325 SGF29 tudor-like domain. This domain is found in the yeast protein SAGA-associated factor 29. This domain is related to members of the Tudor domain superfamily such as pfam05641. The SAGA complex is involved in RNA polymerase II-dependent transcriptional regulation. The membership of the tudor domain superfamily suggests this domain may bind to RNA.
comp10494_c0_seq2	755	0	Predicted protein	Phaeodactylum tricornutum (strain CCAP 1055/1)	0	0	0	0	0	0	0	0	0	0	0	pfam07039	pfam07039 DUF1325 SGF29 tudor-like domain. This domain is found in the yeast protein SAGA-associated factor 29. This domain is related to members of the Tudor domain superfamily such as pfam05641. The SAGA complex is involved in RNA polymerase II-dependent transcriptional regulation. The membership of the tudor domain superfamily suggests this domain may bind to RNA.
comp10495_c1_seq1	376	0	0	0	0	0	0	0	0	0	0	0	0	0	0	0	0
comp10496_c0_seq1	613	0	Predicted protein	Thalassiosira pseudonana	0	0	0	0	0	0	0	0	0	0	0	0	0
comp10496_c0_seq2	324	0	Predicted protein	Thalassiosira pseudonana	0	0	0	0	0	0	0	0	0	0	0	0	0
comp10496_c0_seq3	244	0	0	0	0	0	0	0	0	0	0	0	0	0	0	0	0
comp10498_c0_seq1	282	0	Predicted protein	Phaeodactylum tricornutum (strain CCAP 1055/1)	0	0	0	0	0	0	0	GO:0010181]---[GO:0042602	FMN binding]---[riboflavin reductase (NADPH) activity	0	0	0	0
comp10499_c0_seq1	292	0	Predicted protein	Phaeodactylum tricornutum (strain CCAP 1055/1)	0	0	0	0	0	0	0	0	0	0	0	cd03443	cd03443 PaaI_thioesterase PaaI_thioesterase is a tetrameric acyl-CoA thioesterase with a hot dog fold and one of several proteins responsible for phenylacetic acid (PA) degradation in bacteria. Although orthologs of PaaI exist in archaea and eukaryotes their function has not been determined. Sequence similarity between PaaI E. coli medium chain acyl-CoA thioesterase II and human thioesterase III …
comp10499_c0_seq2	271	0	Predicted protein	Phaeodactylum tricornutum (strain CCAP 1055/1)	0	0	0	0	0	0	0	0	0	0	0	cd03443	cd03443 PaaI_thioesterase PaaI_thioesterase is a tetrameric acyl-CoA thioesterase with a hot dog fold and one of several proteins responsible for phenylacetic acid (PA) degradation in bacteria. Although orthologs of PaaI exist in archaea and eukaryotes their function has not been determined. Sequence similarity between PaaI E. coli medium chain acyl-CoA thioesterase II and human thioesterase III …
comp10500_c0_seq1	859	cGMP-dependent protein kinase 2	Uncharacterized protein	Thalassiosira oceanica	2.7.11.12	cGMP-dependent protein kinase.	0	0	0	0	0	GO:0005524]---[GO:0008603]---[GO:0004674	ATP binding]---[cAMP-dependent protein kinase regulator activity]---[protein serine/threonine kinase activity	GO:0005952	cAMP-dependent protein kinase complex	cd05580]---[cd05572]---[cd05123]---[cd05612]---[PTZ00263]---[smart00220]---[cd05570]---[cd05575]---[cd05581]---[cd05589]---[cd05579]---[pfam00069]---[PTZ00426]---[cd05578]---[cd05585]---[cd05584]---[cd05604]---[cd05582]---[cd05592]---[cd05603	cd05580 STKc_PKA Catalytic domain of the Protein Serine/Threonine Kinase cAMP-dependent protein kinase. Serine/Threonine Kinases (STKs) cAMP-dependent protein kinase (PKA) subfamily catalytic (c) subunit. STKs catalyze the transfer of the gamma-phosphoryl group from ATP to serine/threonine residues on protein substrates. The PKA subfamily is part of a larger superfamily that includes the catalyti…
comp10500_c0_seq2	856	cGMP-dependent protein kinase 2	Uncharacterized protein	Thalassiosira oceanica	2.7.11.12	cGMP-dependent protein kinase.	0	0	0	0	0	GO:0005524]---[GO:0008603]---[GO:0004674	ATP binding]---[cAMP-dependent protein kinase regulator activity]---[protein serine/threonine kinase activity	GO:0005952	cAMP-dependent protein kinase complex	cd05580]---[cd05572]---[cd05123]---[cd05612]---[PTZ00263]---[smart00220]---[cd05575]---[cd05570]---[cd05581]---[cd05579]---[cd05589]---[pfam00069]---[PTZ00426]---[cd05578]---[cd05585]---[cd05584]---[cd05604]---[cd05582]---[cd05592]---[cd05603	cd05580 STKc_PKA Catalytic domain of the Protein Serine/Threonine Kinase cAMP-dependent protein kinase. Serine/Threonine Kinases (STKs) cAMP-dependent protein kinase (PKA) subfamily catalytic (c) subunit. STKs catalyze the transfer of the gamma-phosphoryl group from ATP to serine/threonine residues on protein substrates. The PKA subfamily is part of a larger superfamily that includes the catalyti…
comp10500_c0_seq3	817	cGMP-dependent protein kinase 2	Uncharacterized protein	Thalassiosira oceanica	2.7.11.12	cGMP-dependent protein kinase.	0	0	0	0	0	GO:0005524]---[GO:0008603]---[GO:0004674	ATP binding]---[cAMP-dependent protein kinase regulator activity]---[protein serine/threonine kinase activity	GO:0005952	cAMP-dependent protein kinase complex	cd05580]---[cd05572]---[cd05123]---[cd05612]---[PTZ00263]---[smart00220]---[cd05575]---[cd05570]---[cd05581]---[cd05589]---[cd05579]---[pfam00069]---[PTZ00426]---[cd05585]---[cd05578]---[cd05584]---[cd05604]---[cd05582]---[cd05603]---[cd05592	cd05580 STKc_PKA Catalytic domain of the Protein Serine/Threonine Kinase cAMP-dependent protein kinase. Serine/Threonine Kinases (STKs) cAMP-dependent protein kinase (PKA) subfamily catalytic (c) subunit. STKs catalyze the transfer of the gamma-phosphoryl group from ATP to serine/threonine residues on protein substrates. The PKA subfamily is part of a larger superfamily that includes the catalyti…
comp10501_c0_seq1	160	0	0	0	0	0	0	0	0	0	0	0	0	0	0	0	0
comp10503_c0_seq1	368	0	Putative uncharacterized protein	Candida parapsilosis (strain CDC 317 / ATCC MYA-4646)	0	0	0	0	0	0	0	0	0	0	0	0	0
comp10504_c0_seq1	450	0	UPI0001758816 related cluster	unknown	0	0	0	0	0	0	0	0	0	0	0	cd00204	cd00204 ANK ankyrin repeats ankyrin repeats mediate protein-protein interactions in very diverse families of proteins. The number of ANK repeats in a protein can range from 2 to over 20 (ankyrins for example). ANK repeats may occur in combinations with other types of domains. The structural repeat unit contains two antiparallel helices and a beta-hairpin repeats are stacked in a superhelical arra…
comp10505_c0_seq1	395	0	Uncharacterized protein	Thalassiosira oceanica	0	0	0	0	0	0	0	0	0	0	0	0	0
comp10505_c0_seq2	395	0	Uncharacterized protein	Thalassiosira oceanica	0	0	0	0	0	0	0	0	0	0	0	0	0
comp10505_c0_seq3	395	0	Uncharacterized protein	Thalassiosira oceanica	0	0	0	0	0	0	0	0	0	0	0	0	0
comp10506_c0_seq1	513	Plastidal glycolate/glycerate translocator 1 chloroplastic	Predicted protein (Fragment)	Thalassiosira pseudonana	0	0	0	0	0	0	0	0	0	0	0	pfam04172]---[COG1346]---[PRK04288]---[TIGR00659]---[PRK10711	pfam04172 LrgB LrgB-like family. The two products of the lrgAB operon are potential membrane proteins and LrgA and LrgB are both thought to control of murein hydrolase activity and penicillin tolerance.]---[COG1346 LrgB Putative effector of murein hydrolase Cell envelope biogenesis outer membrane .]---[PRK04288 PRK04288 antiholin-like protein LrgB Provisional.]---[TIGR00659 TIGR00659 TIGR00659 fa…
comp10506_c0_seq2	213	Plastidal glycolate/glycerate translocator 1 chloroplastic	Predicted protein	Phaeodactylum tricornutum (strain CCAP 1055/1)	0	0	0	0	0	0	0	0	0	0	0	0	0
comp10507_c0_seq2	518	0	0	0	0	0	0	0	0	0	0	0	0	0	0	0	0
comp10508_c0_seq1	342	0	0	0	0	0	0	0	0	0	0	0	0	0	0	0	0
comp10509_c0_seq1	369	0	0	0	0	0	0	0	0	0	0	0	0	0	0	pfam02469]---[smart00554	pfam02469 Fasciclin Fasciclin domain. This extracellular domain is found repeated four times in grasshopper fasciclin I as well as in proteins from mammals sea urchins plants yeast and bacteria.]---[smart00554 FAS1 Four repeated domains in the Fasciclin I family of proteins present in many other contexts.
comp10511_c0_seq1	181	0	0	0	0	0	0	0	0	0	0	0	0	0	0	0	0
comp10511_c0_seq2	60	0	0	0	0	0	0	0	0	0	0	0	0	0	0	0	0
comp10512_c0_seq1	752	0	0	0	0	0	0	0	0	0	0	0	0	0	0	0	0
comp10513_c0_seq2	703	0	Predicted protein	Thalassiosira pseudonana	0	0	0	0	0	0	0	0	0	GO:0005634	nucleus	0	0
comp10514_c0_seq1	441	CTD small phosphatase-like protein 2	Predicted protein (Fragment)	Phaeodactylum tricornutum (strain CCAP 1055/1)	0	0	0	0	0	GO:0016311	dephosphorylation	GO:0016791	phosphatase activity	0	0	pfam03031]---[TIGR02251]---[smart00577]---[COG5190	pfam03031 NIF NLI interacting factor-like phosphatase. This family contains a number of NLI interacting factor isoforms and also an N-terminal regions of RNA polymerase II CTC phosphatase and FCP1 serine phosphatase. This region has been identified as the minimal phosphatase domain.]---[TIGR02251 HIF-SF_euk Dullard-like phosphatase domain. This model represents the putative phosphatase domain of …
comp10515_c0_seq1	165	Cyclin-dependent kinase D-3	Uncharacterized protein	Thalassiosira oceanica	2.7.11.22]---[2.7.11.23	Cyclin-dependent kinase.]---[ RNA-polymerase -subunit kinase.	0	0	0	0	0	GO:0005524]---[GO:0004674	ATP binding]---[protein serine/threonine kinase activity	0	0	cd07841]---[cd07829]---[cd07840]---[cd07843]---[PTZ00024]---[cd07832]---[cd05118]---[cd07845]---[cd07835]---[cd07866]---[cd07836]---[cd07834]---[cd07838]---[cd07842]---[cd07861]---[cd07860]---[PLN00009]---[cd07830]---[cd07864]---[cd07852	cd07841 STKc_CDK7 Catalytic domain of the Serine/Threonine Kinase Cyclin-Dependent protein Kinase 7. Serine/Threonine Kinases (STKs) Cyclin-Dependent protein Kinase 7 (CDK7) subfamily catalytic (c) domain. STKs catalyze the transfer of the gamma-phosphoryl group from ATP to serine/threonine residues on protein substrates. The CDK7 subfamily is part of a larger superfamily that includes the cataly…
comp10515_c0_seq2	361	Cyclin-dependent kinase D-3	Predicted protein	Phaeodactylum tricornutum (strain CCAP 1055/1)	2.7.11.22]---[2.7.11.23	Cyclin-dependent kinase.]---[ RNA-polymerase -subunit kinase.	0	0	0	0	0	GO:0005524]---[GO:0004674	ATP binding]---[protein serine/threonine kinase activity	0	0	cd07841]---[cd07829]---[cd07840]---[cd05118]---[cd07843]---[cd07835]---[cd07832]---[PTZ00024]---[cd07860]---[cd07861]---[cd07842]---[cd07866]---[cd07845]---[cd07836]---[cd07834]---[cd07838]---[cd07839]---[smart00220]---[PLN00009]---[cd07844	'cd07841 STKc_CDK7 Catalytic domain of the Serine/Threonine Kinase Cyclin-Dependent protein Kinase 7. Serine/Threonine Kinases (STKs) Cyclin-Dependent protein Kinase 7 (CDK7) subfamily catalytic (c) domain. STKs catalyze the transfer of the gamma-phosphoryl group from ATP to serine/threonine residues on protein substrates. The CDK7 subfamily is part of a larger superfamily that includes the catal…
comp10516_c0_seq1	953	Transportin-3	Predicted protein	Phaeodactylum tricornutum (strain CCAP 1055/1)	0	0	0	0	0	GO:0006810	transport	0	0	GO:0005634	nucleus	pfam08389	pfam08389 Xpo1 Exportin 1-like protein. The sequences featured in this family are similar to a region close to the N-terminus of yeast exportin 1 (Xpo1 Crm1). This region is found just C-terminal to an importin-beta N-terminal domain (pfam03810) in many members of this family. Exportin 1 is a nuclear export receptor that interacts with leucine-rich nuclear export signal (NES) sequences and Ran-GT…
comp10518_c0_seq1	640	Bifunctional glutamate/proline--tRNA ligase	LOC100158287 protein	Xenopus	6.1.1.15]---[6.1.1.17	Proline--tRNA ligase.]---[Glutamate--tRNA ligase.	0	0	0	GO:0006433	prolyl-tRNA aminoacylation	GO:0005524]---[GO:0004827	ATP binding]---[proline-tRNA ligase activity	GO:0005737	cytoplasm	PRK08661]---[TIGR00408]---[cd00778]---[COG0442]---[cd00772]---[cd00862]---[cd00670]---[pfam00587]---[cd00768]---[PRK09194]---[pfam03129]---[pfam09180]---[smart00946]---[TIGR00409]---[TIGR00409]---[PRK12325]---[cd00738]---[COG0441]---[cd00779]---[cd00861]---[PRK12305	'PRK08661 PRK08661 prolyl-tRNA synthetase Provisional.]---[TIGR00408 proS_fam_I prolyl-tRNA synthetase family I. Prolyl-tRNA synthetase is a class II tRNA synthetase and is recognized by pfam model tRNA-synt_2b which recognizes tRNA synthetases for Gly His Ser and Pro. The prolyl-tRNA synthetases are divided into two widely divergent families. This family includes the archaeal enzyme the Pro-spec…
comp10520_c0_seq1	372	Vacuolar protein sorting-associated protein 26	Predicted protein (Fragment)	Phaeodactylum tricornutum (strain CCAP 1055/1)	0	0	0	0	0	GO:0007034	vacuolar transport	0	0	GO:0030904	retromer complex	pfam03643	pfam03643 Vps26 Vacuolar protein sorting-associated protein 26. Vacuolar protein sorting-associated protein (Vps) 26 is one of around 50 proteins involved in protein trafficking. In particular Vps26 assembles into a retromer complex with at least four other proteins Vps5 Vps17 Vps29 and Vps35. This family also contains Down syndrome critical region 3/A.
comp10521_c0_seq1	138	0	Predicted protein	Thalassiosira pseudonana	0	0	0	0	0	0	0	0	0	0	0	pfam10785]---[PLN02975	pfam10785 NADH-u_ox-rdase NADH-ubiquinone oxidoreductase complex I 21 kDa subunit. This family is the N-terminal domain of NADH-ubiquinone oxidoreductase 21 kDa subunits from fungi lower metazoa and plants.]---[PLN02975 PLN02975 complex I subunit.
comp10522_c0_seq1	406	0	Uncharacterized protein (Fragment)	Thalassiosira oceanica	0	0	0	0	0	0	0	0	0	0	0	0	0
comp10523_c0_seq1	493	Transcriptional activator Myb	MYB DNA binding protein/ transcription factor-like protein	Thalassiosira pseudonana	0	0	0	0	0	0	0	GO:0003682]---[GO:0003677	chromatin binding]---[DNA binding	0	0	PLN03091]---[PLN03212]---[pfam13921]---[pfam13921]---[COG5147]---[pfam00249]---[pfam00249]---[smart00717]---[smart00717]---[cd00167]---[cd00167	'PLN03091 PLN03091 hypothetical protein Provisional.]---[PLN03212 PLN03212 Transcription repressor MYB5 Provisional.]---[pfam13921 Myb_DNA-bind_6 Myb-like DNA-binding domain. This family contains the DNA binding domains from Myb proteins as well as the SANT domain family.]---[COG5147 REB1 Myb superfamily proteins including transcription factors and mRNA splicing factors Transcription / RNA proces…
comp10524_c0_seq1	803	0	0	0	0	0	0	0	0	0	0	0	0	0	0	0	0
comp10524_c0_seq2	734	0	0	0	0	0	0	0	0	0	0	0	0	0	0	0	0
comp10526_c0_seq1	481	0	0	0	0	0	0	0	0	0	0	0	0	0	0	0	0
comp10527_c0_seq1	565	Exostosin-2	Predicted protein	Phaeodactylum tricornutum (strain CCAP 1055/1)	2.4.1.224]---[2.4.1.225	Glucuronosyl-N-acetylglucosaminyl-proteoglycan 4-alpha-N- acetylglucosaminyltransferase.]---[N-acetylglucosaminyl-proteoglycan 4-beta-glucuronosyltransferase.	Protein modification	protein glycosylation	0	0	0	GO:0016758	transferase activity	transferring hexosyl groups	GO:0031227	intrinsic to endoplasmic reticulum membrane	pfam09258	pfam09258 Glyco_transf_64 Glycosyl transferase family 64 domain. Members of this family catalyze the transfer reaction of N-acetylglucosamine and N-acetylgalactosamine from the respective UDP-sugars to the non-reducing end of glucuronic acid beta 1-3 galactose beta 1-O-naphthalenemethanol an acceptor substrate analog of the natural common linker of various glycosylaminoglycans. They are also requ…
comp10528_c0_seq1	295	Probable inactive leucine-rich repeat receptor-like protein kinase At1g66830	Predicted protein	Phaeodactylum tricornutum (strain CCAP 1055/1)	0	0	0	0	0	0	0	0	0	0	0	PLN00113]---[PLN00113]---[PLN00113]---[PLN00113]---[PLN00113]---[PLN00113]---[PLN00113]---[PLN00113]---[PLN00113]---[PLN00113]---[PLN03150]---[PLN03150	PLN00113 PLN00113 leucine-rich repeat receptor-like protein kinase Provisional.]---[PLN03150 PLN03150 hypothetical protein Provisional.
comp10528_c0_seq2	324	Probable inactive leucine-rich repeat receptor-like protein kinase At1g66830	Predicted protein	Phaeodactylum tricornutum (strain CCAP 1055/1)	0	0	0	0	0	0	0	0	0	0	0	PLN00113]---[PLN00113]---[PLN00113]---[PLN00113]---[PLN00113]---[PLN00113]---[PLN00113]---[PLN00113]---[PLN00113]---[PLN03150]---[PLN03150]---[PLN03150]---[pfam13855]---[COG4886]---[COG4886	PLN00113 PLN00113 leucine-rich repeat receptor-like protein kinase Provisional.]---[PLN03150 PLN03150 hypothetical protein Provisional.]---[pfam13855 LRR_8 Leucine rich repeat. ]---[COG4886 COG4886 Leucine-rich repeat (LRR) protein Function unknown .
comp10529_c0_seq1	445	0	Predicted protein	Phaeodactylum tricornutum (strain CCAP 1055/1)	0	0	0	0	0	0	0	0	0	0	0	0	0
comp10530_c0_seq1	281	0	Predicted protein	Thalassiosira pseudonana	0	0	0	0	0	0	0	0	0	0	0	0	0
comp10531_c0_seq1	410	0	Predicted protein	Phaeodactylum tricornutum (strain CCAP 1055/1)	0	0	0	0	0	0	0	GO:0043565]---[GO:0003700	sequence-specific DNA binding]---[sequence-specific DNA binding transcription factor activity	GO:0005634	nucleus	pfam00447	pfam00447 HSF_DNA-bind HSF-type DNA-binding.
comp10531_c0_seq2	450	0	Uncharacterized protein	Thalassiosira oceanica	0	0	0	0	0	0	0	GO:0043565]---[GO:0003700	sequence-specific DNA binding]---[sequence-specific DNA binding transcription factor activity	GO:0005634	nucleus	pfam00447	pfam00447 HSF_DNA-bind HSF-type DNA-binding.
comp10532_c0_seq1	1111	Retinoblastoma-associated protein	Predicted protein	Phaeodactylum tricornutum (strain CCAP 1055/1)	0	0	0	0	0	GO:0051726	regulation of cell cycle	0	0	GO:0005634	nucleus	pfam01858]---[pfam01857	pfam01858 RB_A Retinoblastoma-associated protein A domain. This domain has the cyclin fold as predicted.]---[pfam01857 RB_B Retinoblastoma-associated protein B domain. The crystal structure of the Rb pocket bound to a nine-residue E7 peptide containing the LxCxE motif shared by other Rb-binding viral and cellular proteins shows that the LxCxE peptide binds a highly conserved groove on the B domai…
comp10533_c0_seq1	341	0	0	0	0	0	0	0	0	0	0	0	0	0	0	0	0
comp10534_c0_seq2	189	0	0	0	0	0	0	0	0	0	0	0	0	0	0	0	0
comp10534_c0_seq3	189	0	0	0	0	0	0	0	0	0	0	0	0	0	0	0	0
comp10535_c0_seq2	162	0	Predicted protein	Phaeodactylum tricornutum (strain CCAP 1055/1)	0	0	0	0	0	0	0	0	0	0	0	0	0
comp10535_c0_seq3	411	0	Predicted protein	Phaeodactylum tricornutum (strain CCAP 1055/1)	0	0	0	0	0	0	0	0	0	0	0	smart00254]---[pfam01549	smart00254 ShKT ShK toxin domain. ShK toxin domain.]---[pfam01549 ShK ShK domain-like. This domain of is found in several C. elegans proteins. The domain is 30 amino acids long and rich in cysteine residues. There are 6 conserved cysteine positions in the domain that form three disulphide bridges. The domain is found in the potassium channel inhibitor ShK in sea anemone.
comp10535_c0_seq4	57	0	0	0	0	0	0	0	0	0	0	0	0	0	0	0	0
comp10535_c0_seq5	110	0	0	0	0	0	0	0	0	0	0	0	0	0	0	0	0
comp10535_c0_seq6	306	0	Predicted protein	Phaeodactylum tricornutum (strain CCAP 1055/1)	0	0	0	0	0	0	0	0	0	0	0	0	0
comp10537_c0_seq1	501	0	0	0	0	0	0	0	0	0	0	0	0	0	0	0	0
comp10537_c0_seq2	1239	0	Predicted protein	Phaeodactylum tricornutum (strain CCAP 1055/1)	0	0	0	0	0	0	0	0	0	0	0	cd00030]---[cd00030]---[smart00239]---[smart00239]---[pfam00168]---[pfam00168]---[cd04038]---[cd04054]---[cd08386]---[cd04048]---[cd04040]---[cd04040]---[cd04042]---[cd08688]---[cd08376]---[cd04045	'cd00030 C2 C2 domain. The C2 domain was first identified in PKC. C2 domains fold into an 8-standed beta-sandwich that can adopt 2 structural arrangements Type I and Type II distinguished by a circular permutation involving their N- and C-terminal beta strands. Many C2 domains are Ca2 -dependent membrane-targeting modules that bind a wide variety of substances including bind phospholipids inosito…
comp10537_c0_seq3	1152	0	Predicted protein	Phaeodactylum tricornutum (strain CCAP 1055/1)	0	0	0	0	0	0	0	0	0	0	0	cd00030]---[cd00030]---[smart00239]---[smart00239]---[pfam00168]---[pfam00168]---[cd04038]---[cd04054]---[cd08386]---[cd04048]---[cd04040]---[cd04042]---[cd08688]---[cd08376]---[cd04045	'cd00030 C2 C2 domain. The C2 domain was first identified in PKC. C2 domains fold into an 8-standed beta-sandwich that can adopt 2 structural arrangements Type I and Type II distinguished by a circular permutation involving their N- and C-terminal beta strands. Many C2 domains are Ca2 -dependent membrane-targeting modules that bind a wide variety of substances including bind phospholipids inosito…
comp10538_c0_seq1	99	0	Predicted protein	Thalassiosira pseudonana	0	0	0	0	0	0	0	0	0	0	0	0	0
comp10538_c0_seq2	99	0	Predicted protein	Thalassiosira pseudonana	0	0	0	0	0	0	0	0	0	0	0	0	0
comp10540_c0_seq1	386	UDP-glucuronate 4-epimerase 4	NAD-dependent epimerase/dehydratase	Waddlia chondrophila	5.1.3.6	UDP-glucuronate 4-epimerase.	0	0	0	GO:0005975]---[GO:0044237	carbohydrate metabolic process]---[cellular metabolic process	GO:0050662]---[GO:0050378]---[GO:0016857	coenzyme binding]---[UDP-glucuronate 4-epimerase activity]---[racemase and epimerase activity	acting on carbohydrates and derivatives	0	0	cd05253]---[cd05256]---[COG0451]---[cd05247]---[cd08946]---[pfam01370]---[COG1087]---[cd05264]---[TIGR01179]---[cd05257]---[cd05246]---[cd05234]---[cd05230]---[cd05260]---[PRK15181]---[PRK10675]---[TIGR02197]---[cd05273]---[cd05248]---[cd05258	'cd05253 UDP_GE_SDE_e UDP glucuronic acid epimerase extended (e) SDRs. This subgroup contains UDP-D-glucuronic acid 4-epimerase an extended SDR which catalyzes the conversion of UDP-alpha-D-glucuronic acid to UDP-alpha-D-galacturonic acid. This group has the SDR''s canonical catalytic tetrad and the TGxxGxxG NAD-binding motif of the extended SDRs. Extended SDRs are distinct from classical SDRs. I…
comp10540_c0_seq2	134	Uncharacterized protein MJ1055	Probable nucleotide sugar epimerase	Chromobacterium violaceum (strain ATCC 12472 / DSM 30191 / JCM 1249 / NBRC 12614 / NCIMB 9131 / NCTC 9757)	0	0	0	0	0	GO:0005975]---[GO:0044237	carbohydrate metabolic process]---[cellular metabolic process	GO:0050662]---[GO:0016857	coenzyme binding]---[racemase and epimerase activity	acting on carbohydrates and derivatives	0	0	cd05253]---[cd05256]---[cd05264]---[COG0451]---[cd05230]---[cd05273]---[cd05239]---[cd05247]---[PLN02206]---[TIGR02197]---[PLN02166]---[cd05257]---[cd05248]---[cd05260]---[cd05234]---[TIGR04180]---[cd05258]---[COG1087]---[cd08946]---[PLN02725	'cd05253 UDP_GE_SDE_e UDP glucuronic acid epimerase extended (e) SDRs. This subgroup contains UDP-D-glucuronic acid 4-epimerase an extended SDR which catalyzes the conversion of UDP-alpha-D-glucuronic acid to UDP-alpha-D-galacturonic acid. This group has the SDR''s canonical catalytic tetrad and the TGxxGxxG NAD-binding motif of the extended SDRs. Extended SDRs are distinct from classical SDRs. I…
comp10541_c0_seq1	636	Cardiolipin synthase	Phospholipase D domain protein	Anaerococcus hydrogenalis ACS-025-V-Sch4	0	0	0	0	0	GO:0032049	cardiolipin biosynthetic process	GO:0008808]---[GO:0016787	cardiolipin synthase activity]---[hydrolase activity	GO:0016021]---[GO:0005886	integral to membrane]---[plasma membrane	COG1502]---[cd09110]---[cd09110]---[cd09113]---[cd09156]---[cd09156]---[cd09112]---[pfam13091]---[pfam13091]---[cd09128]---[cd09116]---[PRK12452]---[cd00138]---[cd09111]---[cd09154]---[TIGR04265]---[cd09132]---[cd09157]---[cd09162]---[cd09159]---[cd09155]---[cd09106]---[cd09127	COG1502 Cls Phosphatidylserine/phosphatidylglycerophosphate/cardiolipin synthases and related enzymes Lipid metabolism .]---[cd09110 PLDc_CLS_1 Catalytic domain repeat 1 of bacterial cardiolipin synthase and similar proteins. Catalytic domain repeat 1 of bacterial cardiolipin (CL) synthase and a few homologs found in eukaryotes and archaea. Bacterial CL synthases catalyze the reversible phosphati…
comp10542_c0_seq1	59	0	0	0	0	0	0	0	0	0	0	0	0	0	0	0	0
comp10542_c0_seq2	105	0	Predicted protein	Phaeodactylum tricornutum (strain CCAP 1055/1)	0	0	0	0	0	0	0	0	0	0	0	0	0
comp10544_c0_seq1	441	Putative prolyl 4-hydroxylase	Predicted protein	Thalassiosira pseudonana	1.14.11.2	Procollagen-proline dioxygenase.	0	0	0	0	0	GO:0005506]---[GO:0031418]---[GO:0016706	iron ion binding]---[L-ascorbic acid binding]---[oxidoreductase activity	acting on paired donors	with incorporation or reduction of molecular oxygen	2-oxoglutarate as one donor	and incorporation of one atom each of oxygen into both donors	0	0	smart00702]---[PLN00052]---[pfam13640	smart00702 P4Hc Prolyl 4-hydroxylase alpha subunit homologues. Mammalian enzymes catalyse hydroxylation of collagen for example. Prokaryotic enzymes might catalyse hydroxylation of antibiotic peptides. These are 2-oxoglutarate-dependent dioxygenases requiring 2-oxoglutarate and dioxygen as cosubstrates and ferrous iron as a cofactor.]---[PLN00052 PLN00052 prolyl 4-hydroxylase Provisional.]---[pfa…
comp10544_c0_seq2	450	0	Predicted protein	Thalassiosira pseudonana	0	0	0	0	0	0	0	GO:0005506]---[GO:0031418]---[GO:0016706	iron ion binding]---[L-ascorbic acid binding]---[oxidoreductase activity	acting on paired donors	with incorporation or reduction of molecular oxygen	2-oxoglutarate as one donor	and incorporation of one atom each of oxygen into both donors	0	0	smart00702]---[PLN00052	smart00702 P4Hc Prolyl 4-hydroxylase alpha subunit homologues. Mammalian enzymes catalyse hydroxylation of collagen for example. Prokaryotic enzymes might catalyse hydroxylation of antibiotic peptides. These are 2-oxoglutarate-dependent dioxygenases requiring 2-oxoglutarate and dioxygen as cosubstrates and ferrous iron as a cofactor.]---[PLN00052 PLN00052 prolyl 4-hydroxylase Provisional.
comp10544_c0_seq3	467	Putative prolyl 4-hydroxylase	Predicted protein	Thalassiosira pseudonana	1.14.11.2	Procollagen-proline dioxygenase.	0	0	0	0	0	GO:0005506]---[GO:0031418]---[GO:0016706	iron ion binding]---[L-ascorbic acid binding]---[oxidoreductase activity	acting on paired donors	with incorporation or reduction of molecular oxygen	2-oxoglutarate as one donor	and incorporation of one atom each of oxygen into both donors	0	0	smart00702]---[PLN00052	smart00702 P4Hc Prolyl 4-hydroxylase alpha subunit homologues. Mammalian enzymes catalyse hydroxylation of collagen for example. Prokaryotic enzymes might catalyse hydroxylation of antibiotic peptides. These are 2-oxoglutarate-dependent dioxygenases requiring 2-oxoglutarate and dioxygen as cosubstrates and ferrous iron as a cofactor.]---[PLN00052 PLN00052 prolyl 4-hydroxylase Provisional.
comp10544_c0_seq4	424	Putative prolyl 4-hydroxylase	Predicted protein	Thalassiosira pseudonana	1.14.11.2	Procollagen-proline dioxygenase.	0	0	0	0	0	GO:0005506]---[GO:0031418]---[GO:0016706	iron ion binding]---[L-ascorbic acid binding]---[oxidoreductase activity	acting on paired donors	with incorporation or reduction of molecular oxygen	2-oxoglutarate as one donor	and incorporation of one atom each of oxygen into both donors	0	0	smart00702]---[PLN00052	smart00702 P4Hc Prolyl 4-hydroxylase alpha subunit homologues. Mammalian enzymes catalyse hydroxylation of collagen for example. Prokaryotic enzymes might catalyse hydroxylation of antibiotic peptides. These are 2-oxoglutarate-dependent dioxygenases requiring 2-oxoglutarate and dioxygen as cosubstrates and ferrous iron as a cofactor.]---[PLN00052 PLN00052 prolyl 4-hydroxylase Provisional.
comp10545_c0_seq1	300	0	0	0	0	0	0	0	0	0	0	0	0	0	0	0	0
comp10546_c0_seq1	303	0	Predicted protein	Phaeodactylum tricornutum (strain CCAP 1055/1)	0	0	0	0	0	0	0	0	0	0	0	pfam12572	pfam12572 DUF3752 Protein of unknown function (DUF3752). This domain family is found in eukaryotes and is typically between 140 and 163 amino acids in length.
comp10546_c0_seq2	303	0	Predicted protein	Phaeodactylum tricornutum (strain CCAP 1055/1)	0	0	0	0	0	0	0	0	0	0	0	pfam12572	pfam12572 DUF3752 Protein of unknown function (DUF3752). This domain family is found in eukaryotes and is typically between 140 and 163 amino acids in length.
comp10547_c0_seq1	454	Eukaryotic translation initiation factor 1A Y-chromosomal	Uncharacterized protein	Bacillariophyta	0	0	0	0	0	0	0	GO:0003743	translation initiation factor activity	0	0	PLN00208]---[PTZ00329]---[cd05793]---[smart00652]---[TIGR00523]---[pfam01176]---[PRK04012]---[cd04456]---[COG0361	'PLN00208 PLN00208 translation initiation factor (eIF) Provisional.]---[PTZ00329 PTZ00329 eukaryotic translation initiation factor 1A Provisional.]---[cd05793 S1_IF1A S1_IF1A Translation initiation factor IF1A also referred to as eIF1A in eukaryotes and aIF1A in archaea S1-like RNA-binding domain. S1-like RNA-binding domains are found in a wide variety of RNA-associated proteins. IF1A is essentia…
comp10547_c0_seq2	141	Eukaryotic translation initiation factor 1A	Uncharacterized protein	Bacillariophyta	0	0	0	0	0	0	0	GO:0003743	translation initiation factor activity	0	0	PLN00208]---[PTZ00329]---[cd05793]---[smart00652]---[TIGR00523]---[PRK04012]---[pfam01176]---[cd04456]---[COG0361	'PLN00208 PLN00208 translation initiation factor (eIF) Provisional.]---[PTZ00329 PTZ00329 eukaryotic translation initiation factor 1A Provisional.]---[cd05793 S1_IF1A S1_IF1A Translation initiation factor IF1A also referred to as eIF1A in eukaryotes and aIF1A in archaea S1-like RNA-binding domain. S1-like RNA-binding domains are found in a wide variety of RNA-associated proteins. IF1A is essentia…
comp10547_c0_seq3	585	Carboxypeptidase Y homolog A	Predicted protein (Fragment)	Phaeodactylum tricornutum (strain CCAP 1055/1)	3.4.16.5	Carboxypeptidase C.	0	0	0	GO:0006508	proteolysis	GO:0004185	serine-type carboxypeptidase activity	0	0	PTZ00472]---[pfam00450]---[COG2939]---[PLN02209]---[PLN03016]---[PLN02213	PTZ00472 PTZ00472 serine carboxypeptidase (CBP1) Provisional.]---[pfam00450 Peptidase_S10 Serine carboxypeptidase. ]---[COG2939 COG2939 Carboxypeptidase C (cathepsin A) Amino acid transport and metabolism .]---[PLN02209 PLN02209 serine carboxypeptidase.]---[PLN03016 PLN03016 sinapoylglucose-malate O-sinapoyltransferase.]---[PLN02213 PLN02213 sinapoylglucose-malate O-sinapoyltransferase/ carboxype…
comp10547_c0_seq4	685	Carboxypeptidase Y	Predicted protein (Fragment)	Phaeodactylum tricornutum (strain CCAP 1055/1)	3.4.16.5	Carboxypeptidase C.	0	0	0	GO:0006508	proteolysis	GO:0004185	serine-type carboxypeptidase activity	0	0	PTZ00472]---[pfam00450]---[COG2939]---[PLN02209]---[PLN03016]---[PLN02213	PTZ00472 PTZ00472 serine carboxypeptidase (CBP1) Provisional.]---[pfam00450 Peptidase_S10 Serine carboxypeptidase. ]---[COG2939 COG2939 Carboxypeptidase C (cathepsin A) Amino acid transport and metabolism .]---[PLN02209 PLN02209 serine carboxypeptidase.]---[PLN03016 PLN03016 sinapoylglucose-malate O-sinapoyltransferase.]---[PLN02213 PLN02213 sinapoylglucose-malate O-sinapoyltransferase/ carboxype…
comp10548_c0_seq1	240	0	Predicted protein	Phaeodactylum tricornutum (strain CCAP 1055/1)	0	0	0	0	0	GO:0006810	transport	0	0	GO:0016021	integral to membrane	pfam01105	pfam01105 EMP24_GP25L emp24/gp25L/p24 family/GOLD. Members of this family are implicated in bringing cargo forward from the ER and binding to coat proteins by their cytoplasmic domains. This domain corresponds closely to the beta-strand rich GOLD domain described in. The GOLD domain is always found combined with lipid- or membrane-association domains.
comp10548_c0_seq2	258	0	Predicted protein	Phaeodactylum tricornutum (strain CCAP 1055/1)	0	0	0	0	0	GO:0006810	transport	0	0	GO:0016021	integral to membrane	pfam01105	pfam01105 EMP24_GP25L emp24/gp25L/p24 family/GOLD. Members of this family are implicated in bringing cargo forward from the ER and binding to coat proteins by their cytoplasmic domains. This domain corresponds closely to the beta-strand rich GOLD domain described in. The GOLD domain is always found combined with lipid- or membrane-association domains.
comp10549_c0_seq1	500	0	Uncharacterized protein	Emiliania huxleyi CCMP1516	0	0	0	0	0	0	0	0	0	0	0	cd03380]---[cd03398	cd03380 PAP2_like_1 PAP2_like_1 proteins a sub-family of PAP2 containing bacterial acid phosphatase vanadium chloroperoxidases and vanadium bromoperoxidases.]---[cd03398 PAP2_haloperoxidase PAP2 haloperoxidase_like subfamily. Haloperoxidases catalyze the oxidation of halides such as bromide or chloride by hydrogen peroxide which results in subsequent halogenation of organic substrates or halide-a…
comp10551_c0_seq1	135	0	0	0	0	0	0	0	0	0	0	0	0	0	0	cd13225]---[pfam08000	cd13225 PH-like_bacteria Pleckstrin homology (PH)-like domains in bacteria (PHb). Pleckstrin homology (PH) domains were first identified in eukaryotic proteins. Recently PH-like domains have been identified in bacteria as well. These PHb form dome-shaped oligomeric rings with a conserved hydrophilic surface at the intersection of the beta-strands of adjacent protomers that likely mediates protein…
comp10551_c0_seq2	135	0	0	0	0	0	0	0	0	0	0	0	0	0	0	cd13225]---[pfam08000	cd13225 PH-like_bacteria Pleckstrin homology (PH)-like domains in bacteria (PHb). Pleckstrin homology (PH) domains were first identified in eukaryotic proteins. Recently PH-like domains have been identified in bacteria as well. These PHb form dome-shaped oligomeric rings with a conserved hydrophilic surface at the intersection of the beta-strands of adjacent protomers that likely mediates protein…
comp10552_c0_seq1	233	0	Predicted protein	Phaeodactylum tricornutum (strain CCAP 1055/1)	0	0	0	0	0	0	0	0	0	0	0	0	0
comp10552_c0_seq2	166	0	0	0	0	0	0	0	0	0	0	0	0	0	0	0	0
comp10553_c0_seq1	602	Lysosomal Pro-X carboxypeptidase	Predicted protein	Phaeodactylum tricornutum (strain CCAP 1055/1)	3.4.16.2	Lysosomal Pro-Xaa carboxypeptidase.	0	0	0	GO:0006508	proteolysis	GO:0008236	serine-type peptidase activity	0	0	pfam05577	pfam05577 Peptidase_S28 Serine carboxypeptidase S28. These serine proteases include several eukaryotic enzymes such as lysosomal Pro-X carboxypeptidase dipeptidyl-peptidase II and thymus-specific serine peptidase.
comp10554_c0_seq1	1253	DNA-directed RNA polymerase III subunit RPC1	DNA-directed RNA polymerase	Phaeodactylum tricornutum (strain CCAP 1055/1)	2.7.7.6	DNA-directed RNA polymerase.	0	0	0	GO:0006351	transcription	DNA-dependent	GO:0003677]---[GO:0003899]---[GO:0032549]---[GO:0008270	DNA binding]---[DNA-directed RNA polymerase activity]---[ribonucleoside binding]---[zinc ion binding	GO:0005634	nucleus	PRK08566]---[TIGR02390]---[COG0086]---[smart00663]---[pfam00623]---[TIGR02386]---[PRK14906]---[PRK09603]---[PRK00566]---[PRK00566]---[pfam04997]---[PRK14844]---[PRK14977]---[COG0086]---[cd02736]---[pfam04998]---[cd06528]---[PRK04309]---[TIGR02389]---[cd02584]---[PRK14897]---[PRK14898	'PRK08566 PRK08566 DNA-directed RNA polymerase subunit A'' Validated.]---[TIGR02390 RNA_pol_rpoA1 DNA-directed RNA polymerase subunit A''. This family consists of the archaeal A'' subunit of the DNA-directed RNA polymerase. The example from Methanocaldococcus jannaschii contains an intein.]---[COG0086 RpoC DNA-directed RNA polymerase beta'' subunit/160 kD subunit Transcription .]---[smart00663 RP…
comp10555_c0_seq1	352	0	Predicted protein	Phaeodactylum tricornutum (strain CCAP 1055/1)	0	0	0	0	0	0	0	0	0	0	0	0	0
comp10556_c0_seq1	435	0	Predicted protein	Phaeodactylum tricornutum (strain CCAP 1055/1)	0	0	0	0	0	0	0	0	0	0	0	0	0
comp10557_c0_seq1	535	0	0	0	0	0	0	0	0	0	0	0	0	0	0	0	0
comp10557_c0_seq2	535	0	0	0	0	0	0	0	0	0	0	0	0	0	0	0	0
comp10558_c0_seq1	201	0	0	0	0	0	0	0	0	0	0	0	0	0	0	0	0
comp10559_c0_seq1	201	0	Pc22g09370 protein	Penicillium chrysogenum (strain ATCC 28089 / DSM 1075 / Wisconsin 54-1255)	0	0	0	0	0	0	0	0	0	0	0	0	0
comp10559_c0_seq3	190	0	Pc22g09370 protein	Penicillium chrysogenum (strain ATCC 28089 / DSM 1075 / Wisconsin 54-1255)	0	0	0	0	0	0	0	0	0	0	0	0	0
comp10559_c0_seq4	232	0	Pc22g09370 protein	Penicillium chrysogenum (strain ATCC 28089 / DSM 1075 / Wisconsin 54-1255)	0	0	0	0	0	0	0	0	0	0	0	0	0
comp10563_c0_seq1	111	Uncharacterized oxidoreductase YxbG	Uncharacterized protein	Coccomyxa subellipsoidea C-169	0	0	0	0	0	GO:0055114	oxidation-reduction process	GO:0016491	oxidoreductase activity	0	0	PRK06172]---[pfam13561]---[PRK07231]---[cd05344]---[cd05333]---[PRK05653]---[cd05364]---[PRK12826]---[PRK05565]---[PRK07814]---[cd05369]---[cd05359]---[TIGR01830]---[PRK12829]---[cd05365]---[cd05233]---[COG1028]---[PRK08589]---[cd05372]---[PRK05557	PRK06172 PRK06172 short chain dehydrogenase Provisional.]---[pfam13561 adh_short_C2 Enoyl-(Acyl carrier protein) reductase. ]---[PRK07231 fabG 3-ketoacyl-(acyl-carrier-protein) reductase Provisional.]---[cd05344 BKR_like_SDR_like putative beta-ketoacyl acyl carrier protein ACP reductase (BKR)-like SDR. This subgroup resembles the SDR family but does not have a perfect match to the NAD-binding mot…
comp10563_c0_seq2	292	Dehydrogenase/reductase SDR family member 4	NAD(P)-binding protein	Coccomyxa subellipsoidea C-169	1.1.1.184	Carbonyl reductase (NADPH).	0	0	0	GO:0055114	oxidation-reduction process	GO:0016491	oxidoreductase activity	0	0	cd05233]---[COG1028]---[PRK07231]---[cd05344]---[pfam13561]---[PRK12826]---[PRK05565]---[cd05364]---[PRK09242]---[cd05369]---[PRK05653]---[PRK06500]---[PRK06198]---[PRK07856]---[PRK12829]---[PRK07814]---[cd05365]---[PRK07062]---[PRK12825]---[PRK09135	cd05233 SDR_c classical (c) SDRs. SDRs are a functionally diverse family of oxidoreductases that have a single domain with a structurally conserved Rossmann fold (alpha/beta folding pattern with a central beta-sheet) an NAD(P)(H)-binding region and a structurally diverse C-terminal region. Classical SDRs are typically about 250 residues long while extended SDRs are approximately 350 residues. Seq…
comp10563_c0_seq3	292	Dehydrogenase/reductase SDR family member 4	NAD(P)-binding protein	Coccomyxa subellipsoidea C-169	1.1.1.184	Carbonyl reductase (NADPH).	0	0	0	GO:0055114	oxidation-reduction process	GO:0016491	oxidoreductase activity	0	0	cd05233]---[COG1028]---[PRK07231]---[cd05344]---[pfam13561]---[PRK12826]---[PRK05565]---[cd05364]---[PRK09242]---[cd05369]---[PRK05653]---[PRK06500]---[PRK06198]---[PRK07856]---[PRK12829]---[PRK07814]---[cd05365]---[PRK07062]---[PRK12825]---[PRK09135	cd05233 SDR_c classical (c) SDRs. SDRs are a functionally diverse family of oxidoreductases that have a single domain with a structurally conserved Rossmann fold (alpha/beta folding pattern with a central beta-sheet) an NAD(P)(H)-binding region and a structurally diverse C-terminal region. Classical SDRs are typically about 250 residues long while extended SDRs are approximately 350 residues. Seq…
comp10564_c0_seq1	599	UDP-N-acetylglucosamine--peptide N-acetylglucosaminyltransferase 110 kDa subunit	Predicted protein	Phaeodactylum tricornutum (strain CCAP 1055/1)	2.4.1.255	Protein O-GlcNAc transferase.	Protein modification	protein glycosylation	0	0	0	GO:0016706	oxidoreductase activity	acting on paired donors	with incorporation or reduction of molecular oxygen	2-oxoglutarate as one donor	and incorporation of one atom each of oxygen into both donors	0	0	TIGR02521]---[COG0457]---[COG0457]---[cd00189]---[cd00189]---[TIGR02917]---[TIGR02917]---[COG2956	TIGR02521 type_IV_pilW type IV pilus biogenesis/stability protein PilW. Members of this family are designated PilF in ref (PMID 8973346) and PilW in ref (PMID 15612916). This outer membrane protein is required both for pilus stability and for pilus function such as adherence to human cells. Members of this family contain copies of the TPR (tetratricopeptide repeat) domain.]---[COG0457 NrfG FOG TP…
comp10565_c0_seq1	127	0	Predicted protein	Phaeodactylum tricornutum (strain CCAP 1055/1)	0	0	0	0	0	0	0	0	0	0	0	0	0
comp10566_c0_seq1	559	0	Predicted protein	Phaeodactylum tricornutum (strain CCAP 1055/1)	0	0	0	0	0	0	0	GO:0005215	transporter activity	GO:0005622	intracellular	0	0
comp10566_c0_seq2	321	0	0	0	0	0	0	0	0	0	0	0	0	0	0	0	0
comp10567_c0_seq1	354	Uncharacterized protein sll1483	Uncharacterized protein	Ilumatobacter coccineum YM16-304	0	0	0	0	0	0	0	0	0	0	0	pfam02469]---[pfam02469]---[COG2335]---[smart00554]---[smart00554	pfam02469 Fasciclin Fasciclin domain. This extracellular domain is found repeated four times in grasshopper fasciclin I as well as in proteins from mammals sea urchins plants yeast and bacteria.]---[COG2335 COG2335 Secreted and surface protein containing fasciclin-like repeats Cell envelope biogenesis outer membrane .]---[smart00554 FAS1 Four repeated domains in the Fasciclin I family of proteins…
comp10568_c0_seq1	702	Uncharacterized protein C1orf53	Predicted protein	Phaeodactylum tricornutum (strain CCAP 1055/1)	0	0	0	0	0	0	0	0	0	0	0	cd01144]---[COG0614]---[COG2102]---[cd01994]---[pfam01902]---[TIGR00290]---[pfam01497	cd01144 BtuF Cobalamin binding protein BtuF. These proteins have been shown to function as initial receptors in ABC transport of vitamin B12 (cobalamin) in eubacterial and some archaeal species. They belong to the TroA superfamily of helical backbone metal receptor proteins that share a distinct fold and ligand binding mechanism. A typical TroA protein is comprised of two globular subdomains conn…
comp10568_c0_seq2	709	Uncharacterized protein C1orf53	Predicted protein	Phaeodactylum tricornutum (strain CCAP 1055/1)	0	0	0	0	0	0	0	0	0	0	0	cd01144]---[COG0614]---[cd01994]---[COG2102]---[pfam01497]---[pfam01902]---[TIGR00290	cd01144 BtuF Cobalamin binding protein BtuF. These proteins have been shown to function as initial receptors in ABC transport of vitamin B12 (cobalamin) in eubacterial and some archaeal species. They belong to the TroA superfamily of helical backbone metal receptor proteins that share a distinct fold and ligand binding mechanism. A typical TroA protein is comprised of two globular subdomains conn…
comp10569_c0_seq1	297	3-oxoacyl- acyl-carrier-protein reductase 1	3-oxoacyl- acyl-carrier protein	Phaeodactylum tricornutum (strain CCAP 1055/1)	1.1.1.100	3-oxoacyl- acyl-carrier-protein reductase.	Lipid metabolism	fatty acid biosynthesis	0	GO:0006633	fatty acid biosynthetic process	GO:0004316]---[GO:0051287	3-oxoacyl-[acyl-carrier-protein] reductase (NADPH) activity]---[NAD binding	0	0	PRK05557]---[cd05333]---[TIGR01830]---[PRK05653]---[PRK12825]---[PRK05565]---[cd05358]---[TIGR01829]---[cd05233]---[PRK12826]---[COG1028]---[PRK08217]---[PRK12935]---[PRK07231]---[PRK12824]---[cd05362]---[PRK12939]---[PRK08213]---[cd05347]---[PRK12429	PRK05557 fabG 3-ketoacyl-(acyl-carrier-protein) reductase Validated.]---[cd05333 BKR_SDR_c beta-Keto acyl carrier protein reductase (BKR) involved in Type II FAS classical (c) SDRs. This subgroup includes the Escherichai coli K12 BKR FabG. BKR catalyzes the NADPH-dependent reduction of ACP in the first reductive step of de novo fatty acid synthesis (FAS). FAS consists of four elongation steps whi…
comp10570_c0_seq1	490	S-adenosylmethionine mitochondrial carrier protein	Mitochondrial carrier-like protein	Thalassiosira pseudonana	0	0	0	0	0	GO:0006810	transport	0	0	GO:0016021	integral to membrane	pfam00153]---[PTZ00168	pfam00153 Mito_carr Mitochondrial carrier protein. ]---[PTZ00168 PTZ00168 mitochondrial carrier protein Provisional.
comp10571_c0_seq1	443	Glycerol-3-phosphate dehydrogenase NAD( ) 2 chloroplastic	Predicted protein	Phaeodactylum tricornutum (strain CCAP 1055/1)	1.1.1.8	Glycerol-3-phosphate dehydrogenase (NAD( )).	Membrane lipid metabolism	glycerophospholipid metabolism	0	GO:0005975]---[GO:0046168	carbohydrate metabolic process]---[glycerol-3-phosphate catabolic process	GO:0004367]---[GO:0051287	glycerol-3-phosphate dehydrogenase [NAD+] activity]---[NAD binding	GO:0009331	glycerol-3-phosphate dehydrogenase complex	PRK00094]---[COG0240]---[PRK12439]---[PRK14619]---[PRK14618]---[pfam07479]---[TIGR03376]---[PRK14620]---[pfam01210]---[PTZ00345	PRK00094 gpsA NAD(P)H-dependent glycerol-3-phosphate dehydrogenase Validated.]---[COG0240 GpsA Glycerol-3-phosphate dehydrogenase Energy production and conversion .]---[PRK12439 PRK12439 NAD(P)H-dependent glycerol-3-phosphate dehydrogenase Provisional.]---[PRK14619 PRK14619 NAD(P)H-dependent glycerol-3-phosphate dehydrogenase Provisional.]---[PRK14618 PRK14618 NAD(P)H-dependent glycerol-3-phospha…
comp10572_c0_seq1	897	0	0	0	0	0	0	0	0	0	0	0	0	0	0	smart00225]---[pfam00651	smart00225 BTB Broad-Complex Tramtrack and Bric a brac. Domain in Broad-Complex Tramtrack and Bric a brac. Also known as POZ (poxvirus and zinc finger) domain. Known to be a protein-protein interaction motif found at the N-termini of several C2H2-type transcription factors as well as Shaw-type potassium channels. Known structure reveals a tightly intertwined dimer formed via interactions between …
comp10573_c0_seq1	242	0	Predicted protein	Phaeodactylum tricornutum (strain CCAP 1055/1)	0	0	0	0	0	0	0	0	0	0	0	0	0
comp10573_c0_seq2	242	0	Predicted protein	Phaeodactylum tricornutum (strain CCAP 1055/1)	0	0	0	0	0	0	0	0	0	0	0	0	0
comp10573_c0_seq3	657	0	Predicted protein	Phaeodactylum tricornutum (strain CCAP 1055/1)	0	0	0	0	0	0	0	0	0	0	0	0	0
comp10573_c0_seq4	619	0	Predicted protein	Phaeodactylum tricornutum (strain CCAP 1055/1)	0	0	0	0	0	0	0	0	0	0	0	0	0
comp10574_c0_seq1	612	0	0	0	0	0	0	0	0	0	0	0	0	0	0	0	0
comp10575_c0_seq1	876	SPX domain-containing membrane protein Os04g0573000	Predicted protein	Phaeodactylum tricornutum (strain CCAP 1055/1)	0	0	0	0	0	GO:0055085	transmembrane transport	0	0	GO:0016021	integral to membrane	pfam03105]---[cd06174]---[cd06174]---[pfam07690	pfam03105 SPX SPX domain. We have named this region the SPX domain after (SYG1 Pho81 and XPR1). This 180 residue length domain is found at the amino terminus of a variety of proteins. In the yeast protein SYG1 the N-terminus directly binds to the G- protein beta subunit and inhibits transduction of the mating pheromone signal. This finding suggests that all the members of this family are involved…
comp10575_c0_seq2	384	SPX domain-containing membrane protein At4g22990	Predicted protein	Phaeodactylum tricornutum (strain CCAP 1055/1)	0	0	0	0	0	GO:0055085	transmembrane transport	0	0	GO:0016021	integral to membrane	cd06174	cd06174 MFS The Major Facilitator Superfamily (MFS) is a large and diverse group of secondary transporters that includes uniporters symporters and antiporters. MFS proteins facilitate the transport across cytoplasmic or internal membranes of a variety of substrates including ions sugar phosphates drugs neurotransmitters nucleosides amino acids and peptides. They do so using the electrochemical po…
comp10576_c0_seq1	514	Protein phosphatase 2C 16	Predicted protein	Phaeodactylum tricornutum (strain CCAP 1055/1)	3.1.3.16	Phosphoprotein phosphatase.	0	0	0	GO:0006470	protein dephosphorylation	GO:0046872]---[GO:0004722	metal ion binding]---[protein serine/threonine phosphatase activity	0	0	cd00143]---[smart00332]---[pfam00481]---[COG0631]---[PLN03145]---[PTZ00224	cd00143 PP2Cc Serine/threonine phosphatases family 2C catalytic domain The protein architecture and deduced catalytic mechanism of PP2C phosphatases are similar to the PP1 PP2A PP2B family of protein Ser/Thr phosphatases with which PP2C shares no sequence similarity.]---[smart00332 PP2Cc Serine/threonine phosphatases family 2C catalytic domain. The protein architecture and deduced catalytic mecha…
comp10576_c0_seq2	468	0	0	0	0	0	0	0	0	0	0	0	0	0	0	0	0
comp10576_c0_seq3	292	Protein phosphatase 2C 16	Putative uncharacterized protein (Fragment)	Thalassiosira pseudonana	3.1.3.16	Phosphoprotein phosphatase.	0	0	0	GO:0008152	metabolic process	GO:0003824	catalytic activity	0	0	cd00143]---[smart00332]---[pfam00481]---[COG0631]---[PLN03145]---[PTZ00224	cd00143 PP2Cc Serine/threonine phosphatases family 2C catalytic domain The protein architecture and deduced catalytic mechanism of PP2C phosphatases are similar to the PP1 PP2A PP2B family of protein Ser/Thr phosphatases with which PP2C shares no sequence similarity.]---[smart00332 PP2Cc Serine/threonine phosphatases family 2C catalytic domain. The protein architecture and deduced catalytic mecha…
comp10576_c0_seq4	247	Protein phosphatase 2C 16	Putative uncharacterized protein (Fragment)	Thalassiosira pseudonana	3.1.3.16	Phosphoprotein phosphatase.	0	0	0	GO:0008152	metabolic process	GO:0003824	catalytic activity	0	0	cd00143]---[smart00332]---[pfam00481]---[COG0631]---[PTZ00224]---[PLN03145	cd00143 PP2Cc Serine/threonine phosphatases family 2C catalytic domain The protein architecture and deduced catalytic mechanism of PP2C phosphatases are similar to the PP1 PP2A PP2B family of protein Ser/Thr phosphatases with which PP2C shares no sequence similarity.]---[smart00332 PP2Cc Serine/threonine phosphatases family 2C catalytic domain. The protein architecture and deduced catalytic mecha…
comp10577_c0_seq1	810	Cytochrome c oxidase assembly protein ctaG	Uncharacterized protein	Thalassiosira oceanica	0	0	0	0	0	0	0	GO:0005507	copper ion binding	0	0	pfam04442]---[PTZ00128]---[COG3175]---[PRK05089	pfam04442 CtaG_Cox11 Cytochrome c oxidase assembly protein CtaG/Cox11. Cytochrome c oxidase assembly protein is essential for the assembly of functional cytochrome oxidase protein. In eukaryotes it is an integral protein of the mitochondrial inner membrane. Cox11 is essential for the insertion of Cu(I) ions to form the CuB site. This is essential for the stability of other structures in subunit I…
comp10578_c0_seq1	59	0	0	0	0	0	0	0	0	0	0	0	0	0	0	0	0
comp10578_c0_seq2	59	0	0	0	0	0	0	0	0	0	0	0	0	0	0	0	0
comp10579_c0_seq1	241	0	Predicted protein	Phaeodactylum tricornutum (strain CCAP 1055/1)	0	0	0	0	0	0	0	0	0	0	0	0	0
comp10580_c0_seq2	703	0	Putative uncharacterized protein	Dictyostelium purpureum	0	0	0	0	0	0	0	0	0	0	0	smart00020]---[cd00190]---[pfam00089	smart00020 Tryp_SPc Trypsin-like serine protease. Many of these are synthesised as inactive precursor zymogens that are cleaved during limited proteolysis to generate their active forms. A few however are active as single chain molecules and others are inactive due to substitutions of the catalytic triad residues.]---[cd00190 Tryp_SPc Trypsin-like serine protease Many of these are synthesized as …
comp10581_c0_seq1	1055	Callose synthase 7	Predicted protein	Phaeodactylum tricornutum (strain CCAP 1055/1)	2.4.1.34	1 3-beta-glucan synthase.	0	0	0	GO:0006075	(1->3)-beta-D-glucan biosynthetic process	GO:0003843	1	3-beta-D-glucan synthase activity	GO:0000148	1	3-beta-D-glucan synthase complex	pfam02364	pfam02364 Glucan_synthase 1 3-beta-glucan synthase component. This family consists of various 1 3-beta-glucan synthase components including Gls1 Gls2 and Gls3 from yeast. 1 3-beta-glucan synthase EC 2.4.1.34 also known as callose synthase catalyzes the formation of a beta-1 3-glucan polymer that is a major component of the fungal cell wall. The reaction catalyzed is - UDP-glucose (1 3)-beta-D-glu…
comp10581_c0_seq2	1090	Callose synthase 5	Glycosyl transferase family 48	Phaeodactylum tricornutum (strain CCAP 1055/1)	2.4.1.34	1 3-beta-glucan synthase.	0	0	0	GO:0006075	(1->3)-beta-D-glucan biosynthetic process	GO:0003843	1	3-beta-D-glucan synthase activity	GO:0000148	1	3-beta-D-glucan synthase complex	pfam14288	'pfam14288 FKS1_dom1 1 3-beta-glucan synthase subunit FKS1 domain-1. The FKS1_dom1 domain is likely to be the ''Class I'' region just N-terminal to the first set of transmembrane helices that is involved in 1 3-beta-glucan synthesis itself. This family is found on proteins with family Glucan_synthase pfam02364.'
comp10582_c0_seq1	110	0	Predicted protein	Phaeodactylum tricornutum (strain CCAP 1055/1)	0	0	0	0	0	0	0	0	0	0	0	0	0
comp10583_c0_seq1	352	UPF0073 membrane protein BB_0117	Channel protein hemolysin III family	Mycobacterium tusciae JS617	0	0	0	0	0	GO:0019835	cytolysis	0	0	GO:0016021	integral to membrane	TIGR01065]---[COG1272]---[pfam03006	TIGR01065 hlyIII channel protein hemolysin III family. This family includes proteins from pathogenic and non-pathogenic bacteria Homo sapiens and Drosophila. In Bacillus cereus a pathogen it has been show to function as a channel-forming cytolysin. The human protein is expressed preferentially in mature macrophages consistent with a role cytolytic role.]---[COG1272 COG1272 Predicted membrane prot…
comp10584_c0_seq1	255	Tat-linked quality control protein TatD	Predicted protein	Phaeodactylum tricornutum (strain CCAP 1055/1)	0	0	0	0	0	0	0	GO:0016888	endodeoxyribonuclease activity	' producing 5''-phosphomonoesters'	0	0	cd01310]---[pfam01026]---[COG0084]---[TIGR00010]---[PRK10425]---[PRK11449]---[PRK10812]---[COG1099	cd01310 TatD_DNAse TatD like proteins E.coli TatD is a cytoplasmic protein shown to have magnesium dependent DNase activity.]---[pfam01026 TatD_DNase TatD related DNase. This family of proteins are related to a large superfamily of metalloenzymes. TatD a member of this family has been shown experimentally to be a DNase enzyme.]---[COG0084 TatD Mg-dependent DNase DNA replication recombination and …
comp10585_c0_seq1	806	Inositol hexakisphosphate and diphosphoinositol-pentakisphosphate kinase 1	Predicted protein	Phaeodactylum tricornutum (strain CCAP 1055/1)	2.7.4.21]---[2.7.4.24	Inositol-hexakisphosphate kinase.]---[Diphosphoinositol-pentakisphosphate kinase.	0	0	0	0	0	GO:0003993	acid phosphatase activity	0	0	pfam00328]---[cd07061	'pfam00328 His_Phos_2 Histidine phosphatase superfamily (branch 2). The histidine phosphatase superfamily is so named because catalysis centres on a conserved His residue that is transiently phosphorylated during the catalytic cycle. Other conserved residues contribute to a ''phosphate pocket'' and interact with the phospho group of substrate before during and after its transfer to the His residu…
comp10585_c0_seq2	611	Inositol hexakisphosphate and diphosphoinositol-pentakisphosphate kinase 2	Predicted protein	Phaeodactylum tricornutum (strain CCAP 1055/1)	2.7.4.21]---[2.7.4.24	Inositol-hexakisphosphate kinase.]---[Diphosphoinositol-pentakisphosphate kinase.	0	0	0	0	0	GO:0003993	acid phosphatase activity	0	0	0	0
comp10586_c0_seq1	233	0	Uncharacterized protein	Thalassiosira oceanica	0	0	0	0	0	0	0	0	0	0	0	0	0
comp10586_c0_seq2	204	0	Uncharacterized protein	Thalassiosira oceanica	0	0	0	0	0	0	0	0	0	0	0	0	0
comp10587_c0_seq1	157	0	Predicted protein	Phaeodactylum tricornutum (strain CCAP 1055/1)	0	0	0	0	0	0	0	0	0	0	0	0	0
comp10588_c0_seq1	398	Arogenate dehydrogenase 2 chloroplastic	Predicted protein	Thalassiosira pseudonana	1.3.1.78	Arogenate dehydrogenase (NADP( )).	Amino-acid biosynthesis	L-tyrosine biosynthesis	L-tyrosine from L-arogenate (NADP(+) route): step 1/1	GO:0006571	tyrosine biosynthetic process	GO:0004665]---[GO:0008977	prephenate dehydrogenase (NADP+) activity]---[prephenate dehydrogenase activity	0	0	PLN02256]---[PLN02712]---[PLN02712]---[COG0287]---[PRK08655]---[pfam02153]---[PRK07502]---[COG0373	PLN02256 PLN02256 arogenate dehydrogenase.]---[PLN02712 PLN02712 arogenate dehydrogenase.]---[COG0287 TyrA Prephenate dehydrogenase Amino acid transport and metabolism .]---[PRK08655 PRK08655 prephenate dehydrogenase Provisional.]---[pfam02153 PDH Prephenate dehydrogenase. Members of this family are prephenate dehydrogenases EC 1.3.1.12 involved in tyrosine biosynthesis.]---[PRK07502 PRK07502 cyc…
comp10589_c0_seq1	345	0	Predicted protein	Phaeodactylum tricornutum (strain CCAP 1055/1)	0	0	0	0	0	0	0	0	0	0	0	0	0
comp10590_c0_seq1	493	0	Predicted protein	Phaeodactylum tricornutum (strain CCAP 1055/1)	0	0	0	0	0	0	0	GO:0005215	transporter activity	GO:0005622	intracellular	0	0
comp10591_c0_seq1	1317	ATP-dependent DNA helicase Q-like 4A	Uncharacterized protein	Thalassiosira oceanica	3.6.4.12	DNA helicase.	0	0	0	GO:0006310]---[GO:0006281]---[GO:0006260	DNA recombination]---[DNA repair]---[DNA replication	GO:0005524]---[GO:0043140]---[GO:0003676	'ATP binding]---[ATP-dependent 3''-5'' DNA helicase activity]---[nucleic acid binding'	0	0	pfam00270]---[cd00079]---[smart00487]---[cd00046]---[pfam06839]---[COG0513]---[smart00490]---[pfam00271]---[COG0514]---[PLN03137]---[TIGR00614]---[TIGR01389]---[PRK11057]---[pfam09382]---[smart00956	'pfam00270 DEAD DEAD/DEAH box helicase. Members of this family include the DEAD and DEAH box helicases. Helicases are involved in unwinding nucleic acids. The DEAD box helicases are involved in various aspects of RNA metabolism including nuclear transcription pre mRNA splicing ribosome biogenesis nucleocytoplasmic transport translation RNA decay and organellar gene expression.]---[cd00079 HELICc …
comp10591_c0_seq2	1278	ATP-dependent DNA helicase Q-like 4A	Predicted protein (Fragment)	Phaeodactylum tricornutum (strain CCAP 1055/1)	3.6.4.12	DNA helicase.	0	0	0	GO:0006310]---[GO:0006281]---[GO:0006260	DNA recombination]---[DNA repair]---[DNA replication	GO:0005524]---[GO:0043140]---[GO:0003676	'ATP binding]---[ATP-dependent 3''-5'' DNA helicase activity]---[nucleic acid binding'	0	0	pfam00270]---[smart00487]---[cd00046]---[cd00079]---[COG0513]---[pfam06839]---[smart00490]---[pfam00271]---[COG0514]---[PLN03137]---[TIGR00614]---[TIGR01389]---[PRK11057]---[pfam09382]---[smart00956	'pfam00270 DEAD DEAD/DEAH box helicase. Members of this family include the DEAD and DEAH box helicases. Helicases are involved in unwinding nucleic acids. The DEAD box helicases are involved in various aspects of RNA metabolism including nuclear transcription pre mRNA splicing ribosome biogenesis nucleocytoplasmic transport translation RNA decay and organellar gene expression.]---[smart00487 DEXD…
comp10591_c0_seq3	1233	ATP-dependent DNA helicase Q-like 4A	Predicted protein (Fragment)	Phaeodactylum tricornutum (strain CCAP 1055/1)	3.6.4.12	DNA helicase.	0	0	0	GO:0006310]---[GO:0006281]---[GO:0006260	DNA recombination]---[DNA repair]---[DNA replication	GO:0005524]---[GO:0043140]---[GO:0003676	'ATP binding]---[ATP-dependent 3''-5'' DNA helicase activity]---[nucleic acid binding'	0	0	TIGR00614]---[cd00079]---[pfam00270]---[pfam00271]---[COG0513]---[smart00490]---[smart00487]---[cd00046]---[COG1205]---[PLN00206]---[PTZ00424]---[COG1202]---[pfam06839]---[COG1201]---[PRK01297]---[COG0514]---[PLN03137]---[TIGR01389]---[PRK11057]---[pfam09382	'TIGR00614 recQ_fam ATP-dependent DNA helicase RecQ family. All proteins in this family for which functions are known are 3''-5'' DNA-DNA helicases. These proteins are used for recombination recombinational repair and possibly maintenance of chromosome stability. This family is based on the phylogenomic analysis of JA Eisen (1999 Ph.D. Thesis Stanford University) DNA metabolism DNA replication re…
comp10591_c0_seq4	1272	ATP-dependent DNA helicase Q-like 4A	Predicted protein (Fragment)	Phaeodactylum tricornutum (strain CCAP 1055/1)	3.6.4.12	DNA helicase.	0	0	0	GO:0006310]---[GO:0006281]---[GO:0006260	DNA recombination]---[DNA repair]---[DNA replication	GO:0005524]---[GO:0043140]---[GO:0003676	'ATP binding]---[ATP-dependent 3''-5'' DNA helicase activity]---[nucleic acid binding'	0	0	cd00079]---[pfam00271]---[smart00490]---[COG0513]---[pfam00270]---[smart00487]---[PTZ00424]---[cd00046]---[PLN00206]---[COG1202]---[COG1205]---[pfam06839]---[PRK01297]---[COG0514]---[PLN03137]---[TIGR00614]---[TIGR01389]---[PRK11057]---[pfam09382]---[smart00956	'cd00079 HELICc Helicase superfamily c-terminal domain associated with DEXDc- DEAD- and DEAH-box proteins yeast initiation factor 4A Ski2p and Hepatitis C virus NS3 helicases this domain is found in a wide variety of helicases and helicase related proteins may not be an autonomously folding unit but an integral part of the helicase 4 helicase superfamilies at present according to the organization…
comp10592_c0_seq1	533	Ribose-phosphate pyrophosphokinase	Uncharacterized protein	Thalassiosira oceanica	2.7.6.1	Ribose-phosphate diphosphokinase.	Metabolic intermediate biosynthesis	5-phospho-alpha-D-ribose 1-diphosphate biosynthesis	5-phospho-alpha-D-ribose 1-diphosphate from D-ribose 5-phosphate (route I): step 1/1	GO:0009165	nucleotide biosynthetic process	GO:0000287]---[GO:0004749	magnesium ion binding]---[ribose phosphate diphosphokinase activity	0	0	PTZ00145]---[PLN02369]---[PRK01259]---[COG0462]---[TIGR01251]---[PRK02812]---[PRK04923]---[PRK02269]---[PRK03092]---[PRK02458]---[PRK00553]---[pfam13793]---[PRK00934]---[PRK06827]---[PRK07199]---[cd06223]---[pfam00156	'PTZ00145 PTZ00145 phosphoribosylpyrophosphate synthetase Provisional.]---[PLN02369 PLN02369 ribose-phosphate pyrophosphokinase.]---[PRK01259 PRK01259 ribose-phosphate pyrophosphokinase Provisional.]---[COG0462 PrsA Phosphoribosylpyrophosphate synthetase Nucleotide transport and metabolism / Amino acid transport and metabolism .]---[TIGR01251 ribP_PPkin ribose-phosphate pyrophosphokinase. Alterna…
comp10592_c0_seq2	494	Ribose-phosphate pyrophosphokinase	Uncharacterized protein	Thalassiosira oceanica	2.7.6.1	Ribose-phosphate diphosphokinase.	Metabolic intermediate biosynthesis	5-phospho-alpha-D-ribose 1-diphosphate biosynthesis	5-phospho-alpha-D-ribose 1-diphosphate from D-ribose 5-phosphate (route I): step 1/1	GO:0009165	nucleotide biosynthetic process	GO:0000287]---[GO:0004749	magnesium ion binding]---[ribose phosphate diphosphokinase activity	0	0	PTZ00145]---[PLN02369]---[PRK01259]---[COG0462]---[TIGR01251]---[PRK02812]---[PRK04923]---[PRK02269]---[PRK03092]---[PRK02458]---[PRK00553]---[pfam13793]---[PRK00934]---[PRK06827]---[PRK07199]---[cd06223]---[pfam00156]---[PLN02297	'PTZ00145 PTZ00145 phosphoribosylpyrophosphate synthetase Provisional.]---[PLN02369 PLN02369 ribose-phosphate pyrophosphokinase.]---[PRK01259 PRK01259 ribose-phosphate pyrophosphokinase Provisional.]---[COG0462 PrsA Phosphoribosylpyrophosphate synthetase Nucleotide transport and metabolism / Amino acid transport and metabolism .]---[TIGR01251 ribP_PPkin ribose-phosphate pyrophosphokinase. Alterna…
comp10593_c0_seq1	247	0	Predicted protein	Phaeodactylum tricornutum (strain CCAP 1055/1)	0	0	0	0	0	0	0	0	0	0	0	0	0
comp10594_c0_seq1	362	0	0	0	0	0	0	0	0	0	0	0	0	0	0	0	0
comp10595_c0_seq1	460	0	Uncharacterized protein	Thalassiosira oceanica	0	0	0	0	0	0	0	0	0	GO:0016021	integral to membrane	0	0
comp10596_c0_seq1	394	Uncharacterized aarF domain-containing protein kinase 1	Predicted protein	Phaeodactylum tricornutum (strain CCAP 1055/1)	0	0	0	0	0	0	0	GO:0016772	transferase activity	transferring phosphorus-containing groups	0	0	COG0661]---[TIGR01982]---[pfam03109]---[PRK04750	COG0661 AarF Predicted unusual protein kinase General function prediction only .]---[TIGR01982 UbiB 2-polyprenylphenol 6-hydroxylase. This model represents the enzyme (UbiB) which catalyzes the first hydroxylation step in the ubiquinone biosynthetic pathway in bacteria. It is believed that the reaction is 2-polyprenylphenol - 6-hydroxy-2-polyprenylphenol. This model finds hits primarily in the pr…
comp10596_c0_seq2	256	Putative ABC1 protein At2g40090	Predicted protein	Phaeodactylum tricornutum (strain CCAP 1055/1)	0	0	0	0	0	0	0	GO:0016772	transferase activity	transferring phosphorus-containing groups	0	0	COG0661]---[TIGR01982	COG0661 AarF Predicted unusual protein kinase General function prediction only .]---[TIGR01982 UbiB 2-polyprenylphenol 6-hydroxylase. This model represents the enzyme (UbiB) which catalyzes the first hydroxylation step in the ubiquinone biosynthetic pathway in bacteria. It is believed that the reaction is 2-polyprenylphenol - 6-hydroxy-2-polyprenylphenol. This model finds hits primarily in the pr…
comp10596_c0_seq3	629	Uncharacterized aarF domain-containing protein kinase 1	Predicted protein	Phaeodactylum tricornutum (strain CCAP 1055/1)	0	0	0	0	0	0	0	GO:0016772	transferase activity	transferring phosphorus-containing groups	0	0	COG0661]---[TIGR01982]---[PRK04750]---[pfam03109	COG0661 AarF Predicted unusual protein kinase General function prediction only .]---[TIGR01982 UbiB 2-polyprenylphenol 6-hydroxylase. This model represents the enzyme (UbiB) which catalyzes the first hydroxylation step in the ubiquinone biosynthetic pathway in bacteria. It is believed that the reaction is 2-polyprenylphenol - 6-hydroxy-2-polyprenylphenol. This model finds hits primarily in the pr…
comp10597_c0_seq1	684	0	0	0	0	0	0	0	0	0	0	0	0	0	0	0	0
comp10598_c0_seq1	166	Aldose reductase	Predicted protein (Fragment)	Phaeodactylum tricornutum (strain CCAP 1055/1)	1.1.1.21	Aldehyde reductase.	0	0	0	0	0	GO:0016491	oxidoreductase activity	0	0	COG0656]---[cd06660]---[pfam00248]---[PRK11565]---[COG0667	COG0656 ARA1 Aldo/keto reductases related to diketogulonate reductase General function prediction only .]---[cd06660 Aldo_ket_red Aldo-keto reductases (AKRs) are a superfamily of soluble NAD(P)(H) oxidoreductases whose chief purpose is to reduce aldehydes and ketones to primary and secondary alcohols. AKRs are present in all phyla and are of importance to both health and industrial applications. …
comp10599_c0_seq1	216	0	Predicted protein	Phaeodactylum tricornutum (strain CCAP 1055/1)	0	0	0	0	0	0	0	0	0	0	0	0	0
comp10600_c0_seq1	386	0	Predicted protein	Phaeodactylum tricornutum (strain CCAP 1055/1)	0	0	0	0	0	0	0	0	0	0	0	0	0
comp10601_c0_seq1	466	Ribosomal L1 domain-containing protein 1	Uncharacterized protein	Thalassiosira oceanica	0	0	0	0	0	GO:0006412	translation	GO:0003723]---[GO:0003735	RNA binding]---[structural constituent of ribosome	GO:0015934	large ribosomal subunit	pfam00687]---[cd00403]---[PTZ00029	pfam00687 Ribosomal_L1 Ribosomal protein L1p/L10e family. This family includes prokaryotic L1 and eukaryotic L10.]---[cd00403 Ribosomal_L1 Ribosomal protein L1. The L1 protein located near the E-site of the ribosome forms part of the L1 stalk along with 23S rRNA. In bacteria and archaea L1 functions both as a ribosomal protein that binds rRNA and as a translation repressor that binds its own mRNA…
comp10602_c0_seq1	117	Dynactin subunit 5	Predicted protein (Fragment)	Phaeodactylum tricornutum (strain CCAP 1055/1)	0	0	0	0	0	0	0	GO:0016740	transferase activity	0	0	cd03359	cd03359 LbH_Dynactin_5 Dynactin 5 (or subunit p25) Dynactin is a major component of the activator complex that stimulates dynein-mediated vesicle transport. Dynactin is a heterocomplex of at least eight subunits including a 150 000-MW protein called Glued the actin-capping protein Arp1 and dynamatin. In vitro binding experiments show that dynactin enhances dynein-dependent motility possibly throu…
comp10602_c0_seq2	188	Dynactin subunit 5	Predicted protein (Fragment)	Phaeodactylum tricornutum (strain CCAP 1055/1)	0	0	0	0	0	0	0	GO:0016740	transferase activity	0	0	cd03359]---[cd03352]---[cd03352]---[cd03352]---[cd03352]---[cd03352]---[cd04646]---[cd04645]---[COG0663]---[PRK00892]---[PRK00892]---[PRK00892]---[PRK00892]---[COG1043]---[cd05787]---[cd05787]---[TIGR01853]---[TIGR01853]---[TIGR01853]---[COG1044]---[COG1044]---[COG1044]---[COG1044]---[cd00208]---[TIGR01852]---[cd04650]---[cd03356]---[PRK09451]---[TIGR02091]---[PRK05289]---[PRK05289]---[COG1208]--…	cd03359 LbH_Dynactin_5 Dynactin 5 (or subunit p25) Dynactin is a major component of the activator complex that stimulates dynein-mediated vesicle transport. Dynactin is a heterocomplex of at least eight subunits including a 150 000-MW protein called Glued the actin-capping protein Arp1 and dynamatin. In vitro binding experiments show that dynactin enhances dynein-dependent motility possibly throu…
comp10603_c0_seq1	1463	Myosin-2B	Myosin 29	Phaeodactylum tricornutum	0	0	0	0	0	0	0	GO:0005524]---[GO:0003774	ATP binding]---[motor activity	GO:0016459	myosin complex	smart00242]---[cd00124]---[cd01380]---[pfam00063]---[cd01384]---[cd01378]---[cd01377]---[cd01381]---[cd01383]---[cd01387]---[cd01382]---[PTZ00014]---[cd01385]---[cd01379]---[cd01386]---[COG5022	smart00242 MYSc Myosin. Large ATPases. ATPase molecular motor. Muscle contraction consists of a cyclical interaction between myosin and actin. The core of the myosin structure is similar in fold to that of kinesin.]---[cd00124 MYSc Myosin motor domain. This catalytic (head) domain has ATPase activity and belongs to the larger group of P-loop NTPases. Myosins are actin-dependent molecular motors t…
comp10604_c0_seq1	1095	0	Predicted protein	Phaeodactylum tricornutum (strain CCAP 1055/1)	0	0	0	0	0	0	0	0	0	0	0	cd00326]---[smart01057]---[pfam00194]---[cd03123]---[cd03117]---[cd03126]---[cd03125]---[cd03122]---[cd03124	'cd00326 alpha_CA Carbonic anhydrase alpha (vertebrate-like) group. Carbonic anhydrases (CAs) are zinc-containing enzymes that catalyze the reversible hydration of carbon dioxide in a two-step mechanism a nucleophilic attack of a zinc-bound hydroxide ion on carbon dioxide followed by the regeneration of the active site by ionization of the zinc-bound water molecule and removal of a proton from th…
comp10605_c0_seq1	151	0	0	0	0	0	0	0	0	0	0	0	0	0	0	0	0
comp10606_c0_seq1	355	Flavohemoprotein A	Putative nitric oxide dioxygenase	Emiliania huxleyi CCMP1516	1.14.12.17	Nitric oxide dioxygenase.	0	0	0	0	0	GO:0016702	oxidoreductase activity	acting on single donors with incorporation of molecular oxygen	incorporation of two atoms of oxygen	0	0	PRK13289]---[cd06184]---[COG1018]---[cd06215]---[COG1017]---[cd06214]---[cd06216]---[cd00322]---[cd06217]---[TIGR02160]---[cd06191]---[cd06211]---[cd06185]---[cd06187]---[COG0543]---[pfam00970]---[cd06183]---[PRK10684]---[cd06189]---[cd06190	'PRK13289 PRK13289 bifunctional nitric oxide dioxygenase/dihydropteridine reductase 2 Provisional.]---[cd06184 flavohem_like_fad_nad_binding FAD_NAD(P)H binding domain of flavohemoglobin. Flavohemoglobins have a globin domain containing a B-type heme fused with a ferredoxin reductase-like FAD/NAD-binding domain. Flavohemoglobins detoxify nitric oxide (NO) via an NO dioxygenase reaction. The hemog…
comp10606_c0_seq2	450	Flavohemoprotein	Putative nitric oxide dioxygenase	Emiliania huxleyi CCMP1516	1.14.12.17	Nitric oxide dioxygenase.	0	0	0	0	0	GO:0016702	oxidoreductase activity	acting on single donors with incorporation of molecular oxygen	incorporation of two atoms of oxygen	0	0	PRK13289]---[cd06184]---[COG1017]---[COG1018]---[cd06215]---[cd06214]---[cd06216]---[cd00322]---[cd06217]---[TIGR02160]---[cd06191]---[cd06211]---[cd06185]---[cd01040]---[cd06187]---[COG0543]---[pfam00970]---[cd06183]---[cd06189]---[PRK10684	'PRK13289 PRK13289 bifunctional nitric oxide dioxygenase/dihydropteridine reductase 2 Provisional.]---[cd06184 flavohem_like_fad_nad_binding FAD_NAD(P)H binding domain of flavohemoglobin. Flavohemoglobins have a globin domain containing a B-type heme fused with a ferredoxin reductase-like FAD/NAD-binding domain. Flavohemoglobins detoxify nitric oxide (NO) via an NO dioxygenase reaction. The hemog…
comp10607_c0_seq1	532	Pyruvate kinase cytosolic isozyme	Pyruvate kinase	Phaeodactylum tricornutum	2.7.1.40	Pyruvate kinase.	Carbohydrate degradation	glycolysis	pyruvate from D-glyceraldehyde 3-phosphate: step 5/5	GO:0006096	glycolysis	GO:0000287]---[GO:0030955]---[GO:0004743	magnesium ion binding]---[potassium ion binding]---[pyruvate kinase activity	0	0	PLN02461]---[cd00288]---[PTZ00066]---[COG0469]---[TIGR01064]---[PRK05826]---[pfam00224]---[PRK09206]---[PRK06354]---[PRK06247]---[PTZ00300]---[PLN02765]---[PLN02623]---[PRK06739]---[PLN02762]---[PRK08187]---[PRK14725]---[PRK14725]---[pfam02887	PLN02461 PLN02461 Probable pyruvate kinase.]---[cd00288 Pyruvate_Kinase Pyruvate kinase (PK) Large allosteric enzyme that regulates glycolysis through binding of the substrate phosphoenolpyruvate and one or more allosteric effectors. Like other allosteric enzymes PK has a high substrate affinity R state and a low affinity T state. PK exists as several different isozymes depending on organism and …
comp10607_c0_seq2	532	Pyruvate kinase cytosolic isozyme	Pyruvate kinase	Phaeodactylum tricornutum	2.7.1.40	Pyruvate kinase.	Carbohydrate degradation	glycolysis	pyruvate from D-glyceraldehyde 3-phosphate: step 5/5	GO:0006096	glycolysis	GO:0000287]---[GO:0030955]---[GO:0004743	magnesium ion binding]---[potassium ion binding]---[pyruvate kinase activity	0	0	PLN02461]---[cd00288]---[PTZ00066]---[COG0469]---[TIGR01064]---[PRK05826]---[pfam00224]---[PRK09206]---[PRK06354]---[PRK06247]---[PTZ00300]---[PLN02765]---[PLN02623]---[PRK06739]---[PLN02762]---[PRK08187]---[PRK14725]---[PRK14725]---[pfam02887	PLN02461 PLN02461 Probable pyruvate kinase.]---[cd00288 Pyruvate_Kinase Pyruvate kinase (PK) Large allosteric enzyme that regulates glycolysis through binding of the substrate phosphoenolpyruvate and one or more allosteric effectors. Like other allosteric enzymes PK has a high substrate affinity R state and a low affinity T state. PK exists as several different isozymes depending on organism and …
comp10607_c0_seq3	182	Pyruvate kinase cytosolic isozyme	Pyruvate kinase	Phaeodactylum tricornutum	2.7.1.40	Pyruvate kinase.	Carbohydrate degradation	glycolysis	pyruvate from D-glyceraldehyde 3-phosphate: step 5/5	GO:0006096	glycolysis	GO:0000287]---[GO:0030955]---[GO:0004743	magnesium ion binding]---[potassium ion binding]---[pyruvate kinase activity	0	0	pfam02887]---[PTZ00066]---[COG0469]---[cd00288]---[PRK05826]---[TIGR01064]---[PLN02461	pfam02887 PK_C Pyruvate kinase alpha/beta domain. As well as being found in pyruvate kinase this family is found as an isolated domain in some bacterial proteins.]---[PTZ00066 PTZ00066 pyruvate kinase Provisional.]---[COG0469 PykF Pyruvate kinase Carbohydrate transport and metabolism .]---[cd00288 Pyruvate_Kinase Pyruvate kinase (PK) Large allosteric enzyme that regulates glycolysis through bindi…
comp10609_c0_seq1	878	DUF21 domain-containing protein At1g55930 chloroplastic	Predicted protein	Phaeodactylum tricornutum (strain CCAP 1055/1)	0	0	0	0	0	0	0	GO:0050660	flavin adenine dinucleotide binding	0	0	COG1253]---[COG1253]---[COG4536]---[COG4536]---[TIGR03520]---[TIGR03520]---[pfam01595]---[cd04590]---[cd04590]---[COG4535]---[COG4535]---[smart01091]---[pfam03471]---[PRK15094]---[PRK11573]---[PRK11573]---[cd04631]---[pfam00571	COG1253 TlyC Hemolysins and related proteins containing CBS domains General function prediction only .]---[COG4536 CorB Putative Mg2 and Co2 transporter CorB Inorganic ion transport and metabolism .]---[TIGR03520 GldE gliding motility-associated protein GldE. Members of this protein family are exclusive to the Bacteroidetes phylum (previously Cytophaga-Flavobacteria-Bacteroides). GldC is a protei…
comp10610_c0_seq1	390	0	0	0	0	0	0	0	0	0	0	0	0	0	0	0	0
comp10612_c0_seq1	734	0	Predicted protein	Thalassiosira pseudonana	0	0	0	0	0	GO:0006629	lipid metabolic process	GO:0016787	hydrolase activity	0	0	cd07208]---[cd07208]---[pfam01734	cd07208 Pat_hypo_Ecoli_yjju_like Hypothetical patatin similar to yjju protein of Escherichia coli. Patatin-like phospholipase similar to yjju protein of Escherichia coli. This family predominantly consists of bacterial patatin glycoproteins and some representatives from eukaryotes and archaea. The patatin protein accounts for up to 40 of the total soluble protein in potato tubers. Patatin is a st…
comp10613_c0_seq1	309	0	0	0	0	0	0	0	0	0	0	0	0	0	0	0	0
comp10613_c0_seq2	309	0	0	0	0	0	0	0	0	0	0	0	0	0	0	0	0
comp10614_c0_seq1	1248	Probable phospholipase C20G8.02 mitochondrial	Predicted protein	Phaeodactylum tricornutum (strain CCAP 1055/1)	0	0	0	0	0	0	0	GO:0046872	metal ion binding	0	0	pfam02862	pfam02862 DDHD DDHD domain. The DDHD domain is 180 residues long and contains four conserved residues that may form a metal binding site. The domain is named after these four residues. This pattern of conservation of metal binding residues is often seen in phosphoesterase domains. This domain is found in retinal degeneration B proteins as well as a family of probable phospholipases. It has been s…
comp10615_c0_seq1	776	Probable glutamate--tRNA ligase cytoplasmic	Uncharacterized protein	Thalassiosira oceanica	6.1.1.17	Glutamate--tRNA ligase.	0	0	0	GO:0006424	glutamyl-tRNA aminoacylation	GO:0005524]---[GO:0004818	ATP binding]---[glutamate-tRNA ligase activity	GO:0005737	cytoplasm	PLN03233]---[PLN02907]---[PTZ00402]---[TIGR00463]---[PRK05347]---[pfam00749]---[TIGR00440]---[COG0008]---[PRK14703]---[PRK04156]---[PLN02859]---[PTZ00437]---[cd00807]---[cd00807]---[pfam03950]---[cd00418]---[cd00418]---[cd09287]---[cd09287]---[PRK01406]---[TIGR00464]---[PRK12558]---[cd00808	'PLN03233 PLN03233 putative glutamate-tRNA ligase Provisional.]---[PLN02907 PLN02907 glutamate-tRNA ligase.]---[PTZ00402 PTZ00402 glutamyl-tRNA synthetase Provisional.]---[TIGR00463 gltX_arch glutamyl-tRNA synthetase archaeal and eukaryotic family. The glutamyl-tRNA synthetases of the eukaryotic cytosol and of the Archaea are more similar to glutaminyl-tRNA synthetases than to bacterial glutamyl-…
comp10615_c0_seq2	834	Glutamate--tRNA ligase cytoplasmic	Uncharacterized protein	Thalassiosira oceanica	6.1.1.17	Glutamate--tRNA ligase.	0	0	0	GO:0006424	glutamyl-tRNA aminoacylation	GO:0005524]---[GO:0004818	ATP binding]---[glutamate-tRNA ligase activity	GO:0005737	cytoplasm	PLN03233]---[PLN03233]---[PLN02907]---[PLN02907]---[PTZ00402]---[PTZ00402]---[pfam00749]---[TIGR00463]---[TIGR00463]---[PRK05347]---[PRK05347]---[TIGR00440]---[PRK14703]---[COG0008]---[COG0008]---[PLN02859]---[PRK04156]---[PRK04156]---[PTZ00437]---[cd00807]---[cd00807]---[cd00807]---[pfam03950]---[cd00418]---[cd00418]---[cd09287]---[cd09287]---[PRK01406]---[TIGR00464]---[PRK12558]---[cd00808	'PLN03233 PLN03233 putative glutamate-tRNA ligase Provisional.]---[PLN02907 PLN02907 glutamate-tRNA ligase.]---[PTZ00402 PTZ00402 glutamyl-tRNA synthetase Provisional.]---[pfam00749 tRNA-synt_1c tRNA synthetases class I (E and Q) catalytic domain. Other tRNA synthetase sub-families are too dissimilar to be included. This family includes only glutamyl and glutaminyl tRNA synthetases. In some organ…
comp10616_c0_seq1	408	0	Predicted protein	Phaeodactylum tricornutum (strain CCAP 1055/1)	0	0	0	0	0	0	0	0	0	0	0	pfam12697]---[COG0596]---[pfam00561]---[COG2267]---[pfam12695	pfam12697 Abhydrolase_6 Alpha/beta hydrolase family. This family contains alpha/beta hydrolase enzymes of diverse specificity.]---[COG0596 MhpC Predicted hydrolases or acyltransferases (alpha/beta hydrolase superfamily) General function prediction only .]---[pfam00561 Abhydrolase_1 alpha/beta hydrolase fold. This catalytic domain is found in a very wide range of enzymes.]---[COG2267 PldB Lysophos…
comp10618_c0_seq1	315	Syntaxin-6	Predicted protein	Phaeodactylum tricornutum (strain CCAP 1055/1)	0	0	0	0	0	GO:0048193	Golgi vesicle transport	0	0	GO:0016020	membrane	pfam05739	pfam05739 SNARE SNARE domain. Most if not all vesicular membrane fusion events in eukaryotic cells are believed to be mediated by a conserved fusion machinery the SNARE soluble N-ethylmaleimide-sensitive factor (NSF) attachment protein (SNAP) receptors machinery. The SNARE domain is thought to act as a protein-protein interaction module in the assembly of a SNARE protein complex.
comp10618_c0_seq2	280	Syntaxin-6	Predicted protein	Phaeodactylum tricornutum (strain CCAP 1055/1)	0	0	0	0	0	GO:0048193	Golgi vesicle transport	0	0	GO:0016020	membrane	pfam09177]---[pfam05739	pfam09177 Syntaxin-6_N Syntaxin 6 N-terminal. Members of this family which are found in the amino terminus of various SNARE proteins adopt a structure consisting of an antiparallel three-helix bundle. Their exact function has not been determined though it is known that they regulate the SNARE motif as well as mediate various protein-protein interactions involved in membrane-transport.]---[pfam057…
comp10619_c0_seq1	941	Probable leucine-rich repeat receptor-like protein kinase At1g35710	Hypothetical leucine rich repeat protein	Ectocarpus siliculosus	2.7.11.1	Non-specific serine/threonine protein kinase.	0	0	0	0	0	0	0	0	0	PLN00113]---[PLN00113]---[PLN00113]---[PLN00113]---[PLN00113]---[PLN00113]---[PLN03150]---[PLN03150]---[cd04083]---[cd09838]---[pfam13855]---[cd04082	PLN00113 PLN00113 leucine-rich repeat receptor-like protein kinase Provisional.]---[PLN03150 PLN03150 hypothetical protein Provisional.]---[cd04083 CBM6_discoidin-like Carbohydrate Binding Module 6 (CBM6) domains many are found in association with discoidin domain(s). This family includes carbohydrate binding module 6 (CBM6) domains that are appended to several carbohydrate binding enzymes many a…
[truncated: 19,423 more rows]
[truncated: 2 more columns]
