# Supplementary material for: Transcriptome sequencing of three Pseudo-nitzschia species reveals comparable gene sets and the presence of Nitric Oxide Synthase genes in diatoms
Source: Sci Rep. 2015 Jul 20;5:12329. doi: 10.1038/srep12329 (PMC4648414; doi:10.1038/srep12329)
Supplement: Supplementary Table S5 [file srep12329-s5.xls]

## Sheet: P-nitzschia GO
Supplementary Table S5. List of the retrieved Gene Ontologies in association to the relative categories and the number of sequences associated for each species.
Go_Id	Go_term	Category	Pseudo-nitzschia arenysensis Number of Associated Sequences	Pseudo-nitzschia delicatissima Number of Associated Sequences	Pseuso-nitzschia multistriata Number of Associated Sequences
GO:0016020	membrane	CC	418	332	569
GO:0003676	nucleic acid binding	MF	448	387	320
GO:0004252	serine-type endopeptidase activity	MF	104	92	181
GO:0005506	iron ion binding	MF	137	150	242
GO:0031418	L-ascorbic acid binding	MF	61	73	132
GO:0005247	voltage-gated chloride channel activity	MF	10	4	31
GO:0003910	DNA ligase (ATP) activity	MF	5	3	28
GO:0016874	ligase activity	MF	15	14	47
GO:0004849	uridine kinase activity	MF	0	0	16
GO:0044206	UMP salvage	BP	0	0	16
GO:0044211	CTP salvage	BP	0	0	16
GO:0004114	3',5'-cyclic-nucleotide phosphodiesterase activity	MF	24	21	58
GO:0008408	3'-5' exonuclease activity	MF	40	17	11
GO:0006200	ATP catabolic process	BP	107	112	172
GO:0005975	carbohydrate metabolic process	BP	107	110	169
GO:0016706	oxidoreductase activity, acting on paired donors, with incorporation or reduction of molecular oxygen, 2-oxoglutarate as one donor, and incorporation of one atom each of oxygen into both donors	MF	92	95	150
GO:0009058	biosynthetic process	BP	52	57	97
GO:0005622	intracellular	CC	236	200	173
GO:0042626	ATPase activity, coupled to transmembrane movement of substances	MF	28	34	60
GO:0004362	glutathione-disulfide reductase activity	MF	2	3	17
GO:0016021	integral to membrane	CC	884	809	1033
GO:0002098	tRNA wobble uridine modification	BP	2	2	16
GO:0009190	cyclic nucleotide biosynthetic process	BP	34	36	66
GO:0016849	phosphorus-oxygen lyase activity	MF	34	36	66
GO:0045261	proton-transporting ATP synthase complex, catalytic core F(1)	CC	6	4	23
GO:0005381	iron ion transmembrane transporter activity	MF	2	0	15
GO:0004517	nitric-oxide synthase activity	MF	0	0	10
GO:0006809	nitric oxide biosynthetic process	BP	0	0	10
GO:0008324	cation transmembrane transporter activity	MF	16	12	38
GO:0009067	aspartate family amino acid biosynthetic process	BP	5	15	20
GO:0003849	3-deoxy-7-phosphoheptulonate synthase activity	MF	2	2	14
GO:0008519	ammonium transmembrane transporter activity	MF	6	7	21
GO:0008488	gamma-glutamyl carboxylase activity	MF	0	2	9
GO:0017187	peptidyl-glutamic acid carboxylation	BP	0	2	9
GO:0030127	COPII vesicle coat	CC	11	11	29
GO:0046933	hydrogen ion transporting ATP synthase activity, rotational mechanism	MF	8	7	24
GO:0004553	hydrolase activity, hydrolyzing O-glycosyl compounds	MF	23	29	46
GO:0015986	ATP synthesis coupled proton transport	BP	10	10	27
GO:0016810	hydrolase activity, acting on carbon-nitrogen (but not peptide) bonds	MF	7	11	22
GO:0009916	alternative oxidase activity	MF	2	2	13
GO:0010181	FMN binding	MF	20	20	41
GO:0004221	ubiquitin thiolesterase activity	MF	58	50	34
GO:0005643	nuclear pore	CC	34	28	16
GO:0005764	lysosome	CC	0	1	8
GO:0009088	threonine biosynthetic process	BP	25	5	10
GO:0046961	proton-transporting ATPase activity, rotational mechanism	MF	13	13	30
GO:0009166	nucleotide catabolic process	BP	17	10	5
GO:0004316	3-oxoacyl-[acyl-carrier-protein] reductase (NADPH) activity	MF	2	3	12
GO:0004591	oxoglutarate dehydrogenase (succinyl-transferring) activity	MF	2	1	12
GO:0005344	oxygen transporter activity	MF	2	1	12
GO:0017000	antibiotic biosynthetic process	BP	2	2	12
GO:0033758	clavaminate synthase activity	MF	2	2	12
GO:0050660	flavin adenine dinucleotide binding	MF	98	101	137
GO:0005328	neurotransmitter:sodium symporter activity	MF	6	5	19
GO:0006749	glutathione metabolic process	BP	6	9	19
GO:0004672	protein kinase activity	MF	152	122	115
GO:0004743	pyruvate kinase activity	MF	5	7	17
GO:0030955	potassium ion binding	MF	5	7	17
GO:0003856	3-dehydroquinate synthase activity	MF	18	2	6
GO:0015074	DNA integration	BP	13	4	3
GO:0016868	intramolecular transferase activity, phosphotransferases	MF	4	5	15
GO:0016887	ATPase activity	MF	71	66	103
GO:0005694	chromosome	CC	32	26	16
GO:0015238	drug transmembrane transporter activity	MF	31	26	53
GO:0015297	antiporter activity	MF	31	26	53
GO:0019825	oxygen binding	MF	3	2	13
GO:0022891	substrate-specific transmembrane transporter activity	MF	12	10	27
GO:0008449	N-acetylglucosamine-6-sulfatase activity	MF	2	2	11
GO:0016168	chlorophyll binding	MF	2	2	11
GO:0018298	protein-chromophore linkage	BP	2	2	11
GO:0030203	glycosaminoglycan metabolic process	BP	2	2	11
GO:0004494	methylmalonyl-CoA mutase activity	MF	1	1	9
GO:0004719	protein-L-isoaspartate (D-aspartate) O-methyltransferase activity	MF	1	2	9
GO:0030870	Mre11 complex	CC	1	2	9
GO:0008484	sulfuric ester hydrolase activity	MF	17	15	34
GO:0005634	nucleus	CC	442	413	386
GO:0009086	methionine biosynthetic process	BP	26	6	12
GO:0009097	isoleucine biosynthetic process	BP	26	7	12
GO:0006508	proteolysis	BP	337	293	400
GO:0000156	two-component response regulator activity	MF	51	36	32
GO:0008026	ATP-dependent helicase activity	MF	138	123	107
GO:0003855	3-dehydroquinate dehydratase activity	MF	15	0	5
GO:0004764	shikimate 3-dehydrogenase (NADP+) activity	MF	15	0	5
GO:0006807	nitrogen compound metabolic process	BP	6	11	17
GO:0016567	protein ubiquitination	BP	52	29	33
GO:0006888	ER to Golgi vesicle-mediated transport	BP	18	16	34
GO:0043874	acireductone synthase activity	MF	0	3	6
GO:0004842	ubiquitin-protein ligase activity	MF	59	38	39
GO:0004820	glycine-tRNA ligase activity	MF	2	4	10
GO:0004827	proline-tRNA ligase activity	MF	2	4	10
GO:0006426	glycyl-tRNA aminoacylation	BP	2	4	10
GO:0006433	prolyl-tRNA aminoacylation	BP	2	4	10
GO:0080130	L-phenylalanine:2-oxoglutarate aminotransferase activity	MF	2	2	10
GO:0004505	phenylalanine 4-monooxygenase activity	MF	1	1	8
GO:0005086	ARF guanyl-nucleotide exchange factor activity	MF	19	7	8
GO:0032012	regulation of ARF protein signal transduction	BP	19	7	8
GO:0004765	shikimate kinase activity	MF	16	1	6
GO:0005543	phospholipid binding	MF	56	41	37
GO:0000287	magnesium ion binding	MF	57	56	82
GO:0055085	transmembrane transport	BP	197	150	242
GO:0000808	origin recognition complex	CC	4	5	13
GO:0016616	oxidoreductase activity, acting on the CH-OH group of donors, NAD or NADP as acceptor	MF	10	12	22
GO:0015991	ATP hydrolysis coupled proton transport	BP	25	22	42
GO:0005097	Rab GTPase activator activity	MF	24	20	12
GO:0006397	mRNA processing	BP	24	15	12
GO:0032851	positive regulation of Rab GTPase activity	BP	24	20	12
GO:0009236	cobalamin biosynthetic process	BP	6	7	16
GO:0032040	small-subunit processome	CC	14	10	5
GO:0004871	signal transducer activity	MF	39	28	24
GO:0006629	lipid metabolic process	BP	126	106	160
GO:0008782	adenosylhomocysteine nucleosidase activity	MF	5	2	0
GO:0008930	methylthioadenosine nucleosidase activity	MF	5	2	0
GO:0009164	nucleoside catabolic process	BP	5	2	0
GO:0016780	phosphotransferase activity, for other substituted phosphate groups	MF	18	6	8
GO:0006914	autophagy	BP	15	15	6
GO:0009001	serine O-acetyltransferase activity	MF	2	2	9
GO:0016042	lipid catabolic process	BP	2	4	9
GO:0008080	N-acetyltransferase activity	MF	29	32	46
GO:0008236	serine-type peptidase activity	MF	41	40	26
GO:0009055	electron carrier activity	MF	89	79	117
GO:0045454	cell redox homeostasis	BP	90	85	118
GO:0006108	malate metabolic process	BP	1	2	7
GO:0001522	pseudouridine synthesis	BP	40	50	59
GO:0006355	regulation of transcription, DNA-dependent	BP	115	86	91
GO:0016272	prefoldin complex	CC	4	3	12
GO:0052654	L-leucine transaminase activity	MF	4	4	12
GO:0052655	L-valine transaminase activity	MF	4	4	12
GO:0052656	L-isoleucine transaminase activity	MF	4	4	12
GO:0016758	transferase activity, transferring hexosyl groups	MF	33	26	20
GO:0003866	3-phosphoshikimate 1-carboxyvinyltransferase activity	MF	16	1	7
GO:0006564	L-serine biosynthetic process	BP	10	8	3
GO:0030261	chromosome condensation	BP	10	3	3
GO:0006364	rRNA processing	BP	39	36	25
GO:0007062	sister chromatid cohesion	BP	13	4	5
GO:0008176	tRNA (guanine-N7-)-methyltransferase activity	MF	13	7	5
GO:0007264	small GTPase mediated signal transduction	BP	59	38	42
GO:0008060	ARF GTPase activator activity	MF	31	27	19
GO:0032312	regulation of ARF GTPase activity	BP	31	27	19
GO:0016705	oxidoreductase activity, acting on paired donors, with incorporation or reduction of molecular oxygen	MF	32	38	48
GO:0032549	ribonucleoside binding	MF	11	10	4
GO:0004735	pyrroline-5-carboxylate reductase activity	MF	2	1	8
GO:0016791	phosphatase activity	MF	11	9	21
GO:0017056	structural constituent of nuclear pore	MF	6	6	1
GO:0046474	glycerophospholipid biosynthetic process	BP	6	4	1
GO:0006396	RNA processing	BP	54	56	39
GO:0003743	translation initiation factor activity	MF	55	40	40
GO:0003950	NAD+ ADP-ribosyltransferase activity	MF	4	4	0
GO:0016783	sulfurtransferase activity	MF	4	2	0
GO:0003887	DNA-directed DNA polymerase activity	MF	29	30	18
GO:0006352	transcription initiation, DNA-dependent	BP	35	42	23
GO:0022857	transmembrane transporter activity	MF	9	13	18
GO:0016620	oxidoreductase activity, acting on the aldehyde or oxo group of donors, NAD or NADP as acceptor	MF	12	13	22
GO:0004430	1-phosphatidylinositol 4-kinase activity	MF	12	9	5
GO:0006661	phosphatidylinositol biosynthetic process	BP	12	9	5
GO:0004622	lysophospholipase activity	MF	0	1	4
GO:0004657	proline dehydrogenase activity	MF	0	1	4
GO:0005887	integral to plasma membrane	CC	0	3	4
GO:0006308	DNA catabolic process	BP	0	0	4
GO:0006562	proline catabolic process	BP	0	1	4
GO:0008422	beta-glucosidase activity	MF	0	2	4
GO:0015129	lactate transmembrane transporter activity	MF	0	1	4
GO:0030245	cellulose catabolic process	BP	0	2	4
GO:0031177	phosphopantetheine binding	MF	0	0	4
GO:0032450	maltose alpha-glucosidase activity	MF	0	2	4
GO:0035873	lactate transmembrane transport	BP	0	1	4
GO:0046470	phosphatidylcholine metabolic process	BP	0	1	4
GO:0051116	cobaltochelatase activity	MF	0	1	4
GO:0004807	triose-phosphate isomerase activity	MF	20	14	11
GO:0009982	pseudouridine synthase activity	MF	44	52	61
GO:0006099	tricarboxylic acid cycle	BP	16	14	27
GO:0005840	ribosome	CC	121	106	100
GO:0009279	cell outer membrane	CC	16	11	8
GO:0030976	thiamine pyrophosphate binding	MF	7	7	15
GO:0006511	ubiquitin-dependent protein catabolic process	BP	90	82	72
GO:0006662	glycerol ether metabolic process	BP	21	16	33
GO:0006310	DNA recombination	BP	36	26	51
GO:0008967	phosphoglycolate phosphatase activity	MF	5	6	12
GO:0015171	amino acid transmembrane transporter activity	MF	5	7	12
GO:0030076	light-harvesting complex	CC	3	2	9
GO:0048015	phosphatidylinositol-mediated signaling	BP	17	18	9
GO:0030036	actin cytoskeleton organization	BP	13	16	6
GO:0016311	dephosphorylation	BP	14	11	24
GO:0016301	kinase activity	MF	34	36	23
GO:0008686	3,4-dihydroxy-2-butanone-4-phosphate synthase activity	MF	10	4	4
GO:0004012	phospholipid-translocating ATPase activity	MF	7	7	2
GO:0004648	O-phospho-L-serine:2-oxoglutarate aminotransferase activity	MF	7	6	2
GO:0004817	cysteine-tRNA ligase activity	MF	7	4	2
GO:0006423	cysteinyl-tRNA aminoacylation	BP	7	4	2
GO:0004674	protein serine/threonine kinase activity	MF	199	169	175
GO:0008508	bile acid:sodium symporter activity	MF	6	8	13
GO:0004069	L-aspartate:2-oxoglutarate aminotransferase activity	MF	2	2	7
GO:0005249	voltage-gated potassium channel activity	MF	2	8	7
GO:0003857	3-hydroxyacyl-CoA dehydrogenase activity	MF	4	6	10
GO:0004091	carboxylesterase activity	MF	4	3	10
GO:0031419	cobalamin binding	MF	4	4	10
GO:0020037	heme binding	MF	65	68	83
GO:0006886	intracellular protein transport	BP	74	69	93
GO:0048037	cofactor binding	MF	15	8	8
GO:0004812	aminoacyl-tRNA ligase activity	MF	11	14	5
GO:0006777	Mo-molybdopterin cofactor biosynthetic process	BP	11	11	5
GO:0007049	cell cycle	BP	11	8	5
GO:0051536	iron-sulfur cluster binding	MF	33	29	46
GO:0008152	metabolic process	BP	160	164	187
GO:0005507	copper ion binding	MF	21	12	13
GO:0031167	rRNA methylation	BP	5	4	1
GO:0016829	lyase activity	MF	11	17	19
GO:0070403	NAD+ binding	MF	11	11	19
GO:0008757	S-adenosylmethionine-dependent methyltransferase activity	MF	8	5	3
GO:0071203	WASH complex	CC	8	14	3
GO:0001510	RNA methylation	BP	28	28	19
GO:0006631	fatty acid metabolic process	BP	5	7	11
GO:0016879	ligase activity, forming carbon-nitrogen bonds	MF	5	7	11
GO:0019205	nucleobase-containing compound kinase activity	MF	5	7	11
GO:0003682	chromatin binding	MF	53	42	41
GO:0005351	sugar:hydrogen symporter activity	MF	8	8	15
GO:0015992	proton transport	BP	8	8	15
GO:0003864	3-methyl-2-oxobutanoate hydroxymethyltransferase activity	MF	1	2	5
GO:0004565	beta-galactosidase activity	MF	1	4	5
GO:0008076	voltage-gated potassium channel complex	CC	1	6	5
GO:0009107	lipoate biosynthetic process	BP	1	1	5
GO:0016415	octanoyltransferase activity	MF	1	1	5
GO:0004806	triglyceride lipase activity	MF	52	44	67
GO:0030145	manganese ion binding	MF	17	11	10
GO:0009535	chloroplast thylakoid membrane	CC	12	4	20
GO:0003824	catalytic activity	MF	272	261	306
GO:0003989	acetyl-CoA carboxylase activity	MF	3	3	8
GO:0006561	proline biosynthetic process	BP	3	5	8
GO:0009678	hydrogen-translocating pyrophosphatase activity	MF	3	2	8
GO:0051287	NAD binding	MF	33	34	45
GO:0004459	L-lactate dehydrogenase activity	MF	3	4	0
GO:0006597	spermine biosynthetic process	BP	3	1	0
GO:0008290	F-actin capping protein complex	CC	3	1	0
GO:0032440	2-alkenal reductase [NAD(P)] activity	MF	3	3	0
GO:0003774	motor activity	MF	24	23	16
GO:0016459	myosin complex	CC	24	23	16
GO:0046854	phosphatidylinositol phosphorylation	BP	24	19	16
GO:0016051	carbohydrate biosynthetic process	BP	13	9	7
GO:0008146	sulfotransferase activity	MF	49	46	38
GO:0043234	protein complex	CC	6	7	12
GO:0008234	cysteine-type peptidase activity	MF	60	54	48
GO:0015979	photosynthesis	BP	23	19	33
GO:0004623	phospholipase A2 activity	MF	0	0	3
GO:0005262	calcium channel activity	MF	0	1	3
GO:0005740	mitochondrial envelope	CC	0	2	3
GO:0006541	glutamine metabolic process	BP	0	1	3
GO:0007021	tubulin complex assembly	BP	0	0	3
GO:0009317	acetyl-CoA carboxylase complex	CC	0	0	3
GO:0009341	beta-galactosidase complex	CC	0	2	3
GO:0009767	photosynthetic electron transport chain	BP	0	0	3
GO:0030060	L-malate dehydrogenase activity	MF	0	1	3
GO:0048472	threonine-phosphate decarboxylase activity	MF	0	1	3
GO:0050378	UDP-glucuronate 4-epimerase activity	MF	0	1	3
GO:0005779	integral to peroxisomal membrane	CC	9	5	4
GO:0006418	tRNA aminoacylation for protein translation	BP	9	13	4
GO:0006334	nucleosome assembly	BP	19	19	12
GO:0004412	homoserine dehydrogenase activity	MF	42	27	32
GO:0000139	Golgi membrane	CC	10	10	17
GO:0042132	fructose 1,6-bisphosphate 1-phosphatase activity	MF	10	11	17
GO:0000042	protein targeting to Golgi	BP	14	8	8
GO:0005789	endoplasmic reticulum membrane	CC	14	11	8
GO:0015288	porin activity	MF	14	10	8
GO:0033743	peptide-methionine (R)-S-oxide reductase activity	MF	14	7	8
GO:0003924	GTPase activity	MF	80	74	97
GO:0005839	proteasome core complex	CC	27	19	19
GO:0051603	proteolysis involved in cellular protein catabolic process	BP	27	19	19
GO:0004665	prephenate dehydrogenase (NADP+) activity	MF	6	6	2
GO:0006571	tyrosine biosynthetic process	BP	6	6	2
GO:0008977	prephenate dehydrogenase activity	MF	6	6	2
GO:0009113	purine base biosynthetic process	BP	6	4	2
GO:0030130	clathrin coat of trans-Golgi network vesicle	CC	6	4	2
GO:0030272	5-formyltetrahydrofolate cyclo-ligase activity	MF	6	1	2
GO:0042578	phosphoric ester hydrolase activity	MF	6	5	2
GO:0042765	GPI-anchor transamidase complex	CC	6	5	2
GO:0006412	translation	BP	132	119	116
GO:0004499	N,N-dimethylaniline monooxygenase activity	MF	4	3	9
GO:0016851	magnesium chelatase activity	MF	4	5	9
GO:0015035	protein disulfide oxidoreductase activity	MF	40	37	52
GO:0090305	nucleic acid phosphodiester bond hydrolysis	BP	33	49	44
GO:0000155	two-component sensor activity	MF	57	43	46
GO:0023014	signal transduction by phosphorylation	BP	57	43	46
GO:0005198	structural molecule activity	MF	46	33	36
GO:0007076	mitotic chromosome condensation	BP	10	12	5
GO:0015930	glutamate synthase activity	MF	10	6	5
GO:0050662	coenzyme binding	MF	34	30	45
GO:0004190	aspartic-type endopeptidase activity	MF	29	21	21
GO:0016773	phosphotransferase activity, alcohol group as acceptor	MF	28	32	38
GO:0000159	protein phosphatase type 2A complex	CC	2	6	6
GO:0004129	cytochrome-c oxidase activity	MF	2	6	6
GO:0007186	G-protein coupled receptor signaling pathway	BP	2	2	6
GO:0008601	protein phosphatase type 2A regulator activity	MF	2	6	6
GO:0051260	protein homooligomerization	BP	2	3	6
GO:0097157	pre-mRNA intronic binding	MF	2	2	6
GO:0009523	photosystem II	CC	8	4	14
GO:0003735	structural constituent of ribosome	MF	131	122	116
GO:0016987	sigma factor activity	MF	23	32	16
GO:0003935	GTP cyclohydrolase II activity	MF	11	6	6
GO:0004185	serine-type carboxypeptidase activity	MF	11	10	6
GO:0030151	molybdenum ion binding	MF	11	6	6
GO:0004300	enoyl-CoA hydratase activity	MF	5	3	10
GO:0004386	helicase activity	MF	85	98	101
GO:0006486	protein glycosylation	BP	24	20	17
GO:0000786	nucleosome	CC	17	17	11
GO:0006470	protein dephosphorylation	BP	19	21	27
GO:0004747	ribokinase activity	MF	7	4	3
GO:0006014	D-ribose metabolic process	BP	7	4	3
GO:0010024	phytochromobilin biosynthetic process	BP	7	3	3
GO:0016636	oxidoreductase activity, acting on the CH-CH group of donors, iron-sulfur protein as acceptor	MF	7	3	3
GO:0030117	membrane coat	CC	7	5	3
GO:0031491	nucleosome binding	MF	7	6	3
GO:0043044	ATP-dependent chromatin remodeling	BP	7	6	3
GO:0050897	cobalt ion binding	MF	7	3	3
GO:0019829	cation-transporting ATPase activity	MF	25	31	18
GO:0006265	DNA topological change	BP	18	19	12
GO:0015708	silicate transport	BP	18	13	12
GO:0006281	DNA repair	BP	70	89	84
GO:0016070	RNA metabolic process	BP	26	20	19
GO:0000413	protein peptidyl-prolyl isomerization	BP	92	77	108
GO:0003755	peptidyl-prolyl cis-trans isomerase activity	MF	92	77	108
GO:0008270	zinc ion binding	MF	564	530	541
GO:0005759	mitochondrial matrix	CC	10	10	16
GO:0003677	DNA binding	MF	420	410	399
GO:0004722	protein serine/threonine phosphatase activity	MF	15	17	22
GO:0046856	phosphatidylinositol dephosphorylation	BP	6	7	11
GO:0032508	DNA duplex unwinding	BP	19	21	13
GO:0003899	DNA-directed RNA polymerase activity	MF	37	44	29
GO:0001104	RNA polymerase II transcription cofactor activity	MF	3	3	7
GO:0004017	adenylate kinase activity	MF	3	3	7
GO:0004689	phosphorylase kinase activity	MF	3	6	7
GO:0005964	phosphorylase kinase complex	CC	3	6	7
GO:0005978	glycogen biosynthetic process	BP	3	6	7
GO:0016592	mediator complex	CC	3	3	7
GO:0016787	hydrolase activity	MF	212	163	236
GO:0000228	nuclear chromosome	CC	4	4	1
GO:0000256	allantoin catabolic process	BP	4	2	1
GO:0001682	tRNA 5'-leader removal	BP	4	2	1
GO:0003904	deoxyribodipyrimidine photo-lyase activity	MF	4	3	1
GO:0004020	adenylylsulfate kinase activity	MF	4	2	1
GO:0004037	allantoicase activity	MF	4	2	1
GO:0004124	cysteine synthase activity	MF	4	1	1
GO:0004365	glyceraldehyde-3-phosphate dehydrogenase (NAD+) (phosphorylating) activity	MF	4	0	1
GO:0004526	ribonuclease P activity	MF	4	2	1
GO:0004730	pseudouridylate synthase activity	MF	4	1	1
GO:0005319	lipid transporter activity	MF	4	1	1
GO:0005669	transcription factor TFIID complex	CC	4	5	1
GO:0006032	chitin catabolic process	BP	4	5	1
GO:0006338	chromatin remodeling	BP	4	5	1
GO:0016442	RNA-induced silencing complex	CC	4	3	1
GO:0031047	gene silencing by RNA	BP	4	3	1
GO:0043754	dihydrolipoyllysine-residue (2-methylpropanoyl)transferase activity	MF	4	1	1
GO:0046907	intracellular transport	BP	4	2	1
GO:0046949	fatty-acyl-CoA biosynthetic process	BP	4	1	1
GO:0008643	carbohydrate transport	BP	13	4	8
GO:0030259	lipid glycosylation	BP	13	7	8
GO:0005216	ion channel activity	MF	11	8	17
GO:0004348	glucosylceramidase activity	MF	8	2	4
GO:0006543	glutamine catabolic process	BP	8	7	4
GO:0006665	sphingolipid metabolic process	BP	8	2	4
GO:0007094	mitotic cell cycle spindle assembly checkpoint	BP	8	4	4
GO:0043141	ATP-dependent 5'-3' DNA helicase activity	MF	8	7	4
GO:0070409	carbamoyl phosphate biosynthetic process	BP	8	7	4
GO:0004072	aspartate kinase activity	MF	23	28	31
GO:0006520	cellular amino acid metabolic process	BP	17	21	24
GO:0004198	calcium-dependent cysteine-type endopeptidase activity	MF	7	9	12
GO:0005471	ATP:ADP antiporter activity	MF	7	10	12
GO:0005783	endoplasmic reticulum	CC	7	8	12
GO:0017038	protein import	BP	7	2	12
GO:0006184	GTP catabolic process	BP	58	55	70
GO:0004029	aldehyde dehydrogenase (NAD) activity	MF	1	0	4
GO:0004375	glycine dehydrogenase (decarboxylating) activity	MF	1	1	4
GO:0004476	mannose-6-phosphate isomerase activity	MF	1	1	4
GO:0004707	MAP kinase activity	MF	1	3	4
GO:0006515	misfolded or incompletely synthesized protein catabolic process	BP	1	1	4
GO:0016558	protein import into peroxisome matrix	BP	1	3	4
GO:0016619	malate dehydrogenase (oxaloacetate-decarboxylating) activity	MF	1	1	4
GO:0017108	5'-flap endonuclease activity	MF	1	6	4
GO:0019236	response to pheromone	BP	1	1	4
GO:0032777	Piccolo NuA4 histone acetyltransferase complex	CC	1	1	4
GO:0034599	cellular response to oxidative stress	BP	1	1	4
GO:0043161	proteasomal ubiquitin-dependent protein catabolic process	BP	1	4	4
GO:0045892	negative regulation of transcription, DNA-dependent	BP	1	2	4
GO:0051131	chaperone-mediated protein complex assembly	BP	1	1	4
GO:0070290	NAPE-specific phospholipase D activity	MF	1	0	4
GO:0070407	oxidation-dependent protein catabolic process	BP	1	1	4
GO:0090296	regulation of mitochondrial DNA replication	BP	1	1	4
GO:0004540	ribonuclease activity	MF	14	17	9
GO:0005856	cytoskeleton	CC	14	7	9
GO:0005952	cAMP-dependent protein kinase complex	CC	13	20	19
GO:0008603	cAMP-dependent protein kinase regulator activity	MF	13	21	19
GO:0016639	oxidoreductase activity, acting on the CH-NH2 group of donors, NAD or NADP as acceptor	MF	4	3	8
GO:0004594	pantothenate kinase activity	MF	8	5	13
GO:0004571	mannosyl-oligosaccharide 1,2-alpha-mannosidase activity	MF	9	9	5
GO:0016884	carbon-nitrogen ligase activity, with glutamine as amido-N-donor	MF	9	10	5
GO:0030915	Smc5-Smc6 complex	CC	9	9	5
GO:0032041	NAD-dependent histone deacetylase activity (H3-K14 specific)	MF	9	2	5
GO:0046969	NAD-dependent histone deacetylase activity (H3-K9 specific)	MF	9	2	5
GO:0046970	NAD-dependent histone deacetylase activity (H4-K16 specific)	MF	9	2	5
GO:0070932	histone H3 deacetylation	BP	9	2	5
GO:0070933	histone H4 deacetylation	BP	9	2	5
GO:0008654	phospholipid biosynthetic process	BP	24	11	18
GO:0004075	biotin carboxylase activity	MF	9	12	14
GO:0006139	nucleobase-containing compound metabolic process	BP	9	12	14
GO:0022900	electron transport chain	BP	9	7	14
GO:0006096	glycolysis	BP	59	59	70
GO:0008168	methyltransferase activity	MF	118	110	107
GO:0000049	tRNA binding	MF	17	12	12
GO:0005730	nucleolus	CC	17	15	12
GO:0015937	coenzyme A biosynthetic process	BP	10	5	6
GO:0000103	sulfate assimilation	BP	5	3	2
GO:0000213	tRNA-intron endonuclease activity	MF	5	3	2
GO:0004822	isoleucine-tRNA ligase activity	MF	5	2	2
GO:0005375	copper ion transmembrane transporter activity	MF	5	3	2
GO:0006388	tRNA splicing, via endonucleolytic cleavage and ligation	BP	5	3	2
GO:0006428	isoleucyl-tRNA aminoacylation	BP	5	2	2
GO:0009452	RNA capping	BP	5	3	2
GO:0019209	kinase activator activity	MF	5	4	2
GO:0031929	TOR signaling cascade	BP	5	3	2
GO:0031931	TORC1 complex	CC	5	3	2
GO:0046168	glycerol-3-phosphate catabolic process	BP	5	6	2
GO:0004664	prephenate dehydratase activity	MF	5	5	9
GO:0006546	glycine catabolic process	BP	5	7	9
GO:0009094	L-phenylalanine biosynthetic process	BP	5	5	9
GO:0009186	deoxyribonucleoside diphosphate metabolic process	BP	5	3	9
GO:0008173	RNA methyltransferase activity	MF	19	23	14
GO:0006306	DNA methylation	BP	11	7	7
GO:0033014	tetrapyrrole biosynthetic process	BP	11	5	7
GO:0001676	long-chain fatty acid metabolic process	BP	2	2	5
GO:0003987	acetate-CoA ligase activity	MF	2	2	5
GO:0004357	glutamate-cysteine ligase activity	MF	2	2	5
GO:0004467	long-chain fatty acid-CoA ligase activity	MF	2	2	5
GO:0004525	ribonuclease III activity	MF	2	1	5
GO:0004814	arginine-tRNA ligase activity	MF	2	3	5
GO:0006069	ethanol oxidation	BP	2	2	5
GO:0006420	arginyl-tRNA aminoacylation	BP	2	3	5
GO:0016798	hydrolase activity, acting on glycosyl bonds	MF	2	6	5
GO:0016847	1-aminocyclopropane-1-carboxylate synthase activity	MF	2	3	5
GO:0018738	S-formylglutathione hydrolase activity	MF	2	2	5
GO:0033897	ribonuclease T2 activity	MF	2	0	5
GO:0042218	1-aminocyclopropane-1-carboxylate biosynthetic process	BP	2	3	5
GO:0046294	formaldehyde catabolic process	BP	2	2	5
GO:0051903	S-(hydroxymethyl)glutathione dehydrogenase activity	MF	2	2	5
GO:0055129	L-proline biosynthetic process	BP	2	1	5
GO:0000166	nucleotide binding	MF	146	140	135
GO:0006351	transcription, DNA-dependent	BP	66	61	58
GO:0004401	histidinol-phosphatase activity	MF	2	2	0
GO:0004422	hypoxanthine phosphoribosyltransferase activity	MF	2	1	0
GO:0004500	dopamine beta-monooxygenase activity	MF	2	1	0
GO:0004612	phosphoenolpyruvate carboxykinase (ATP) activity	MF	2	3	0
GO:0005813	centrosome	CC	2	2	0
GO:0006261	DNA-dependent DNA replication	BP	2	2	0
GO:0006584	catecholamine metabolic process	BP	2	1	0
GO:0006627	protein processing involved in protein targeting to mitochondrion	BP	2	1	0
GO:0007031	peroxisome organization	BP	2	2	0
GO:0008534	oxidized purine base lesion DNA N-glycosylase activity	MF	2	2	0
GO:0008649	rRNA methyltransferase activity	MF	2	1	0
GO:0008935	1,4-dihydroxy-2-naphthoyl-CoA synthase activity	MF	2	1	0
GO:0015093	ferrous iron transmembrane transporter activity	MF	2	2	0
GO:0015105	arsenite transmembrane transporter activity	MF	2	2	0
GO:0015700	arsenite transport	BP	2	2	0
GO:0016812	hydrolase activity, acting on carbon-nitrogen (but not peptide) bonds, in cyclic amides	MF	2	2	0
GO:0019556	histidine catabolic process to glutamate and formamide	BP	2	2	0
GO:0035267	NuA4 histone acetyltransferase complex	CC	2	2	0
GO:0042720	mitochondrial inner membrane peptidase complex	CC	2	1	0
GO:0043967	histone H4 acetylation	BP	2	2	0
GO:0043968	histone H2A acetylation	BP	2	2	0
GO:0050116	N,N-dimethylformamidase activity	MF	2	2	0
GO:0004523	ribonuclease H activity	MF	6	10	10
GO:0006535	cysteine biosynthetic process from serine	BP	6	3	10
GO:0006885	regulation of pH	BP	6	7	10
GO:0015385	sodium:hydrogen antiporter activity	MF	6	7	10
GO:0016491	oxidoreductase activity	MF	312	255	336
GO:0003934	GTP cyclohydrolase I activity	MF	0	1	2
GO:0004000	adenosine deaminase activity	MF	0	3	2
GO:0004329	formate-tetrahydrofolate ligase activity	MF	0	1	2
GO:0004400	histidinol-phosphate transaminase activity	MF	0	0	2
GO:0004731	purine-nucleoside phosphorylase activity	MF	0	0	2
GO:0004844	uracil DNA N-glycosylase activity	MF	0	2	2
GO:0005053	peroxisome matrix targeting signal-2 binding	MF	0	2	2
GO:0006064	glucuronate catabolic process	BP	0	3	2
GO:0006474	N-terminal protein amino acid acetylation	BP	0	0	2
GO:0008537	proteasome activator complex	CC	0	1	2
GO:0008815	citrate (pro-3S)-lyase activity	MF	0	0	2
GO:0008880	glucuronate isomerase activity	MF	0	3	2
GO:0008963	phospho-N-acetylmuramoyl-pentapeptide-transferase activity	MF	0	2	2
GO:0009346	citrate lyase complex	CC	0	0	2
GO:0010287	plastoglobule	CC	0	0	2
GO:0015420	cobalamin-transporting ATPase activity	MF	0	0	2
GO:0016471	vacuolar proton-transporting V-type ATPase complex	CC	0	0	2
GO:0016844	strictosidine synthase activity	MF	0	3	2
GO:0019478	D-amino acid catabolic process	BP	0	0	2
GO:0030515	snoRNA binding	MF	0	4	2
GO:0031120	snRNA pseudouridine synthesis	BP	0	4	2
GO:0031222	arabinan catabolic process	BP	0	0	2
GO:0031226	intrinsic to plasma membrane	CC	0	0	2
GO:0034477	U6 snRNA 3'-end processing	BP	0	2	2
GO:0035299	inositol pentakisphosphate 2-kinase activity	MF	0	1	2
GO:0042777	plasma membrane ATP synthesis coupled proton transport	BP	0	0	2
GO:0042823	pyridoxal phosphate biosynthetic process	BP	0	0	2
GO:0045211	postsynaptic membrane	CC	0	0	2
GO:0046558	arabinan endo-1,5-alpha-L-arabinosidase activity	MF	0	0	2
GO:0046654	tetrahydrofolate biosynthetic process	BP	0	1	2
GO:0047689	aspartate racemase activity	MF	0	0	2
GO:0006633	fatty acid biosynthetic process	BP	28	40	35
GO:0004022	alcohol dehydrogenase (NAD) activity	MF	6	6	3
GO:0004066	asparagine synthase (glutamine-hydrolyzing) activity	MF	6	9	3
GO:0004408	holocytochrome-c synthase activity	MF	6	4	3
GO:0004659	prenyltransferase activity	MF	6	5	3
GO:0009408	response to heat	BP	6	3	3
GO:0019789	SUMO ligase activity	MF	6	3	3
GO:0003918	DNA topoisomerase (ATP-hydrolyzing) activity	MF	13	9	9
GO:0003684	damaged DNA binding	MF	23	31	18
GO:0004427	inorganic diphosphatase activity	MF	7	6	11
GO:0015995	chlorophyll biosynthetic process	BP	7	7	11
GO:0004298	threonine-type endopeptidase activity	MF	39	29	33
GO:0003913	DNA photolyase activity	MF	3	16	6
GO:0003951	NAD+ kinase activity	MF	3	2	6
GO:0004618	phosphoglycerate kinase activity	MF	3	5	6
GO:0004736	pyruvate carboxylase activity	MF	3	6	6
GO:0006741	NADP biosynthetic process	BP	3	2	6
GO:0008177	succinate dehydrogenase (ubiquinone) activity	MF	3	2	6
GO:0015112	nitrate transmembrane transporter activity	MF	3	4	6
GO:0015113	nitrite transmembrane transporter activity	MF	3	4	6
GO:0016992	lipoate synthase activity	MF	3	1	6
GO:0019674	NAD metabolic process	BP	3	2	6
GO:0030529	ribonucleoprotein complex	CC	3	5	6
GO:0006094	gluconeogenesis	BP	26	25	21
GO:0016192	vesicle-mediated transport	BP	63	48	56
GO:0000105	histidine biosynthetic process	BP	8	10	12
GO:0004181	metallocarboxypeptidase activity	MF	8	6	12
GO:0004372	glycine hydroxymethyltransferase activity	MF	7	3	4
GO:0004742	dihydrolipoyllysine-residue acetyltransferase activity	MF	7	3	4
GO:0005680	anaphase-promoting complex	CC	7	6	4
GO:0006544	glycine metabolic process	BP	7	3	4
GO:0006563	L-serine metabolic process	BP	7	3	4
GO:0006605	protein targeting	BP	7	2	4
GO:0008121	ubiquinol-cytochrome-c reductase activity	MF	7	3	4
GO:0008417	fucosyltransferase activity	MF	7	6	4
GO:0030132	clathrin coat of coated pit	CC	7	4	4
GO:0035999	tetrahydrofolate interconversion	BP	7	3	4
GO:0036065	fucosylation	BP	7	6	4
GO:0043531	ADP binding	MF	15	11	11
GO:0016788	hydrolase activity, acting on ester bonds	MF	25	19	31
GO:0030246	carbohydrate binding	MF	25	28	31
GO:0006810	transport	BP	77	70	87
GO:0046872	metal ion binding	MF	227	208	217
GO:0004930	G-protein coupled receptor activity	MF	26	19	32
GO:0004332	fructose-bisphosphate aldolase activity	MF	8	7	5
GO:0005200	structural constituent of cytoskeleton	MF	8	9	5
GO:0006259	DNA metabolic process	BP	8	5	5
GO:0006366	transcription from RNA polymerase II promoter	BP	8	6	5
GO:0008641	small protein activating enzyme activity	MF	8	9	5
GO:0009102	biotin biosynthetic process	BP	8	3	5
GO:0032580	Golgi cisterna membrane	CC	8	9	5
GO:0044237	cellular metabolic process	BP	27	30	33
GO:0004222	metalloendopeptidase activity	MF	39	46	46
GO:0004356	glutamate-ammonia ligase activity	MF	4	5	7
GO:0006525	arginine metabolic process	BP	4	4	7
GO:0008061	chitin binding	MF	4	2	7
GO:0008898	homocysteine S-methyltransferase activity	MF	4	5	7
GO:0007154	cell communication	BP	18	12	14
GO:0050661	NADP binding	MF	84	74	94
GO:0000398	nuclear mRNA splicing, via spliceosome	BP	19	15	15
GO:0005852	eukaryotic translation initiation factor 3 complex	CC	19	18	15
GO:0008652	cellular amino acid biosynthetic process	BP	19	25	15
GO:0004721	phosphoprotein phosphatase activity	MF	19	14	24
GO:0048038	quinone binding	MF	19	13	24
GO:0000151	ubiquitin ligase complex	CC	9	5	6
GO:0000724	double-strand break repair via homologous recombination	BP	9	11	6
GO:0006913	nucleocytoplasmic transport	BP	9	8	6
GO:0006260	DNA replication	BP	64	46	58
GO:0008299	isoprenoid biosynthetic process	BP	20	16	25
GO:0003873	6-phosphofructo-2-kinase activity	MF	5	2	8
GO:0004347	glucose-6-phosphate isomerase activity	MF	5	6	8
GO:0006000	fructose metabolic process	BP	5	2	8
GO:0006003	fructose 2,6-bisphosphate metabolic process	BP	5	2	8
GO:0006464	cellular protein modification process	BP	22	24	18
GO:0006950	response to stress	BP	22	24	18
GO:0006457	protein folding	BP	157	138	170
GO:0007017	microtubule-based process	BP	10	9	7
GO:0003689	DNA clamp loader activity	MF	3	2	1
GO:0003980	UDP-glucose:glycoprotein glucosyltransferase activity	MF	3	4	1
GO:0004044	amidophosphoribosyltransferase activity	MF	3	1	1
GO:0004144	diacylglycerol O-acyltransferase activity	MF	3	3	1
GO:0004592	pantoate-beta-alanine ligase activity	MF	3	0	1
GO:0004637	phosphoribosylamine-glycine ligase activity	MF	3	3	1
GO:0004641	phosphoribosylformylglycinamidine cyclo-ligase activity	MF	3	3	1
GO:0004644	phosphoribosylglycinamide formyltransferase activity	MF	3	3	1
GO:0004647	phosphoserine phosphatase activity	MF	3	2	1
GO:0004668	protein-arginine deiminase activity	MF	3	4	1
GO:0004809	tRNA (guanine-N2-)-methyltransferase activity	MF	3	1	1
GO:0004819	glutamine-tRNA ligase activity	MF	3	3	1
GO:0004821	histidine-tRNA ligase activity	MF	3	2	1
GO:0005267	potassium channel activity	MF	3	4	1
GO:0005663	DNA replication factor C complex	CC	3	2	1
GO:0005665	DNA-directed RNA polymerase II, core complex	CC	3	3	1
GO:0005666	DNA-directed RNA polymerase III complex	CC	3	3	1
GO:0006089	lactate metabolic process	BP	3	0	1
GO:0006090	pyruvate metabolic process	BP	3	1	1
GO:0006166	purine ribonucleoside salvage	BP	3	2	1
GO:0006383	transcription from RNA polymerase III promoter	BP	3	3	1
GO:0006425	glutaminyl-tRNA aminoacylation	BP	3	3	1
GO:0006427	histidyl-tRNA aminoacylation	BP	3	2	1
GO:0006529	asparagine biosynthetic process	BP	3	5	1
GO:0008144	drug binding	MF	3	4	1
GO:0008378	galactosyltransferase activity	MF	3	6	1
GO:0008705	methionine synthase activity	MF	3	3	1
GO:0008720	D-lactate dehydrogenase activity	MF	3	0	1
GO:0009228	thiamine biosynthetic process	BP	3	0	1
GO:0009446	putrescine biosynthetic process	BP	3	4	1
GO:0015321	sodium-dependent phosphate transmembrane transporter activity	MF	3	2	1
GO:0015450	P-P-bond-hydrolysis-driven protein transmembrane transporter activity	MF	3	0	1
GO:0016255	attachment of GPI anchor to protein	BP	3	3	1
GO:0016428	tRNA (cytosine-5-)-methyltransferase activity	MF	3	1	1
GO:0016559	peroxisome fission	BP	3	2	1
GO:0016763	transferase activity, transferring pentosyl groups	MF	3	2	1
GO:0016785	transferase activity, transferring selenium-containing groups	MF	3	2	1
GO:0016831	carboxy-lyase activity	MF	3	0	1
GO:0019284	L-methionine biosynthetic process from S-adenosylmethionine	BP	3	1	1
GO:0019310	inositol catabolic process	BP	3	3	1
GO:0019752	carboxylic acid metabolic process	BP	3	0	1
GO:0032389	MutLalpha complex	CC	3	3	1
GO:0034184	positive regulation of maintenance of mitotic sister chromatid cohesion	BP	3	2	1
GO:0043087	regulation of GTPase activity	BP	3	2	1
GO:0043139	5'-3' DNA helicase activity	MF	3	2	1
GO:0045017	glycerolipid biosynthetic process	BP	3	3	1
GO:0045842	positive regulation of mitotic metaphase/anaphase transition	BP	3	2	1
GO:0046523	S-methyl-5-thioribose-1-phosphate isomerase activity	MF	3	1	1
GO:0046540	U4/U6 x U5 tri-snRNP complex	CC	3	6	1
GO:0048278	vesicle docking	BP	3	1	1
GO:0050113	inositol oxygenase activity	MF	3	3	1
GO:0050242	pyruvate, phosphate dikinase activity	MF	3	1	1
GO:0070330	aromatase activity	MF	3	4	1
GO:0097056	selenocysteinyl-tRNA(Sec) biosynthetic process	BP	3	2	1
GO:0004177	aminopeptidase activity	MF	24	19	20
GO:0004683	calmodulin-dependent protein kinase activity	MF	6	7	9
GO:0042651	thylakoid membrane	CC	6	12	9
GO:0006506	GPI anchor biosynthetic process	BP	14	19	18
GO:0003869	4-nitrophenylphosphatase activity	MF	1	1	3
GO:0003977	UDP-N-acetylglucosamine diphosphorylase activity	MF	1	4	3
GO:0004109	coproporphyrinogen oxidase activity	MF	1	3	3
GO:0004325	ferrochelatase activity	MF	1	2	3
GO:0004654	polyribonucleotide nucleotidyltransferase activity	MF	1	4	3
GO:0005230	extracellular ligand-gated ion channel activity	MF	1	0	3
GO:0005654	nucleoplasm	CC	1	2	3
GO:0005787	signal peptidase complex	CC	1	1	3
GO:0006144	purine base metabolic process	BP	1	0	3
GO:0006402	mRNA catabolic process	BP	1	4	3
GO:0006783	heme biosynthetic process	BP	1	2	3
GO:0007010	cytoskeleton organization	BP	1	2	3
GO:0008446	GDP-mannose 4,6-dehydratase activity	MF	1	1	3
GO:0008987	quinolinate synthetase A activity	MF	1	1	3
GO:0009405	pathogenesis	BP	1	1	3
GO:0010277	chlorophyllide a oxygenase [overall] activity	MF	1	3	3
GO:0016209	antioxidant activity	MF	1	4	3
GO:0016651	oxidoreductase activity, acting on NADH or NADPH	MF	1	6	3
GO:0016820	hydrolase activity, acting on acid anhydrides, catalyzing transmembrane movement of substances	MF	1	2	3
GO:0016833	oxo-acid-lyase activity	MF	1	3	3
GO:0016891	endoribonuclease activity, producing 5'-phosphomonoesters	MF	1	3	3
GO:0019028	viral capsid	CC	1	0	3
GO:0019428	allantoin biosynthetic process	BP	1	0	3
GO:0019673	GDP-mannose metabolic process	BP	1	1	3
GO:0019805	quinolinate biosynthetic process	BP	1	1	3
GO:0033971	hydroxyisourate hydrolase activity	MF	1	0	3
GO:0034023	5-(carboxyamino)imidazole ribonucleotide mutase activity	MF	1	1	3
GO:0042026	protein refolding	BP	1	2	3
GO:0042779	tRNA 3'-trailer cleavage	BP	1	3	3
GO:0043137	DNA replication, removal of RNA primer	BP	1	2	3
GO:0043752	adenosylcobinamide kinase activity	MF	1	0	3
GO:0045048	protein insertion into ER membrane	BP	1	1	3
GO:0045893	positive regulation of transcription, DNA-dependent	BP	1	2	3
GO:0050112	inositol 2-dehydrogenase activity	MF	1	1	3
GO:0051188	cofactor biosynthetic process	BP	1	0	3
GO:0052856	NADHX epimerase activity	MF	1	0	3
GO:0070526	threonylcarbamoyladenosine biosynthetic process	BP	1	2	3
GO:0071586	CAAX-box protein processing	BP	1	2	3
GO:0017111	nucleoside-triphosphatase activity	MF	107	111	117
GO:0016881	acid-amino acid ligase activity	MF	28	23	24
GO:0019509	L-methionine salvage from methylthioadenosine	BP	12	7	9
GO:0005525	GTP binding	MF	186	146	179
GO:0003993	acid phosphatase activity	MF	13	12	10
GO:0005743	mitochondrial inner membrane	CC	13	13	10
GO:0009435	NAD biosynthetic process	BP	7	7	10
GO:0016857	racemase and epimerase activity, acting on carbohydrates and derivatives	MF	7	4	10
GO:0009082	branched chain family amino acid biosynthetic process	BP	16	12	20
GO:0016901	oxidoreductase activity, acting on the CH-OH group of donors, quinone or similar compound as acceptor	MF	16	10	20
GO:0000104	succinate dehydrogenase activity	MF	4	4	2
GO:0000162	tryptophan biosynthetic process	BP	4	5	2
GO:0003840	gamma-glutamyltransferase activity	MF	4	6	2
GO:0003878	ATP citrate synthase activity	MF	4	2	2
GO:0003984	acetolactate synthase activity	MF	4	4	2
GO:0004018	N6-(1,2-dicarboxyethyl)AMP AMP-lyase (fumarate-forming) activity	MF	4	4	2
GO:0004141	dethiobiotin synthase activity	MF	4	0	2
GO:0004371	glycerone kinase activity	MF	4	3	2
GO:0004455	ketol-acid reductoisomerase activity	MF	4	2	2
GO:0004478	methionine adenosyltransferase activity	MF	4	2	2
GO:0004595	pantetheine-phosphate adenylyltransferase activity	MF	4	1	2
GO:0004775	succinate-CoA ligase (ADP-forming) activity	MF	4	2	2
GO:0004781	sulfate adenylyltransferase (ATP) activity	MF	4	3	2
GO:0004813	alanine-tRNA ligase activity	MF	4	4	2
GO:0004830	tryptophan-tRNA ligase activity	MF	4	3	2
GO:0004852	uroporphyrinogen-III synthase activity	MF	4	2	2
GO:0005741	mitochondrial outer membrane	CC	4	3	2
GO:0006122	mitochondrial electron transport, ubiquinol to cytochrome c	BP	4	3	2
GO:0006419	alanyl-tRNA aminoacylation	BP	4	4	2
GO:0006436	tryptophanyl-tRNA aminoacylation	BP	4	3	2
GO:0008831	dTDP-4-dehydrorhamnose reductase activity	MF	4	1	2
GO:0009152	purine ribonucleotide biosynthetic process	BP	4	4	2
GO:0030286	dynein complex	CC	4	3	2
GO:0031011	Ino80 complex	CC	4	5	2
GO:0042273	ribosomal large subunit biogenesis	BP	4	4	2
GO:0045226	extracellular polysaccharide biosynthetic process	BP	4	1	2
GO:0051276	chromosome organization	BP	4	5	2
GO:0052852	very-long-chain-(S)-2-hydroxy-acid oxidase activity	MF	4	2	2
GO:0052853	long-chain-(S)-2-hydroxy-long-chain-acid oxidase activity	MF	4	2	2
GO:0052854	medium-chain-(S)-2-hydroxy-acid oxidase activity	MF	4	2	2
GO:0005871	kinesin complex	CC	15	8	12
GO:0046914	transition metal ion binding	MF	8	5	11
GO:0000079	regulation of cyclin-dependent protein kinase activity	BP	18	16	22
GO:0016117	carotenoid biosynthetic process	BP	16	15	13
GO:0035091	phosphatidylinositol binding	MF	17	12	14
GO:0004619	phosphoglycerate mutase activity	MF	9	9	12
GO:0005576	extracellular region	CC	9	6	12
GO:0006779	porphyrin-containing compound biosynthetic process	BP	9	10	12
GO:0008483	transaminase activity	MF	20	13	24
GO:0003868	4-hydroxyphenylpyruvate dioxygenase activity	MF	2	4	4
GO:0003937	IMP cyclohydrolase activity	MF	2	2	4
GO:0004151	dihydroorotase activity	MF	2	1	4
GO:0004350	glutamate-5-semialdehyde dehydrogenase activity	MF	2	4	4
GO:0004358	glutamate N-acetyltransferase activity	MF	2	2	4
GO:0004450	isocitrate dehydrogenase (NADP+) activity	MF	2	4	4
GO:0004643	phosphoribosylaminoimidazolecarboxamide formyltransferase activity	MF	2	2	4
GO:0004739	pyruvate dehydrogenase (acetyl-transferring) activity	MF	2	2	4
GO:0006164	purine nucleotide biosynthetic process	BP	2	2	4
GO:0006505	GPI anchor metabolic process	BP	2	3	4
GO:0008677	2-dehydropantoate 2-reductase activity	MF	2	3	4
GO:0008703	5-amino-6-(5-phosphoribosylamino)uracil reductase activity	MF	2	0	4
GO:0009072	aromatic amino acid family metabolic process	BP	2	4	4
GO:0015095	magnesium ion transmembrane transporter activity	MF	2	2	4
GO:0015969	guanosine tetraphosphate metabolic process	BP	2	5	4
GO:0016208	AMP binding	MF	2	2	4
GO:0017069	snRNA binding	MF	2	1	4
GO:0019427	acetyl-CoA biosynthetic process from acetate	BP	2	2	4
GO:0019856	pyrimidine base biosynthetic process	BP	2	1	4
GO:0042602	riboflavin reductase (NADPH) activity	MF	2	3	4
GO:0043140	ATP-dependent 3'-5' DNA helicase activity	MF	2	2	4
GO:0016772	transferase activity, transferring phosphorus-containing groups	MF	54	44	50
GO:0000062	fatty-acyl-CoA binding	MF	5	4	3
GO:0000775	chromosome, centromeric region	CC	5	7	3
GO:0000796	condensin complex	CC	5	5	3
GO:0001671	ATPase activator activity	MF	5	3	3
GO:0003747	translation release factor activity	MF	5	2	3
GO:0004652	polynucleotide adenylyltransferase activity	MF	5	1	3
GO:0004835	tubulin-tyrosine ligase activity	MF	5	11	3
GO:0006596	polyamine biosynthetic process	BP	5	4	3
GO:0006730	one-carbon metabolic process	BP	5	3	3
GO:0008312	7S RNA binding	MF	5	3	3
GO:0009432	SOS response	BP	5	3	3
GO:0032781	positive regulation of ATPase activity	BP	5	3	3
GO:0043631	RNA polyadenylation	BP	5	1	3
GO:0048500	signal recognition particle	CC	5	3	3
GO:0032259	methylation	BP	69	72	65
GO:0005215	transporter activity	MF	85	78	92
GO:0003756	protein disulfide isomerase activity	MF	6	5	4
GO:0003917	DNA topoisomerase type I activity	MF	6	12	4
GO:0004143	diacylglycerol kinase activity	MF	6	5	4
GO:0004559	alpha-mannosidase activity	MF	6	6	4
GO:0007205	protein kinase C-activating G-protein coupled receptor signaling pathway	BP	6	5	4
GO:0008199	ferric iron binding	MF	6	5	4
GO:0016627	oxidoreductase activity, acting on the CH-CH group of donors	MF	6	8	4
GO:0016671	oxidoreductase activity, acting on a sulfur group of donors, disulfide as acceptor	MF	6	5	4
GO:0019239	deaminase activity	MF	6	2	4
GO:0006289	nucleotide-excision repair	BP	28	22	25
GO:0004165	dodecenoyl-CoA delta-isomerase activity	MF	3	1	5
GO:0004349	glutamate 5-kinase activity	MF	3	5	5
GO:0005452	inorganic anion exchanger activity	MF	3	2	5
GO:0005778	peroxisomal membrane	CC	3	1	5
GO:0006030	chitin metabolic process	BP	3	2	5
GO:0008158	hedgehog receptor activity	MF	3	4	5
GO:0008610	lipid biosynthetic process	BP	3	8	5
GO:0008889	glycerophosphodiester phosphodiesterase activity	MF	3	7	5
GO:0009249	protein lipoylation	BP	3	1	5
GO:0033180	proton-transporting V-type ATPase, V1 domain	CC	3	4	5
GO:0042623	ATPase activity, coupled	MF	3	1	5
GO:0052906	tRNA (guanine(37)-N(1))-methyltransferase activity	MF	3	4	5
GO:0042254	ribosome biogenesis	BP	13	26	16
GO:0043565	sequence-specific DNA binding	MF	117	114	125
GO:0000922	spindle pole	CC	7	6	5
GO:0005794	Golgi apparatus	CC	7	8	5
GO:0005801	cis-Golgi network	CC	7	4	5
GO:0006461	protein complex assembly	BP	7	11	5
GO:0007067	mitosis	BP	7	9	5
GO:0008137	NADH dehydrogenase (ubiquinone) activity	MF	7	4	5
GO:0016149	translation release factor activity, codon specific	MF	7	9	5
GO:0006537	glutamate biosynthetic process	BP	14	9	17
GO:0051258	protein polymerization	BP	15	16	18
GO:0006744	ubiquinone biosynthetic process	BP	8	6	6
GO:0006813	potassium ion transport	BP	8	5	6
GO:0051301	cell division	BP	8	8	6
GO:0006725	cellular aromatic compound metabolic process	BP	4	4	6
GO:0003777	microtubule motor activity	MF	49	34	46
GO:0004965	G-protein coupled GABA receptor activity	MF	9	9	7
GO:0005829	cytosol	CC	9	10	7
GO:0006413	translational initiation	BP	9	7	7
GO:0030001	metal ion transport	BP	9	9	7
GO:0008762	UDP-N-acetylmuramate dehydrogenase activity	MF	19	13	22
GO:0003885	D-arabinono-1,4-lactone oxidase activity	MF	5	2	7
GO:0004331	fructose-2,6-bisphosphate 2-phosphatase activity	MF	5	2	7
GO:0004853	uroporphyrinogen decarboxylase activity	MF	5	4	7
GO:0006750	glutathione biosynthetic process	BP	5	6	7
GO:0009536	plastid	CC	5	0	7
GO:0070008	serine-type exopeptidase activity	MF	5	6	7
GO:0019898	extrinsic to membrane	CC	11	10	9
GO:0055114	oxidation-reduction process	BP	135	101	132
GO:0016853	isomerase activity	MF	20	18	23
GO:0008235	metalloexopeptidase activity	MF	12	11	10
GO:0042555	MCM complex	CC	12	14	10
GO:0003678	DNA helicase activity	MF	13	15	11
GO:0004014	adenosylmethionine decarboxylase activity	MF	13	11	11
GO:0006270	DNA-dependent DNA replication initiation	BP	13	17	11
GO:0006284	base-excision repair	BP	13	11	11
GO:0008295	spermidine biosynthetic process	BP	13	11	11
GO:0006782	protoporphyrinogen IX biosynthetic process	BP	6	5	8
GO:0015940	pantothenate biosynthetic process	BP	6	5	8
GO:0016307	phosphatidylinositol phosphate kinase activity	MF	6	4	8
GO:0016717	oxidoreductase activity, acting on paired donors, with oxidation of a pair of donors resulting in the reduction of molecular oxygen to two molecules of water	MF	6	12	8
GO:0017119	Golgi transport complex	CC	6	8	8
GO:0035556	intracellular signal transduction	BP	100	86	106
GO:0003746	translation elongation factor activity	MF	16	16	14
GO:0008081	phosphoric diester hydrolase activity	MF	16	13	14
GO:0016747	transferase activity, transferring acyl groups other than amino-acyl groups	MF	24	31	27
GO:0004176	ATP-dependent peptidase activity	MF	17	13	15
GO:0009231	riboflavin biosynthetic process	BP	17	11	15
GO:0031461	cullin-RING ubiquitin ligase complex	CC	7	10	9
GO:0004527	exonuclease activity	MF	19	20	17
GO:0004519	endonuclease activity	MF	20	15	18
GO:0016779	nucleotidyltransferase activity	MF	22	16	20
GO:0004402	histone acetyltransferase activity	MF	8	9	10
GO:0003700	sequence-specific DNA binding transcription factor activity	MF	142	142	140
GO:0009507	chloroplast	CC	55	41	59
GO:0005737	cytoplasm	CC	324	313	335
GO:0004713	protein tyrosine kinase activity	MF	32	36	35
GO:0015934	large ribosomal subunit	CC	10	13	12
GO:0005509	calcium ion binding	MF	170	157	177
GO:0009116	nucleoside metabolic process	BP	11	6	13
GO:0030170	pyridoxal phosphate binding	MF	102	79	107
GO:0009654	oxygen evolving complex	CC	12	11	14
GO:0019773	proteasome core complex, alpha-subunit complex	CC	12	10	14
GO:0004003	ATP-dependent DNA helicase activity	MF	13	19	15
GO:0004725	protein tyrosine phosphatase activity	MF	13	16	15
GO:0035335	peptidyl-tyrosine dephosphorylation	BP	13	16	15
GO:0016757	transferase activity, transferring glycosyl groups	MF	44	48	47
GO:0006979	response to oxidative stress	BP	15	10	17
GO:0005524	ATP binding	MF	1379	1285	1394
GO:0004197	cysteine-type endopeptidase activity	MF	16	9	18
GO:0016740	transferase activity	MF	86	66	90
GO:0015078	hydrogen ion transmembrane transporter activity	MF	17	12	19
GO:0009765	photosynthesis, light harvesting	BP	21	18	23
GO:0030163	protein catabolic process	BP	21	24	23
GO:0051537	2 iron, 2 sulfur cluster binding	MF	24	19	26
GO:0008237	metallopeptidase activity	MF	39	31	38
GO:0005739	mitochondrion	CC	35	32	34
GO:0003723	RNA binding	MF	205	210	206
GO:0005886	plasma membrane	CC	23	22	22
GO:0008272	sulfate transport	BP	18	21	17
GO:0015116	sulfate transmembrane transporter activity	MF	18	21	17
GO:0015031	protein transport	BP	36	32	38
GO:0008233	peptidase activity	MF	16	14	15
GO:0002161	aminoacyl-tRNA editing activity	MF	15	13	14
GO:0006450	regulation of translational fidelity	BP	15	13	14
GO:0016226	iron-sulfur cluster assembly	BP	15	11	14
GO:0004601	peroxidase activity	MF	14	10	13
GO:0005681	spliceosomal complex	CC	13	10	12
GO:0008113	peptide-methionine-(S)-S-oxide reductase activity	MF	13	12	12
GO:0006357	regulation of transcription from RNA polymerase II promoter	BP	12	9	11
GO:0018193	peptidyl-amino acid modification	BP	12	12	11
GO:0000160	two-component signal transduction system (phosphorelay)	BP	11	7	10
GO:0009396	folic acid-containing compound biosynthetic process	BP	10	11	9
GO:0005242	inward rectifier potassium channel activity	MF	9	8	8
GO:0006446	regulation of translational initiation	BP	9	10	8
GO:0001731	formation of translation preinitiation complex	BP	8	8	7
GO:0003697	single-stranded DNA binding	MF	8	9	7
GO:0006006	glucose metabolic process	BP	8	4	7
GO:0008318	protein prenyltransferase activity	MF	8	6	7
GO:0016282	eukaryotic 43S preinitiation complex	CC	8	8	7
GO:0018342	protein prenylation	BP	8	6	7
GO:0033290	eukaryotic 48S preinitiation complex	CC	8	8	7
GO:0000030	mannosyltransferase activity	MF	7	1	6
GO:0000723	telomere maintenance	BP	7	9	6
GO:0004435	phosphatidylinositol phospholipase C activity	MF	7	5	6
GO:0005815	microtubule organizing center	CC	7	7	6
GO:0008276	protein methyltransferase activity	MF	7	7	6
GO:0008375	acetylglucosaminyltransferase activity	MF	7	6	6
GO:0016888	endodeoxyribonuclease activity, producing 5'-phosphomonoesters	MF	7	7	6
GO:0004550	nucleoside diphosphate kinase activity	MF	6	2	5
GO:0004749	ribose phosphate diphosphokinase activity	MF	6	3	5
GO:0006183	GTP biosynthetic process	BP	6	2	5
GO:0006228	UTP biosynthetic process	BP	6	2	5
GO:0006241	CTP biosynthetic process	BP	6	2	5
GO:0006400	tRNA modification	BP	6	5	5
GO:0006606	protein import into nucleus	BP	6	4	5
GO:0008171	O-methyltransferase activity	MF	6	3	5
GO:0016114	terpenoid biosynthetic process	BP	6	4	5
GO:0016151	nickel cation binding	MF	6	7	5
GO:0016765	transferase activity, transferring alkyl or aryl (other than methyl) groups	MF	6	8	5
GO:0000226	microtubule cytoskeleton organization	BP	5	8	4
GO:0000774	adenyl-nucleotide exchange factor activity	MF	5	4	4
GO:0000981	sequence-specific DNA binding RNA polymerase II transcription factor activity	MF	5	3	4
GO:0004828	serine-tRNA ligase activity	MF	5	6	4
GO:0004970	ionotropic glutamate receptor activity	MF	5	3	4
GO:0005234	extracellular-glutamate-gated ion channel activity	MF	5	3	4
GO:0006302	double-strand break repair	BP	5	2	4
GO:0006434	seryl-tRNA aminoacylation	BP	5	6	4
GO:0006801	superoxide metabolic process	BP	5	3	4
GO:0008750	NAD(P)+ transhydrogenase (AB-specific) activity	MF	5	6	4
GO:0016805	dipeptidase activity	MF	5	4	4
GO:0035235	ionotropic glutamate receptor signaling pathway	BP	5	3	4
GO:0044262	cellular carbohydrate metabolic process	BP	5	3	4
GO:0000220	vacuolar proton-transporting V-type ATPase, V0 domain	CC	4	6	3
GO:0003830	beta-1,4-mannosylglycoprotein 4-beta-N-acetylglucosaminyltransferase activity	MF	4	2	3
GO:0004385	guanylate kinase activity	MF	4	6	3
GO:0004748	ribonucleoside-diphosphate reductase activity, thioredoxin disulfide as acceptor	MF	4	4	3
GO:0004784	superoxide dismutase activity	MF	4	1	3
GO:0005971	ribonucleoside-diphosphate reductase complex	CC	4	4	3
GO:0005992	trehalose biosynthetic process	BP	4	6	3
GO:0006163	purine nucleotide metabolic process	BP	4	6	3
GO:0006479	protein methylation	BP	4	5	3
GO:0006487	protein N-linked glycosylation	BP	4	2	3
GO:0009168	purine ribonucleoside monophosphate biosynthetic process	BP	4	2	3
GO:0015977	carbon fixation	BP	4	4	3
GO:0016602	CCAAT-binding factor complex	CC	4	1	3
GO:0030150	protein import into mitochondrial matrix	BP	4	7	3
GO:0042558	pteridine-containing compound metabolic process	BP	4	5	3
GO:0000148	1,3-beta-D-glucan synthase complex	CC	3	4	2
GO:0003713	transcription coactivator activity	MF	3	1	2
GO:0003843	1,3-beta-D-glucan synthase activity	MF	3	4	2
GO:0003979	UDP-glucose 6-dehydrogenase activity	MF	3	1	2
GO:0004015	adenosylmethionine-8-amino-7-oxononanoate transaminase activity	MF	3	2	2
GO:0004140	dephospho-CoA kinase activity	MF	3	2	2
GO:0004367	glycerol-3-phosphate dehydrogenase [NAD+] activity	MF	3	4	2
GO:0004650	polygalacturonase activity	MF	3	2	2
GO:0004802	transketolase activity	MF	3	2	2
GO:0005618	cell wall	CC	3	2	2
GO:0006075	(1->3)-beta-D-glucan biosynthetic process	BP	3	4	2
GO:0006556	S-adenosylmethionine biosynthetic process	BP	3	2	2
GO:0008964	phosphoenolpyruvate carboxylase activity	MF	3	4	2
GO:0009331	glycerol-3-phosphate dehydrogenase complex	CC	3	4	2
GO:0009635	response to herbicide	BP	3	0	2
GO:0009966	regulation of signal transduction	BP	3	3	2
GO:0009976	tocopherol cyclase activity	MF	3	2	2
GO:0016570	histone modification	BP	3	2	2
GO:0016872	intramolecular lyase activity	MF	3	1	2
GO:0030697	S-adenosylmethionine-dependent tRNA (m5U54) methyltransferase activity	MF	3	0	2
GO:0030896	checkpoint clamp complex	CC	3	2	2
GO:0045005	maintenance of fidelity involved in DNA-dependent DNA replication	BP	3	3	2
GO:0070981	L-asparagine biosynthetic process	BP	3	4	2
GO:0000055	ribosomal large subunit export from nucleus	BP	2	3	1
GO:0000132	establishment of mitotic spindle orientation	BP	2	1	1
GO:0000184	nuclear-transcribed mRNA catabolic process, nonsense-mediated decay	BP	2	1	1
GO:0000245	spliceosomal complex assembly	BP	2	1	1
GO:0000272	polysaccharide catabolic process	BP	2	1	1
GO:0000910	cytokinesis	BP	2	3	1
GO:0003941	L-serine ammonia-lyase activity	MF	2	3	1
GO:0003952	NAD+ synthase (glutamine-hydrolyzing) activity	MF	2	1	1
GO:0003983	UTP:glucose-1-phosphate uridylyltransferase activity	MF	2	1	1
GO:0003994	aconitate hydratase activity	MF	2	2	1
GO:0004043	L-aminoadipate-semialdehyde dehydrogenase activity	MF	2	1	1
GO:0004046	aminoacylase activity	MF	2	2	1
GO:0004048	anthranilate phosphoribosyltransferase activity	MF	2	1	1
GO:0004049	anthranilate synthase activity	MF	2	4	1
GO:0004055	argininosuccinate synthase activity	MF	2	3	1
GO:0004056	argininosuccinate lyase activity	MF	2	0	1
GO:0004096	catalase activity	MF	2	1	1
GO:0004107	chorismate synthase activity	MF	2	1	1
GO:0004163	diphosphomevalonate decarboxylase activity	MF	2	1	1
GO:0004314	[acyl-carrier-protein] S-malonyltransferase activity	MF	2	1	1
GO:0004315	3-oxoacyl-[acyl-carrier-protein] synthase activity	MF	2	1	1
GO:0004335	galactokinase activity	MF	2	2	1
GO:0004354	glutamate dehydrogenase (NADP+) activity	MF	2	1	1
GO:0004363	glutathione synthase activity	MF	2	1	1
GO:0004419	hydroxymethylglutaryl-CoA lyase activity	MF	2	1	1
GO:0004610	phosphoacetylglucosamine mutase activity	MF	2	2	1
GO:0004655	porphobilinogen synthase activity	MF	2	1	1
GO:0004791	thioredoxin-disulfide reductase activity	MF	2	1	1
GO:0004867	serine-type endopeptidase inhibitor activity	MF	2	1	1
GO:0005313	L-glutamate transmembrane transporter activity	MF	2	2	1
GO:0005965	protein farnesyltransferase complex	CC	2	2	1
GO:0006303	double-strand break repair via nonhomologous end joining	BP	2	3	1
GO:0006534	cysteine metabolic process	BP	2	2	1
GO:0006694	steroid biosynthetic process	BP	2	2	1
GO:0006915	apoptotic process	BP	2	3	1
GO:0006928	cellular component movement	BP	2	3	1
GO:0008474	palmitoyl-(protein) hydrolase activity	MF	2	1	1
GO:0008609	alkylglycerone-phosphate synthase activity	MF	2	2	1
GO:0008661	1-deoxy-D-xylulose-5-phosphate synthase activity	MF	2	1	1
GO:0008864	formyltetrahydrofolate deformylase activity	MF	2	2	1
GO:0008897	holo-[acyl-carrier-protein] synthase activity	MF	2	2	1
GO:0008934	inositol monophosphate 1-phosphatase activity	MF	2	1	1
GO:0009039	urease activity	MF	2	4	1
GO:0009059	macromolecule biosynthetic process	BP	2	2	1
GO:0009381	excinuclease ABC activity	MF	2	2	1
GO:0009423	chorismate biosynthetic process	BP	2	1	1
GO:0009611	response to wounding	BP	2	1	1
GO:0010285	L,L-diaminopimelate aminotransferase activity	MF	2	2	1
GO:0015087	cobalt ion transmembrane transporter activity	MF	2	3	1
GO:0015099	nickel cation transmembrane transporter activity	MF	2	3	1
GO:0015183	L-aspartate transmembrane transporter activity	MF	2	2	1
GO:0015629	actin cytoskeleton	CC	2	2	1
GO:0016429	tRNA (adenine-N1-)-methyltransferase activity	MF	2	2	1
GO:0016530	metallochaperone activity	MF	2	1	1
GO:0016641	oxidoreductase activity, acting on the CH-NH2 group of donors, oxygen as acceptor	MF	2	2	1
GO:0016719	carotene 7,8-desaturase activity	MF	2	1	1
GO:0016742	hydroxymethyl-, formyl- and related transferase activity	MF	2	2	1
GO:0017153	sodium:dicarboxylate symporter activity	MF	2	3	1
GO:0018343	protein farnesylation	BP	2	2	1
GO:0019135	deoxyhypusine monooxygenase activity	MF	2	1	1
GO:0019370	leukotriene biosynthetic process	BP	2	1	1
GO:0019835	cytolysis	BP	2	2	1
GO:0030042	actin filament depolymerization	BP	2	2	1
GO:0030115	S-layer	CC	2	1	1
GO:0030785	[ribulose-bisphosphate carboxylase]-lysine N-methyltransferase activity	MF	2	2	1
GO:0031071	cysteine desulfurase activity	MF	2	2	1
GO:0032957	inositol trisphosphate metabolic process	BP	2	1	1
GO:0034450	ubiquitin-ubiquitin ligase activity	MF	2	1	1
GO:0035444	nickel cation transmembrane transport	BP	2	3	1
GO:0042127	regulation of cell proliferation	BP	2	2	1
GO:0042256	mature ribosome assembly	BP	2	1	1
GO:0042450	arginine biosynthetic process via ornithine	BP	2	0	1
GO:0042744	hydrogen peroxide catabolic process	BP	2	1	1
GO:0043023	ribosomal large subunit binding	MF	2	1	1
GO:0043086	negative regulation of catalytic activity	BP	2	2	1
GO:0043564	Ku70:Ku80 complex	CC	2	3	1
GO:0045281	succinate dehydrogenase complex	CC	2	1	1
GO:0046406	magnesium protoporphyrin IX methyltransferase activity	MF	2	1	1
GO:0046429	4-hydroxy-3-methylbut-2-en-1-yl diphosphate synthase activity	MF	2	2	1
GO:0046855	inositol phosphate dephosphorylation	BP	2	1	1
GO:0047325	inositol tetrakisphosphate 1-kinase activity	MF	2	1	1
GO:0050105	L-gulonolactone oxidase activity	MF	2	0	1
GO:0051726	regulation of cell cycle	BP	2	3	1
GO:0052725	inositol-1,3,4-trisphosphate 6-kinase activity	MF	2	1	1
GO:0052726	inositol-1,3,4-trisphosphate 5-kinase activity	MF	2	1	1
GO:0072546	ER membrane protein complex	CC	2	1	1
GO:0000045	autophagic vacuole assembly	BP	1	1	0
GO:0000179	rRNA (adenine-N6,N6-)-dimethyltransferase activity	MF	1	1	0
GO:0000275	mitochondrial proton-transporting ATP synthase complex, catalytic core F(1)	CC	1	1	0
GO:0002009	morphogenesis of an epithelium	BP	1	3	0
GO:0003886	DNA (cytosine-5-)-methyltransferase activity	MF	1	1	0
GO:0003988	acetyl-CoA C-acyltransferase activity	MF	1	1	0
GO:0004030	aldehyde dehydrogenase [NAD(P)+] activity	MF	1	1	0
GO:0004063	aryldialkylphosphatase activity	MF	1	2	0
GO:0004112	cyclic-nucleotide phosphodiesterase activity	MF	1	1	0
GO:0004502	kynurenine 3-monooxygenase activity	MF	1	2	0
GO:0004557	alpha-galactosidase activity	MF	1	3	0
GO:0004617	phosphoglycerate dehydrogenase activity	MF	1	1	0
GO:0004745	retinol dehydrogenase activity	MF	1	1	0
GO:0005847	mRNA cleavage and polyadenylation specificity factor complex	CC	1	1	0
GO:0006081	cellular aldehyde metabolic process	BP	1	1	0
GO:0006378	mRNA polyadenylation	BP	1	1	0
GO:0006379	mRNA cleavage	BP	1	1	0
GO:0006826	iron ion transport	BP	1	1	0
GO:0006879	cellular iron ion homeostasis	BP	1	1	0
GO:0008115	sarcosine oxidase activity	MF	1	1	0
GO:0008239	dipeptidyl-peptidase activity	MF	1	1	0
GO:0009311	oligosaccharide metabolic process	BP	1	3	0
GO:0016139	glycoside catabolic process	BP	1	3	0
GO:0018991	oviposition	BP	1	3	0
GO:0019211	phosphatase activator activity	MF	1	1	0
GO:0019684	photosynthesis, light reaction	BP	1	1	0
GO:0040025	vulval development	BP	1	3	0
GO:0045493	xylan catabolic process	BP	1	2	0
GO:0046477	glycosylceramide catabolic process	BP	1	3	0
GO:0050080	malonyl-CoA decarboxylase activity	MF	1	4	0
GO:0052692	raffinose alpha-galactosidase activity	MF	1	3	0
GO:0090116	C-5 methylation of cytosine	BP	1	1	0
GO:0000165	MAPK cascade	BP	3	3	4
GO:0004392	heme oxygenase (decyclizing) activity	MF	3	3	4
GO:0004516	nicotinate phosphoribosyltransferase activity	MF	3	3	4
GO:0004563	beta-N-acetylhexosaminidase activity	MF	3	5	4
GO:0004576	oligosaccharyl transferase activity	MF	3	2	4
GO:0004602	glutathione peroxidase activity	MF	3	3	4
GO:0004816	asparagine-tRNA ligase activity	MF	3	3	4
GO:0004823	leucine-tRNA ligase activity	MF	3	4	4
GO:0004832	valine-tRNA ligase activity	MF	3	4	4
GO:0006421	asparaginyl-tRNA aminoacylation	BP	3	3	4
GO:0006429	leucyl-tRNA aminoacylation	BP	3	4	4
GO:0006438	valyl-tRNA aminoacylation	BP	3	4	4
GO:0006788	heme oxidation	BP	3	3	4
GO:0007034	vacuolar transport	BP	3	5	4
GO:0008242	omega peptidase activity	MF	3	7	4
GO:0008380	RNA splicing	BP	3	4	4
GO:0008518	reduced folate carrier activity	MF	3	1	4
GO:0008612	peptidyl-lysine modification to hypusine	BP	3	3	4
GO:0009247	glycolipid biosynthetic process	BP	3	3	4
GO:0010212	response to ionizing radiation	BP	3	3	4
GO:0016572	histone phosphorylation	BP	3	3	4
GO:0016633	galactonolactone dehydrogenase activity	MF	3	2	4
GO:0019358	nicotinate nucleotide salvage	BP	3	3	4
GO:0019538	protein metabolic process	BP	3	3	4
GO:0042147	retrograde transport, endosome to Golgi	BP	3	2	4
GO:0043682	copper-transporting ATPase activity	MF	3	3	4
GO:0090399	replicative senescence	BP	3	3	4
GO:0000015	phosphopyruvate hydratase complex	CC	2	2	3
GO:0000077	DNA damage checkpoint	BP	6	5	6
GO:0000145	exocyst	CC	7	7	7
GO:0000221	vacuolar proton-transporting V-type ATPase, V1 domain	CC	5	5	6
GO:0000276	mitochondrial proton-transporting ATP synthase complex, coupling factor F(o)	CC	2	3	3
GO:0000439	core TFIIH complex	CC	8	6	8
GO:0000902	cell morphogenesis	BP	5	7	5
GO:0000917	barrier septum assembly	BP	3	1	3
GO:0003712	transcription cofactor activity	MF	8	6	9
GO:0003725	double-stranded RNA binding	MF	2	3	3
GO:0003841	1-acylglycerol-3-phosphate O-acyltransferase activity	MF	3	3	3
GO:0003852	2-isopropylmalate synthase activity	MF	2	2	3
GO:0003872	6-phosphofructokinase activity	MF	3	4	3
GO:0003896	DNA primase activity	MF	4	9	5
GO:0003942	N-acetyl-gamma-glutamyl-phosphate reductase activity	MF	4	5	5
GO:0003978	UDP-glucose 4-epimerase activity	MF	2	1	3
GO:0003997	acyl-CoA oxidase activity	MF	2	3	3
GO:0004040	amidase activity	MF	3	2	3
GO:0004042	acetyl-CoA:L-glutamate N-acetyltransferase activity	MF	4	4	5
GO:0004047	aminomethyltransferase activity	MF	4	6	5
GO:0004070	aspartate carbamoyltransferase activity	MF	3	3	3
GO:0004073	aspartate-semialdehyde dehydrogenase activity	MF	3	3	3
GO:0004084	branched-chain-amino-acid transaminase activity	MF	3	6	3
GO:0004092	carnitine O-acetyltransferase activity	MF	3	3	3
GO:0004146	dihydrofolate reductase activity	MF	2	3	3
GO:0004148	dihydrolipoyl dehydrogenase activity	MF	2	2	3
GO:0004160	dihydroxy-acid dehydratase activity	MF	4	2	4
GO:0004174	electron-transferring-flavoprotein dehydrogenase activity	MF	2	1	3
GO:0004324	ferredoxin-NADP+ reductase activity	MF	4	11	5
GO:0004340	glucokinase activity	MF	2	3	3
GO:0004416	hydroxyacylglutathione hydrolase activity	MF	4	5	4
GO:0004425	indole-3-glycerol-phosphate synthase activity	MF	6	5	7
GO:0004452	isopentenyl-diphosphate delta-isomerase activity	MF	3	3	3
GO:0004488	methylenetetrahydrofolate dehydrogenase (NADP+) activity	MF	4	3	5
GO:0004497	monooxygenase activity	MF	21	20	21
GO:0004512	inositol-3-phosphate synthase activity	MF	4	2	5
GO:0004514	nicotinate-nucleotide diphosphorylase (carboxylating) activity	MF	4	4	5
GO:0004518	nuclease activity	MF	21	30	22
GO:0004568	chitinase activity	MF	4	5	5
GO:0004605	phosphatidate cytidylyltransferase activity	MF	3	3	3
GO:0004616	phosphogluconate dehydrogenase (decarboxylating) activity	MF	5	3	5
GO:0004634	phosphopyruvate hydratase activity	MF	4	3	4
GO:0004635	phosphoribosyl-AMP cyclohydrolase activity	MF	3	6	3
GO:0004636	phosphoribosyl-ATP diphosphatase activity	MF	3	6	3
GO:0004729	oxygen-dependent protoporphyrinogen oxidase activity	MF	4	4	4
GO:0004801	sedoheptulose-7-phosphate:D-glyceraldehyde-3-phosphate glyceronetransferase activity	MF	2	3	3
GO:0004815	aspartate-tRNA ligase activity	MF	2	3	3
GO:0004818	glutamate-tRNA ligase activity	MF	4	3	5
GO:0004824	lysine-tRNA ligase activity	MF	3	2	3
GO:0004826	phenylalanine-tRNA ligase activity	MF	4	3	4
GO:0004829	threonine-tRNA ligase activity	MF	2	2	3
GO:0005337	nucleoside transmembrane transporter activity	MF	3	3	3
GO:0005338	nucleotide-sugar transmembrane transporter activity	MF	5	4	5
GO:0005542	folic acid binding	MF	5	1	5
GO:0005667	transcription factor complex	CC	4	4	4
GO:0005744	mitochondrial inner membrane presequence translocase complex	CC	4	7	4
GO:0005777	peroxisome	CC	5	6	6
GO:0005874	microtubule	CC	42	35	42
GO:0005945	6-phosphofructokinase complex	CC	3	4	3
GO:0005956	protein kinase CK2 complex	CC	4	2	5
GO:0006002	fructose 6-phosphate metabolic process	BP	3	4	3
GO:0006012	galactose metabolic process	BP	4	3	4
GO:0006013	mannose metabolic process	BP	6	6	6
GO:0006021	inositol biosynthetic process	BP	4	2	5
GO:0006071	glycerol metabolic process	BP	7	10	7
GO:0006098	pentose-phosphate shunt	BP	10	11	10
GO:0006177	GMP biosynthetic process	BP	2	2	3
GO:0006189	de novo' IMP biosynthetic process	BP	8	8	8
GO:0006207	de novo' pyrimidine base biosynthetic process	BP	4	6	5
GO:0006221	pyrimidine nucleotide biosynthetic process	BP	2	2	3
GO:0006269	DNA replication, synthesis of RNA primer	BP	2	5	3
GO:0006278	RNA-dependent DNA replication	BP	2	3	3
GO:0006414	translational elongation	BP	3	4	3
GO:0006422	aspartyl-tRNA aminoacylation	BP	2	3	3
GO:0006424	glutamyl-tRNA aminoacylation	BP	4	3	5
GO:0006430	lysyl-tRNA aminoacylation	BP	3	2	3
GO:0006432	phenylalanyl-tRNA aminoacylation	BP	4	3	4
GO:0006435	threonyl-tRNA aminoacylation	BP	2	2	3
GO:0006465	signal peptide processing	BP	4	2	4
GO:0006491	N-glycan processing	BP	3	3	3
GO:0006526	arginine biosynthetic process	BP	8	10	9
GO:0006542	glutamine biosynthetic process	BP	3	3	3
GO:0006545	glycine biosynthetic process	BP	2	3	3
GO:0006573	valine metabolic process	BP	3	3	3
GO:0006614	SRP-dependent cotranslational protein targeting to membrane	BP	8	8	9
GO:0006621	protein retention in ER lumen	BP	4	2	4
GO:0006625	protein targeting to peroxisome	BP	6	1	6
GO:0006635	fatty acid beta-oxidation	BP	2	3	3
GO:0006729	tetrahydrobiopterin biosynthetic process	BP	6	4	7
GO:0006772	thiamine metabolic process	BP	3	3	3
GO:0006857	oligopeptide transport	BP	2	6	3
GO:0006887	exocytosis	BP	7	6	7
GO:0006891	intra-Golgi vesicle-mediated transport	BP	3	4	3
GO:0006897	endocytosis	BP	4	3	4
GO:0006904	vesicle docking involved in exocytosis	BP	8	9	8
GO:0006909	phagocytosis	BP	3	2	3
GO:0006952	defense response	BP	5	1	5
GO:0007018	microtubule-based movement	BP	35	28	35
GO:0007020	microtubule nucleation	BP	3	2	3
GO:0007155	cell adhesion	BP	8	6	9
GO:0008094	DNA-dependent ATPase activity	MF	6	6	6
GO:0008124	4-alpha-hydroxytetrahydrobiopterin dehydratase activity	MF	6	4	7
GO:0008138	protein tyrosine/serine/threonine phosphatase activity	MF	9	9	10
GO:0008374	O-acyltransferase activity	MF	16	12	17
GO:0008409	5'-3' exonuclease activity	MF	3	4	3
GO:0008442	3-hydroxyisobutyrate dehydrogenase activity	MF	3	3	3
GO:0008479	queuine tRNA-ribosyltransferase activity	MF	2	2	3
GO:0008531	riboflavin kinase activity	MF	2	2	3
GO:0008616	queuosine biosynthetic process	BP	2	4	3
GO:0008883	glutamyl-tRNA reductase activity	MF	5	3	5
GO:0009081	branched chain family amino acid metabolic process	BP	3	6	3
GO:0009089	lysine biosynthetic process via diaminopimelate	BP	9	9	10
GO:0009098	leucine biosynthetic process	BP	4	5	5
GO:0009165	nucleotide biosynthetic process	BP	7	5	7
GO:0009312	oligosaccharide biosynthetic process	BP	2	5	3
GO:0009376	HslUV protease complex	CC	2	4	3
GO:0009451	RNA modification	BP	2	3	3
GO:0009522	photosystem I	CC	2	1	3
GO:0009772	photosynthetic electron transport in photosystem II	BP	4	0	5
GO:0009877	nodulation	BP	2	5	3
GO:0010038	response to metal ion	BP	5	5	5
GO:0015299	solute:hydrogen antiporter activity	MF	7	9	7
GO:0015780	nucleotide-sugar transport	BP	5	4	5
GO:0015935	small ribosomal subunit	CC	6	7	7
GO:0016052	carbohydrate catabolic process	BP	3	3	3
GO:0016462	pyrophosphatase activity	MF	4	3	4
GO:0016538	cyclin-dependent protein kinase regulator activity	MF	4	3	5
GO:0016573	histone acetylation	BP	8	6	9
GO:0016597	amino acid binding	MF	9	19	10
GO:0016624	oxidoreductase activity, acting on the aldehyde or oxo group of donors, disulfide as acceptor	MF	3	4	3
GO:0016668	oxidoreductase activity, acting on a sulfur group of donors, NAD or NADP as acceptor	MF	5	5	5
GO:0016702	oxidoreductase activity, acting on single donors with incorporation of molecular oxygen, incorporation of two atoms of oxygen	MF	7	11	7
GO:0016746	transferase activity, transferring acyl groups	MF	21	14	22
GO:0016756	glutathione gamma-glutamylcysteinyltransferase activity	MF	4	5	5
GO:0016811	hydrolase activity, acting on carbon-nitrogen (but not peptide) bonds, in linear amides	MF	2	4	3
GO:0016846	carbon-sulfur lyase activity	MF	2	1	3
GO:0016972	thiol oxidase activity	MF	5	7	6
GO:0016998	cell wall macromolecule catabolic process	BP	9	12	10
GO:0017089	glycolipid transporter activity	MF	2	4	3
GO:0017150	tRNA dihydrouridine synthase activity	MF	7	15	8
GO:0017176	phosphatidylinositol N-acetylglucosaminyltransferase activity	MF	3	4	3
GO:0017183	peptidyl-diphthamide biosynthetic process from peptidyl-histidine	BP	3	5	3
GO:0018024	histone-lysine N-methyltransferase activity	MF	9	10	9
GO:0019843	rRNA binding	MF	4	5	5
GO:0019867	outer membrane	CC	4	2	4
GO:0019887	protein kinase regulator activity	MF	4	2	5
GO:0022904	respiratory electron transport chain	BP	2	3	3
GO:0030123	AP-3 adaptor complex	CC	4	5	4
GO:0030126	COPI vesicle coat	CC	6	8	7
GO:0030131	clathrin adaptor complex	CC	15	14	16
GO:0030234	enzyme regulator activity	MF	5	5	5
GO:0031227	intrinsic to endoplasmic reticulum membrane	CC	16	17	17
GO:0032784	regulation of transcription elongation, DNA-dependent	BP	6	4	6
GO:0033254	vacuolar transporter chaperone complex	CC	2	4	3
GO:0034968	histone lysine methylation	BP	9	10	9
GO:0042176	regulation of protein catabolic process	BP	5	5	5
GO:0043022	ribosome binding	MF	4	4	5
GO:0044267	cellular protein metabolic process	BP	3	2	3
GO:0045156	electron transporter, transferring electrons within the cyclic electron transport pathway of photosynthesis activity	MF	4	0	5
GO:0045859	regulation of protein kinase activity	BP	4	2	5
GO:0046422	violaxanthin de-epoxidase activity	MF	2	2	3
GO:0046836	glycolipid transport	BP	2	4	3
GO:0046873	metal ion transmembrane transporter activity	MF	17	13	17
GO:0046923	ER retention sequence binding	MF	4	2	4
GO:0046938	phytochelatin biosynthetic process	BP	4	5	5
GO:0048208	COPII vesicle coating	BP	8	3	9
GO:0050790	regulation of catalytic activity	BP	5	5	5
GO:0051205	protein insertion into membrane	BP	5	8	5
GO:0051539	4 iron, 4 sulfur cluster binding	MF	20	17	21
GO:0051861	glycolipid binding	MF	2	4	3
GO:0052861	glucan endo-1,3-beta-glucanase activity, C-3 substituted reducing group	MF	6	10	6
GO:0052862	glucan endo-1,4-beta-glucanase activity, C-3 substituted reducing group	MF	6	10	6
GO:0070402	NADPH binding	MF	3	2	3
GO:0070469	respiratory chain	CC	4	2	5
GO:0070985	TFIIK complex	CC	4	2	4
GO:0000028	ribosomal small subunit assembly	BP	1	1	1
GO:0000107	imidazoleglycerol-phosphate synthase activity	MF	1	0	2
GO:0000175	3'-5'-exoribonuclease activity	MF	1	2	2
GO:0000176	nuclear exosome (RNase complex)	CC	1	3	1
GO:0000178	exosome (RNase complex)	CC	2	4	2
GO:0000244	assembly of spliceosomal tri-snRNP	BP	1	3	1
GO:0000339	RNA cap binding	MF	1	1	2
GO:0000502	proteasome complex	CC	14	12	14
GO:0000784	nuclear chromosome, telomeric region	CC	2	3	2
GO:0000785	chromatin	CC	1	1	1
GO:0001882	nucleoside binding	MF	1	1	2
GO:0003721	telomeric template RNA reverse transcriptase activity	MF	2	2	2
GO:0003729	mRNA binding	MF	1	0	2
GO:0003827	alpha-1,3-mannosylglycoprotein 2-beta-N-acetylglucosaminyltransferase activity	MF	1	1	1
GO:0003847	1-alkyl-2-acetylglycerophosphocholine esterase activity	MF	2	4	2
GO:0003854	3-beta-hydroxy-delta5-steroid dehydrogenase activity	MF	1	1	1
GO:0003861	3-isopropylmalate dehydratase activity	MF	1	2	1
GO:0003862	3-isopropylmalate dehydrogenase activity	MF	1	1	1
GO:0003876	AMP deaminase activity	MF	2	2	2
GO:0003879	ATP phosphoribosyltransferase activity	MF	1	1	2
GO:0003881	CDP-diacylglycerol-inositol 3-phosphatidyltransferase activity	MF	0	0	1
GO:0003883	CTP synthase activity	MF	1	1	2
GO:0003906	DNA-(apurinic or apyrimidinic site) lyase activity	MF	1	0	2
GO:0003911	DNA ligase (NAD+) activity	MF	0	1	1
GO:0003922	GMP synthase (glutamine-hydrolyzing) activity	MF	1	1	2
GO:0003938	IMP dehydrogenase activity	MF	1	1	1
GO:0003943	N-acetylgalactosamine-4-sulfatase activity	MF	1	2	1
GO:0003949	1-(5-phosphoribosyl)-5-[(5-phosphoribosylamino)methylideneamino]imidazole-4-carboxamide isomerase activity	MF	1	1	1
GO:0003960	NADPH:quinone reductase activity	MF	1	1	1
GO:0003963	RNA-3'-phosphate cyclase activity	MF	1	1	1
GO:0003964	RNA-directed DNA polymerase activity	MF	0	1	1
GO:0003991	acetylglutamate kinase activity	MF	1	1	1
GO:0003995	acyl-CoA dehydrogenase activity	MF	14	14	14
GO:0003999	adenine phosphoribosyltransferase activity	MF	1	0	1
GO:0004001	adenosine kinase activity	MF	1	1	1
GO:0004013	adenosylhomocysteinase activity	MF	1	1	1
GO:0004019	adenylosuccinate synthase activity	MF	1	1	2
GO:0004021	L-alanine:2-oxoglutarate aminotransferase activity	MF	0	0	1
GO:0004026	alcohol O-acetyltransferase activity	MF	0	0	1
GO:0004032	alditol:NADP+ 1-oxidoreductase activity	MF	1	3	1
GO:0004045	aminoacyl-tRNA hydrolase activity	MF	1	2	1
GO:0004053	arginase activity	MF	2	2	2
GO:0004057	arginyltransferase activity	MF	1	2	2
GO:0004076	biotin synthase activity	MF	1	1	1
GO:0004106	chorismate mutase activity	MF	1	1	1
GO:0004108	citrate (Si)-synthase activity	MF	1	1	1
GO:0004132	dCMP deaminase activity	MF	0	1	1
GO:0004149	dihydrolipoyllysine-residue succinyltransferase activity	MF	1	2	2
GO:0004158	dihydroorotate oxidase activity	MF	0	1	1
GO:0004164	diphthine synthase activity	MF	0	2	1
GO:0004170	dUTP diphosphatase activity	MF	1	3	2
GO:0004180	carboxypeptidase activity	MF	0	2	1
GO:0004310	farnesyl-diphosphate farnesyltransferase activity	MF	2	1	2
GO:0004312	fatty acid synthase activity	MF	0	0	1
GO:0004318	enoyl-[acyl-carrier-protein] reductase (NADH) activity	MF	1	3	2
GO:0004326	tetrahydrofolylpolyglutamate synthase activity	MF	0	1	1
GO:0004333	fumarate hydratase activity	MF	1	1	2
GO:0004341	gluconolactonase activity	MF	0	0	1
GO:0004360	glutamine-fructose-6-phosphate transaminase (isomerizing) activity	MF	1	2	2
GO:0004366	glycerol-3-phosphate O-acyltransferase activity	MF	1	1	2
GO:0004370	glycerol kinase activity	MF	1	2	1
GO:0004378	GDP-Man:Man1GlcNAc2-PP-Dol alpha-1,3-mannosyltransferase activity	MF	0	0	1
GO:0004379	glycylpeptide N-tetradecanoyltransferase activity	MF	1	1	2
GO:0004383	guanylate cyclase activity	MF	1	1	1
GO:0004399	histidinol dehydrogenase activity	MF	1	1	1
GO:0004413	homoserine kinase activity	MF	1	2	1
GO:0004414	homoserine O-acetyltransferase activity	MF	1	1	2
GO:0004418	hydroxymethylbilane synthase activity	MF	2	2	2
GO:0004420	hydroxymethylglutaryl-CoA reductase (NADPH) activity	MF	1	1	1
GO:0004421	hydroxymethylglutaryl-CoA synthase activity	MF	1	2	1
GO:0004424	imidazoleglycerol-phosphate dehydratase activity	MF	1	1	1
GO:0004479	methionyl-tRNA formyltransferase activity	MF	2	1	2
GO:0004484	mRNA guanylyltransferase activity	MF	1	1	1
GO:0004487	methylenetetrahydrofolate dehydrogenase (NAD+) activity	MF	0	0	1
GO:0004489	methylenetetrahydrofolate reductase (NADPH) activity	MF	1	2	2
GO:0004491	methylmalonate-semialdehyde dehydrogenase (acylating) activity	MF	1	1	2
GO:0004496	mevalonate kinase activity	MF	1	1	1
GO:0004534	5'-3' exoribonuclease activity	MF	1	3	1
GO:0004560	alpha-L-fucosidase activity	MF	1	5	2
GO:0004588	orotate phosphoribosyltransferase activity	MF	1	1	1
GO:0004590	orotidine-5'-phosphate decarboxylase activity	MF	1	1	1
GO:0004615	phosphomannomutase activity	MF	1	1	2
GO:0004638	phosphoribosylaminoimidazole carboxylase activity	MF	1	1	1
GO:0004639	phosphoribosylaminoimidazolesuccinocarboxamide synthase activity	MF	1	1	1
GO:0004640	phosphoribosylanthranilate isomerase activity	MF	2	2	2
GO:0004642	phosphoribosylformylglycinamidine synthase activity	MF	1	1	2
GO:0004651	polynucleotide 5'-phosphatase activity	MF	1	1	1
GO:0004658	propionyl-CoA carboxylase activity	MF	0	0	1
GO:0004663	Rab geranylgeranyltransferase activity	MF	1	2	1
GO:0004671	protein C-terminal S-isoprenylcysteine carboxyl O-methyltransferase activity	MF	1	1	1
GO:0004687	myosin light chain kinase activity	MF	1	1	1
GO:0004733	pyridoxamine-phosphate oxidase activity	MF	0	0	1
GO:0004746	riboflavin synthase activity	MF	1	2	1
GO:0004750	ribulose-phosphate 3-epimerase activity	MF	1	2	1
GO:0004751	ribose-5-phosphate isomerase activity	MF	1	2	1
GO:0004756	selenide, water dikinase activity	MF	1	1	2
GO:0004776	succinate-CoA ligase (GDP-forming) activity	MF	2	3	2
GO:0004777	succinate-semialdehyde dehydrogenase (NAD+) activity	MF	1	1	1
GO:0004788	thiamine diphosphokinase activity	MF	1	2	1
GO:0004794	L-threonine ammonia-lyase activity	MF	1	2	2
GO:0004798	thymidylate kinase activity	MF	1	0	1
GO:0004799	thymidylate synthase activity	MF	1	1	1
GO:0004825	methionine-tRNA ligase activity	MF	2	4	2
GO:0004831	tyrosine-tRNA ligase activity	MF	1	1	2
GO:0004834	tryptophan synthase activity	MF	1	2	1
GO:0004838	L-tyrosine:2-oxoglutarate aminotransferase activity	MF	0	0	1
GO:0004864	protein phosphatase inhibitor activity	MF	0	2	1
GO:0004869	cysteine-type endopeptidase inhibitor activity	MF	0	0	1
GO:0005093	Rab GDP-dissociation inhibitor activity	MF	1	1	2
GO:0005578	proteinaceous extracellular matrix	CC	0	0	1
GO:0005639	integral to nuclear inner membrane	CC	1	2	1
GO:0005674	transcription factor TFIIF complex	CC	1	3	1
GO:0005750	mitochondrial respiratory chain complex III	CC	1	2	2
GO:0005751	mitochondrial respiratory chain complex IV	CC	1	1	1
GO:0005761	mitochondrial ribosome	CC	1	2	1
GO:0005771	multivesicular body	CC	0	0	1
GO:0005795	Golgi stack	CC	0	0	1
GO:0005835	fatty acid synthase complex	CC	0	0	1
GO:0005838	proteasome regulatory particle	CC	1	2	1
GO:0005846	nuclear cap binding complex	CC	1	1	2
GO:0005850	eukaryotic translation initiation factor 2 complex	CC	1	1	1
GO:0005875	microtubule associated complex	CC	36	28	36
GO:0006066	alcohol metabolic process	BP	1	1	2
GO:0006072	glycerol-3-phosphate metabolic process	BP	1	2	1
GO:0006086	acetyl-CoA biosynthetic process from pyruvate	BP	1	1	2
GO:0006102	isocitrate metabolic process	BP	1	3	2
GO:0006106	fumarate metabolic process	BP	1	1	1
GO:0006167	AMP biosynthetic process	BP	1	1	1
GO:0006188	IMP biosynthetic process	BP	2	2	2
GO:0006222	UMP biosynthetic process	BP	0	2	1
GO:0006231	dTMP biosynthetic process	BP	1	1	1
GO:0006233	dTDP biosynthetic process	BP	1	0	1
GO:0006275	regulation of DNA replication	BP	2	2	2
GO:0006298	mismatch repair	BP	13	19	13
GO:0006333	chromatin assembly or disassembly	BP	2	1	2
GO:0006348	chromatin silencing at telomere	BP	0	3	1
GO:0006367	transcription initiation from RNA polymerase II promoter	BP	2	5	2
GO:0006370	mRNA capping	BP	1	1	1
GO:0006431	methionyl-tRNA aminoacylation	BP	2	4	2
GO:0006437	tyrosyl-tRNA aminoacylation	BP	1	1	2
GO:0006452	translational frameshifting	BP	0	0	1
GO:0006497	protein lipidation	BP	0	0	1
GO:0006499	N-terminal protein myristoylation	BP	1	1	2
GO:0006522	alanine metabolic process	BP	1	2	1
GO:0006555	methionine metabolic process	BP	1	2	2
GO:0006566	threonine metabolic process	BP	1	2	1
GO:0006568	tryptophan metabolic process	BP	2	2	2
GO:0006650	glycerophospholipid metabolic process	BP	1	1	2
GO:0006666	3-keto-sphinganine metabolic process	BP	0	0	1
GO:0006742	NADP catabolic process	BP	0	1	1
GO:0006754	ATP biosynthetic process	BP	0	0	1
GO:0006784	heme a biosynthetic process	BP	1	1	1
GO:0006796	phosphate-containing compound metabolic process	BP	1	2	2
GO:0006814	sodium ion transport	BP	1	4	2
GO:0006890	retrograde vesicle-mediated transport, Golgi to ER	BP	2	3	2
GO:0006911	phagocytosis, engulfment	BP	0	2	1
GO:0007030	Golgi organization	BP	2	1	2
GO:0007141	male meiosis I	BP	0	2	1
GO:0007144	female meiosis I	BP	0	2	1
GO:0007160	cell-matrix adhesion	BP	0	0	1
GO:0007165	signal transduction	BP	13	15	14
GO:0008033	tRNA processing	BP	24	24	24
GO:0008097	5S rRNA binding	MF	1	1	2
GO:0008131	primary amine oxidase activity	MF	1	2	1
GO:0008180	signalosome	CC	1	2	1
GO:0008418	protein-N-terminal asparagine amidohydrolase activity	MF	1	2	1
GO:0008425	2-polyprenyl-6-methoxy-1,4-benzoquinone methyltransferase activity	MF	0	2	1
GO:0008430	selenium binding	MF	1	0	1
GO:0008440	inositol-1,4,5-trisphosphate 3-kinase activity	MF	1	0	1
GO:0008444	CDP-diacylglycerol-glycerol-3-phosphate 3-phosphatidyltransferase activity	MF	1	2	2
GO:0008460	dTDP-glucose 4,6-dehydratase activity	MF	1	2	2
GO:0008495	protoheme IX farnesyltransferase activity	MF	2	2	2
GO:0008521	acetyl-CoA transporter activity	MF	2	1	2
GO:0008540	proteasome regulatory particle, base subcomplex	CC	1	2	2
GO:0008553	hydrogen-exporting ATPase activity, phosphorylative mechanism	MF	1	2	1
GO:0008565	protein transporter activity	MF	27	22	27
GO:0008569	minus-end-directed microtubule motor activity	MF	1	2	1
GO:0008585	female gonad development	BP	0	2	1
GO:0008685	2-C-methyl-D-erythritol 2,4-cyclodiphosphate synthase activity	MF	1	1	1
GO:0008746	NAD(P)+ transhydrogenase activity	MF	0	0	1
GO:0008767	UDP-galactopyranose mutase activity	MF	1	1	1
GO:0008784	alanine racemase activity	MF	1	2	1
GO:0008804	carbamate kinase activity	MF	1	2	2
GO:0008808	cardiolipin synthase activity	MF	0	0	1
GO:0008810	cellulase activity	MF	0	0	1
GO:0008812	choline dehydrogenase activity	MF	1	1	1
GO:0008836	diaminopimelate decarboxylase activity	MF	2	1	2
GO:0008837	diaminopimelate epimerase activity	MF	1	0	1
GO:0008839	dihydrodipicolinate reductase activity	MF	1	1	1
GO:0008840	dihydrodipicolinate synthase activity	MF	1	2	2
GO:0008914	leucyltransferase activity	MF	0	3	1
GO:0008937	ferredoxin-NAD(P) reductase activity	MF	1	1	2
GO:0008939	nicotinate-nucleotide-dimethylbenzimidazole phosphoribosyltransferase activity	MF	1	1	1
GO:0008942	nitrite reductase [NAD(P)H] activity	MF	0	1	1
GO:0008959	phosphate acetyltransferase activity	MF	2	2	2
GO:0008974	phosphoribulokinase activity	MF	1	1	1
GO:0009013	succinate-semialdehyde dehydrogenase [NAD(P)+] activity	MF	1	4	2
GO:0009036	Type II site-specific deoxyribonuclease activity	MF	0	0	1
GO:0009045	xylose isomerase activity	MF	1	1	1
GO:0009052	pentose-phosphate shunt, non-oxidative branch	BP	1	2	1
GO:0009073	aromatic amino acid family biosynthetic process	BP	24	7	24
GO:0009117	nucleotide metabolic process	BP	2	0	2
GO:0009225	nucleotide-sugar metabolic process	BP	1	2	2
GO:0009229	thiamine diphosphate biosynthetic process	BP	1	2	1
GO:0009234	menaquinone biosynthetic process	BP	1	0	1
GO:0009235	cobalamin metabolic process	BP	1	1	1
GO:0009298	GDP-mannose biosynthetic process	BP	1	1	2
GO:0009307	DNA restriction-modification system	BP	0	0	1
GO:0009308	amine metabolic process	BP	1	2	2
GO:0009316	3-isopropylmalate dehydratase complex	CC	1	2	1
GO:0009349	riboflavin synthase complex	CC	1	1	1
GO:0009496	plastoquinol--plastocyanin reductase activity	MF	1	1	2
GO:0009521	photosystem	CC	0	0	1
GO:0009538	photosystem I reaction center	CC	1	0	1
GO:0009570	chloroplast stroma	CC	0	10	1
GO:0009584	detection of visible light	BP	2	2	2
GO:0009813	flavonoid biosynthetic process	BP	2	2	2
GO:0009853	photorespiration	BP	1	0	1
GO:0009860	pollen tube growth	BP	0	0	1
GO:0009987	cellular process	BP	12	10	13
GO:0010027	thylakoid membrane organization	BP	1	1	1
GO:0010183	pollen tube guidance	BP	0	0	1
GO:0010309	acireductone dioxygenase [iron(II)-requiring] activity	MF	1	1	2
GO:0010951	negative regulation of endopeptidase activity	BP	0	0	1
GO:0010992	ubiquitin homeostasis	BP	0	2	1
GO:0015016	[heparan sulfate]-glucosamine N-sulfotransferase activity	MF	0	0	1
GO:0015109	chromate transmembrane transporter activity	MF	0	1	1
GO:0015144	carbohydrate transmembrane transporter activity	MF	1	1	1
GO:0015159	polysaccharide transmembrane transporter activity	MF	0	0	1
GO:0015204	urea transmembrane transporter activity	MF	1	5	1
GO:0015369	calcium:hydrogen antiporter activity	MF	1	1	1
GO:0015671	oxygen transport	BP	1	1	1
GO:0015876	acetyl-CoA transport	BP	2	1	2
GO:0015936	coenzyme A metabolic process	BP	1	1	1
GO:0016024	CDP-diacylglycerol biosynthetic process	BP	1	1	1
GO:0016152	mercury (II) reductase activity	MF	1	0	2
GO:0016263	glycoprotein-N-acetylgalactosamine 3-beta-galactosyltransferase activity	MF	1	2	1
GO:0016266	O-glycan processing	BP	1	2	1
GO:0016310	phosphorylation	BP	12	7	12
GO:0016485	protein processing	BP	2	2	2
GO:0016539	intein-mediated protein splicing	BP	0	0	1
GO:0016598	protein arginylation	BP	1	2	2
GO:0016614	oxidoreductase activity, acting on CH-OH group of donors	MF	1	0	1
GO:0016628	oxidoreductase activity, acting on the CH-CH group of donors, NAD or NADP as acceptor	MF	2	3	2
GO:0016630	protochlorophyllide reductase activity	MF	1	2	1
GO:0016670	oxidoreductase activity, acting on a sulfur group of donors, oxygen as acceptor	MF	1	1	1
GO:0016688	L-ascorbate peroxidase activity	MF	0	0	1
GO:0016709	oxidoreductase activity, acting on paired donors, with incorporation or reduction of molecular oxygen, NADH or NADPH as one donor, and incorporation of one atom of oxygen	MF	2	1	2
GO:0016743	carboxyl- or carbamoyltransferase activity	MF	1	2	1
GO:0016776	phosphotransferase activity, phosphate group as acceptor	MF	0	2	1
GO:0016799	hydrolase activity, hydrolyzing N-glycosyl compounds	MF	1	1	2
GO:0016813	hydrolase activity, acting on carbon-nitrogen (but not peptide) bonds, in linear amidines	MF	1	0	1
GO:0016830	carbon-carbon lyase activity	MF	0	1	1
GO:0016836	hydro-lyase activity	MF	1	1	1
GO:0016866	intramolecular transferase activity	MF	1	1	2
GO:0016973	poly(A)+ mRNA export from nucleus	BP	1	3	2
GO:0016984	ribulose-bisphosphate carboxylase activity	MF	1	1	1
GO:0017004	cytochrome complex assembly	BP	1	2	2
GO:0017009	protein-phycocyanobilin linkage	BP	0	1	1
GO:0017116	single-stranded DNA-dependent ATP-dependent DNA helicase activity	MF	0	0	1
GO:0017172	cysteine dioxygenase activity	MF	0	2	1
GO:0018160	peptidyl-pyrromethane cofactor linkage	BP	2	2	2
GO:0018339	peptidyl-L-beta-methylthioaspartic acid biosynthetic process from peptidyl-aspartic acid	BP	1	2	1
GO:0018344	protein geranylgeranylation	BP	1	2	1
GO:0018580	nitronate monooxygenase activity	MF	2	1	2
GO:0018822	nitrile hydratase activity	MF	0	1	1
GO:0019008	molybdopterin synthase complex	CC	1	1	1
GO:0019201	nucleotide kinase activity	MF	0	2	1
GO:0019253	reductive pentose-phosphate cycle	BP	1	1	1
GO:0019288	isopentenyl diphosphate biosynthetic process, mevalonate-independent pathway	BP	2	2	2
GO:0019307	mannose biosynthetic process	BP	1	1	2
GO:0019777	Atg12 ligase activity	MF	0	0	1
GO:0021888	hypothalamus gonadotrophin-releasing hormone neuron development	BP	0	2	1
GO:0022627	cytosolic small ribosomal subunit	CC	2	2	2
GO:0030071	regulation of mitotic metaphase/anaphase transition	BP	2	5	2
GO:0030148	sphingolipid biosynthetic process	BP	0	0	1
GO:0030173	integral to Golgi membrane	CC	1	2	1
GO:0030328	prenylcysteine catabolic process	BP	1	1	1
GO:0030337	DNA polymerase processivity factor activity	MF	1	1	1
GO:0030488	tRNA methylation	BP	1	2	1
GO:0030494	bacteriochlorophyll biosynthetic process	BP	1	1	1
GO:0030532	small nuclear ribonucleoprotein complex	CC	1	1	1
GO:0030604	1-deoxy-D-xylulose-5-phosphate reductoisomerase activity	MF	2	1	2
GO:0030688	preribosome, small subunit precursor	CC	1	1	2
GO:0030791	arsenite methyltransferase activity	MF	2	2	2
GO:0030904	retromer complex	CC	1	1	1
GO:0030983	mismatched DNA binding	MF	13	19	13
GO:0031145	anaphase-promoting complex-dependent proteasomal ubiquitin-dependent protein catabolic process	BP	1	3	1
GO:0031204	posttranslational protein targeting to membrane, translocation	BP	1	2	1
GO:0031304	intrinsic to mitochondrial inner membrane	CC	0	0	1
GO:0031314	extrinsic to mitochondrial inner membrane	CC	1	1	1
GO:0031401	positive regulation of protein modification process	BP	0	0	1
GO:0031429	box H/ACA snoRNP complex	CC	0	1	1
GO:0031515	tRNA (m1A) methyltransferase complex	CC	1	2	1
GO:0032006	regulation of TOR signaling cascade	BP	0	0	1
GO:0032049	cardiolipin biosynthetic process	BP	0	0	1
GO:0032204	regulation of telomere maintenance	BP	0	0	1
GO:0032446	protein modification by small protein conjugation	BP	0	0	1
GO:0032934	sterol binding	MF	0	1	1
GO:0033164	glycolipid 6-alpha-mannosyltransferase activity	MF	0	0	1
GO:0033178	proton-transporting two-sector ATPase complex, catalytic domain	CC	1	2	2
GO:0033179	proton-transporting V-type ATPase, V0 domain	CC	10	3	11
GO:0033539	fatty acid beta-oxidation using acyl-CoA dehydrogenase	BP	2	2	2
GO:0033567	DNA replication, Okazaki fragment processing	BP	0	4	1
GO:0033588	Elongator holoenzyme complex	CC	1	2	1
GO:0033615	mitochondrial proton-transporting ATP synthase complex assembly	BP	1	2	1
GO:0033682	ATP-dependent 5'-3' DNA/RNA helicase activity	MF	0	0	1
GO:0033735	aspartate dehydrogenase activity	MF	0	1	1
GO:0034263	autophagy in response to ER overload	BP	0	0	1
GO:0042122	alginic acid catabolic process	BP	0	0	1
GO:0042128	nitrate assimilation	BP	1	3	2
GO:0042162	telomeric DNA binding	MF	2	3	2
GO:0042255	ribosome assembly	BP	1	0	1
GO:0042286	glutamate-1-semialdehyde 2,1-aminomutase activity	MF	2	0	2
GO:0042549	photosystem II stabilization	BP	2	2	2
GO:0042586	peptide deformylase activity	MF	1	2	2
GO:0042597	periplasmic space	CC	0	0	1
GO:0042732	D-xylose metabolic process	BP	1	1	1
GO:0043043	peptide biosynthetic process	BP	1	1	1
GO:0043066	negative regulation of apoptotic process	BP	1	3	1
GO:0043085	positive regulation of catalytic activity	BP	1	1	1
GO:0043101	purine-containing compound salvage	BP	1	0	1
GO:0043115	precorrin-2 dehydrogenase activity	MF	1	1	1
GO:0043142	single-stranded DNA-dependent ATPase activity	MF	0	4	1
GO:0043231	intracellular membrane-bounded organelle	CC	1	1	2
GO:0043419	urea catabolic process	BP	0	4	1
GO:0043461	proton-transporting ATP synthase complex assembly	BP	1	0	1
GO:0043626	PCNA complex	CC	1	1	1
GO:0043666	regulation of phosphoprotein phosphatase activity	BP	0	2	1
GO:0043784	cob(II)yrinic acid a,c-diamide reductase activity	MF	0	0	1
GO:0044208	de novo' AMP biosynthetic process	BP	1	1	2
GO:0044238	primary metabolic process	BP	1	1	1
GO:0045039	protein import into mitochondrial inner membrane	BP	1	1	1
GO:0045116	protein neddylation	BP	1	1	1
GO:0045135	poly(beta-D-mannuronate) lyase activity	MF	0	0	1
GO:0045158	electron transporter, transferring electrons within cytochrome b6/f complex of photosystem II activity	MF	0	0	1
GO:0045239	tricarboxylic acid cycle enzyme complex	CC	1	1	1
GO:0045252	oxoglutarate dehydrogenase complex	CC	1	1	1
GO:0045292	nuclear mRNA cis splicing, via spliceosome	BP	1	1	2
GO:0045300	acyl-[acyl-carrier-protein] desaturase activity	MF	1	1	1
GO:0045329	carnitine biosynthetic process	BP	1	2	1
GO:0045430	chalcone isomerase activity	MF	2	2	2
GO:0045550	geranylgeranyl reductase activity	MF	1	1	1
GO:0045727	positive regulation of translation	BP	1	0	1
GO:0045901	positive regulation of translational elongation	BP	0	0	1
GO:0045905	positive regulation of translational termination	BP	0	0	1
GO:0046034	ATP metabolic process	BP	1	2	1
GO:0046080	dUTP metabolic process	BP	1	3	2
GO:0046110	xanthine metabolic process	BP	1	0	1
GO:0046408	chlorophyll synthetase activity	MF	1	1	1
GO:0046417	chorismate metabolic process	BP	1	1	1
GO:0046439	L-cysteine metabolic process	BP	0	2	1
GO:0046496	nicotinamide nucleotide metabolic process	BP	1	2	1
GO:0046509	1,2-diacylglycerol 3-beta-galactosyltransferase activity	MF	1	1	1
GO:0046686	response to cadmium ion	BP	1	0	1
GO:0046857	oxidoreductase activity, acting on other nitrogenous compounds as donors, with NAD or NADP as acceptor	MF	1	2	1
GO:0046901	tetrahydrofolylpolyglutamate biosynthetic process	BP	0	1	1
GO:0047134	protein-disulfide reductase activity	MF	0	0	1
GO:0047453	ATP-dependent NAD(P)H-hydrate dehydratase activity	MF	1	2	1
GO:0047462	phenylalanine racemase (ATP-hydrolyzing) activity	MF	0	0	1
GO:0047560	3-dehydrosphinganine reductase activity	MF	0	0	1
GO:0047800	cysteamine dioxygenase activity	MF	1	2	2
GO:0048034	heme O biosynthetic process	BP	2	2	2
GO:0048193	Golgi vesicle transport	BP	2	2	2
GO:0048364	root development	BP	0	0	1
GO:0050157	ornithine racemase activity	MF	0	0	1
GO:0050311	sulfite reductase (ferredoxin) activity	MF	1	1	1
GO:0050333	thiamin-triphosphatase activity	MF	2	1	2
GO:0050353	trimethyllysine dioxygenase activity	MF	1	2	1
GO:0050515	4-(cytidine 5'-diphospho)-2-C-methyl-D-erythritol kinase activity	MF	1	0	2
GO:0051090	regulation of sequence-specific DNA binding transcription factor activity	BP	1	0	2
GO:0051103	DNA ligation involved in DNA repair	BP	2	1	2
GO:0051259	protein oligomerization	BP	0	0	1
GO:0051974	negative regulation of telomerase activity	BP	0	0	1
GO:0060613	fat pad development	BP	0	2	1
GO:0070011	peptidase activity, acting on L-amino acid peptides	MF	1	2	1
GO:0070204	2-succinyl-5-enolpyruvyl-6-hydroxy-3-cyclohexene-1-carboxylic-acid synthase activity	MF	1	0	1
GO:0070475	rRNA base methylation	BP	1	2	1
GO:0071951	conversion of methionyl-tRNA to N-formyl-methionyl-tRNA	BP	0	0	1
GO:0072520	seminiferous tubule development	BP	0	2	1
GO:0097009	energy homeostasis	BP	0	2	1
GO:0000278	mitotic cell cycle	BP	0	1	0
GO:0000919	cell plate assembly	BP	0	3	0
GO:0002184	cytoplasmic translational termination	BP	0	2	0
GO:0003382	epithelial cell morphogenesis	BP	0	2	0
GO:0003848	2-amino-4-hydroxy-6-hydroxymethyldihydropteridine diphosphokinase activity	MF	0	6	0
GO:0003865	3-oxo-5-alpha-steroid 4-dehydrogenase activity	MF	0	1	0
GO:0003958	NADPH-hemoprotein reductase activity	MF	0	2	0
GO:0004064	arylesterase activity	MF	0	1	0
GO:0004152	dihydroorotate dehydrogenase activity	MF	0	1	0
GO:0004156	dihydropteroate synthase activity	MF	0	6	0
GO:0004317	3-hydroxypalmitoyl-[acyl-carrier-protein] dehydratase activity	MF	0	1	0
GO:0004328	formamidase activity	MF	0	1	0
GO:0004345	glucose-6-phosphate dehydrogenase activity	MF	0	2	0
GO:0004458	D-lactate dehydrogenase (cytochrome) activity	MF	0	2	0
GO:0004795	threonine synthase activity	MF	0	1	0
GO:0004843	ubiquitin-specific protease activity	MF	0	2	0
GO:0004857	enzyme inhibitor activity	MF	0	1	0
GO:0005372	water transmembrane transporter activity	MF	0	2	0
GO:0005415	nucleoside:sodium symporter activity	MF	0	2	0
GO:0005544	calcium-dependent phospholipid binding	MF	0	2	0
GO:0005604	basement membrane	CC	0	1	0
GO:0005828	kinetochore microtubule	CC	0	3	0
GO:0005853	eukaryotic translation elongation factor 1 complex	CC	0	1	0
GO:0005911	cell-cell junction	CC	0	2	0
GO:0005938	cell cortex	CC	0	2	0
GO:0006004	fucose metabolic process	BP	0	2	0
GO:0006449	regulation of translational termination	BP	0	2	0
GO:0007156	homophilic cell adhesion	BP	0	2	0
GO:0007229	integrin-mediated signaling pathway	BP	0	1	0
GO:0008106	alcohol dehydrogenase (NADP+) activity	MF	0	3	0
GO:0008202	steroid metabolic process	BP	0	1	0
GO:0008658	penicillin binding	MF	0	3	0
GO:0008941	nitric oxide dioxygenase activity	MF	0	1	0
GO:0009020	tRNA (guanosine-2'-O-)-methyltransferase activity	MF	0	1	0
GO:0009306	protein secretion	BP	0	2	0
GO:0009553	embryo sac development	BP	0	3	0
GO:0009555	pollen development	BP	0	3	0
GO:0009607	response to biotic stimulus	BP	0	2	0
GO:0009986	cell surface	CC	0	1	0
GO:0016206	catechol O-methyltransferase activity	MF	0	2	0
GO:0016323	basolateral plasma membrane	CC	0	2	0
GO:0016568	chromatin modification	BP	0	1	0
GO:0016905	myosin heavy chain kinase activity	MF	0	5	0
GO:0018112	proline racemase activity	MF	0	2	0
GO:0030600	feruloyl esterase activity	MF	0	2	0
GO:0030729	acetoacetate-CoA ligase activity	MF	0	1	0
GO:0030880	RNA polymerase complex	CC	0	1	0
GO:0031012	extracellular matrix	CC	0	2	0
GO:0032065	cortical protein anchoring	BP	0	2	0
GO:0032467	positive regulation of cytokinesis	BP	0	3	0
GO:0033009	nucleomorph	CC	0	1	0
GO:0034613	cellular protein localization	BP	0	2	0
GO:0044260	cellular macromolecule metabolic process	BP	0	1	0
GO:0045180	basal cortex	CC	0	2	0
GO:0045721	negative regulation of gluconeogenesis	BP	0	2	0
GO:0045980	negative regulation of nucleotide metabolic process	BP	0	1	0
GO:0051495	positive regulation of cytoskeleton organization	BP	0	2	0
GO:0051642	centrosome localization	BP	0	2	0
GO:0051645	Golgi localization	BP	0	2	0
GO:0060236	regulation of mitotic spindle organization	BP	0	3	0
GO:0061245	establishment or maintenance of bipolar cell polarity	BP	0	2	0
GO:0004351	glutamate decarboxylase activity	MF	4	0	0
GO:0006536	glutamate metabolic process	BP	4	0	0
GO:0009409	response to cold	BP	4	0	0
GO:0000003	reproduction	BP	3	0	0
GO:0004789	thiamine-phosphate diphosphorylase activity	MF	3	0	0
GO:0006349	regulation of gene expression by genetic imprinting	BP	3	0	0
GO:0016571	histone methylation	BP	3	0	0
GO:0043078	polar nucleus	CC	3	0	0
GO:2000014	regulation of endosperm development	BP	3	0	0
GO:0000186	activation of MAPKK activity	BP	2	0	0
GO:0004322	ferroxidase activity	MF	2	0	0
GO:0004462	lactoylglutathione lyase activity	MF	2	0	0
GO:0004649	poly(ADP-ribose) glycohydrolase activity	MF	2	0	0
GO:0004709	MAP kinase kinase kinase activity	MF	2	0	0
GO:0005516	calmodulin binding	MF	2	0	0
GO:0005814	centriole	CC	2	0	0
GO:0005876	spindle microtubule	CC	2	0	0
GO:0005960	glycine cleavage complex	CC	2	0	0
GO:0006468	protein phosphorylation	BP	2	0	0
GO:0007052	mitotic spindle organization	BP	2	0	0
GO:0007099	centriole replication	BP	2	0	0
GO:0007605	sensory perception of sound	BP	2	0	0
GO:0008441	3'(2'),5'-bisphosphate nucleotidase activity	MF	2	0	0
GO:0008972	phosphomethylpyrimidine kinase activity	MF	2	0	0
GO:0016028	rhabdomere	CC	2	0	0
GO:0016060	metarhodopsin inactivation	BP	2	0	0
GO:0016061	regulation of light-activated channel activity	BP	2	0	0
GO:0016062	adaptation of rhodopsin mediated signaling	BP	2	0	0
GO:0019464	glycine decarboxylation via glycine cleavage system	BP	2	0	0
GO:0030048	actin filament-based movement	BP	2	0	0
GO:0030288	outer membrane-bounded periplasmic space	CC	2	0	0
GO:0030496	midbody	CC	2	0	0
GO:0031475	myosin V complex	CC	2	0	0
GO:0031476	myosin VI complex	CC	2	0	0
GO:0032465	regulation of cytokinesis	BP	2	0	0
GO:0042052	rhabdomere development	BP	2	0	0
GO:0046331	lateral inhibition	BP	2	0	0
GO:0046716	muscle cell homeostasis	BP	2	0	0
GO:0051383	kinetochore organization	BP	2	0	0
GO:0051533	positive regulation of NFAT protein import into nucleus	BP	2	0	0
GO:0051592	response to calcium ion	BP	2	0	0
GO:0072499	photoreceptor cell axon guidance	BP	2	0	0
GO:2001020	regulation of response to DNA damage stimulus	BP	2	0	0
GO:0000254	C-4 methylsterol oxidase activity	MF	1	0	0
GO:0004016	adenylate cyclase activity	MF	1	0	0
GO:0004077	biotin-[acetyl-CoA-carboxylase] ligase activity	MF	1	0	0
GO:0004303	estradiol 17-beta-dehydrogenase activity	MF	1	0	0
GO:0004308	exo-alpha-sialidase activity	MF	1	0	0
GO:0004338	glucan exo-1,3-beta-glucosidase activity	MF	1	0	0
GO:0004792	thiosulfate sulfurtransferase activity	MF	1	0	0
GO:0004803	transposase activity	MF	1	0	0
GO:0005089	Rho guanyl-nucleotide exchange factor activity	MF	1	0	0
GO:0006171	cAMP biosynthetic process	BP	1	0	0
GO:0006313	transposition, DNA-mediated	BP	1	0	0
GO:0006974	response to DNA damage stimulus	BP	1	0	0
GO:0007275	multicellular organismal development	BP	1	0	0
GO:0008119	thiopurine S-methyltransferase activity	MF	1	0	0
GO:0008478	pyridoxal kinase activity	MF	1	0	0
GO:0008855	exodeoxyribonuclease VII activity	MF	1	0	0
GO:0008925	maltose O-acetyltransferase activity	MF	1	0	0
GO:0009380	excinuclease repair complex	CC	1	0	0
GO:0009415	response to water	BP	1	0	0
GO:0009443	pyridoxal 5'-phosphate salvage	BP	1	0	0
GO:0009693	ethylene biosynthetic process	BP	1	0	0
GO:0009737	response to abscisic acid stimulus	BP	1	0	0
GO:0009790	embryo development	BP	1	0	0
GO:0010228	vegetative to reproductive phase transition of meristem	BP	1	0	0
GO:0010427	abscisic acid binding	MF	1	0	0
GO:0015049	methane monooxygenase activity	MF	1	0	0
GO:0016018	cyclosporin A binding	MF	1	0	0
GO:0016303	1-phosphatidylinositol-3-kinase activity	MF	1	0	0
GO:0016337	cell-cell adhesion	BP	1	0	0
GO:0017057	6-phosphogluconolactonase activity	MF	1	0	0
GO:0019318	hexose metabolic process	BP	1	0	0
GO:0019748	secondary metabolic process	BP	1	0	0
GO:0030248	cellulose binding	MF	1	0	0
GO:0030260	entry into host cell	BP	1	0	0
GO:0031105	septin complex	CC	1	0	0
GO:0031361	integral to thylakoid membrane	CC	1	0	0
GO:0033942	4-alpha-D-{(1->4)-alpha-D-glucano}trehalose trehalohydrolase activity	MF	1	0	0
GO:0035023	regulation of Rho protein signal transduction	BP	1	0	0
GO:0036092	phosphatidylinositol-3-phosphate biosynthetic process	BP	1	0	0
GO:0043169	cation binding	MF	1	0	0
GO:0047641	aldose-6-phosphate reductase (NADPH) activity	MF	1	0	0
GO:0047753	choline-sulfatase activity	MF	1	0	0
GO:0070814	hydrogen sulfide biosynthetic process	BP	1	0	0
