# Supplementary material for: Transcriptome sequencing of three Pseudo-nitzschia species reveals comparable gene sets and the presence of Nitric Oxide Synthase genes in diatoms
Source: Sci Rep. 2015 Jul 20;5:12329. doi: 10.1038/srep12329 (PMC4648414; doi:10.1038/srep12329)
Supplement: Supplementary Table S6 [file srep12329-s6.xls]

## Sheet:  
Supplementary Table S6. List of the level 1 pathways found in each species with the relative number of associated sequences and mean expression values.
Pathways	Pseudo-nitzschia arenysensis Number of sequences	Pseudo-nitzschia arenysensis FPKM mean values	Pseudo-nitzschia delicatissima Number of sequences	Pseudo-nitzschia delicatissima FPKM mean values	Pseudo-nitzschia multistriata Number of sequences	Pseudo-nitzschia multistriata FPKM mean values
Alcohol metabolism	0	-	0	-	1	289.187
Alkaloid biosynthesis	4	2.78125	1	4.92027	1	73.2925
Alkaloid degradation	2	132.334	3	6.49294	10	10.8631
Alkene biosynthesis	4	11.9304	4	14.9508	4	2.0262
Amine and polyamine biosynthesis	42	18.8768	52	24.7044	45	18.972
Amine and polyamine degradation	1	5.13523	2	17.8276	2	15.5337
Amine and polyamine metabolism	1	3.00582	0	-	2	6.95446
Amino-acid biosynthesis	125	82.604	126	45.5398	140	24.6
Amino-acid degradation	20	15.78	19	35.5956	41	28.2959
Amino-acid metabolism	1	17.4935	2	11.4759	0	-
Aminoacyl-tRNA biosynthesis	6	111.64	6	44.132	3	15.2786
Antibiotic biosynthesis	10	11.0621	9	17.3426	16	11.2303
Aromatic compound metabolism	5	28.9889	5	23.5789	5	41.1452
Bacterial outer membrane biogenesis	0	-	0	-	2	8.23488
Capsule biogenesis	0	-	2	5.90186	0	-
Carbohydrate acid metabolism	5	51.8343	3	31.7404	2	20.9749
Carbohydrate biosynthesis	36	538.936	38	146.124	34	87.6903
Carbohydrate degradation	63	134.788	55	93.378	76	77.147
Carbohydrate metabolism	26	36.5846	18	53.247	26	45.0142
Carotenoid biosynthesis	21	40.2865	20	19.3934	16	18.4378
Cell wall biogenesis	1	10.4517	1	35.3903	1	6.64927
Cofactor biosynthesis	127	27.595	107	35.4372	146	10.3477
Cofactor degradation	8	8.67311	9	8.31207	9	25.0858
Cofactor metabolism	1	28.4307	0	-	2	7.32937
Energy metabolism	10	86.2508	12	109.304	11	21.4384
Fermentation	2	4.18415	1	30.8931	0	-
Flavonoid metabolism	3	52.7262	2	118.225	2	15.1499
Genetic information processing	9	16.3994	7	26.192	12	6.39381
Glycan degradation	0	-	1	7.07143	0	-
Glycan metabolism	15	7.2246	17	11.4613	42	11.2305
Glycerolipid metabolism	16	12.8179	19	22.3599	15	16.937
Glycolipid biosynthesis	20	21.9187	22	7.97258	18	4.72871
Hormone biosynthesis	2	16.404	3	25.9272	0	-
Hydrocarbon metabolism	0	-	0	-	1	5.82104
Isoprenoid biosynthesis	15	54.5484	12	37.627	16	16.8869
Lipid metabolism	95	88.9404	91	65.0434	95	18.5387
Membrane lipid metabolism	1	31.6871	1	5.90398	1	3.25396
Metabolic intermediate biosynthesis	24	63.5554	21	40.3423	31	31.3
Metabolic intermediate metabolism	5	7.13667	6	17.5168	32	26.5655
Mycotoxin biosynthesis	2	5.65583	3	3.27907	1	5.39245
Nitrogen metabolism	9	20.1149	11	18.2673	7	16.1878
Nucleoside biosynthesis	1	3.62221	1	3.09083	1	13.2328
Nucleotide-sugar biosynthesis	10	55.8212	8	73.68	17	48.4672
One-carbon metabolism	11	45.2954	9	23.2308	13	15.6971
Organic acid metabolism	5	18.2318	3	17.3864	0	-
Organosulfur biosynthesis	0	-	2	10.0693	1	11.0743
Phospholipid metabolism	40	21.253	34	25.7148	29	16.5665
Photosynthesis	4	30.6398	4	27.1545	8	3.95148
Phytoalexin biosynthesis	2	29.9501	1	32.6544	1	26.0416
Pigment biosynthesis	1	7.51228	0	-	4	5.11144
Plant hormone biosynthesis	6	79.9061	7	24.4832	5	7.23545
Plant hormone metabolism	0	-	0	-	1	3.70803
Polyol metabolism	16	18.5537	17	30.6589	13	27.83
Porphyrin-containing compound metabolism	30	129.045	25	40.2176	37	34.653
Protein biosynthesis	7	105.646	7	55.514	5	25.9926
Protein degradation	2	94.8457	3	67.5509	3	17.2386
Protein modification	318	18.3196	269	26.9767	264	17.9158
Purine metabolism	29	56.5332	25	41.7956	32	26.5226
Pyrimidine metabolism	14	15.8324	15	22.5387	28	11.3186
Secondary metabolite biosynthesis	2	4.19677	0	-	0	-
Secondary metabolite metabolism	4	13.4839	4	4.92204	2	7.10453
Siderophore biosynthesis	0	-	1	4.82724	0	-
Signal transduction	2	7.24504	4	7.86725	1	8.11469
Spore coat biogenesis	1	22.0585	1	9.09822	1	19.3238
Steroid biosynthesis	13	33.4683	9	65.9707	11	8.02924
Steroid metabolism	1	29.4004	1	80.6685	16	14.0353
Sulfur metabolism	12	50.5987	9	34.5226	11	24.0336
Terpene metabolism	2	25.5941	1	68.4523	0	-
tRNA modification	13	8.9837	11	11.4105	14	3.30473
Xenobiotic degradation	1	72.9519	3	9.98191	0	-
