# Supplementary material for: Transcriptome sequencing of three Pseudo-nitzschia species reveals comparable gene sets and the presence of Nitric Oxide Synthase genes in diatoms
Source: Sci Rep. 2015 Jul 20;5:12329. doi: 10.1038/srep12329 (PMC4648414; doi:10.1038/srep12329)
Supplement: Supplementary Table S7 [file srep12329-s7.xls]

## Sheet: Table7s_FPKM
Supplementary Table S7. List of the level 2 pathways and their relative number of associated sequences and mean expression values.
Pathways	Pseudo-nitzschia arenysensis Number of sequences	Pseudo-nitzschia arenysensis FPKM mean values	Pseudo-nitzschia delicatissima Number of sequences	Pseudo-nitzschia delicatissima FPKM mean values	Pseudo-nitzschia multistriata Number of sequences	Pseudo-nitzschia multistriata FPKM mean values
1-deoxy-D-xylulose 5-phosphate biosynthesis	2	80.3716	1	81.4263	1	92.4696
2-dehydro-3-deoxy-D-gluconate degradation	0	-	0	-	1	29.8925
2-deoxy-D-ribose 1-phosphate degradation	2	2.79017	1	39.4783	10	4.06147
2-deoxystreptamine biosynthesis	2	14.4479	1	22.064	1	17.4669
3,4',5-trihydroxystilbene biosynthesis	1	45.2992	1	32.6544	1	26.0416
3',5'-cyclic AMP degradation	2	74.4144	2	32.4303	2	22.591
3',5'-cyclic GMP degradation	0	-	0	-	1	9.34182
3-chlorocatechol degradation	2	36.1238	3	30.6464	0	-
3-phenylpropanoate degradation	2	26.7887	1	18.6405	0	-
4-aminobutanoate degradation	1	88.8394	1	14.0814	3	36.4011
5-methoxycarbonylmethyl-2-thiouridine-tRNA biosynthesis	2	3.76468	1	8.94487	3	4.39908
5-phospho-alpha-D-ribose 1-diphosphate biosynthesis	4	11.7809	2	32.3798	3	3.7872
7,8-dihydroneopterin triphosphate biosynthesis	0	-	1	28.7427	2	2.01821
abscisate biosynthesis	5	92.9254	3	34.4665	2	12.3733
acetyl-CoA biosynthesis	3	17.6653	6	5.12631	3	11.1086
adenosylcobalamin biosynthesis	6	5.72445	7	6.6306	13	3.81108
ADP-L-glycero-beta-D-manno-heptose biosynthesis	0	-	0	-	3	33.702
alkane degradation	0	-	0	-	1	5.82104
alpha-ribazole biosynthesis	1	3.62221	1	3.09083	1	13.2328
AMP biosynthesis via de novo pathway	3	78.1427	3	46.8851	3	15.3939
AMP biosynthesis via salvage pathway	2	125.391	1	70.1298	2	51.6349
anthocyanin biosynthesis	1	7.51228	0	-	3	3.04618
auxin biosynthesis	0	-	0	-	1	3.70803
B6 vitamer degradation	6	10.6049	7	8.65069	7	30.7105
B6 vitamer interconversion	1	5.14599	0	-	1	2.41539
bacillibactin biosynthesis	0	-	1	4.82724	0	-
bacteriochlorophyll biosynthesis (light-independent)	0	-	0	-	4	61.22
beta-carotene biosynthesis	1	108.366	1	81.6746	2	11.8972
betaine biosynthesis via choline pathway	1	11.9306	4	12.7884	0	-
betaine biosynthesis via glycine pathway	2	51.7564	4	16.4828	5	33.2244
beta-ketoadipate pathway	0	-	0	-	3	62.6643
beta-zeacarotene biosynthesis	1	108.366	1	81.6746	2	11.8972
biotin biosynthesis	5	3.96958	4	5.2472	4	5.21715
brassinosteroid biosynthesis	0	-	1	43.0028	1	2.07678
C21-steroid hormone metabolism	3	3.30072	0	-	0	-
C4 acid pathway	4	30.6398	4	27.1545	7	4.19857
Calvin cycle	18	978.589	19	265.415	22	107.981
candicidin biosynthesis	0	-	3	5.9671	1	0.641796
capsule polysaccharide biosynthesis	0	-	2	5.90186	0	-
carbamoyl phosphate degradation	1	8.28728	2	3.87674	2	4.48296
carnitine biosynthesis	2	7.29854	3	14.1104	2	5.99134
carnitine metabolism	1	3.00582	0	-	2	6.95446
CDP-diacylglycerol biosynthesis	9	31.5196	11	43.8737	11	9.67442
cellulose degradation	3	3.38119	2	13.4318	1	1.03481
cell wall polysaccharide biosynthesis	1	10.4517	1	35.3903	1	6.64927
cephalosporin C biosynthesis	1	4.23036	0	-	2	3.36556
chlorophyll biosynthesis	19	158.281	15	47.8405	19	44.8743
chlorophyll biosynthesis (light-independent)	2	115.387	1	20.6254	1	23.0159
chlorophyll degradation	1	17.0793	0	-	1	4.24012
cholecalciferol biosynthesis	2	16.404	1	62.0562	0	-
cholesterol biosynthesis	4	29.0854	2	63.6118	2	11.7165
cholesterol metabolism	1	29.4004	1	80.6685	0	-
choline biosynthesis	1	19.4072	0	-	2	3.78204
chondroitin sulfate biosynthesis	0	-	1	20.7362	1	4.32485
chorismate biosynthesis	10	110.425	7	70.2619	20	35.5331
clavulanate biosynthesis	0	-	0	-	4	16.6677
codeine degradation	0	-	0	-	1	20.5817
coenzyme A biosynthesis	16	7.97899	8	20.3126	19	9.05097
CTP biosynthesis via de novo pathway	1	13.2812	1	28.0994	2	2.57632
CTP biosynthesis via salvage pathway	2	2.24608	2	3.34944	9	7.53175
D-alanine biosynthesis	1	35.6163	2	32.1273	1	4.11994
D-alanine degradation	0	-	0	-	1	4.09543
D-galactarate degradation	0	-	1	6.30329	1	12.0572
D-galactonate degradation	1	234.905	1	78.1022	0	-
D-gluconate biosynthesis	2	10.3166	0	-	0	-
D-gluconate degradation	2	1.81655	1	10.8157	0	-
dimethylallyl diphosphate biosynthesis	2	105.864	3	49.8555	3	36.1796
DNA replication	9	16.3994	7	26.192	12	6.39381
D-ribose degradation	5	3.80317	2	4.31565	1	7.99666
D-sorbitol biosynthesis	0	-	0	-	1	2.64441
dTTP biosynthesis	1	10.7147	0	-	1	2.87865
dUMP biosynthesis	1	43.8036	3	25.382	2	9.25048
D-xylose degradation	0	-	2	14.4882	2	12.769
eIF5A hypusination	3	4.89365	3	27.9663	3	13.9405
ergosterol biosynthesis	0	-	0	-	16	14.0353
ergothioneine biosynthesis	0	-	1	40.1282	1	49.6838
estrogen biosynthesis	0	-	0	-	4	6.83892
ethanol degradation	0	-	0	-	1	289.187
ether lipid biosynthesis	2	5.66385	2	8.77924	1	1.27056
ethylene biosynthesis via S-adenosyl-L-methionine	4	11.9304	4	14.9508	4	2.0262
exopolysaccharide biosynthesis	1	3.94265	0	-	1	2.29536
FAD biosynthesis	1	30.2906	1	26.9342	1	2.2096
farnesyl diphosphate biosynthesis	4	45.126	2	63.8033	3	14.6223
fatty acid beta-oxidation	13	9.15517	14	22.8603	17	20.0701
fatty acid biosynthesis	21	244.768	28	111.754	26	14.8978
fatty acid metabolism	9	106.039	6	103.932	14	34.0095
flavonoid biosynthesis	2	4.19677	0	-	0	-
FMN biosynthesis	2	2.96834	2	30.1262	3	8.50596
formaldehyde assimilation via serine pathway	1	3.85237	0	-	0	-
galactose metabolism	4	28.5786	3	19.1915	4	6.68117
GDP-alpha-D-mannose biosynthesis	2	50.2529	2	35.7704	4	47.5915
GDP-L-fucose biosynthesis via de novo pathway	2	77.4532	2	87.1282	4	79.5328
geranyl diphosphate biosynthesis	4	45.126	2	63.8033	3	14.6223
geranylgeranyl diphosphate biosynthesis	2	74.0258	1	74.1799	2	16.797
gibberellin biosynthesis	1	14.8096	3	8.32668	2	4.67691
gluconeogenesis	18	99.2823	19	26.8332	12	50.4915
glutathione biosynthesis	4	14.7619	3	39.5628	6	11.6859
glutathione metabolism	3	4.55768	3	1.92155	1	2.65001
glycerol degradation via glycerol kinase pathway	2	30.0382	6	21.4489	4	12.8534
glycerophospholipid metabolism	1	31.6871	1	5.90398	1	3.25396
glycine biosynthesis	2	11.5351	1	311.685	3	43.1124
glycolate biosynthesis	1	4.26794	1	7.42699	0	-
glycolate degradation	4	21.7227	2	22.366	0	-
glycolysis	48	154.841	44	98.3529	56	92.3868
glycosylphosphatidylinositol-anchor biosynthesis	20	21.9187	22	7.97258	18	4.72871
glyoxylate and dicarboxylate metabolism	0	-	0	-	1	29.8925
GMP biosynthesis	1	77.8497	1	77.863	2	4.29239
gramicidin S biosynthesis	3	21.9714	1	87.9	1	45.659
granaticin biosynthesis	0	-	1	5.04512	0	-
guanine degradation	1	70.3714	1	100.573	1	13.5815
heparan sulfate biosynthesis	4	2.49012	4	9.58736	2	3.15825
heparin biosynthesis	2	2.50689	1	1.26896	0	-
hydrogen sulfide biosynthesis	2	242.15	1	122.961	3	54.9608
hydroperoxy eicosatetraenoic acid biosynthesis	1	27.7227	0	-	0	-
IMP biosynthesis via de novo pathway	14	24.6396	12	23.2431	10	11.8915
IMP biosynthesis via salvage pathway	4	78.2634	3	24.8679	2	81.3055
iron-sulfur cluster biosynthesis	3	2.35381	2	19.3863	3	6.13013
isopentenyl diphosphate biosynthesis via DXP pathway	8	70.4994	6	44.1287	10	18.6751
isopentenyl diphosphate biosynthesis via mevalonate pathway	2	3.42904	2	7.2276	1	1.28375
kanamycin biosynthesis	2	14.4479	1	22.064	1	17.4669
L-alanine degradation via transaminase pathway	3	2.35884	4	27.1545	8	3.90409
lanosterol biosynthesis	2	25.5941	1	68.4523	0	-
L-arabinan degradation	0	-	0	-	2	6.75207
L-arabinose degradation via L-ribulose	3	3.73366	0	-	0	-
L-arginine biosynthesis	13	134.052	16	34.8597	15	15.9874
L-arginine degradation [regulation]	2	7.46116	0	-	0	-
L-ascorbate biosynthesis	3	4.48687	2	7.58205	4	1.37903
L-ascorbate biosynthesis via GDP-alpha-D-mannose pathway	1	492.437	1	197.464	2	118.974
L-ascorbate biosynthesis via UDP-alpha-D-glucuronate pathway	4	4.07512	0	-	2	8.58159
L-asparagine biosynthesis	3	42.2041	6	23.1661	2	19.0134
L-cysteine biosynthesis	10	22.6041	10	35.027	14	24.8802
leukotriene A4 biosynthesis	0	-	4	2.44858	0	-
leukotriene B4 biosynthesis	2	37.63	1	18.4631	1	12.1039
L-glutamate biosynthesis via GLT pathway	7	23.6295	4	31.2812	6	26.0621
L-histidine biosynthesis	7	171.799	7	34.9876	11	17.8921
L-homocysteine biosynthesis	1	519.821	1	195.346	1	92.462
L-isoleucine biosynthesis	9	148.995	9	84.3058	9	23.0387
L-kynurenine degradation	3	9.67303	2	12.0997	2	2.90458
L-leucine biosynthesis	6	273.791	8	82.2704	6	38.4087
L-leucine degradation	5	4.57402	3	56.8114	5	34.0814
L-lysine biosynthesis via AAA pathway	0	-	0	-	1	3.54961
L-lysine biosynthesis via DAP pathway	17	71.5583	14	46.7941	18	22.2047
L-lysine degradation via saccharopine pathway	2	46.997	2	85.84	3	59.852
L-methionine biosynthesis via de novo pathway	20	29.2193	17	30.7056	21	11.7075
L-methionine biosynthesis via salvage pathway	7	46.2033	7	87.4141	9	71.5778
L-phenylalanine biosynthesis	2	51.8955	2	33.7288	1	19.9841
L-phenylalanine degradation	2	15.4375	3	28.978	11	51.2676
L-proline biosynthesis	4	58.5728	4	34.4162	10	8.36209
L-proline degradation into L-glutamate	0	-	1	50.624	4	5.55089
LPS core biosynthesis	0	-	0	-	1	2.47951
LPS lipid A biosynthesis	0	-	0	-	1	13.9902
L-serine biosynthesis	10	34.7074	9	25.578	5	16.1117
L-threonine biosynthesis	15	43.7089	10	36.7595	17	18.1336
L-threonine degradation via oxydo-reductase pathway	0	-	0	-	1	5.67087
L-threonine degradation via propanoate pathway	0	-	0	-	1	54.0338
L-tryptophan biosynthesis	8	103.931	11	41.1976	9	12.1084
L-tryptophan degradation via kynurenine pathway	0	-	1	3.92727	0	-
L-tyrosine biosynthesis	2	11.3201	2	5.73846	2	1.77485
L-valine biosynthesis	8	163.638	7	105.17	7	27.4833
L-valine degradation	2	14.0016	2	22.9092	2	6.98838
lycopene biosynthesis	14	45.8056	13	16.1762	10	13.2304
lysine degradation	1	17.4935	2	11.4759	0	-
malonyl-CoA biosynthesis	3	161.191	3	112.502	6	12.5601
medicarpin biosynthesis	1	14.601	0	-	0	-
menaquinone biosynthesis	11	8.56379	14	8.04159	9	6.42529
methylglyoxal degradation	4	13.4839	4	4.92204	2	7.10453
mitochondrial fatty acid beta-oxidation	5	4.13829	3	19.6483	4	4.76206
molybdopterin biosynthesis	14	6.40168	12	7.4387	11	5.57298
morphine biosynthesis	1	2.60392	0	-	0	-
morphine degradation	0	-	0	-	1	20.5817
mycinamicin biosynthesis	0	-	1	8.53496	0	-
myo-inositol biosynthesis	10	18.102	6	28.347	6	14.8387
myo-inositol degradation into acetyl-CoA	1	49.4692	2	99.6603	2	100.281
myo-inositol degradation into D-glucuronate	3	2.09757	3	7.70201	1	20.7832
N(7)-methylguanine-tRNA biosynthesis	3	3.44333	2	25.2263	3	0.993443
NAD(+) biosynthesis	16	31.7705	13	55.2256	19	13.5523
naphthalene degradation	1	19.1193	1	7.31511	1	12.3289
N-glycan degradation	2	3.90939	4	5.99461	31	11.5151
N-glycan metabolism	5	15.3007	7	15.093	5	18.3129
nicotinate biosynthesis	1	214.731	0	-	1	16.9174
nicotinate degradation	2	2.87778	2	7.1269	2	5.3993
nicotine degradation	2	132.334	3	6.49294	9	9.78322
nitrate reduction (assimilation)	0	-	2	11.6081	2	31.4828
nitrogen metabolism	7	23.6295	4	31.2812	6	26.0621
oxylipin biosynthesis	0	-	1	7.34771	0	-
pentachlorophenol degradation	1	72.9519	3	9.98191	0	-
pentose phosphate pathway	10	104.251	10	76.8783	10	64.8899
peptidyl-diphthamide biosynthesis	7	5.13351	10	17.2369	9	5.66667
peroxisomal fatty acid beta-oxidation	2	17.9539	3	7.51363	1	4.95859
phenylpropanoid biosynthesis	0	-	0	-	1	5.40445
phosphatidylcholine biosynthesis	12	14.3827	6	23.5896	2	11.8551
phosphatidylethanolamine biosynthesis	8	30.6174	5	15.1435	4	21.28
phosphatidylglycerol biosynthesis	7	12.7089	4	17.1081	8	21.5669
phosphatidylinositol metabolism	4	16.3928	5	15.6516	3	25.8749
phosphatidylinositol phosphate biosynthesis	2	2.77426	4	10.3365	1	15.0192
phosphatidylinositol signaling pathway	2	7.24504	4	7.86725	1	8.11469
phospholipid metabolism	4	29.0266	2	36.1584	2	13.8941
photorespiration	0	-	0	-	1	2.22186
photosynthesis	3	232.367	8	148.316	4	19.3233
phytoene biosynthesis	3	27.8778	4	17.7563	3	18.5255
polypeptide chain elongation	7	105.646	7	55.514	5	25.9926
polyunsaturated fatty acid biosynthesis	7	102.426	7	84.8138	6	28.28
ppGpp biosynthesis	2	47.4599	3	46.0643	4	17.0006
prenylquinone biosynthesis	1	19.7601	2	7.78117	2	1.39164
prephenate biosynthesis	1	25.3339	1	26.8302	1	26.872
propanoyl-CoA degradation	2	4.17481	3	16.3325	28	28.4106
prostaglandin biosynthesis	7	87.2041	10	52.7522	10	15.799
proteasomal pup-dependent pathway	0	-	0	-	1	7.57571
proteasomal ubiquitin-dependent pathway	2	94.8457	3	67.5509	2	22.07
protein glycosylation	77	9.92791	72	16.2842	81	13.0942
protein lipoylation via endogenous pathway	4	15.7891	2	18.0591	11	6.52677
protein neddylation	4	28.0723	4	56.4509	2	16.9822
protein sumoylation	9	16.0439	6	24.4951	6	6.45644
protein ubiquitination	213	22.0047	172	31.5065	152	22.5778
protoheme biosynthesis	1	48.4745	2	22.7752	3	14.4942
protoporphyrin-IX biosynthesis	15	112.168	13	38.5556	17	24.7241
purine nucleoside salvage	0	-	0	-	2	115.597
putrescine biosynthesis via agmatine pathway	1	16.3738	5	26.3998	2	1.80532
putrescine biosynthesis via L-ornithine pathway	3	6.85456	1	30.418	2	3.62613
putrescine degradation	1	5.13523	1	18.0934	2	15.5337
pyridoxal 5'-phosphate biosynthesis	2	7.82558	0	-	2	32.9803
pyridoxine 5'-phosphate biosynthesis	3	27.6459	3	8.09964	1	6.31042
pyruvate fermentation to lactate	2	4.18415	1	30.8931	0	-
pyruvate metabolism	3	4.78608	0	-	1	8.89415
quercetin degradation	3	52.7262	2	118.225	2	15.1499
retinol metabolism	0	-	0	-	1	3.27781
rhamnolipid biosynthesis	2	2.96277	0	-	2	4.47032
riboflavin biosynthesis	9	17.3936	6	32.5552	10	16.4135
(R)-mevalonate biosynthesis	2	52.9946	3	43.1726	2	39.0714
(R)-pantothenate biosynthesis	6	193.449	6	255.865	9	7.61699
(S)-3-hydroxy-3-methylglutaryl-CoA degradation	2	9.52322	1	48.3498	2	22.8166
S-adenosyl-L-methionine biosynthesis	4	141.448	3	141.862	2	138.19
S-adenosylmethioninamine biosynthesis	3	4.30251	1	47.9652	0	-
(S)-allantoin degradation	4	16.6802	1	16.5448	1	3.15132
secologanin biosynthesis	1	4.65722	1	4.92027	0	-
selenocysteinyl-tRNA(Sec) biosynthesis	6	111.64	6	44.132	3	15.2786
spermidine biosynthesis	29	20.4666	34	26.9067	32	20.5378
spermine degradation	0	-	1	17.5618	0	-
spheroidene biosynthesis	3	4.24636	2	12.4382	1	83.3305
sphingolipid metabolism	14	7.58872	8	14.6013	5	13.4203
spore coat polysaccharide biosynthesis	1	22.0585	1	9.09822	1	19.3238
(S)-reticuline biosynthesis	2	1.93193	0	-	0	-
sterigmatocystin biosynthesis	2	5.65583	3	3.27907	1	5.39245
steroid biosynthesis	2	13.5477	1	81.2535	1	13.536
sterol biosynthesis	2	66.7203	1	193.254	0	-
streptomycin biosynthesis	0	-	2	7.31884	1	4.09629
sulfatase oxidation	1	3.72141	0	-	0	-
sulfate assimilation	3	16.7209	2	31.6448	1	26.7221
sulfur metabolism	0	-	0	-	1	2.15713
surfactin biosynthesis	1	2.94674	0	-	4	8.74568
taurine biosynthesis	0	-	2	10.0693	1	11.0743
tetracenomycin C biosynthesis	2	3.06891	0	-	1	2.12958
tetrahydrofolate biosynthesis	1	12.1455	4	8.89776	1	1.22412
tetrahydrofolate interconversion	10	49.4397	9	23.2308	13	15.6971
tetrahydrofolylpolyglutamate biosynthesis	0	-	1	18.2871	1	1.86144
thiamine degradation	1	28.4307	0	-	1	11.3809
thiamine degradation [regulation]	1	28.4307	0	-	1	11.3809
thiamine diphosphate biosynthesis	5	6.94635	3	14.2328	3	3.67385
thyroid hormone biosynthesis	0	-	2	7.86266	0	-
tocopherol biosynthesis	4	29.9011	6	31.0442	8	6.26383
triacylglycerol biosynthesis	9	20.2258	12	30.1509	12	16.5199
triacylglycerol degradation	5	2.34528	5	9.09381	2	27.2728
tricarboxylic acid cycle	14	57.3936	11	78.4785	16	66.7924
tRNA-queuosine biosynthesis	2	2.6381	4	5.53056	4	2.53886
tropane alkaloid biosynthesis	0	-	0	-	1	73.2925
tryptophan metabolism	1	17.4935	2	11.4759	0	-
tyrocidine biosynthesis	1	2.49634	0	-	1	1.30696
ubiquinone biosynthesis	13	19.3946	12	20.8984	16	12.5802
ubiquinone biosynthesis [regulation]	0	-	0	-	1	3.35901
UDP-alpha-D-glucuronate biosynthesis	3	72.3947	1	169.317	2	67.7532
UDP-alpha-D-xylose biosynthesis	1	72.6178	1	156.93	1	31.02
UDP-N-acetyl-alpha-D-glucosamine biosynthesis	2	6.49882	2	8.69769	3	15.9377
UMP biosynthesis via de novo pathway	6	17.5422	7	17.8243	8	3.80075
UMP biosynthesis via salvage pathway	5	9.7202	4	27.2663	15	17.3321
urate degradation	0	-	0	-	3	16.123
urea cycle	3	37.0933	4	30.0095	3	7.0276
urea degradation	2	1.5169	4	10.2854	1	26.1146
violacein biosynthesis	0	-	0	-	1	11.3072
wybutosine-tRNA(Phe) biosynthesis	6	15.6088	4	10.9988	4	4.98332
XMP biosynthesis via de novo pathway	1	113.532	1	113.092	1	3.56186
XMP biosynthesis via salvage pathway	1	20.6208	0	-	1	1.43427
xylan degradation	0	-	1	7.07143	0	-
zymosterol biosynthesis	7	26.4723	6	45.5431	5	7.5066
