# Supplementary material for: Transcriptome sequencing of three Pseudo-nitzschia species reveals comparable gene sets and the presence of Nitric Oxide Synthase genes in diatoms
Source: Sci Rep. 2015 Jul 20;5:12329. doi: 10.1038/srep12329 (PMC4648414; doi:10.1038/srep12329)
Supplement: Supplementary Table S10 [file srep12329-s8.xls]

## Sheet: Table S10
Supplementary Table S10. List of the Enzymes annotated in each species and the relative number of associated sequences.
Enzyme_Names	Pseudo-nitzschia arenysensis Number of Sequences	Pseudo-nitzschia delicatissima Number of Sequences	Pseudo-nitzschia multistriata Number of Sequences
Beta-mannosidase.	2	4	31
Trypsin.	16	11	56
Propionyl-CoA carboxylase.	2	3	28
DNA ligase (ATP).	5	4	28
Triacylglycerol lipase.	16	7	40
1 3-beta-glucan synthase.	3	2	2
1 4-dihydroxy-2-naphthoate polyprenyltransferase.	1	2	1
1 4-dihydroxy-2-naphthoyl-CoA synthase.	2	1	2
15 16-dihydrobiliverdin ferredoxin oxidoreductase.	3	2	2
15-cis-phytoene desaturase.	3	5	2
15-cis-phytoene synthase.	1	2	1
15-hydroxyprostaglandin dehydrogenase (NADP( )).	0	1	1
1-(5-phosphoribosyl)-5- ((5-phosphoribosylamino)methylideneamino)imidazole-4-carboxamide isomerase.	1	1	1
16S rRNA (cytosine(1407)-C(5))-methyltransferase.	0	1	3
16S rRNA (cytosine(967)-C(5))-methyltransferase.	0	1	2
16S rRNA (guanine(1516)-N(2))-methyltransferase.	0	1	4
16S rRNA (uracil(1498)-N(3))-methyltransferase.	3	1	0
17-beta-estradiol 17-dehydrogenase.	2	0	5
1-acylglycerol-3-phosphate O-acyltransferase.	4	4	3
1-acylglycerophosphocholine O-acyltransferase.	1	1	0
1-alkyl-2-acetylglycerophosphocholine esterase.	4	4	6
1-alkylglycerophosphocholine O-acetyltransferase.	1	1	0
1-aminocyclopropane-1-carboxylate deaminase.	1	1	2
1-aminocyclopropane-1-carboxylate synthase.	2	3	4
1-deoxy-D-xylulose-5-phosphate reductoisomerase.	2	1	2
1-deoxy-D-xylulose-5-phosphate synthase.	2	1	1
1-phosphatidylinositol-3-phosphate 5-kinase.	3	2	3
1-phosphatidylinositol 4-kinase.	12	10	5
1-phosphatidylinositol-4-phosphate 5-kinase.	9	17	5
2 3-dimethylmalate lyase.	0	2	1
23S rRNA (adenine(2503)-C(2))-methyltransferase.	8	6	3
23S rRNA (guanine(2069)-N(7))-methyltransferase.	1	5	1
23S rRNA (guanine(2445)-N(2))-methyltransferase.	1	5	1
23S rRNA pseudouridine(1911/1915/1917) synthase.	5	4	4
23S rRNA pseudouridine(2605) synthase.	1	0	1
23S rRNA pseudouridine(746) synthase.	9	9	7
23S rRNA pseudouridine(955/2504/2580) synthase.	1	3	3
2 4-dienoyl-CoA reductase (NADPH).	3	2	3
25S rRNA (adenine(645)-N(1))-methyltransferase.	0	2	1
2-acylglycerol O-acyltransferase.	1	0	1
2-C-methyl-D-erythritol 2 4-cyclodiphosphate synthase.	1	1	1
2-C-methyl-D-erythritol 4-phosphate cytidylyltransferase.	1	1	3
2-dehydro-3-deoxy-6-phosphogalactonate aldolase.	1	1	0
2-dehydro-3-deoxy-D-gluconate 5-dehydrogenase.	1	1	1
2-dehydro-3-deoxyglucarate aldolase.	0	1	1
2-dehydropantoate 2-reductase.	2	4	3
2-deoxy-scyllo-inosamine dehydrogenase.	2	1	1
(2E 6E)-farnesyl diphosphate synthase.	4	2	3
2-hydroxy-6-oxonona-2 4-dienedioate hydrolase.	2	1	0
2-hydroxy-dATP diphosphatase.	0	4	3
2-isopropylmalate synthase.	2	2	1
2-methoxy-6-polyprenyl-1 4-benzoquinol methylase.	3	4	4
2-methylacyl-CoA dehydrogenase.	1	0	1
2-methyl-branched-chain-enoyl-CoA reductase.	2	1	1
2-methylisocitrate dehydratase.	2	2	1
2-polyprenyl-6-hydroxyphenyl methylase.	0	2	1
2-succinyl-5-enolpyruvyl-6-hydroxy-3-cyclohexene-1-carboxylic-acid synthase.	3	2	1
3 (2 ) 5 -bisphosphate nucleotidase.	6	0	4
3 4-dihydroxy-2-butanone-4-phosphate synthase.	5	2	2
3 5 -cyclic-GMP phosphodiesterase.	2	1	3
3 5 -cyclic-nucleotide phosphodiesterase.	4	2	6
3-alpha-(17-beta)-hydroxysteroid dehydrogenase (NAD( )).	2	0	5
3-beta-hydroxysteroid-4-alpha-carboxylate 3-dehydrogenase (decarboxylating).	1	1	1
3-dehydroquinate dehydratase.	3	0	1
3-dehydroquinate synthase.	4	1	2
3-dehydroquinate synthase II.	2	1	0
3-dehydrosphinganine reductase.	2	2	1
3-demethylubiquinol 3-O-methyltransferase.	0	2	1
3-deoxy-7-phosphoheptulonate synthase.	2	2	14
3-fumarylpyruvate hydrolase.	0	1	1
3-hexulose-6-phosphate synthase.	3	0	1
3-hydroxy-2-methylbutyryl-CoA dehydrogenase.	1	1	1
3-hydroxyacyl- acyl-carrier-protein dehydratase.	1	1	1
3-hydroxyacyl-CoA dehydrogenase.	4	4	9
3-hydroxyisobutyryl-CoA hydrolase.	2	2	2
3-hydroxypropionyl-CoA dehydratase.	2	1	1
3-isopropylmalate dehydratase.	1	2	1
3-isopropylmalate dehydrogenase.	1	1	1
3-mercaptopyruvate sulfurtransferase.	2	4	1
3-methyl-2-oxobutanoate dehydrogenase (2-methylpropanoyl-transferring).	2	4	7
3-methyl-2-oxobutanoate hydroxymethyltransferase.	1	2	5
3(or 17)-beta-hydroxysteroid dehydrogenase.	1	1	1
3-oxo-5-alpha-steroid 4-dehydrogenase (NADP( )).	1	1	1
3-oxoacyl- acyl-carrier-protein reductase.	5	7	7
3-phosphoshikimate 1-carboxyvinyltransferase.	4	1	3
(3R)-hydroxyacyl-CoA dehydrogenase.	1	1	1
3-succinoylsemialdehyde-pyridine dehydrogenase.	2	3	7
4a-hydroxytetrahydrobiopterin dehydratase.	1	1	3
4-aminobutyrate--pyruvate transaminase.	1	0	1
4-coumarate--CoA ligase.	1	1	1
4-(cytidine 5 -diphospho)-2-C-methyl-D-erythritol kinase.	1	0	2
4-hydroxy-3-methylbut-2-enyl diphosphate reductase.	1	1	1
4-hydroxybenzoate polyprenyltransferase.	3	1	0
4-hydroxyphenylpyruvate dioxygenase.	1	2	2
4-hydroxy-tetrahydrodipicolinate reductase.	1	1	1
4-hydroxy-tetrahydrodipicolinate synthase.	1	2	2
5-amino-6-(5-phosphoribosylamino)uracil reductase.	1	2	1
5-formyltetrahydrofolate cyclo-ligase.	1	0	1
5 -nucleotidase.	7	10	6
5-oxoprolinase (ATP-hydrolyzing).	4	4	8
6 7-dihydropteridine reductase.	2	2	1
6 7-dimethyl-8-ribityllumazine synthase.	1	1	1
6-phosphofructo-2-kinase.	2	2	6
6-phosphofructokinase.	2	2	1
6-phosphogluconolactonase.	3	1	2
7-dehydrocholesterol reductase.	2	1	1
7-hydroxymethyl chlorophyll a reductase.	1	3	1
8-amino-7-oxononanoate synthase.	0	1	1
8-oxo-dGDP phosphatase.	1	0	1
8-oxo-dGTP diphosphatase.	0	4	3
9 9 -di-cis-zeta-carotene desaturase.	2	1	1
Acetate--CoA ligase.	2	2	4
Acetolactate synthase.	2	2	1
Acetyl-CoA C-acetyltransferase.	3	1	8
Acetyl-CoA C-acyltransferase.	4	5	6
Acetyl-CoA carboxylase.	3	3	6
Acetyl-CoA hydrolase.	3	0	1
Acetylglutamate kinase.	1	1	1
Acetylornithine transaminase.	1	2	3
Acid phosphatase.	6	6	4
Acireductone dioxygenase (Fe(2 )-requiring).	1	1	2
Acireductone synthase.	1	1	2
Aconitate hydratase.	2	2	1
Acrylyl-CoA reductase (NADPH).	2	1	1
Acyl- acyl-carrier-protein desaturase.	1	1	1
Acylaminoacyl-peptidase.	0	1	4
Acyl-carrier-protein S-malonyltransferase.	2	1	1
Acyl-CoA oxidase.	2	3	3
Acylglycerol lipase.	5	3	2
Adenine phosphoribosyltransferase.	1	0	1
Adenosine kinase.	1	1	1
Adenosine monophosphate-protein transferase.	1	0	3
Adenosylhomocysteinase.	1	1	1
Adenosylhomocysteine nucleosidase.	1	2	2
Adenosylmethionine--8-amino-7-oxononanoate transaminase.	4	2	2
Adenosylmethionine decarboxylase.	3	1	0
Adenylate cyclase.	4	0	10
Adenylate kinase.	6	6	7
Adenylosuccinate lyase.	2	2	1
Adenylosuccinate synthase.	1	1	2
Adenylyl-sulfate kinase.	4	2	1
Adenylyl-sulfate reductase (glutathione).	1	1	0
ADP-ribose diphosphatase.	11	4	4
Adrenodoxin-NADP( ) reductase.	1	1	0
Agmatine deiminase.	3	4	1
Alanine--glyoxylate transaminase.	5	2	5
Alanine racemase.	1	2	1
Alanine transaminase.	3	4	8
Alanine--tRNA ligase.	2	4	2
Alcohol dehydrogenase.	2	3	5
Alcohol dehydrogenase (NADP( )).	1	0	4
Aldehyde dehydrogenase (NAD( )).	2	2	8
Aldehyde dehydrogenase (NAD(P)( )).	1	1	0
Aldehyde reductase.	2	2	1
Alkylglycerone-phosphate synthase.	2	2	1
Allantoicase.	4	2	1
All-trans-8 -apo-beta-carotenal 15 15 -oxygenase.	3	5	4
All-trans-nonaprenyl-diphosphate synthase (geranyl-diphosphate specific).	2	1	6
All-trans-phytoene synthase.	2	2	2
All-trans-retinol dehydrogenase (NAD( )).	2	0	2
Alpha-1 3-mannosyl-glycoprotein 2-beta-N-acetylglucosaminyltransferase.	1	1	1
Alpha alpha-trehalose-phosphate synthase (UDP-forming).	3	4	3
Alpha-galactosidase.	2	5	1
Alpha-L-fucosidase.	1	5	2
Alpha-mannosidase.	4	5	2
Alpha-N-acetylglucosaminidase.	0	2	3
Amidase.	0	1	3
Amidophosphoribosyltransferase.	3	1	1
Amine sulfotransferase.	1	1	0
Amino-acid N-acetyltransferase.	3	3	3
Aminoacylase.	2	2	1
Aminoacyl-tRNA hydrolase.	3	4	3
Aminocyclopropanecarboxylate oxidase.	2	1	0
Aminodeoxychorismate synthase.	0	4	1
Aminomethyltransferase.	1	3	2
Aminopyrimidine aminohydrolase.	1	0	1
AMP deaminase.	2	2	2
Ankyrin-repeat-histidine dioxagenase.	6	3	1
Anthranilate phosphoribosyltransferase.	2	1	1
Anthranilate synthase.	2	4	1
Apyrase.	4	3	4
Arginase.	2	2	2
Arginine--tRNA ligase.	2	3	5
Argininosuccinate lyase.	5	5	4
Argininosuccinate synthase.	2	3	1
Arginyltransferase.	1	2	2
Arogenate dehydratase.	2	2	0
Arogenate dehydrogenase (NADP( )).	2	2	2
Arsenite methyltransferase.	2	2	3
Arsenite-transporting ATPase.	1	1	1
Arylsulfatase.	2	1	14
Asparaginase.	1	2	4
Asparagine synthase (glutamine-hydrolyzing).	3	6	2
Asparagine--tRNA ligase.	3	3	4
Aspartate carbamoyltransferase.	3	3	2
Aspartate dehydrogenase.	0	1	1
Aspartate kinase.	9	6	9
Aspartate-semialdehyde dehydrogenase.	1	1	1
Aspartate transaminase.	8	4	13
Aspartate--tRNA ligase.	2	3	3
Aspartoacylase.	1	1	0
Aspartyl aminopeptidase.	4	3	5
ATP-dependent NAD(P)H-hydrate dehydratase.	1	2	1
ATP phosphoribosyltransferase.	1	1	2
Benzil reductase ((S)-benzoin forming).	1	1	1
Beta-adrenergic-receptor kinase.	1	3	1
Beta-carotene isomerase.	4	3	2
Beta-galactosidase.	1	6	9
Beta-glucosidase.	4	4	5
Betaine-aldehyde dehydrogenase.	1	4	0
Beta-ketoacyl- acyl-carrier-protein synthase I.	2	4	2
Beta-ketoacyl- acyl-carrier-protein synthase II.	1	2	1
Beta-ketoacyl- acyl-carrier-protein synthase III.	2	1	1
Beta-N-acetylhexosaminidase.	0	3	5
Biotin-- acetyl-CoA-carboxylase ligase.	1	2	1
Biotin carboxylase.	3	3	6
Biotin synthase.	2	1	2
Bis(5 -adenosyl)-triphosphatase.	0	2	4
Bis(5 -nucleosyl)-tetraphosphatase (asymmetrical).	4	3	2
Bisphosphoglycerate mutase.	1	1	3
Bisphosphoglycerate phosphatase.	1	1	3
Branched-chain-amino-acid transaminase.	3	4	9
Cadmium-exporting ATPase.	4	5	3
Calcium/calmodulin-dependent protein kinase.	7	4	15
Calcium-transporting ATPase.	8	11	7
Calpain-2.	3	3	1
cAMP-dependent protein kinase.	7	9	4
Carbamate kinase.	1	2	2
Carbamoyl-phosphate synthase (ammonia).	2	1	1
Carbamoyl-phosphate synthase (glutamine-hydrolyzing).	3	3	2
Carbonyl reductase (NADPH).	0	2	3
Carboxylesterase.	1	0	1
Carboxypeptidase C.	5	3	2
Carboxypeptidase D.	3	4	1
Carnitine O-acetyltransferase.	7	3	12
Carotenoid 9 10-dioxygenase.	1	1	0
Catalase peroxidase.	2	1	1
Cathepsin D.	3	2	3
Cathepsin L.	3	2	0
Cathepsin X.	4	2	6
CCA tRNA nucleotidyltransferase.	9	2	2
CDP-diacylglycerol--glycerol-3-phosphate 3-phosphatidyltransferase.	4	2	4
CDP-glycerol diphosphatase.	4	1	1
Cerebroside-sulfatase.	0	4	8
cGMP-dependent protein kinase.	4	8	13
Chitin deacetylase.	1	2	8
Chitobiosyldiphosphodolichol beta-mannosyltransferase.	1	1	8
Chlorophyll(ide) b reductase.	1	1	2
Chlorophyll synthase.	1	1	1
Cholestanetriol 26-monooxygenase.	2	1	0
Choline kinase.	5	2	1
Choline-phosphate cytidylyltransferase.	4	2	1
Choline-sulfatase.	1	0	2
Chondroitin 4-sulfotransferase.	2	1	0
Chorismate mutase.	1	1	1
Chorismate synthase.	2	1	1
Chymotrypsin.	2	2	5
Citrate (Si)-synthase.	1	1	1
Cob(I)yrinic acid a c-diamide adenosyltransferase.	2	2	1
Coproporphyrinogen oxidase.	1	2	2
Creatine kinase.	2	1	1
C-terminal processing peptidase.	6	6	4
CTP synthase (glutamine hydrolyzing).	1	1	2
Cu( ) exporting ATPase.	3	3	4
Cyanophycinase.	0	1	1
Cyclic pyranopterin phosphate synthase.	1	1	1
Cyclin-dependent kinase.	17	15	14
Cycloartenol synthase.	1	1	2
Cycloeucalenol cycloisomerase.	0	2	1
Cyclopropane-fatty-acyl-phospholipid synthase.	0	3	1
Cystathionine beta-lyase.	1	1	2
Cystathionine gamma-synthase.	3	2	2
Cysteamine dioxygenase.	0	2	2
Cysteine desulfurase.	8	10	4
Cysteine dioxygenase.	0	2	1
Cysteine-S-conjugate beta-lyase.	2	3	6
Cysteine synthase.	6	6	5
Cysteine--tRNA ligase.	7	4	3
Cytochrome-b5 reductase.	5	6	5
Cytosol alanyl aminopeptidase.	2	2	2
D-amino-acid oxidase.	1	2	0
dCMP deaminase.	0	2	2
dCTP diphosphatase.	1	1	2
Delta(14)-sterol reductase.	1	2	1
Delta(24)-sterol reductase.	2	1	1
Delta(8)-fatty-acid desaturase.	1	1	1
Demethylmenaquinone methyltransferase.	8	9	7
Deoxyhypusine monooxygenase.	2	1	1
Deoxyhypusine synthase.	1	2	2
Deoxyribodipyrimidine photo-lyase.	4	4	5
Dephospho-CoA kinase.	3	2	2
Dethiobiotin synthase.	2	0	1
Diacylglycerol cholinephosphotransferase.	2	1	0
Diacylglycerol kinase.	4	2	0
Diacylglycerol O-acyltransferase.	2	5	6
Diamine N-acetyltransferase.	1	1	2
Diamine oxidase.	5	4	1
Diaminohydroxyphosphoribosylaminopyrimidine deaminase.	2	2	2
Diaminopimelate decarboxylase.	2	2	3
Diaminopimelate epimerase.	1	0	1
Digalactosyldiacylglycerol synthase.	6	5	13
Dihydrofolate reductase.	1	1	1
Dihydrokaempferol 4-reductase.	1	1	2
Dihydrolipoyl dehydrogenase.	7	5	5
Dihydrolipoyllysine-residue (2-methylpropanoyl)transferase.	4	1	1
Dihydrolipoyllysine-residue acetyltransferase.	9	4	6
Dihydrolipoyllysine-residue succinyltransferase.	2	2	3
Dihydroorotase.	5	4	6
Dihydroorotate oxidase (fumarate).	0	1	1
Dihydroxy-acid dehydratase.	2	1	2
Dimethylallyltranstransferase.	4	2	3
Dimethylargininase.	1	0	1
Dipeptidyl-peptidase II.	1	1	3
Dipeptidyl-peptidase IV.	5	3	2
Diphosphate--fructose-6-phosphate 1-phosphotransferase.	1	2	2
Diphosphoinositol-pentakisphosphate kinase.	3	2	2
Diphosphomevalonate decarboxylase.	2	1	1
Diphthine--ammonia ligase.	1	2	1
Diphthine synthase.	0	2	1
Divinyl chlorophyllide a 8-vinyl-reductase.	2	1	3
D-lactate dehydrogenase.	3	0	1
D-lactate dehydrogenase (cytochrome).	3	5	1
DNA-3-methyladenine glycosylase II.	1	2	0
DNA-(apurinic or apyrimidinic site) lyase.	10	5	5
DNA (cytosine-5-)-methyltransferase.	3	2	2
DNA-directed DNA polymerase.	28	28	22
DNA-directed RNA polymerase.	22	21	15
DNA helicase.	75	78	72
DNA ligase (NAD( )).	0	1	1
DNA oxidative demethylase.	2	0	2
DNA topoisomerase.	6	10	4
DNA topoisomerase (ATP-hydrolyzing).	12	7	8
Dodecenoyl-CoA isomerase.	3	3	5
Dolichol kinase.	0	1	1
Dolichyl-diphosphooligosaccharide--protein glycotransferase.	3	2	3
Dolichyl-P-Glc Glc(1)Man(9)GlcNAc(2)-PP-dolichol alpha- 1- 3-glucosyltransferase.	2	1	1
Dolichyl-P-Glc Man(9)GlcNAc(2)-PP-dolichol alpha- 1- 3-glucosyltransferase.	1	1	1
Dolichyl-phosphate beta-glucosyltransferase.	2	2	2
Dolichyl-P-Man Man(7)GlcNAc(2)-PP-dolichol alpha-1 6-mannosyltransferase.	1	1	1
D-serine ammonia-lyase.	1	2	1
dTMP kinase.	1	0	1
Dual-specificity kinase.	7	7	6
dUTP diphosphatase.	1	3	2
D-xylose 1-dehydrogenase (NADP( )).	2	0	2
D-xylose reductase.	0	2	2
Dynamin GTPase.	1	1	5
(E)-4-hydroxy-3-methylbut-2-enyl-diphosphate synthase.	2	2	1
Electron-transferring-flavoprotein dehydrogenase.	2	1	3
Elongation factor 2 kinase.	4	1	2
Elongation factor 4.	1	1	1
Endo-1 3(4)-beta-glucanase.	7	14	12
Endo-1 3-beta-xylanase.	0	1	1
Endo-1 4-beta-xylanase.	1	1	4
Endopeptidase Clp.	4	4	7
Enoyl- acyl-carrier-protein reductase (NADH).	1	3	2
Enoyl-CoA hydratase.	3	4	8
Enoyl-CoA hydratase 2.	1	1	1
Ethanolamine kinase.	1	2	0
Ethanolamine-phosphate cytidylyltransferase.	5	2	4
Ethanolamine-phosphate phospho-lyase.	2	0	1
Ethanolaminephosphotransferase.	2	1	0
Exo-1 4-beta-D-glucosaminidase.	3	3	4
Exodeoxyribonuclease III.	2	2	1
Exopolyphosphatase.	2	1	0
FAD-AMP lyase (cyclizing).	2	1	1
FAD synthetase.	1	1	1
Fatty acid amide hydrolase.	2	3	1
Fe(3 )-transporting ATPase.	2	2	8
Ferredoxin--NADP( ) reductase.	4	11	5
Ferredoxin--nitrite reductase.	0	1	1
Ferredoxin thioredoxin reductase.	1	1	2
Ferric-chelate reductase (NADH).	5	0	1
Ferrochelatase.	1	2	3
Ferroxidase.	3	1	1
Flavin-containing monooxygenase.	2	0	5
Formamidase.	0	3	3
Formate--tetrahydrofolate ligase.	0	1	1
Formyltetrahydrofolate deformylase.	2	2	1
Fructokinase.	1	1	1
Fructose-2 6-bisphosphate 2-phosphatase.	7	2	6
Fructose-bisphosphatase.	8	9	14
Fructose-bisphosphate aldolase.	8	7	5
Fucokinase.	1	4	1
Fucosylgalactoside 3-alpha-galactosyltransferase.	7	4	8
Fumarate hydratase.	1	1	2
Fumarate reductase (NADH).	2	3	1
Furin.	1	0	1
Galactinol--sucrose galactosyltransferase.	1	4	2
Galactokinase.	2	2	1
Gametolysin.	2	2	5
Gamma-butyrobetaine dioxygenase.	1	3	2
Gamma-glutamyl hydrolase.	0	1	1
Gamma-glutamyltransferase.	4	6	2
GDP-L-fucose synthase.	1	1	1
GDP-Man Man(3)GlcNAc(2)-PP-dolichol alpha-1 2-mannosyltransferase.	1	2	0
GDP-mannose 3 5-epimerase.	1	1	2
GDP-mannose 4 6-dehydratase.	1	1	3
Gelatinase B.	1	3	8
Geranylgeranyl diphosphate reductase.	1	1	1
Geranylgeranyl diphosphate synthase.	2	1	2
Gibberellin 2-beta-dioxygenase.	0	2	1
Gibberellin A(9) O-methyltransferase.	0	1	1
Glucan 1 3-alpha-glucosidase.	2	3	2
Glucan 1 3-beta-glucosidase.	3	4	7
Glucan endo-1 3-beta-D-glucosidase.	2	3	1
Glucokinase.	2	3	3
Gluconokinase.	2	1	0
Gluconolactonase.	2	0	1
Glucose-6-phosphate 1-epimerase.	4	1	3
Glucose-6-phosphate isomerase.	5	5	7
Glucosylceramidase.	6	1	2
Glucuronosyl-N-acetylgalactosaminyl-proteoglycan 4-beta-N- acetylgalactosaminyltransferase.	1	3	3
Glucuronosyl-N-acetylglucosaminyl-proteoglycan 4-alpha-N- acetylglucosaminyltransferase.	2	2	3
Glucuronyl-galactosyl-proteoglycan 4-alpha-N- acetylglucosaminyltransferase.	2	2	1
Glutamate-1-semialdehyde 2 1-aminomutase.	1	0	1
Glutamate 5-kinase.	1	2	2
Glutamate-5-semialdehyde dehydrogenase.	1	2	2
Glutamate--ammonia ligase.	4	5	7
Glutamate carboxypeptidase II.	1	3	0
Glutamate--cysteine ligase.	2	2	5
Glutamate dehydrogenase.	1	3	2
Glutamate dehydrogenase (NADP( )).	3	1	1
Glutamate N-acetyltransferase.	1	1	2
Glutamate synthase (ferredoxin).	2	2	1
Glutamate synthase (NADH).	5	1	4
Glutamate synthase (NADPH).	0	1	1
Glutamate--tRNA ligase.	4	3	6
Glutamine--fructose-6-phosphate transaminase (isomerizing).	1	2	2
Glutamine--phenylpyruvate transaminase.	2	2	2
Glutamine--tRNA ligase.	3	3	1
Glutaminyl-peptide cyclotransferase.	2	9	5
Glutamyl-tRNA reductase.	1	1	2
Glutaryl-CoA dehydrogenase.	1	2	0
Glutathione-disulfide reductase.	4	6	16
Glutathione gamma-glutamylcysteinyltransferase.	4	6	5
Glutathione hydrolase.	4	6	2
Glutathione peroxidase.	3	4	6
Glutathione synthase.	2	1	1
Glutathione transferase.	11	11	12
Glyceraldehyde-3-phosphate dehydrogenase (NADP( )).	1	2	3
Glyceraldehyde-3-phosphate dehydrogenase (NAD(P)( )) (phosphorylating).	5	2	2
Glyceraldehyde-3-phosphate dehydrogenase (phosphorylating).	3	4	6
Glycerol-3-phosphate 1-O-acyltransferase.	1	1	2
Glycerol-3-phosphate dehydrogenase.	1	4	2
Glycerol-3-phosphate dehydrogenase (NAD( )).	3	4	2
Glycerol kinase.	1	2	2
Glycerone kinase.	2	1	1
Glycerophosphodiester phosphodiesterase.	1	5	0
Glycine dehydrogenase (decarboxylating).	1	1	4
Glycine hydroxymethyltransferase.	7	3	4
Glycine transaminase.	3	1	4
Glycine--tRNA ligase.	2	4	8
Glycoprotein 2-beta-D-xylosyltransferase.	1	0	1
Glycoprotein endo-alpha-1 2-mannosidase.	4	4	1
Glycoprotein-N-acetylgalactosamine 3-beta-galactosyltransferase.	6	10	7
Glycylpeptide N-tetradecanoyltransferase.	1	1	2
Glyoxylate reductase.	2	5	3
Glyoxylate reductase (NADP( )).	3	1	5
GMP synthase (glutamine-hydrolyzing).	1	1	2
G-protein-coupled receptor kinase.	1	0	2
GTP cyclohydrolase I.	0	1	2
GTP cyclohydrolase II.	5	2	2
GTP diphosphokinase.	2	4	3
Guanine deaminase.	1	1	1
Guanylate cyclase.	12	17	33
Guanylate kinase.	4	6	3
Heme oxygenase (biliverdin-producing).	2	2	4
Histidine decarboxylase.	3	0	1
Histidine kinase.	47	40	30
Histidine--tRNA ligase.	3	2	1
Histidinol dehydrogenase.	2	3	2
Histidinol-phosphatase.	1	1	0
Histone acetyltransferase.	11	14	21
Histone-arginine N-methyltransferase.	8	7	5
Histone deacetylase.	16	7	13
Histone H3 -lysine-36 demethylase.	3	2	1
Histone-lysine N-methyltransferase.	19	25	19
Holocytochrome-c synthase.	5	1	2
Homogentisate phytyltransferase.	2	1	2
Homoserine dehydrogenase.	9	6	8
Homoserine kinase.	1	2	1
Homoserine O-acetyltransferase.	1	1	2
HslU--HslV peptidase.	1	2	2
H( )-transporting two-sector ATPase.	4	4	5
Hydroxyacylglutathione hydrolase.	3	4	2
Hydroxyisourate hydrolase.	1	0	1
Hydroxymethylbilane synthase.	1	1	1
Hydroxymethylglutaryl-CoA lyase.	2	1	2
Hydroxymethylglutaryl-CoA reductase (NADPH).	1	1	1
Hydroxymethylglutaryl-CoA synthase.	1	2	1
Hydroxypyruvate reductase.	2	0	2
Hypoxanthine phosphoribosyltransferase.	2	1	0
Hypoxia-inducible factor-asparagine dioxygenase.	6	3	1
Imidazoleglycerol-phosphate dehydratase.	1	1	2
IMP cyclohydrolase.	1	1	2
IMP dehydrogenase.	1	1	1
Indole-3-glycerol-phosphate synthase.	3	4	6
Inorganic diphosphatase.	4	4	10
Inositol-1 3 4-trisphosphate 5/6-kinase.	2	1	1
Inositol 3-alpha-galactosyltransferase.	5	1	1
Inositol-3-phosphate synthase.	4	2	5
Inositol-hexakisphosphate kinase.	3	2	2
Inositol oxygenase.	3	3	1
Inositol-pentakisphosphate 2-kinase.	0	2	3
Inositol-phosphate phosphatase.	6	5	1
Inositol-polyphosphate 5-phosphatase.	2	2	0
Inositol-polyphosphate multikinase.	1	0	1
Inositol-tetrakisphosphate 1-kinase.	2	1	1
Insulysin.	11	11	6
Isocitrate dehydrogenase (NADP( )).	2	4	4
Isoleucine--tRNA ligase.	5	2	2
Isopenicillin-N epimerase.	1	0	2
Isopentenyl-diphosphate Delta-isomerase.	1	2	2
Isovaleryl-CoA dehydrogenase.	0	1	3
Ketol-acid reductoisomerase.	2	1	1
Kynurenine 3-monooxygenase.	6	5	5
Kynurenine--glyoxylate transaminase.	0	1	4
Kynurenine--oxoglutarate transaminase.	3	3	7
L-ascorbate peroxidase.	10	4	5
L-aspartate oxidase.	3	1	4
Lathosterol oxidase.	1	0	2
Leucine--tRNA ligase.	3	4	4
Leucyl aminopeptidase.	3	3	2
Leucyltransferase.	0	2	1
Leukotriene-A(4) hydrolase.	2	1	1
L-galactonolactone dehydrogenase.	3	2	4
L-galactose 1-dehydrogenase.	1	1	1
L-gulonolactone oxidase.	4	0	1
Lipoyl(octanoyl) transferase.	1	1	4
Lipoyl synthase.	3	1	6
L-lactate dehydrogenase.	2	1	0
LL-diaminopimelate aminotransferase.	2	2	1
Long-chain-3-hydroxyacyl-CoA dehydrogenase.	1	3	2
Long-chain-alcohol O-fatty-acyltransferase.	1	1	2
Long-chain-fatty-acid-- acyl-carrier-protein ligase.	1	0	1
Long-chain-fatty-acid--CoA ligase.	5	4	11
Low-specificity L-threonine aldolase.	2	1	1
L-rhamnonate dehydratase.	1	0	8
L-serine ammonia-lyase.	2	4	2
L-threonylcarbamoyladenylate synthase.	1	1	2
Lycopene beta-cyclase.	1	1	2
Lysine--tRNA ligase.	3	2	3
Lysophospholipase.	1	1	8
Lysosomal Pro-Xaa carboxypeptidase.	8	4	3
Lysostaphin.	1	2	1
Magnesium chelatase.	4	3	7
Magnesium protoporphyrin IX methyltransferase.	2	1	1
Malate dehydrogenase.	0	1	3
Malate dehydrogenase (decarboxylating).	1	1	4
Malonate-semialdehyde dehydrogenase (acetylating).	1	1	2
Malonyl-CoA decarboxylase.	1	4	0
Mannose-6-phosphate isomerase.	1	1	2
Mannosyl-oligosaccharide 1 2-alpha-mannosidase.	6	7	2
Mannosyl-oligosaccharide 1 3-1 6-alpha-mannosidase.	3	1	2
Membrane alanyl aminopeptidase.	4	3	1
Membrane dipeptidase.	1	1	0
Mercury(II) reductase.	1	1	2
Methenyltetrahydrofolate cyclohydrolase.	1	1	4
Methionine adenosyltransferase.	3	2	2
Methionine synthase.	4	5	4
Methionine synthase reductase.	2	2	1
Methionine--tRNA ligase.	5	7	3
Methionyl aminopeptidase.	6	4	7
Methionyl-tRNA formyltransferase.	2	1	2
Methylcrotonoyl-CoA carboxylase.	5	2	2
Methylenetetrahydrofolate dehydrogenase (NAD( )).	3	3	3
Methylenetetrahydrofolate dehydrogenase (NADP( )).	1	1	4
Methylenetetrahydrofolate reductase (NAD(P)H).	1	2	2
Methylglyoxal synthase.	6	2	2
Methylitaconate Delta-isomerase.	2	0	1
Methylmalonate-semialdehyde dehydrogenase (acylating).	1	1	2
Methylmalonyl-CoA mutase.	1	1	9
Methylsterol monooxygenase.	3	2	3
Methylthioribulose 1-phosphate dehydratase.	1	1	2
Mevalonate kinase.	1	1	2
Micrococcal nuclease.	1	2	1
Microtubule-severing ATPase.	1	1	0
Mitochondrial intermediate peptidase.	1	1	1
Mitochondrial processing peptidase.	4	6	4
Mitogen-activated protein kinase.	1	2	4
Mitogen-activated protein kinase kinase.	0	3	1
Mitogen-activated protein kinase kinase kinase.	7	12	6
Mn(2 )-dependent ADP-ribose/CDP-alcohol diphosphatase.	4	1	1
Molybdenum cofactor sulfurtransferase.	5	3	1
Molybdopterin adenylyltransferase.	5	3	2
Molybdopterin molybdotransferase.	5	3	2
Molybdopterin synthase.	1	1	1
Molybdopterin-synthase adenylyltransferase.	2	1	3
Molybdopterin-synthase sulfurtransferase.	2	1	3
Monogalactosyldiacylglycerol synthase.	3	3	4
mRNA (guanine-N(7)-)-methyltransferase.	1	2	2
mRNA guanylyltransferase.	1	1	1
mRNA (nucleoside-2 -O)-methyltransferase.	0	2	1
Myelin basic protein -arginine N-methyltransferase.	1	1	0
Myosin light-chain kinase.	8	15	6
N-acetylgalactosamine-4-sulfatase.	1	2	0
N-acetylgalactosamine-6-sulfatase.	4	4	2
N-acetylgalactosaminyl-proteoglycan 3-beta-glucuronosyltransferase.	1	3	3
N-acetyl-gamma-glutamyl-phosphate reductase.	1	2	3
N-acetylglucosamine-1-phosphodiester alpha-N-acetylglucosaminidase.	1	1	1
N-acetylglucosamine-6-sulfatase.	5	3	12
N-acetylglucosaminyldiphosphodolichol N-acetylglucosaminyltransferase.	1	2	1
N-acetylglucosaminylphosphatidylinositol deacetylase.	2	1	1
N-acetylglucosaminyl-proteoglycan 4-beta-glucuronosyltransferase.	2	2	3
N-acetylphosphatidylethanolamine-hydrolyzing phospholipase D.	1	0	4
NAD( ) ADP-ribosyltransferase.	4	2	4
NAD( ) diphosphatase.	7	4	5
NADH dehydrogenase.	6	7	5
NADH kinase.	1	1	4
NADH ubiquinone reductase (H( )-translocating).	8	5	5
NADH ubiquinone reductase (non-electrogenic).	5	1	2
NAD( ) kinase.	2	1	2
NADPH--hemoprotein reductase.	3	4	2
NAD(P)H-hydrate epimerase.	1	0	3
NADPH quinone reductase.	3	4	2
NAD(P)( ) transhydrogenase (Re/Si-specific).	5	6	5
NAD(P)( ) transhydrogenase (Si-specific).	2	2	3
NAD( ) synthase (glutamine-hydrolyzing).	2	1	1
Nardilysin.	2	1	0
N-carbamoylputrescine amidase.	1	1	1
Nicotinamidase.	1	0	1
Nicotinamide N-methyltransferase.	2	3	2
Nicotinate-nucleotide--dimethylbenzimidazole phosphoribosyltransferase.	1	1	1
Nicotinate-nucleotide diphosphorylase (carboxylating).	1	1	1
Nicotinate phosphoribosyltransferase.	3	3	4
Nitrate reductase (NADH).	1	2	1
Nitric oxide dioxygenase.	1	1	2
Nitrile hydratase.	0	3	2
Nitrite reductase (NAD(P)H).	0	1	1
Nitronate monooxygenase.	2	1	2
N N-dimethylformamidase.	2	1	0
Non-reducing end alpha-L-arabinofuranosidase.	2	1	4
Non-specific protein-tyrosine kinase.	9	9	3
Non-specific serine/threonine protein kinase.	405	344	395
Nucleoside-diphosphate kinase.	4	7	6
Nucleoside diphosphate phosphatase.	1	1	0
Nucleoside-triphosphate--adenylate kinase.	1	1	4
Nucleoside-triphosphate diphosphatase.	3	2	1
O-acetylhomoserine aminocarboxypropyltransferase.	0	1	1
Oligopeptidase A.	1	1	1
Oligopeptidase B.	3	6	7
Omega-amidase.	0	1	1
O-phospho-L-seryl-tRNA(Sec) L-selenocysteinyl-tRNA synthase.	3	2	1
Ornithine aminotransferase.	1	1	1
Ornithine carbamoyltransferase.	1	2	1
Ornithine decarboxylase.	3	1	2
Orotate phosphoribosyltransferase.	1	1	1
o-succinylbenzoate--CoA ligase.	3	1	1
Oxoglutarate dehydrogenase (succinyl-transferring).	2	1	12
Palmitoyl-CoA hydrolase.	3	1	1
Palmitoyl-protein hydrolase.	2	1	1
Pantetheine-phosphate adenylyltransferase.	6	2	3
Pantoate--beta-alanine ligase.	3	0	1
Pantothenate kinase.	4	3	10
Pentachlorophenol monooxygenase.	1	3	0
Peptide alpha-N-acetyltransferase.	3	4	4
Peptide-aspartate beta-dioxygenase.	7	7	6
Peptide deformylase.	2	5	3
Peptide-methionine (R)-S-oxide reductase.	6	3	6
Peptide-methionine (S)-S-oxide reductase.	13	12	8
Peptide-N(4)-(N-acetyl-beta-glucosaminyl)asparagine amidase.	4	2	2
Peptidyl-dipeptidase Dcp.	2	0	2
Peptidylprolyl isomerase.	78	62	91
Peroxiredoxin.	8	9	10
Peroxyureidoacrylate/ureidoacrylate amidohydrolase.	3	4	4
Phenylalanine 4-monooxygenase.	1	1	8
Phenylalanine--tRNA ligase.	6	4	4
Pheophorbide a oxygenase.	1	0	1
Phosphatase 2A protein -leucine-carboxy methyltransferase.	1	1	2
Phosphate acetyltransferase.	2	2	3
Phosphate-transporting ATPase.	0	1	1
Phosphatidate cytidylyltransferase.	4	6	6
Phosphatidate phosphatase.	4	2	3
Phosphatidylglycerophosphatase.	3	2	4
Phosphatidylinositol-3 4-bisphosphate 4-phosphatase.	2	4	1
Phosphatidylinositol 3-kinase.	4	5	2
Phosphatidylinositol-4 5-bisphosphate 3-kinase.	2	4	1
Phosphatidylinositol diacylglycerol-lyase.	2	2	1
Phosphatidylinositol N-acetylglucosaminyltransferase.	0	1	2
Phosphoacetylglucosamine mutase.	2	2	1
Phosphodiesterase I.	1	2	2
Phosphoenolpyruvate carboxykinase (ATP).	2	3	0
Phosphoenolpyruvate carboxylase.	3	3	2
Phosphoethanolamine N-methyltransferase.	1	1	0
Phosphoglucomutase (alpha-D-glucose-1 6-bisphosphate-dependent).	4	5	14
Phosphogluconate dehydrogenase (NADP( )-dependent decarboxylating).	4	2	3
Phosphoglycerate dehydrogenase.	3	4	3
Phosphoglycerate kinase.	3	6	6
Phosphoglycerate mutase (2 3-diphosphoglycerate-dependent).	12	10	12
Phosphoglycolate phosphatase.	1	3	9
Phosphoinositide 5-phosphatase.	4	3	11
Phosphoinositide phospholipase C.	7	5	5
Phospholipase D.	3	1	4
Phospholipid diacylglycerol acyltransferase.	6	7	10
Phospholipid-translocating ATPase.	6	7	2
Phosphomannomutase.	1	1	2
Phosphomevalonate kinase.	2	2	1
Phosphopantothenate--cysteine ligase.	2	1	2
Phosphopantothenoylcysteine decarboxylase.	1	0	2
Phosphopentomutase.	2	1	10
Phosphoprotein phosphatase.	62	63	85
Phosphopyruvate hydratase.	2	2	3
Phosphoribosylaminoimidazolecarboxamide formyltransferase.	1	1	2
Phosphoribosylaminoimidazole carboxylase.	1	1	1
Phosphoribosylaminoimidazolesuccinocarboxamide synthase.	1	1	1
Phosphoribosyl-AMP cyclohydrolase.	1	2	1
Phosphoribosylanthranilate isomerase.	1	1	1
Phosphoribosyl-ATP diphosphatase.	1	2	1
Phosphoribosylformylglycinamidine cyclo-ligase.	3	3	1
Phosphoribosylformylglycinamidine synthase.	1	1	2
Phosphoribulokinase.	1	1	1
Phosphoserine phosphatase.	6	3	4
Phosphoserine transaminase.	3	3	1
Photosystem II.	4	0	4
Phycoerythrobilin ferredoxin oxidoreductase.	1	1	1
Phytoene desaturase (3 4-didehydrolycopene-forming).	3	1	1
Plasmalogen synthase.	2	0	1
Plastoquinol--plastocyanin reductase.	1	1	2
Polo kinase.	2	2	1
Poly(A)-specific ribonuclease.	7	10	9
Polygalacturonase.	3	3	3
Polynucleotide adenylyltransferase.	5	1	3
Polyribonucleotide nucleotidyltransferase.	4	5	5
Porphobilinogen synthase.	1	1	1
Prephenate dehydratase.	2	2	0
Primary-amine oxidase.	1	1	1
Procollagen-lysine 5-dioxygenase.	1	0	1
Procollagen-proline 3-dioxygenase.	1	5	0
Procollagen-proline dioxygenase.	27	24	52
Proline dehydrogenase.	0	1	4
Proline--tRNA ligase.	2	4	10
Prolycopene isomerase.	6	6	5
Prolyl aminopeptidase.	10	7	8
Prostaglandin-E(2) 9-reductase.	0	1	1
Prostaglandin-E synthase.	2	1	2
Prostaglandin-F synthase.	4	9	8
Proteasome endopeptidase complex.	36	24	26
Protein disulfide-isomerase.	4	7	3
Protein-disulfide reductase.	7	4	12
Protein farnesyltransferase.	4	3	5
Protein geranylgeranyltransferase type I.	2	1	4
Protein geranylgeranyltransferase type II.	4	6	2
Protein-L-isoaspartate(D-aspartate) O-methyltransferase.	1	2	1
Protein N-terminal methyltransferase.	2	3	2
Protein S-acyltransferase.	16	15	20
Protein-S-isoprenylcysteine O-methyltransferase.	1	1	1
Protein-tyrosine-phosphatase.	15	14	15
Protein xylosyltransferase.	0	1	1
Protochlorophyllide reductase.	4	4	4
Protoporphyrinogen oxidase.	3	3	3
Pyridoxal phosphatase.	1	0	1
Pyridoxine 4-dehydrogenase.	4	7	7
Pyroglutamyl-peptidase I.	2	0	1
Pyrroline-5-carboxylate reductase.	2	1	7
Pyruvate carboxylase.	3	6	4
Pyruvate dehydrogenase (acetyl-transferring).	4	3	5
Pyruvate dehydrogenase (acetyl-transferring) kinase.	4	4	4
Pyruvate kinase.	5	7	16
Pyruvate phosphate dikinase.	3	1	1
Pyruvate phosphate dikinase kinase.	1	2	1
( Pyruvate phosphate dikinase phosphate) phosphotransferase.	1	2	1
Pyruvate water dikinase.	1	1	0
Quercetin 2 3-dioxygenase.	3	2	2
Quinolinate synthase.	1	1	3
Receptor protein-tyrosine kinase.	2	1	9
Rhomboid protease.	3	6	6
Riboflavin kinase.	2	2	3
Riboflavin synthase.	1	1	1
Ribokinase.	5	2	1
Ribonuclease H.	5	9	10
Ribonuclease P.	8	3	4
Ribonuclease Z.	11	9	6
Ribonucleoside-diphosphate reductase.	9	7	12
Ribose-5-phosphate isomerase.	1	2	1
Ribose-phosphate diphosphokinase.	6	3	5
Ribulose-bisphosphate carboxylase.	2	1	1
Ribulose-bisphosphate carboxylase -lysine N-methyltransferase.	1	1	0
Ribulose-phosphate 3-epimerase.	3	2	3
RNA-3 -phosphate cyclase.	2	1	1
RNA-directed DNA polymerase.	5	2	2
RNA-directed RNA polymerase.	1	0	1
RNA helicase.	120	106	88
RNA-polymerase -subunit kinase.	13	8	9
RNA uridylyltransferase.	3	1	3
(S)-2-hydroxy-acid oxidase.	4	2	1
S-adenosylmethionine tRNA ribosyltransferase-isomerase.	0	2	1
Sarcosine/dimethylglycine N-methyltransferase.	2	4	5
Sarcosine oxidase.	3	1	0
SARS coronavirus main proteinase.	10	2	1
(S)-coclaurine-N-methyltransferase.	1	1	1
Secologanin synthase.	1	1	0
Sedoheptulose-bisphosphatase.	2	3	3
Selenide water dikinase.	1	1	2
Selenocysteine lyase.	2	2	1
Separase.	0	3	2
Serine C-palmitoyltransferase.	5	4	3
Serine O-acetyltransferase.	4	3	9
Serine racemase.	1	2	1
Serine--tRNA ligase.	3	3	2
S-formylglutathione hydrolase.	1	1	1
Shikimate dehydrogenase.	3	0	1
Shikimate kinase.	4	2	2
Short-chain acyl-CoA dehydrogenase.	3	2	3
S-(hydroxymethyl)glutathione dehydrogenase.	1	1	4
Signal peptidase I.	7	7	4
Sirohydrochlorin cobaltochelatase.	1	1	1
Skp1-protein -hydroxyproline N-acetylglucosaminyltransferase.	14	12	16
S-methyl-5-thioribose-1-phosphate isomerase.	3	1	1
S-methyl-5-thioribose kinase.	1	2	2
Spermidine synthase.	29	34	32
Spermine oxidase.	0	1	1
Sphinganine kinase.	1	2	4
Squalene synthase.	2	1	1
Ste24 endopeptidase.	1	2	3
Stearoyl-CoA 9-desaturase.	5	2	5
Sterol 14-alpha-demethylase.	3	1	2
Sterol 24-C-methyltransferase.	2	1	14
Sterol 3-beta-glucosyltransferase.	8	4	3
Subtilisin.	5	2	2
Succinate--CoA ligase (ADP-forming).	5	4	5
Succinate dehydrogenase (ubiquinone).	3	2	6
Succinate-semialdehyde dehydrogenase (NADP( )).	1	1	1
Succinic semialdehyde reductase.	1	1	4
Sulfate adenylyltransferase.	4	3	2
Sulfite reductase (ferredoxin).	1	1	1
Sulfur dioxygenase.	1	1	2
Superoxide dismutase.	3	2	3
Tabersonine 16-O-methyltransferase.	1	0	1
Tau protein kinase.	1	4	4
Thermospermine synthase.	1	0	1
Thiamine diphosphokinase.	1	2	1
Thiamine-triphosphatase.	2	1	2
Thiazole synthase.	2	1	1
Thiol oxidase.	5	7	6
Thiopurine S-methyltransferase.	2	1	0
Thioredoxin-disulfide reductase.	7	8	5
Thiosulfate sulfurtransferase.	2	6	2
Threonine ammonia-lyase.	1	2	3
Threonine synthase.	3	0	5
Threonine--tRNA ligase.	2	2	3
Thymidylate synthase.	1	1	1
Tissue kallikrein.	1	2	1
Tocopherol O-methyltransferase.	2	2	2
Trans-1 2-dihydrobenzene-1 2-diol dehydrogenase.	2	0	2
Trans-2-enoyl-CoA reductase (NADPH).	1	2	1
Transaldolase.	2	3	3
Transketolase.	3	2	2
Triokinase.	2	1	1
Triose-phosphate isomerase.	10	6	5
Tripeptidyl-peptidase II.	1	3	2
tRNA (adenine(58)-N(1))-methyltransferase.	1	2	1
tRNA(Ala)(adenine(37)) deaminase.	0	3	1
tRNA (carboxymethyluridine(34)-5-O)-methyltransferase.	2	3	1
tRNA (cytidine(32)/uridine(32)-2 -O)-methyltransferase.	0	1	1
tRNA (cytosine(34)-C(5))-methyltransferase.	2	1	1
tRNA (cytosine(38)-C(5))-methyltransferase.	4	1	2
tRNA-dihydrouridine(16/17) synthase (NAD(P)( )).	2	3	2
tRNA dimethylallyltransferase.	3	0	1
tRNA (guanine(26)-N(2))-dimethyltransferase.	3	1	1
tRNA-guanine(34) transglycosylase.	2	2	3
tRNA (guanine(37)-N(1))-methyltransferase.	3	4	5
tRNA (guanine(46)-N(7))-methyltransferase.	2	1	2
tRNA (guanine(9)-N(1))-methyltransferase.	0	2	1
tRNA (guanosine(18)-2 -O)-methyltransferase.	1	3	0
tRNA(Ile)-lysidine synthetase.	3	4	11
tRNA m(4)X modification enzyme.	0	3	4
tRNA(Phe) 7-((3-amino-3-carboxypropyl)-4-demethyl)wyosine(37)-N(4) - methyltransferase.	4	3	2
tRNA pseudouridine(32) synthase.	9	9	10
tRNA pseudouridine(38/39) synthase.	1	2	1
tRNA pseudouridine(38-40) synthase.	4	6	3
tRNA pseudouridine(65) synthase.	2	0	6
tRNA (uracil(54)-C(5))-methyltransferase.	5	2	2
Tryptophan synthase.	1	2	1
Tryptophan--tRNA ligase.	4	3	2
Tyrosinase.	3	2	2
Tyrosine--tRNA ligase.	5	4	3
Ubiquinol--cytochrome-c reductase.	4	1	3
Ubiquinol oxidase.	2	2	7
Ubiquitin--protein ligase.	24	20	20
Ubiquitinyl hydrolase 1.	68	57	36
UDP-galactopyranose mutase.	1	1	1
UDP-glucose 4-epimerase.	2	1	3
UDP-glucose 6-dehydrogenase.	3	1	2
UDP-glucuronate 4-epimerase.	1	3	4
UDP-glucuronate decarboxylase.	1	1	1
UDP-N-acetylglucosamine--dolichyl-phosphate N-acetylglucosaminephosphotransferase.	0	2	1
UDP-sulfoquinovose synthase.	1	1	1
Ulp1 peptidase.	6	3	3
UMP/CMP kinase.	1	3	2
Unspecific monooxygenase.	1	4	1
Uracil-DNA glycosylase.	0	2	3
Uracil phosphoribosyltransferase.	3	2	6
Urease.	2	4	1
Uridine kinase.	2	2	9
Uroporphyrinogen decarboxylase.	5	4	6
Uroporphyrinogen-III C-methyltransferase.	1	1	1
Uroporphyrinogen-III synthase.	2	1	1
UTP-monosaccharide-1-phosphate uridylyltransferase.	3	5	5
Valine--tRNA ligase.	3	4	4
Very-long-chain 3-oxoacyl-CoA reductase.	1	3	3
Very-long-chain 3-oxoacyl-CoA synthase.	9	6	8
Very-long-chain (3R)-3-hydroxyacyl- acyl-carrier protein dehydratase.	1	1	1
Vesicle-fusing ATPase.	5	4	4
Violaxanthin de-epoxidase.	4	2	4
Xaa-Pro aminopeptidase.	2	3	2
Xaa-Pro dipeptidase.	3	1	1
Xanthine dehydrogenase.	3	2	4
Xanthine phosphoribosyltransferase.	1	0	1
Xenobiotic-transporting ATPase.	1	3	5
Xylan 1 4-beta-xylosidase.	2	1	4
Xylose isomerase.	1	1	1
Xylulokinase.	1	2	0
Zeaxanthin epoxidase.	5	3	2
Zeta-carotene isomerase.	1	2	2
Zinc-exporting ATPase.	1	2	2
16S rRNA (adenine(1518)-N(6)/adenine(1519)-N(6))-dimethyltransferase.	1	0	0
16S rRNA (cytosine(1402)-N(4))-methyltransferase.	1	0	0
23S rRNA (cytosine(1962)-C(5))-methyltransferase.	2	0	0
2-alkenal reductase (NADP( )).	3	0	0
2-oxo-3-(5-oxofuran-2-ylidene)propanoate lactonase.	5	0	0
2-succinyl-6-hydroxy-2 4-cyclohexadiene-1-carboxylate synthase.	2	0	0
3-methylbutanal reductase.	3	0	0
4-oxalomesaconate tautomerase.	1	0	0
Acetylcholinesterase.	2	0	0
Aldose-6-phosphate reductase (NADPH).	2	0	0
Anthocyanidin reductase.	2	0	0
Aryldialkylphosphatase.	1	0	0
Arylesterase.	1	0	0
Aryl sulfotransferase.	1	0	0
ATP citrate synthase.	3	0	0
Bis(5 -nucleosyl)-tetraphosphatase (symmetrical).	2	0	0
Calpain-3.	2	0	0
Carbonate dehydratase.	2	0	0
Cathepsin E.	3	0	0
Cholesterol monooxygenase (side-chain-cleaving).	3	0	0
Cholinesterase.	1	0	0
Cocaine esterase.	1	0	0
Codeine 3-O-demethylase.	1	0	0
DNA-formamidopyrimidine glycosylase.	1	0	0
Galactolipase.	2	0	0
Gibberellin A(4) carboxyl methyltransferase.	3	0	0
Glutamate decarboxylase.	4	0	0
Glycerate dehydrogenase.	1	0	0
Heparan sulfate -glucosamine 3-sulfotransferase 3.	1	0	0
Hydroxymethylpyrimidine kinase.	1	0	0
Indole-3-acetaldehyde reductase (NADH).	1	0	0
Indole-3-acetaldehyde reductase (NADPH).	1	0	0
Isoflavone 7-O-methyltransferase.	1	0	0
Lactoylglutathione lyase.	1	0	0
Lipid-phosphate phosphatase.	2	0	0
Methane monooxygenase (soluble).	1	0	0
Methylglyoxal reductase (NADPH-dependent).	3	0	0
Methylumbelliferyl-acetate deacetylase.	1	0	0
Microbial collagenase.	3	0	0
Monoterpene epsilon-lactone hydrolase.	1	0	0
Multisite-specific tRNA (cytosine-C(5))-methyltransferase.	2	0	0
o-aminophenol oxidase.	1	0	0
o-succinylbenzoate synthase.	2	0	0
Pancreatic elastase II.	1	0	0
Phospholipase A(1).	2	0	0
Poly(ADP-ribose) glycohydrolase.	2	0	0
Prenylcysteine oxidase.	1	0	0
Prostaglandin-D synthase.	1	0	0
Prostaglandin-endoperoxide synthase.	1	0	0
Pyridoxal 4-dehydrogenase.	2	0	0
Pyridoxal kinase.	1	0	0
Pyruvate dehydrogenase (acetyl-transferring) -phosphatase.	3	0	0
Quorum-quenching N-acyl-homoserine lactonase.	1	0	0
Ribulokinase.	3	0	0
(RS)-norcoclaurine 6-O-methyltransferase.	2	0	0
Salicylate 1-monooxygenase.	1	0	0
Soluble epoxide hydrolase.	2	0	0
Thiamine-phosphate diphosphorylase.	2	0	0
Trimethyllysine dioxygenase.	1	0	0
UDP-glucuronate 5 -epimerase.	1	0	0
18S rRNA (adenine(1779)-N(6)/adenine(1780)-N(6))-dimethyltransferase.	NA	NA	NA
23S rRNA (cytidine(2498)-2 -O)-methyltransferase.	NA	NA	NA
23S rRNA (pseudouridine(1915)-N(3))-methyltransferase.	NA	NA	NA
23S rRNA pseudouridine(2457) synthase.	NA	NA	NA
23S rRNA pseudouridine(2604) synthase.	NA	NA	NA
2 5-diamino-6-(ribosylamino)-4(3H)-pyrimidinone 5 -phosphate reductase.	NA	NA	NA
2-amino-4-hydroxy-6-hydroxymethyldihydropteridine diphosphokinase.	NA	NA	NA
2-aminoadipate transaminase.	NA	NA	NA
2-dehydro-3-deoxy-phosphogluconate aldolase.	NA	NA	NA
2-hydroxyglutarate dehydrogenase.	NA	NA	NA
2-oxo-4-hydroxy-4-carboxy-5-ureidoimidazoline decarboxylase.	NA	NA	NA
3-hydroxybutyrate dehydrogenase.	NA	NA	NA
4-hydroxy-2-oxoglutarate aldolase.	NA	NA	NA
4-hydroxybenzoate geranyltransferase.	NA	NA	NA
5 6-dimethylbenzimidazole synthase.	NA	NA	NA
Acetylxylan esterase.	NA	NA	NA
Adenosine deaminase.	NA	NA	NA
Adenosylcobinamide kinase.	NA	NA	NA
Adenosylcobinamide-phosphate guanylyltransferase.	NA	NA	NA
Alditol oxidase.	NA	NA	NA
Alkaline phosphatase.	NA	NA	NA
Alkane 1-monooxygenase.	NA	NA	NA
Alpha-1 3-glucan synthase.	NA	NA	NA
Arabinan endo-1 5-alpha-L-arabinosidase.	NA	NA	NA
Arachidonate 5-lipoxygenase.	NA	NA	NA
Arginine kinase.	NA	NA	NA
Arylformamidase.	NA	NA	NA
Aspartate--prephenate aminotransferase.	NA	NA	NA
Aspergillus nuclease S(1).	NA	NA	NA
Beta-amyrin 11-oxidase.	NA	NA	NA
Beta-glucuronidase.	NA	NA	NA
Caffeate O-methyltransferase.	NA	NA	NA
Calmodulin-lysine N-methyltransferase.	NA	NA	NA
Catechol O-methyltransferase.	NA	NA	NA
Cathepsin H.	NA	NA	NA
CDP-diacylglycerol--inositol 3-phosphatidyltransferase.	NA	NA	NA
Choline O-acetyltransferase.	NA	NA	NA
Chymosin.	NA	NA	NA
Chymotrypsin C.	NA	NA	NA
Clavaminate synthase.	NA	NA	NA
Coagulation factor XIa.	NA	NA	NA
Cobaltochelatase.	NA	NA	NA
Cystathionine gamma-lyase.	NA	NA	NA
Cytochrome-c peroxidase.	NA	NA	NA
Cytosol nonspecific dipeptidase.	NA	NA	NA
D-amino-acid dehydrogenase.	NA	NA	NA
D-arabinose 1-dehydrogenase (NAD(P)( )).	NA	NA	NA
D-glycero-beta-D-manno-heptose 1 7-bisphosphate 7-phosphatase.	NA	NA	NA
D-glycero-beta-D-manno-heptose 1-phosphate adenylyltransferase.	NA	NA	NA
D-glycero-beta-D-manno-heptose-7-phosphate kinase.	NA	NA	NA
Dihydrofolate synthase.	NA	NA	NA
Dihydroneopterin aldolase.	NA	NA	NA
Dihydroorotate dehydrogenase (quinone).	NA	NA	NA
Dihydropteroate synthase.	NA	NA	NA
D-lactate dehydratase.	NA	NA	NA
Dolichyl-phosphate beta-D-mannosyltransferase.	NA	NA	NA
Dolichyl-P-Man Man(5)GlcNAc(2)-PP-dolichol alpha-1 3-mannosyltransferase.	NA	NA	NA
Dolichyl-P-Man Man(6)GlcNAc(2)-PP-dolichol alpha-1 2-mannosyltransferase.	NA	NA	NA
Dolichyl-P-Man Man(8)GlcNAc(2)-PP-dolichol alpha-1 2-mannosyltransferase.	NA	NA	NA
Double-stranded RNA adenine deaminase.	NA	NA	NA
Endothelin-converting enzyme 1.	NA	NA	NA
Enteropeptidase.	NA	NA	NA
Exoribonuclease II.	NA	NA	NA
FAD-dependent urate hydroxylase.	NA	NA	NA
Farnesylcysteine lyase.	NA	NA	NA
Flavanone 4-reductase.	NA	NA	NA
Flavanone 7-O-glucoside 2 -O-beta-L-rhamnosyltransferase.	NA	NA	NA
Fructose-bisphosphate aldolase -lysine N-methyltransferase.	NA	NA	NA
Fruit bromelain.	NA	NA	NA
Fucose-1-phosphate guanylyltransferase.	NA	NA	NA
GDP-Man Man(1)GlcNAc(2)-PP-dolichol alpha-1 3-mannosyltransferase.	NA	NA	NA
GDP-Man Man(2)GlcNAc(2)-PP-dolichol alpha-1 6-mannosyltransferase.	NA	NA	NA
Gibberellin 3-beta-dioxygenase.	NA	NA	NA
Glucosamine-1-phosphate N-acetyltransferase.	NA	NA	NA
Glucose 1-dehydrogenase (NAD(P)( )).	NA	NA	NA
Glucose-6-phosphate dehydrogenase.	NA	NA	NA
Glucose-fructose oxidoreductase.	NA	NA	NA
Glutamate--prephenate aminotransferase.	NA	NA	NA
Glutathione amide reductase.	NA	NA	NA
Glutathione dehydrogenase (ascorbate).	NA	NA	NA
Glycerate 3-kinase.	NA	NA	NA
Guanosine-3 5 -bis(diphosphate) 3 -diphosphatase.	NA	NA	NA
Histidinol-phosphate transaminase.	NA	NA	NA
Homocysteine S-methyltransferase.	NA	NA	NA
Hormone-sensitive lipase.	NA	NA	NA
Hydroxylysine kinase.	NA	NA	NA
Indole-3-pyruvate monooxygenase.	NA	NA	NA
Isopentenyl phosphate kinase.	NA	NA	NA
L-allo-threonine aldolase.	NA	NA	NA
L-amino-acid oxidase.	NA	NA	NA
L-ascorbate oxidase.	NA	NA	NA
L-dopachrome isomerase.	NA	NA	NA
Leucocyanidin oxygenase.	NA	NA	NA
Leukotriene-C(4) hydrolase.	NA	NA	NA
Linoleate 9S-lipoxygenase.	NA	NA	NA
L-lactate dehydrogenase (cytochrome).	NA	NA	NA
L-threonine 3-dehydrogenase.	NA	NA	NA
Malyl-CoA lyase.	NA	NA	NA
Methylarsonate reductase.	NA	NA	NA
Monoamine oxidase.	NA	NA	NA
Morphine 6-dehydrogenase.	NA	NA	NA
Mycinamicin VI 2 -O-methyltransferase.	NA	NA	NA
Mycophenolic acid acyl-glucuronide esterase.	NA	NA	NA
Myeloblastin.	NA	NA	NA
N-acetylgalactosamine 4-sulfate 6-O-sulfotransferase.	NA	NA	NA
NAD(P)H oxidase.	NA	NA	NA
NADP-retinol dehydrogenase.	NA	NA	NA
( )-neomenthol dehydrogenase.	NA	NA	NA
Nepenthesin.	NA	NA	NA
Nitric-oxide synthase (NADPH dependent).	NA	NA	NA
Non-specific polyamine oxidase.	NA	NA	NA
O-phosphoseryl-tRNA(Sec) kinase.	NA	NA	NA
Oviductin.	NA	NA	NA
Phenylpyruvate tautomerase.	NA	NA	NA
Phosphatidylinositol-3 4 5-trisphosphate 3-phosphatase.	NA	NA	NA
Phosphatidylinositol-3 4 5-trisphosphate 5-phosphatase.	NA	NA	NA
Phosphoadenylyl-sulfate reductase (thioredoxin).	NA	NA	NA
Phospholipase A(2).	NA	NA	NA
Phospholipid-hydroperoxide glutathione peroxidase.	NA	NA	NA
Phosphomethylpyrimidine synthase.	NA	NA	NA
Photosystem I.	NA	NA	NA
Plasmin.	NA	NA	NA
Propanoyl-CoA C-acyltransferase.	NA	NA	NA
Protein O-GlcNAc transferase.	NA	NA	NA
Protocatechuate 3 4-dioxygenase.	NA	NA	NA
Proton-exporting ATPase.	NA	NA	NA
Purine-nucleoside phosphorylase.	NA	NA	NA
Pyridoxal 5 -phosphate synthase.	NA	NA	NA
(R)-6-hydroxynicotine oxidase.	NA	NA	NA
Retinoid isomerohydrolase.	NA	NA	NA
Retinol O-fatty-acyltransferase.	NA	NA	NA
Sepiapterin reductase (L-erythro-7 8-dihydrobiopterin forming).	NA	NA	NA
Serine 3-dehydrogenase.	NA	NA	NA
Sialate O-acetylesterase.	NA	NA	NA
(S)-norcoclaurine synthase.	NA	NA	NA
Steryl-sulfatase.	NA	NA	NA
Succinate-semialdehyde dehydrogenase (NAD( )).	NA	NA	NA
Succinate-semialdehyde dehydrogenase (NAD(P)( )).	NA	NA	NA
Sulfite oxidase.	NA	NA	NA
Sulfite reductase (NADPH).	NA	NA	NA
Tetrahydrofolate synthase.	NA	NA	NA
tRNA (cytidine(32)/guanosine(34)-2 -O)-methyltransferase.	NA	NA	NA
tRNA-dihydrouridine(47) synthase (NAD(P)( )).	NA	NA	NA
tRNA pseudouridine(31) synthase.	NA	NA	NA
Tropinone reductase I.	NA	NA	NA
Tyrosine transaminase.	NA	NA	NA
UDP-N-acetylgalactosamine diphosphorylase.	NA	NA	NA
UDP-N-acetylglucosamine diphosphorylase.	NA	NA	NA
UTP--glucose-1-phosphate uridylyltransferase.	NA	NA	NA
