# Supplementary material for: Transcriptome sequencing of three Pseudo-nitzschia species reveals comparable gene sets and the presence of Nitric Oxide Synthase genes in diatoms
Source: Sci Rep. 2015 Jul 20;5:12329. doi: 10.1038/srep12329 (PMC4648414; doi:10.1038/srep12329)
Supplement: Supplementary Table S11 [file srep12329-s9.xls]

## Sheet: Sheet1
Supplementary Table S11. Enriched functions in each of the pennate species sharing 922 groups of homologous genes highlighted in the Venn diagram in Figure 2.
GO ID	Function	Class	Adjusted P-value	Specie	% in the corresponding transcriptome	% in the corresponding shared groups of sequences
GO:0005509	calcium ion binding	F	0.0670997	Pseudo-nitzschia delicatissima	0.891995	1.57584
GO:0005975	carbohydrate metabolic process	P	0.00173233	Pseudo-nitzschia arenysensis	0.53888	1.24844
GO:0005975	carbohydrate metabolic process	P	0.0500816	Pseudo-nitzschia delicatissima	0.624964	1.18188
GO:0005975	carbohydrate metabolic process	P	0.065517	Pseudo-nitzschia multistriata	0.83193	1.41543
GO:0005975	carbohydrate metabolic process	P	0.00885969	Phaeodactylum tricornutum	0.62488	1.47929
GO:0030127	COPII vesicle coat	C	7.94704e-16	Pseudo-nitzschia multistriata	0.143607	1.20311
GO:0006888	ER to Golgi vesicle-mediated transport	P	3.7359e-13	Pseudo-nitzschia multistriata	0.168367	1.20311
GO:0016021	integral to membrane	C	0.00264649	Pseudo-nitzschia arenysensis	4.45205	6.11735
GO:0016021	integral to membrane	C	0.0175768	Pseudo-nitzschia delicatissima	4.59633	5.97505
GO:0016021	integral to membrane	C	0.00400229	Pseudo-nitzschia multistriata	5.13024	6.79406
GO:0006886	intracellular protein transport	P	2.53065e-06	Pseudo-nitzschia multistriata	0.460533	1.4862
GO:0035556	intracellular signal transduction	P	3.31257e-08	Pseudo-nitzschia arenysensis	0.503626	1.68539
GO:0035556	intracellular signal transduction	P	2.91439e-08	Pseudo-nitzschia delicatissima	0.488609	1.70716
GO:0035556	intracellular signal transduction	P	0.00155942	Pseudo-nitzschia multistriata	0.524908	1.27389
GO:0016020	membrane	C	0.0227058	Pseudo-nitzschia arenysensis	2.08501	2.87141
GO:0016020	membrane	C	0.0175768	Pseudo-nitzschia delicatissima	1.86353	2.69206
GO:0005328	neurotransmitter:sodium symporter activity	F	7.04662e-19	Pseudo-nitzschia multistriata	0.0940874	1.13234
GO:0006355	regulation of transcription, DNA-dependent	P	6.45604e-05	Pseudo-nitzschia arenysensis	0.57917	1.49813
GO:0006355	regulation of transcription, DNA-dependent	P	0.00285195	Pseudo-nitzschia delicatissima	0.488609	1.18188
GO:0006355	regulation of transcription, DNA-dependent	P	0.000817299	Pseudo-nitzschia multistriata	0.455581	1.20311
GO:0023014	signal transduction by phosphorylation	P	7.18509e-08	Pseudo-nitzschia arenysensis	0.287067	1.18602
GO:0023014	signal transduction by phosphorylation	P	7.87974e-07	Pseudo-nitzschia delicatissima	0.244304	1.05056
GO:0023014	signal transduction by phosphorylation	P	2.00011e-07	Pseudo-nitzschia multistriata	0.22779	1.06157
GO:0008146	sulfotransferase activity	F	0.0517337	Pseudo-nitzschia arenysensis	0.246777	0.62422
GO:0016757	transferase activity, transferring glycosyl groups	F	0.00106979	Pseudo-nitzschia arenysensis	0.221595	0.749064
GO:0016757	transferase activity, transferring glycosyl groups	F	0.088724	Pseudo-nitzschia delicatissima	0.272712	0.656599
GO:0016757	transferase activity, transferring glycosyl groups	F	0.00601358	Phaeodactylum tricornutum	0.307633	0.986193
GO:0000156	two-component response regulator activity	F	9.64698e-09	Pseudo-nitzschia arenysensis	0.256849	1.18602
GO:0000156	two-component response regulator activity	F	3.97009e-08	Pseudo-nitzschia delicatissima	0.204534	1.05056
GO:0000156	two-component response regulator activity	F	5.95048e-11	Pseudo-nitzschia multistriata	0.158463	1.06157
GO:0000155	two-component sensor activity	F	1.23173e-07	Pseudo-nitzschia arenysensis	0.287067	1.18602
GO:0000155	two-component sensor activity	F	1.28046e-06	Pseudo-nitzschia delicatissima	0.244304	1.05056
GO:0000155	two-component sensor activity	F	1.50008e-07	Pseudo-nitzschia multistriata	0.22779	1.06157
GO:0008270	zinc ion binding	F	0.0131175	Pseudo-nitzschia arenysensis	2.83038	4.18227
GO:0008270	zinc ion binding	F	0.00772876	Pseudo-nitzschia delicatissima	2.99983	4.53053
GO:0008270	zinc ion binding	F	2.02293e-08	Pseudo-nitzschia multistriata	2.67406	5.37863
