# Supplementary material for: Transcriptome sequencing of three Pseudo-nitzschia species reveals comparable gene sets and the presence of Nitric Oxide Synthase genes in diatoms
Source: Sci Rep. 2015 Jul 20;5:12329. doi: 10.1038/srep12329 (PMC4648414; doi:10.1038/srep12329)
Supplement: Supplementary Table S12 [file srep12329-s10.xls]

## Sheet: P. arenysensis unique peptides
Supplementary Table S12. Annotation of putatively unique proteins in Pseudo-nitzschia arenysensis, including “in-paralogs” (external number of the Venn diagram in Figure 2) and unique proteins that, according to the OrthoMCL analysis, are not classified into any homology group either in the same species or in other species (single copy genes).
TranscriptName	Peptide Length	Description Uniref	Description SwissProt	Biological Process Desc	Molecular Function Desc	Cellular Component Desc	Enzyme Descs	Pathway_L1	Pathway_L2
MMETSP0329-20121206|10038_1	410	Uncharacterized protein	-	-	-	-	-	-	-
MMETSP0329-20121206|10050_1	421	Predicted protein	Phospholipase A1-II 5	lipid metabolic process	triglyceride lipase activity	-	-	-	-
MMETSP0329-20121206|10053_1	118	Uncharacterized protein	-	-	acid phosphatase activity	-	-	-	-
MMETSP0329-20121206|1006_1	246	Predicted protein	-	-	-	-	-	-	-
MMETSP0329-20121206|10062_1	220	-	-	-	-	-	-	-	-
MMETSP0329-20121206|10088_1	188	Uncharacterized protein	NADH-ubiquinone oxidoreductase 20 kDa subunit	-	4 iron, 4 sulfur cluster binding]---[metal ion binding]---[NADH dehydrogenase (ubiquinone) activity]---[quinone binding	-	NADH ubiquinone reductase (H( )-translocating).	-	-
MMETSP0329-20121206|10131_1	140	Predicted protein	-	-	-	-	-	-	-
MMETSP0329-20121206|10137_1	281	Uncharacterized protein	-	-	-	-	-	-	-
MMETSP0329-20121206|10145_1	118	-	-	-	-	-	-	-	-
MMETSP0329-20121206|1020_1	374	Uncharacterized protein	-	-	-	-	-	-	-
MMETSP0329-20121206|10247_1	237	-	-	-	-	-	-	-	-
MMETSP0329-20121206|10256_1	508	-	-	-	-	-	-	-	-
MMETSP0329-20121206|1026_1	370	Predicted protein	Carbohydrate sulfotransferase 9	carbohydrate biosynthetic process	sulfotransferase activity	integral to membrane	-	-	-
MMETSP0329-20121206|10318_1	227	Uncharacterized protein	Matrix metalloproteinase-9	-	-	-	Gelatinase B.	-	-
MMETSP0329-20121206|10327_1	128	-	-	-	-	-	-	-	-
MMETSP0329-20121206|10330_1	299	-	-	-	-	-	-	-	-
MMETSP0329-20121206|10335_1	418	Predicted protein	-	-	-	-	-	-	-
MMETSP0329-20121206|10362_1	138	-	-	-	-	-	-	-	-
MMETSP0329-20121206|10368_1	144	Uncharacterized protein	-	-	-	-	-	-	-
MMETSP0329-20121206|10383_1	68	-	-	-	-	-	-	-	-
MMETSP0329-20121206|1040_1	110	-	-	-	-	-	-	-	-
MMETSP0329-20121206|10406_1	72	-	-	-	-	-	-	-	-
MMETSP0329-20121206|10432_1	108	-	-	-	-	-	-	-	-
MMETSP0329-20121206|10433_1	77	-	-	-	-	-	-	-	-
MMETSP0329-20121206|10477_1	73	-	-	-	-	-	-	-	-
MMETSP0329-20121206|10504_1	306	Predicted protein	Probable mediator of RNA polymerase II transcription subunit 36b	methylation]---[rRNA processing]---[tRNA processing	methyltransferase activity]---[RNA binding	-	-	-	-
MMETSP0329-20121206|10509_1	91	Predicted protein	-	-	-	-	-	-	-
MMETSP0329-20121206|1053_1	246	-	-	-	-	-	-	-	-
MMETSP0329-20121206|10530_1	164	Predicted protein	Probable ADP-ribosylation factor GTPase-activating protein AGD6	regulation of ARF GTPase activity	ARF GTPase activator activity]---[zinc ion binding	-	-	-	-
MMETSP0329-20121206|10535_1	161	-	-	-	-	-	-	-	-
MMETSP0329-20121206|10550_1	337	-	-	-	-	-	-	-	-
MMETSP0329-20121206|10552_1	214	Uncharacterized protein	-	-	-	-	-	-	-
MMETSP0329-20121206|10580_1	295	-	-	-	-	-	-	-	-
MMETSP0329-20121206|10590_1	145	-	-	-	-	-	-	-	-
MMETSP0329-20121206|10606_1	120	Putative uncharacterized protein	Probable LRR receptor-like serine/threonine-protein kinase At4g08850	-	-	-	Non-specific serine/threonine protein kinase.	-	-
MMETSP0329-20121206|10651_1	275	Predicted protein	Activating signal cointegrator 1 complex subunit 3-like	-	ATP binding]---[ATP-dependent helicase activity]---[nucleic acid binding	-	-	-	-
MMETSP0329-20121206|10683_1	154	-	-	-	-	-	-	-	-
MMETSP0329-20121206|10703_1	173	FAD-binding monooxygenase	-	oxidation-reduction process	monooxygenase activity	-	-	-	-
MMETSP0329-20121206|10720_1	260	-	-	-	-	-	-	-	-
MMETSP0329-20121206|10725_1	292	-	-	-	-	-	-	-	-
MMETSP0329-20121206|10729_1	104	Uncharacterized protein	Histone H3	nucleosome assembly	DNA binding	nucleosome]---[nucleus	-	-	-
MMETSP0329-20121206|1078_1	288	Predicted protein	Eukaryotic translation initiation factor 2-alpha kinase 1	-	ATP binding]---[protein serine/threonine kinase activity	-	Non-specific serine/threonine protein kinase.	-	-
MMETSP0329-20121206|10783_1	82	-	-	-	-	-	-	-	-
MMETSP0329-20121206|1081_1	64	Glyceraldehyde-3-phosphate dehydrogenase	Glyceraldehyde-3-phosphate dehydrogenase chloroplastic	glucose metabolic process	NAD binding]---[NADP binding]---[oxidoreductase activity, acting on the aldehyde or oxo group of donors, NAD or NADP as acceptor	-	Glyceraldehyde-3-phosphate dehydrogenase (NAD(P)( )) (phosphorylating).	Carbohydrate biosynthesis	Calvin cycle
MMETSP0329-20121206|10825_1	98	-	-	-	-	-	-	-	-
MMETSP0329-20121206|10843_1	337	Kelch repeat-containing protein	Ectoderm-neural cortex protein 2	-	-	-	-	Protein modification	protein ubiquitination
MMETSP0329-20121206|10844_1	754	Serineaspartate repeat-containing protein I putative	DNA-directed RNA polymerase II subunit RPB1	-	-	-	DNA-directed RNA polymerase.	-	-
MMETSP0329-20121206|10852_1	159	Chromosome undetermined scaffold_45 whole genome shotgun sequence	-	-	-	-	-	-	-
MMETSP0329-20121206|10856_1	168	Uncharacterized protein	-	-	-	cell outer membrane]---[integral to membrane	-	-	-
MMETSP0329-20121206|10860_1	279	-	-	-	-	-	-	-	-
MMETSP0329-20121206|10870_1	108	Putative uncharacterized protein	Leucine-rich repeat receptor-like protein kinase PXL2	-	ATP binding]---[protein tyrosine kinase activity	integral to membrane	Non-specific serine/threonine protein kinase.	-	-
MMETSP0329-20121206|10887_1	196	Predicted protein	-	-	-	-	-	-	-
MMETSP0329-20121206|10893_1	189	-	-	-	-	-	-	-	-
MMETSP0329-20121206|10900_1	121	-	-	-	-	-	-	-	-
MMETSP0329-20121206|10975_1	86	-	-	-	-	-	-	-	-
MMETSP0329-20121206|10992_1	175	-	-	-	-	-	-	-	-
MMETSP0329-20121206|10996_1	166	-	-	-	-	-	-	-	-
MMETSP0329-20121206|11006_1	119	Silicic acid transport protein (Fragment)	-	silicate transport	-	-	-	-	-
MMETSP0329-20121206|11007_1	208	-	-	-	-	-	-	-	-
MMETSP0329-20121206|11037_1	49	Predicted protein	-	-	-	-	-	-	-
MMETSP0329-20121206|11038_1	59	Uncharacterized protein	-	-	-	-	-	-	-
MMETSP0329-20121206|11051_1	374	-	-	-	-	-	-	-	-
MMETSP0329-20121206|11054_1	152	-	-	-	-	-	-	-	-
MMETSP0329-20121206|11059_1	119	-	-	-	-	-	-	-	-
MMETSP0329-20121206|11073_1	71	-	-	-	-	-	-	-	-
MMETSP0329-20121206|11093_1	300	-	-	-	-	-	-	-	-
MMETSP0329-20121206|11097_1	125	Uncharacterized protein	Protein BTN1	-	-	membrane	-	-	-
MMETSP0329-20121206|11098_1	485	-	-	-	-	-	-	-	-
MMETSP0329-20121206|11107_1	293	-	-	-	-	-	-	-	-
MMETSP0329-20121206|11136_1	110	Uncharacterized protein	-	-	-	-	-	-	-
MMETSP0329-20121206|11146_1	154	-	-	-	-	-	-	-	-
MMETSP0329-20121206|11159_1	254	Uncharacterized protein (Fragment)	-	-	-	-	-	-	-
MMETSP0329-20121206|11160_1	124	-	-	-	-	-	-	-	-
MMETSP0329-20121206|11163_1	151	Putative uncharacterized protein	Neurofilament heavy polypeptide	-	ATP binding]---[lipid transporter activity]---[metal ion binding]---[nucleic acid binding]---[protein serine/threonine kinase activity	-	-	-	-
MMETSP0329-20121206|11167_1	53	-	-	-	-	-	-	-	-
MMETSP0329-20121206|11178_1	311	Neurofilament protein putative	-	-	-	-	-	-	-
MMETSP0329-20121206|11191_1	100	-	-	-	-	-	-	-	-
MMETSP0329-20121206|11192_1	63	-	-	-	-	-	-	-	-
MMETSP0329-20121206|1120_1	228	2 3 cyclic phosphodiesterase	-	RNA metabolic process	cyclic-nucleotide phosphodiesterase activity	intracellular	-	-	-
MMETSP0329-20121206|11202_1	152	-	-	-	-	-	-	-	-
MMETSP0329-20121206|11223_1	407	Uncharacterized protein	-	proteolysis	peptidase activity	-	-	-	-
MMETSP0329-20121206|11226_1	127	-	-	-	-	-	-	-	-
MMETSP0329-20121206|11228_1	103	-	-	-	-	-	-	-	-
MMETSP0329-20121206|1124_1	126	-	-	-	-	-	-	-	-
MMETSP0329-20121206|1126_1	227	-	-	-	-	-	-	-	-
MMETSP0329-20121206|11260_1	278	Uncharacterized protein	Ankyrin repeat-containing protein YAR1	-	-	-	-	-	-
MMETSP0329-20121206|11273_1	137	-	-	-	-	-	-	-	-
MMETSP0329-20121206|11274_1	178	Uncharacterized protein	Pheromone-processing carboxypeptidase KEX1	proteolysis	serine-type carboxypeptidase activity	-	Carboxypeptidase D.	-	-
MMETSP0329-20121206|11277_1	351	Predicted protein	Exostosin-2	-	transferase activity, transferring hexosyl groups	intrinsic to endoplasmic reticulum membrane	Glucuronosyl-N-acetylglucosaminyl-proteoglycan 4-alpha-N- acetylglucosaminyltransferase.]---[N-acetylglucosaminyl-proteoglycan 4-beta-glucuronosyltransferase.	Glycan metabolism	heparan sulfate biosynthesis
MMETSP0329-20121206|11277_1	351	Predicted protein	Exostosin-2	-	transferase activity, transferring hexosyl groups	intrinsic to endoplasmic reticulum membrane	Glucuronosyl-N-acetylglucosaminyl-proteoglycan 4-alpha-N- acetylglucosaminyltransferase.]---[N-acetylglucosaminyl-proteoglycan 4-beta-glucuronosyltransferase.	Glycan metabolism	heparin biosynthesis
MMETSP0329-20121206|11277_1	351	Predicted protein	Exostosin-2	-	transferase activity, transferring hexosyl groups	intrinsic to endoplasmic reticulum membrane	Glucuronosyl-N-acetylglucosaminyl-proteoglycan 4-alpha-N- acetylglucosaminyltransferase.]---[N-acetylglucosaminyl-proteoglycan 4-beta-glucuronosyltransferase.	Protein modification	protein glycosylation
MMETSP0329-20121206|11280_1	185	-	-	-	-	-	-	-	-
MMETSP0329-20121206|11292_1	380	-	-	-	-	-	-	-	-
MMETSP0329-20121206|11324_1	301	Oxidoreductase FAD/NAD(P)-binding protein	NADH-cytochrome b5 reductase 1	-	oxidoreductase activity	-	Cytochrome-b5 reductase.	-	-
MMETSP0329-20121206|11326_1	579	Predicted protein	-	-	-	-	-	-	-
MMETSP0329-20121206|11331_1	140	-	-	-	-	-	-	-	-
MMETSP0329-20121206|11378_1	195	Midasin-like protein	Midasin	ATP catabolic process	ATP binding]---[ATPase activity	-	-	-	-
MMETSP0329-20121206|11385_1	217	-	-	-	-	-	-	-	-
MMETSP0329-20121206|11387_1	202	-	-	-	-	-	-	-	-
MMETSP0329-20121206|11403_1	328	-	-	-	-	-	-	-	-
MMETSP0329-20121206|11445_1	123	-	-	-	-	-	-	-	-
MMETSP0329-20121206|11451_1	259	Predicted protein	-	-	-	-	-	-	-
MMETSP0329-20121206|11453_1	264	-	-	-	-	-	-	-	-
MMETSP0329-20121206|11534_1	56	-	-	-	-	-	-	-	-
MMETSP0329-20121206|1156_1	168	Uncharacterized protein	-	protein ubiquitination	signal transducer activity]---[ubiquitin-protein ligase activity	intracellular	-	-	-
MMETSP0329-20121206|11574_1	52	-	-	-	-	-	-	-	-
MMETSP0329-20121206|11589_1	125	-	-	-	-	-	-	-	-
MMETSP0329-20121206|11590_1	173	-	-	-	-	-	-	-	-
MMETSP0329-20121206|11598_1	161	Uncharacterized protein	Uncharacterized protein C1orf53	-	-	-	-	-	-
MMETSP0329-20121206|11605_1	56	-	-	-	-	-	-	-	-
MMETSP0329-20121206|11621_1	147	-	-	-	-	-	-	-	-
MMETSP0329-20121206|11631_1	74	Leucine-rich repeat (LRR) protein	Protein lap4	small GTPase mediated signal transduction	GTP binding	intracellular	-	-	-
MMETSP0329-20121206|11665_1	446	Leucine rich repeat protein	Leucine-rich repeat-containing protein 1	-	-	-	-	-	-
MMETSP0329-20121206|11668_1	150	Putative uncharacterized protein	Neurofilament heavy polypeptide	-	ATP binding]---[lipid transporter activity]---[metal ion binding]---[nucleic acid binding]---[protein serine/threonine kinase activity	-	-	-	-
MMETSP0329-20121206|11692_1	56	-	-	-	-	-	-	-	-
MMETSP0329-20121206|11697_1	52	-	-	-	-	-	-	-	-
MMETSP0329-20121206|1170_1	121	-	-	-	-	-	-	-	-
MMETSP0329-20121206|1173_1	59	-	-	-	-	-	-	-	-
MMETSP0329-20121206|11742_1	114	-	-	-	-	-	-	-	-
MMETSP0329-20121206|11749_1	252	Uncharacterized protein	-	-	-	-	-	-	-
MMETSP0329-20121206|11752_1	69	-	-	-	-	-	-	-	-
MMETSP0329-20121206|11766_1	86	-	-	-	-	-	-	-	-
MMETSP0329-20121206|1178_1	168	-	-	-	-	-	-	-	-
MMETSP0329-20121206|11801_1	199	Predicted protein (Fragment)	Putative serine protease HhoA	proteolysis	serine-type endopeptidase activity	-	-	-	-
MMETSP0329-20121206|11810_1	226	-	-	-	-	-	-	-	-
MMETSP0329-20121206|11876_1	253	-	-	-	-	-	-	-	-
MMETSP0329-20121206|11895_1	105	Uncharacterized protein	Polyubiquitin	-	-	-	-	-	-
MMETSP0329-20121206|1191_1	61	Translation elongation factor alpha	Elongation factor 1-alpha 2	GTP catabolic process	GTP binding]---[GTPase activity]---[translation elongation factor activity	-	-	-	-
MMETSP0329-20121206|11913_1	177	-	-	-	-	-	-	-	-
MMETSP0329-20121206|11927_1	229	-	-	-	-	-	-	-	-
MMETSP0329-20121206|1193_1	208	GE17738	-	-	-	-	-	-	-
MMETSP0329-20121206|11933_1	185	Predicted protein	-	-	-	-	-	-	-
MMETSP0329-20121206|11945_1	232	Predicted protein	-	-	-	-	-	-	-
MMETSP0329-20121206|11949_1	54	-	-	-	-	-	-	-	-
MMETSP0329-20121206|11953_1	146	-	-	-	-	-	-	-	-
MMETSP0329-20121206|11954_1	180	Predicted protein	-	-	-	-	-	-	-
MMETSP0329-20121206|11962_1	233	Uncharacterized protein	Multicopper oxidase mco	-	copper ion binding]---[oxidoreductase activity	-	-	-	-
MMETSP0329-20121206|11964_1	270	Predicted protein	-	-	-	-	-	-	-
MMETSP0329-20121206|1198_1	228	Predicted protein	-	-	-	-	-	-	-
MMETSP0329-20121206|1207_1	669	-	-	-	-	-	-	-	-
MMETSP0329-20121206|12091_1	562	Predicted protein	Putative phagocytic receptor 1a	-	-	integral to membrane	-	-	-
MMETSP0329-20121206|12138_1	646	Serineaspartate repeat-containing protein I putative	-	-	-	-	-	-	-
MMETSP0329-20121206|12151_1	260	-	-	-	-	-	-	-	-
MMETSP0329-20121206|12165_1	258	-	-	-	-	-	-	-	-
MMETSP0329-20121206|12169_1	209	Cysteine synthase	Cysteine synthase chloroplastic/chromoplastic	cysteine biosynthetic process from serine	cysteine synthase activity]---[transferase activity	-	Cysteine synthase.	Amino-acid biosynthesis	L-cysteine biosynthesis
MMETSP0329-20121206|122_1	223	-	-	-	-	-	-	-	-
MMETSP0329-20121206|12202_1	75	-	-	-	-	-	-	-	-
MMETSP0329-20121206|12231_1	218	Predicted protein	-	-	-	-	-	-	-
MMETSP0329-20121206|12243_1	186	Uncharacterized protein (Fragment)	-	-	-	-	-	-	-
MMETSP0329-20121206|12280_1	166	Uncharacterized protein	-	-	-	-	-	-	-
MMETSP0329-20121206|12322_1	153	-	-	-	-	-	-	-	-
MMETSP0329-20121206|12356_1	74	-	-	-	-	-	-	-	-
MMETSP0329-20121206|1237_1	193	Predicted protein	-	-	-	-	-	-	-
MMETSP0329-20121206|12370_1	174	-	-	-	-	-	-	-	-
MMETSP0329-20121206|12377_1	219	Predicted protein	-	-	-	-	-	-	-
MMETSP0329-20121206|12378_1	299	-	-	-	-	-	-	-	-
MMETSP0329-20121206|12403_1	102	-	-	-	-	-	-	-	-
MMETSP0329-20121206|12410_1	86	Putative uncharacterized protein	NAD(P) transhydrogenase mitochondrial	proton transport	NAD(P)+ transhydrogenase (AB-specific) activity]---[NADP binding	integral to membrane	NAD(P)( ) transhydrogenase (Re/Si-specific).	-	-
MMETSP0329-20121206|1242_1	369	Uncharacterized protein	-	-	N-acetyltransferase activity	-	-	-	-
MMETSP0329-20121206|12434_1	175	-	-	-	-	-	-	-	-
MMETSP0329-20121206|12439_1	50	-	-	-	-	-	-	-	-
MMETSP0329-20121206|12455_1	194	-	-	-	-	-	-	-	-
MMETSP0329-20121206|1247_1	153	-	-	-	-	-	-	-	-
MMETSP0329-20121206|12475_1	87	-	-	-	-	-	-	-	-
MMETSP0329-20121206|12500_1	75	Putative uncharacterized protein (Fragment)	-	-	-	-	-	-	-
MMETSP0329-20121206|12510_1	180	Globin	Neuroglobin	-	heme binding]---[iron ion binding]---[oxygen binding]---[oxygen transporter activity	-	-	-	-
MMETSP0329-20121206|12520_1	225	-	-	-	-	-	-	-	-
MMETSP0329-20121206|12552_1	169	-	-	-	-	-	-	-	-
MMETSP0329-20121206|12570_1	189	Predicted protein	-	metabolic process	catalytic activity	-	-	-	-
MMETSP0329-20121206|12583_1	79	-	-	-	-	-	-	-	-
MMETSP0329-20121206|1259_1	322	-	-	-	-	-	-	-	-
MMETSP0329-20121206|12591_1	125	Predicted protein	-	-	-	-	-	-	-
MMETSP0329-20121206|12603_1	205	-	-	-	-	-	-	-	-
MMETSP0329-20121206|12625_1	234	Leucine rich repeat protein	Leucine-rich repeat protein soc-2 homolog	-	-	-	-	-	-
MMETSP0329-20121206|12655_1	191	-	-	-	-	-	-	-	-
MMETSP0329-20121206|12658_1	759	-	-	-	-	-	-	-	-
MMETSP0329-20121206|12686_1	173	Uncharacterized protein	Mitochondrial ornithine transporter 1	transmembrane transport	-	integral to membrane	-	-	-
MMETSP0329-20121206|1270_1	188	-	-	-	-	-	-	-	-
MMETSP0329-20121206|12722_1	84	Putative uncharacterized protein	-	-	-	-	-	-	-
MMETSP0329-20121206|12724_1	412	Uncharacterized protein	-	-	-	-	-	-	-
MMETSP0329-20121206|12726_1	93	-	-	-	-	-	-	-	-
MMETSP0329-20121206|12734_1	248	Predicted protein	Fumarylacetoacetate hydrolase domain-containing protein 2	-	catalytic activity	-	-	-	-
MMETSP0329-20121206|12741_1	244	Predicted protein	-	-	-	-	-	-	-
MMETSP0329-20121206|12744_1	182	Predicted protein	-	pseudouridine synthesis	pseudouridine synthase activity]---[RNA binding	-	-	-	-
MMETSP0329-20121206|12747_1	420	Predicted protein	-	-	-	-	-	-	-
MMETSP0329-20121206|12765_1	127	Predicted protein	Cytochrome c1 heme lyase	-	holocytochrome-c synthase activity	mitochondrion	-	-	-
MMETSP0329-20121206|12767_1	190	-	-	-	-	-	-	-	-
MMETSP0329-20121206|12769_1	178	-	-	-	-	-	-	-	-
MMETSP0329-20121206|12788_1	263	Putative uncharacterized protein	RING-H2 finger protein ATL73	-	zinc ion binding	-	-	Protein modification	protein ubiquitination
MMETSP0329-20121206|12791_1	70	Uncharacterized protein (Fragment)	-	-	-	-	-	-	-
MMETSP0329-20121206|12800_1	272	-	-	-	-	-	-	-	-
MMETSP0329-20121206|12801_1	329	-	-	-	-	-	-	-	-
MMETSP0329-20121206|12827_1	921	Uncharacterized protein	-	-	ATP binding	-	-	-	-
MMETSP0329-20121206|12889_1	77	-	-	-	-	-	-	-	-
MMETSP0329-20121206|1291_1	317	Predicted protein	-	transport	-	integral to membrane	-	-	-
MMETSP0329-20121206|12912_1	100	-	-	-	-	-	-	-	-
MMETSP0329-20121206|12918_1	307	-	-	-	-	-	-	-	-
MMETSP0329-20121206|12921_1	56	Fucoxanthin chlorophyll a/c binding protein	-	-	-	-	-	-	-
MMETSP0329-20121206|12954_1	106	Putative uncharacterized protein	-	-	-	-	-	-	-
MMETSP0329-20121206|12965_1	57	Uncharacterized protein	-	-	-	-	-	-	-
MMETSP0329-20121206|12972_1	279	Predicted protein	-	-	zinc ion binding	-	-	-	-
MMETSP0329-20121206|12979_1	201	Predicted protein	-	-	exonuclease activity]---[nucleic acid binding	intracellular	-	-	-
MMETSP0329-20121206|12997_1	269	-	-	-	-	-	-	-	-
MMETSP0329-20121206|13003_1	211	-	-	-	-	-	-	-	-
MMETSP0329-20121206|13009_1	54	-	-	-	-	-	-	-	-
MMETSP0329-20121206|13014_1	101	-	-	-	-	-	-	-	-
MMETSP0329-20121206|13016_1	135	-	-	-	-	-	-	-	-
MMETSP0329-20121206|13018_1	243	Predicted protein	-	-	-	-	-	-	-
MMETSP0329-20121206|13071_1	68	Fucoxanthin chlorophyll a/c binding protein	Fucoxanthin-chlorophyll a-c binding protein E chloroplastic	-	-	-	-	-	-
MMETSP0329-20121206|13087_1	136	Predicted protein	-	-	-	-	-	-	-
MMETSP0329-20121206|13118_1	219	Uncharacterized protein	-	transport	-	integral to membrane	-	-	-
MMETSP0329-20121206|13128_1	217	Predicted protein	Helicase sen1	-	ATP binding]---[nucleoside-triphosphatase activity	-	-	-	-
MMETSP0329-20121206|13156_1	207	Predicted protein	-	-	-	-	-	-	-
MMETSP0329-20121206|13172_1	180	-	-	-	-	-	-	-	-
MMETSP0329-20121206|1318_1	82	-	-	-	-	-	-	-	-
MMETSP0329-20121206|13216_1	79	-	-	-	-	-	-	-	-
MMETSP0329-20121206|13217_1	115	-	-	-	-	-	-	-	-
MMETSP0329-20121206|13248_1	237	-	-	-	-	-	-	-	-
MMETSP0329-20121206|13257_1	172	-	-	-	-	-	-	-	-
MMETSP0329-20121206|13261_1	101	-	-	-	-	-	-	-	-
MMETSP0329-20121206|1328_1	401	Predicted protein	-	telomere maintenance	DNA binding	nuclear chromosome, telomeric region	-	-	-
MMETSP0329-20121206|13296_1	186	-	-	-	-	-	-	-	-
MMETSP0329-20121206|13309_1	90	-	-	-	-	-	-	-	-
MMETSP0329-20121206|13323_1	311	Predicted protein	-	intracellular signal transduction	metal ion binding	-	-	-	-
MMETSP0329-20121206|13324_1	259	Ribonucleoside-diphosphate reductase	Ribonucleoside-diphosphate reductase large subunit	DNA replication	ATP binding]---[ribonucleoside-diphosphate reductase activity, thioredoxin disulfide as acceptor	ribonucleoside-diphosphate reductase complex	Ribonucleoside-diphosphate reductase.	Genetic information processing	DNA replication
MMETSP0329-20121206|13330_1	252	Predicted protein	Peptidyl-prolyl cis-trans isomerase-like 4	protein folding]---[protein peptidyl-prolyl isomerization	nucleic acid binding]---[nucleotide binding]---[peptidyl-prolyl cis-trans isomerase activity	-	Peptidylprolyl isomerase.	-	-
MMETSP0329-20121206|13343_1	243	-	-	-	-	-	-	-	-
MMETSP0329-20121206|13344_1	342	hypothetical protein AlS89_01589	-	-	-	-	-	-	-
MMETSP0329-20121206|13368_1	419	-	-	-	-	-	-	-	-
MMETSP0329-20121206|13380_1	84	-	-	-	-	-	-	-	-
MMETSP0329-20121206|1340_1	153	Uncharacterized protein	Beta-carotene isomerase D27 chloroplastic	-	-	-	Beta-carotene isomerase.	-	-
MMETSP0329-20121206|13406_1	190	-	-	-	-	-	-	-	-
MMETSP0329-20121206|13408_1	312	-	-	-	-	-	-	-	-
MMETSP0329-20121206|13409_1	307	Putative uncharacterized protein	Spondin-2	-	-	-	-	-	-
MMETSP0329-20121206|13427_1	308	Predicted protein	-	-	-	-	-	-	-
MMETSP0329-20121206|13435_1	148	-	-	-	-	-	-	-	-
MMETSP0329-20121206|13454_1	83	-	-	-	-	-	-	-	-
MMETSP0329-20121206|1346_1	92	-	-	-	-	-	-	-	-
MMETSP0329-20121206|13463_1	111	-	-	-	-	-	-	-	-
MMETSP0329-20121206|1348_1	183	-	-	-	-	-	-	-	-
MMETSP0329-20121206|13484_1	200	-	-	-	-	-	-	-	-
MMETSP0329-20121206|13498_1	194	Predicted protein	-	carbohydrate transport	-	integral to membrane]---[plasma membrane	-	-	-
MMETSP0329-20121206|135_1	168	-	-	-	-	-	-	-	-
MMETSP0329-20121206|13509_1	200	Uncharacterized protein	Solanesyl-diphosphate synthase 1 mitochondrial	isoprenoid biosynthetic process	transferase activity	-	All-trans-nonaprenyl-diphosphate synthase (geranyl-diphosphate specific).	Cofactor biosynthesis	ubiquinone biosynthesis
MMETSP0329-20121206|13511_1	286	-	-	-	-	-	-	-	-
MMETSP0329-20121206|13520_1	174	Possible RNA polymerase sigma factor	Probable G-protein coupled receptor 152	transcription initiation, DNA-dependent	DNA binding]---[sequence-specific DNA binding transcription factor activity]---[sigma factor activity	-	-	-	-
MMETSP0329-20121206|13583_1	269	Predicted protein	SAP domain-containing ribonucleoprotein	-	nucleic acid binding	-	-	-	-
MMETSP0329-20121206|13585_1	97	-	-	-	-	-	-	-	-
MMETSP0329-20121206|13595_1	60	-	-	-	-	-	-	-	-
MMETSP0329-20121206|13597_1	145	-	-	-	-	-	-	-	-
MMETSP0329-20121206|13611_1	155	-	-	-	-	-	-	-	-
MMETSP0329-20121206|13622_1	188	Uncharacterized protein	-	lipid metabolic process	phosphoric diester hydrolase activity	-	-	-	-
MMETSP0329-20121206|13636_1	88	-	-	-	-	-	-	-	-
MMETSP0329-20121206|1370_1	273	Predicted protein	-	-	-	-	-	-	-
MMETSP0329-20121206|13701_1	74	-	-	-	-	-	-	-	-
MMETSP0329-20121206|13710_1	86	-	-	-	-	-	-	-	-
MMETSP0329-20121206|13722_1	84	-	-	-	-	-	-	-	-
MMETSP0329-20121206|13770_1	176	Predicted protein	Probable peptide chain release factor C12orf65 homolog mitochondrial	-	translation release factor activity	-	-	-	-
MMETSP0329-20121206|13773_1	151	-	-	-	-	-	-	-	-
MMETSP0329-20121206|1379_1	218	-	-	-	-	-	-	-	-
MMETSP0329-20121206|13803_1	260	Predicted protein	Regulatory-associated protein of mTOR	TOR signaling cascade	-	TORC1 complex	-	-	-
MMETSP0329-20121206|13810_1	79	Predicted protein	40S ribosomal protein S30	translation	structural constituent of ribosome	ribosome	-	-	-
MMETSP0329-20121206|13815_1	272	-	-	-	-	-	-	-	-
MMETSP0329-20121206|13816_1	281	-	-	-	-	-	-	-	-
MMETSP0329-20121206|13820_1	116	-	-	-	-	-	-	-	-
MMETSP0329-20121206|13824_1	328	Predicted protein	-	-	-	-	-	-	-
MMETSP0329-20121206|13836_1	205	Predicted protein	Signal peptide peptidase-like 3	-	aspartic-type endopeptidase activity	integral to membrane	-	-	-
MMETSP0329-20121206|13851_1	118	Putative plastid light harvesting protein isoform 11	Fucoxanthin-chlorophyll a-c binding protein F chloroplastic (Fragment)	-	-	-	-	-	-
MMETSP0329-20121206|13852_1	49	-	-	-	-	-	-	-	-
MMETSP0329-20121206|13856_1	130	Uncharacterized protein	Fucoxanthin-chlorophyll a-c binding protein chloroplastic	-	-	-	-	-	-
MMETSP0329-20121206|1386_1	1014	-	-	-	-	-	-	-	-
MMETSP0329-20121206|13861_1	90	Uncharacterized protein	Fucoxanthin-chlorophyll a-c binding protein F chloroplastic	-	-	-	-	-	-
MMETSP0329-20121206|13863_1	97	-	-	-	-	-	-	-	-
MMETSP0329-20121206|13870_1	93	Light harvesting protein	-	-	-	-	-	-	-
MMETSP0329-20121206|13892_1	53	Fucoxanthin chlorophyll a/c binding protein	Fucoxanthin-chlorophyll a-c binding protein E chloroplastic	-	-	-	-	-	-
MMETSP0329-20121206|13902_1	95	-	-	-	-	-	-	-	-
MMETSP0329-20121206|13904_1	55	-	-	-	-	-	-	-	-
MMETSP0329-20121206|13916_1	95	Predicted protein	-	-	tRNA (guanine-N7-)-methyltransferase activity	-	-	-	-
MMETSP0329-20121206|13923_1	74	Poly ubiquitin (Fragment)	Polyubiquitin (Fragment)	-	-	-	-	-	-
MMETSP0329-20121206|13932_1	206	Predicted protein	-	-	-	-	-	-	-
MMETSP0329-20121206|13947_1	51	Ubiquitin	Ubiquitin-60S ribosomal protein L40	-	-	-	-	-	-
MMETSP0329-20121206|13949_1	65	-	-	-	-	-	-	-	-
MMETSP0329-20121206|13959_1	207	Predicted protein	-	nucleotide-excision repair]---[transcription, DNA-dependent	-	core TFIIH complex	-	-	-
MMETSP0329-20121206|1396_1	235	-	-	-	-	-	-	-	-
MMETSP0329-20121206|13978_1	156	Uncharacterized protein	-	mRNA processing	ATP binding]---[nucleic acid binding]---[protein serine/threonine kinase activity]---[ribonuclease activity]---[zinc ion binding	-	-	-	-
MMETSP0329-20121206|1398_1	240	Xeroderma pigmentosum group D complementing protein	DNA repair helicase UVH6	nucleotide-excision repair	ATP binding]---[ATP-dependent DNA helicase activity]---[DNA binding	nucleus	DNA helicase.	-	-
MMETSP0329-20121206|1400_1	342	Predicted protein	Kallikrein-11	proteolysis	serine-type endopeptidase activity	-	-	-	-
MMETSP0329-20121206|14070_1	141	-	-	-	-	-	-	-	-
MMETSP0329-20121206|14077_1	237	Uncharacterized protein	Fructose-bisphosphate aldolase	glycolysis	fructose-bisphosphate aldolase activity	-	Fructose-bisphosphate aldolase.	Carbohydrate degradation	glycolysis
MMETSP0329-20121206|14108_1	227	Predicted protein (Fragment)	-	transmembrane transport	-	integral to membrane	-	-	-
MMETSP0329-20121206|14157_1	88	-	-	-	-	-	-	-	-
MMETSP0329-20121206|14161_1	50	-	-	-	-	-	-	-	-
MMETSP0329-20121206|14168_1	225	Predicted protein	-	-	-	-	-	-	-
MMETSP0329-20121206|14201_1	257	-	-	-	-	-	-	-	-
MMETSP0329-20121206|14204_1	248	Predicted protein	-	-	RNA binding	-	-	-	-
MMETSP0329-20121206|14208_1	100	Predicted protein (Fragment)	RNA-binding protein 42	-	nucleic acid binding]---[nucleotide binding	-	-	-	-
MMETSP0329-20121206|14218_1	97	-	-	-	-	-	-	-	-
MMETSP0329-20121206|14221_1	314	Uncharacterized protein	-	-	metal ion transmembrane transporter activity	membrane	-	-	-
MMETSP0329-20121206|14226_1	98	Predicted protein	-	-	zinc ion binding	-	-	-	-
MMETSP0329-20121206|14264_1	210	Predicted protein	-	-	-	-	-	-	-
MMETSP0329-20121206|14272_1	511	Predicted protein (Fragment)	UPF0396 protein	-	-	-	-	-	-
MMETSP0329-20121206|14300_1	130	-	-	-	-	-	-	-	-
MMETSP0329-20121206|14304_1	149	Uncharacterized protein	-	protein ubiquitination	signal transducer activity]---[ubiquitin-protein ligase activity	intracellular	-	-	-
MMETSP0329-20121206|14320_1	79	Leucine-rich repeat protein	Leucine-rich repeat-containing protein 8A	-	-	-	-	-	-
MMETSP0329-20121206|14360_1	181	-	-	-	-	-	-	-	-
MMETSP0329-20121206|14380_1	193	-	-	-	-	-	-	-	-
MMETSP0329-20121206|14421_1	485	-	-	-	-	-	-	-	-
MMETSP0329-20121206|14422_1	233	Plastocyanin	Plastocyanin chloroplastic	-	copper ion binding]---[electron carrier activity	-	-	-	-
MMETSP0329-20121206|1445_1	257	-	-	-	-	-	-	-	-
MMETSP0329-20121206|14453_1	367	Predicted protein	-	-	phospholipid binding	-	-	-	-
MMETSP0329-20121206|14460_1	305	UPI0003292B04 related cluster	Chromosome-associated kinesin KIF4B	-	-	-	-	-	-
MMETSP0329-20121206|14469_1	220	Peptidyl-prolyl cis-trans isomerase	FK506-binding protein 4	protein folding]---[protein peptidyl-prolyl isomerization	peptidyl-prolyl cis-trans isomerase activity	-	Peptidylprolyl isomerase.	-	-
MMETSP0329-20121206|14493_1	154	-	-	-	-	-	-	-	-
MMETSP0329-20121206|14506_1	284	Uncharacterized protein	Ribosome biogenesis protein enp2 homolog	-	-	nucleus	-	-	-
MMETSP0329-20121206|14511_1	374	-	-	-	-	-	-	-	-
MMETSP0329-20121206|14524_1	89	-	-	-	-	-	-	-	-
MMETSP0329-20121206|14528_1	460	-	-	-	-	-	-	-	-
MMETSP0329-20121206|14530_1	283	Putative uncharacterized protein	-	oxidation-reduction process]---[superoxide metabolic process	metal ion binding	-	-	-	-
MMETSP0329-20121206|14543_1	420	-	-	-	-	-	-	-	-
MMETSP0329-20121206|14569_1	206	-	-	-	-	-	-	-	-
MMETSP0329-20121206|1458_1	278	-	-	-	-	-	-	-	-
MMETSP0329-20121206|14601_1	257	-	-	-	-	-	-	-	-
MMETSP0329-20121206|14616_1	128	Uncharacterized protein	Probable glycosyltransferase At3g42180	-	-	membrane	-	-	-
MMETSP0329-20121206|14617_1	59	-	-	-	-	-	-	-	-
MMETSP0329-20121206|14661_1	220	Uncharacterized protein	-	cell wall macromolecule catabolic process]---[chitin catabolic process	chitinase activity	-	-	-	-
MMETSP0329-20121206|14677_1	61	-	-	-	-	-	-	-	-
MMETSP0329-20121206|14682_1	93	Leucine-rich repeat protein	Leucine-rich repeat-containing protein 1	-	-	-	-	-	-
MMETSP0329-20121206|14683_1	149	-	-	-	-	-	-	-	-
MMETSP0329-20121206|14700_1	161	Predicted protein	-	-	-	-	-	-	-
MMETSP0329-20121206|14735_1	53	-	-	-	-	-	-	-	-
MMETSP0329-20121206|14742_1	556	Uncharacterized protein (Fragment)	Bidirectional sugar transporter SWEET2a	carbohydrate transport	-	integral to membrane]---[plasma membrane	-	-	-
MMETSP0329-20121206|14791_1	667	Predicted protein	-	-	-	-	-	-	-
MMETSP0329-20121206|14851_1	72	-	-	-	-	-	-	-	-
MMETSP0329-20121206|14878_1	145	-	-	-	-	-	-	-	-
MMETSP0329-20121206|14887_1	91	-	-	-	-	-	-	-	-
MMETSP0329-20121206|14912_1	74	-	-	-	-	-	-	-	-
MMETSP0329-20121206|14918_1	66	-	-	-	-	-	-	-	-
MMETSP0329-20121206|14927_1	146	-	-	-	-	-	-	-	-
MMETSP0329-20121206|14928_1	272	-	-	-	-	-	-	-	-
MMETSP0329-20121206|14933_1	167	Uncharacterized protein	-	-	-	-	-	-	-
MMETSP0329-20121206|14957_1	239	-	-	-	-	-	-	-	-
MMETSP0329-20121206|14960_1	126	Uncharacterized protein	-	-	-	-	-	-	-
MMETSP0329-20121206|14967_1	67	-	-	-	-	-	-	-	-
MMETSP0329-20121206|14974_1	252	Outer membrane transport complex protein Tom37/Metaxin	Failed axon connections homolog	-	-	-	-	-	-
MMETSP0329-20121206|14985_1	282	Uncharacterized protein	Uncharacterized protein At4g14100	-	-	-	-	-	-
MMETSP0329-20121206|15022_1	128	Multi antimicrobial extrusion family protein	-	-	antiporter activity]---[drug transmembrane transporter activity	membrane	-	-	-
MMETSP0329-20121206|15049_1	275	-	-	-	-	-	-	-	-
MMETSP0329-20121206|1505_1	887	-	-	-	-	-	-	-	-
MMETSP0329-20121206|15056_1	112	-	-	-	-	-	-	-	-
MMETSP0329-20121206|15084_1	203	-	-	-	-	-	-	-	-
MMETSP0329-20121206|15112_1	281	-	-	-	-	-	-	-	-
MMETSP0329-20121206|15142_1	148	-	-	-	-	-	-	-	-
MMETSP0329-20121206|15170_1	120	-	-	-	-	-	-	-	-
MMETSP0329-20121206|15179_1	195	-	-	-	-	-	-	-	-
MMETSP0329-20121206|15184_1	118	Putative uncharacterized protein	-	-	2 iron, 2 sulfur cluster binding]---[electron carrier activity]---[metal ion binding	-	-	-	-
MMETSP0329-20121206|15192_1	195	Predicted protein (Fragment)	-	-	-	-	-	-	-
MMETSP0329-20121206|15203_1	97	-	-	-	-	-	-	-	-
MMETSP0329-20121206|15220_1	225	Predicted protein	-	-	-	-	-	-	-
MMETSP0329-20121206|15224_1	122	-	-	-	-	-	-	-	-
MMETSP0329-20121206|15392_1	109	-	-	-	-	-	-	-	-
MMETSP0329-20121206|15398_1	138	-	-	-	-	-	-	-	-
MMETSP0329-20121206|15471_1	133	-	-	-	-	-	-	-	-
MMETSP0329-20121206|15474_1	51	-	-	-	-	-	-	-	-
MMETSP0329-20121206|15480_1	836	Uncharacterized protein	-	-	-	-	-	-	-
MMETSP0329-20121206|15499_1	567	Animal heme peroxidase	Prostaglandin G/H synthase 1	response to oxidative stress	heme binding]---[peroxidase activity	-	Prostaglandin-endoperoxide synthase.	Lipid metabolism	prostaglandin biosynthesis
MMETSP0329-20121206|15501_1	170	-	-	-	-	-	-	-	-
MMETSP0329-20121206|15503_1	79	-	-	-	-	-	-	-	-
MMETSP0329-20121206|15514_1	195	-	-	-	-	-	-	-	-
MMETSP0329-20121206|15521_1	279	Nuclear RNase Z putative	Nuclear ribonuclease Z (Fragment)	-	hydrolase activity	-	Ribonuclease Z.	-	-
MMETSP0329-20121206|15552_1	176	-	-	-	-	-	-	-	-
MMETSP0329-20121206|15566_1	487	-	-	-	-	-	-	-	-
MMETSP0329-20121206|15576_1	651	-	-	-	-	-	-	-	-
MMETSP0329-20121206|15585_1	71	-	-	-	-	-	-	-	-
MMETSP0329-20121206|15588_1	213	-	-	-	-	-	-	-	-
MMETSP0329-20121206|15595_1	66	Fucoxanthin chlorophyll a/c binding protein	Fucoxanthin-chlorophyll a-c binding protein E chloroplastic	-	-	-	-	-	-
MMETSP0329-20121206|15601_1	169	-	-	-	-	-	-	-	-
MMETSP0329-20121206|15604_1	58	-	-	-	-	-	-	-	-
MMETSP0329-20121206|15618_1	157	-	-	-	-	-	-	-	-
MMETSP0329-20121206|15634_1	59	-	-	-	-	-	-	-	-
MMETSP0329-20121206|15697_1	74	Histone H2B	Histone H2B	nucleosome assembly	DNA binding	nucleosome]---[nucleus	-	-	-
MMETSP0329-20121206|15718_1	79	-	-	-	-	-	-	-	-
MMETSP0329-20121206|15736_1	258	-	-	-	-	-	-	-	-
MMETSP0329-20121206|15744_1	234	-	-	-	-	-	-	-	-
MMETSP0329-20121206|15762_1	243	Putative uncharacterized protein	TD and POZ domain-containing protein 4	-	-	-	-	-	-
MMETSP0329-20121206|15767_1	97	Histone H2A (Fragment)	Histone H2A	nucleosome assembly	DNA binding	nucleosome]---[nucleus	-	-	-
MMETSP0329-20121206|15777_1	222	Uncharacterized protein	-	-	-	-	-	-	-
MMETSP0329-20121206|15781_1	127	-	-	-	-	-	-	-	-
MMETSP0329-20121206|158_1	55	-	-	-	-	-	-	-	-
MMETSP0329-20121206|15820_1	136	-	-	-	-	-	-	-	-
MMETSP0329-20121206|15825_1	88	-	-	-	-	-	-	-	-
MMETSP0329-20121206|15848_1	70	-	-	-	-	-	-	-	-
MMETSP0329-20121206|15918_1	98	Predicted protein (Fragment)	Lysosomal aspartic protease	proteolysis	aspartic-type endopeptidase activity	-	-	-	-
MMETSP0329-20121206|15932_1	200	-	-	-	-	-	-	-	-
MMETSP0329-20121206|1597_1	105	-	-	-	-	-	-	-	-
MMETSP0329-20121206|1599_1	394	-	-	-	-	-	-	-	-
MMETSP0329-20121206|15998_1	117	-	-	-	-	-	-	-	-
MMETSP0329-20121206|16001_1	55	-	-	-	-	-	-	-	-
MMETSP0329-20121206|16076_1	311	-	-	-	-	-	-	-	-
MMETSP0329-20121206|16095_1	203	Kinesin family-like protein (Fragment)	Kinesin-like protein NACK1	microtubule-based movement	ATP binding]---[microtubule motor activity	microtubule]---[microtubule associated complex	-	-	-
MMETSP0329-20121206|16108_1	152	Predicted protein	-	-	sequence-specific DNA binding]---[sequence-specific DNA binding transcription factor activity	-	-	-	-
MMETSP0329-20121206|1612_1	86	Ribosomal protein L19	60S ribosomal protein L19-2	translation	structural constituent of ribosome	ribosome	-	-	-
MMETSP0329-20121206|16132_1	92	Predicted protein	-	-	-	-	-	-	-
MMETSP0329-20121206|16138_1	224	Predicted protein	WD repeat-containing protein 36	rRNA processing	-	small-subunit processome	-	-	-
MMETSP0329-20121206|16154_1	208	Predicted protein	-	-	phospholipid binding	-	-	-	-
MMETSP0329-20121206|16168_1	154	DNA-directed RNA polymerase (Fragment)	Probable DNA-directed RNA polymerase I subunit RPA2	transcription, DNA-dependent	DNA binding]---[DNA-directed RNA polymerase activity]---[ribonucleoside binding	nucleus	DNA-directed RNA polymerase.	-	-
MMETSP0329-20121206|16176_1	101	-	-	-	-	-	-	-	-
MMETSP0329-20121206|16180_1	197	Predicted protein (Fragment)	-	-	-	-	-	-	-
MMETSP0329-20121206|16183_1	162	-	-	-	-	-	-	-	-
MMETSP0329-20121206|16187_1	54	-	-	-	-	-	-	-	-
MMETSP0329-20121206|16189_1	123	-	-	-	-	-	-	-	-
MMETSP0329-20121206|16203_1	227	-	-	-	-	-	-	-	-
MMETSP0329-20121206|1621_1	205	-	-	-	-	-	-	-	-
MMETSP0329-20121206|16214_1	182	Uncharacterized protein (Fragment)	-	-	-	-	-	-	-
MMETSP0329-20121206|1623_1	359	-	-	-	-	-	-	-	-
MMETSP0329-20121206|16245_1	154	-	-	-	-	-	-	-	-
MMETSP0329-20121206|16259_1	72	-	-	-	-	-	-	-	-
MMETSP0329-20121206|16262_1	86	-	-	-	-	-	-	-	-
MMETSP0329-20121206|16264_1	121	-	-	-	-	-	-	-	-
MMETSP0329-20121206|16295_1	89	-	-	-	-	-	-	-	-
MMETSP0329-20121206|16319_1	278	-	-	-	-	-	-	-	-
MMETSP0329-20121206|1632_1	732	Predicted protein	-	-	DNA binding	-	-	-	-
MMETSP0329-20121206|16329_1	127	-	-	-	-	-	-	-	-
MMETSP0329-20121206|16351_1	153	-	-	-	-	-	-	-	-
MMETSP0329-20121206|16393_1	111	Uncharacterized protein	Chlorophyll a-b binding protein L1818 chloroplastic	photosynthesis, light harvesting	-	chloroplast]---[membrane	-	-	-
MMETSP0329-20121206|16395_1	140	Uncharacterized protein (Fragment)	Elongation factor 1-alpha (Fragment)	GTP catabolic process	GTP binding]---[GTPase activity	-	-	-	-
MMETSP0329-20121206|16396_1	95	Predicted protein	-	-	-	-	-	-	-
MMETSP0329-20121206|16405_1	217	Uncharacterized protein	Pentatricopeptide repeat-containing protein At5g50990	-	-	-	-	-	-
MMETSP0329-20121206|16433_1	181	-	-	-	-	-	-	-	-
MMETSP0329-20121206|16450_1	209	Predicted protein	-	-	-	integral to membrane	-	-	-
MMETSP0329-20121206|16457_1	117	-	-	-	-	-	-	-	-
MMETSP0329-20121206|16488_1	129	-	-	-	-	-	-	-	-
MMETSP0329-20121206|16502_1	99	-	-	-	-	-	-	-	-
MMETSP0329-20121206|16538_1	117	Predicted protein	-	-	-	-	-	-	-
MMETSP0329-20121206|1655_1	263	Predicted protein	Probable helicase MAGATAMA 3	-	ATP binding]---[nucleoside-triphosphatase activity	-	-	-	-
MMETSP0329-20121206|16591_1	178	UPI00027F41DA related cluster	-	-	-	-	-	-	-
MMETSP0329-20121206|16650_1	231	-	-	-	-	-	-	-	-
MMETSP0329-20121206|16654_1	342	Nucleoside-diphosphate-sugar epimerase	UDP-glucuronate 5'-epimerase	cellular metabolic process	catalytic activity]---[coenzyme binding	-	UDP-glucuronate 5 -epimerase.	-	-
MMETSP0329-20121206|16664_1	206	-	-	-	-	-	-	-	-
MMETSP0329-20121206|16667_1	146	-	-	-	-	-	-	-	-
MMETSP0329-20121206|16674_1	175	-	-	-	-	-	-	-	-
MMETSP0329-20121206|16680_1	127	Putative propane monooxygenase hydroxylase small subunit	-	cellular aromatic compound metabolic process	oxidoreductase activity, acting on paired donors, with incorporation or reduction of molecular oxygen, NADH or NADPH as one donor, and incorporation of one atom of oxygen]---[transition metal ion binding	-	-	-	-
MMETSP0329-20121206|16697_1	131	-	-	-	-	-	-	-	-
MMETSP0329-20121206|1674_1	246	-	-	-	-	-	-	-	-
MMETSP0329-20121206|16744_1	208	-	-	-	-	-	-	-	-
MMETSP0329-20121206|1678_1	198	Uncharacterized protein	UPF0033 protein YrkF	-	-	-	-	-	-
MMETSP0329-20121206|16783_1	155	Uncharacterized protein	Glutamyl-tRNA(Gln) amidotransferase subunit A	-	carbon-nitrogen ligase activity, with glutamine as amido-N-donor	-	-	-	-
MMETSP0329-20121206|16831_1	113	Uncharacterized protein	-	-	-	-	-	-	-
MMETSP0329-20121206|16858_1	283	Predicted protein	Protease Do-like 1 chloroplastic	proteolysis	serine-type endopeptidase activity	-	-	-	-
MMETSP0329-20121206|169_1	502	Predicted protein	-	-	-	-	-	-	-
MMETSP0329-20121206|16901_1	97	UPI0002654B01 related cluster	-	-	-	-	-	-	-
MMETSP0329-20121206|1692_1	149	Putative uncharacterized protein	-	-	-	-	-	-	-
MMETSP0329-20121206|16928_1	322	Predicted protein	Probable ADP-ribosylation factor GTPase-activating protein AGD5	regulation of ARF GTPase activity	ARF GTPase activator activity]---[zinc ion binding	-	-	-	-
MMETSP0329-20121206|16945_1	188	-	-	-	-	-	-	-	-
MMETSP0329-20121206|16961_1	192	Uncharacterized protein	-	-	-	-	-	-	-
MMETSP0329-20121206|16968_1	294	Neurofilament protein putative	-	-	-	-	-	-	-
MMETSP0329-20121206|1697_1	57	-	-	-	-	-	-	-	-
MMETSP0329-20121206|16978_1	226	-	-	-	-	-	-	-	-
MMETSP0329-20121206|16990_1	201	-	-	-	-	-	-	-	-
MMETSP0329-20121206|16996_1	285	Predicted protein	-	regulation of ARF protein signal transduction	ARF guanyl-nucleotide exchange factor activity	-	-	-	-
MMETSP0329-20121206|17004_1	240	Predicted protein	-	-	kinase activator activity	-	-	-	-
MMETSP0329-20121206|17013_1	178	UPI00022467AF related cluster	-	-	-	-	-	-	-
MMETSP0329-20121206|17015_1	116	Predicted protein (Fragment)	Methyltransferase-like protein 5	-	methyltransferase activity]---[nucleic acid binding	-	-	-	-
MMETSP0329-20121206|1703_1	253	NAD-dependent epimerase/dehydratase	Uncharacterized protein MJ1055	carbohydrate metabolic process]---[cellular metabolic process	coenzyme binding]---[racemase and epimerase activity, acting on carbohydrates and derivatives	-	-	-	-
MMETSP0329-20121206|17052_1	165	Predicted protein	-	lipid metabolic process	triglyceride lipase activity	-	-	-	-
MMETSP0329-20121206|17062_1	232	Predicted protein	-	oxidation-reduction process	oxidoreductase activity	-	-	-	-
MMETSP0329-20121206|17075_1	128	-	-	-	-	-	-	-	-
MMETSP0329-20121206|17136_1	226	-	-	-	-	-	-	-	-
MMETSP0329-20121206|17144_1	113	Predicted protein	V-type proton ATPase 16 kDa proteolipid subunit	ATP hydrolysis coupled proton transport	hydrogen ion transmembrane transporter activity]---[hydrolase activity	integral to membrane]---[proton-transporting V-type ATPase, V0 domain	-	-	-
MMETSP0329-20121206|17159_1	134	-	-	-	-	-	-	-	-
MMETSP0329-20121206|1716_1	335	Predicted protein	-	transmembrane transport	-	integral to membrane	-	-	-
MMETSP0329-20121206|1720_1	188	-	-	-	-	-	-	-	-
MMETSP0329-20121206|17209_1	267	Predicted protein	-	-	-	-	-	-	-
MMETSP0329-20121206|1721_1	102	-	-	-	-	-	-	-	-
MMETSP0329-20121206|17250_1	204	Uncharacterized protein	-	-	-	-	-	-	-
MMETSP0329-20121206|17263_1	181	Predicted protein	-	-	-	-	-	-	-
MMETSP0329-20121206|17278_1	76	-	-	-	-	-	-	-	-
MMETSP0329-20121206|17296_1	168	Predicted protein	-	-	-	nucleus	-	-	-
MMETSP0329-20121206|17303_1	173	Uncharacterized protein	-	-	ATP binding]---[nucleoside-triphosphatase activity	-	-	-	-
MMETSP0329-20121206|1732_1	196	-	-	-	-	-	-	-	-
MMETSP0329-20121206|17342_1	225	Predicted protein	-	-	-	-	-	-	-
MMETSP0329-20121206|17344_1	197	Uncharacterized protein (Fragment)	-	-	ATP binding]---[protein serine/threonine kinase activity	-	-	-	-
MMETSP0329-20121206|17355_1	142	-	-	-	-	-	-	-	-
MMETSP0329-20121206|17360_1	226	Putative uncharacterized protein	Probable LRR receptor-like serine/threonine-protein kinase At1g63430	-	ATP binding]---[protein tyrosine kinase activity	integral to membrane	Non-specific serine/threonine protein kinase.	-	-
MMETSP0329-20121206|1738_1	168	Predicted protein	-	metabolic process	catalytic activity	-	-	-	-
MMETSP0329-20121206|1740_1	219	Predicted protein	-	-	-	-	-	-	-
MMETSP0329-20121206|17446_1	177	Predicted protein	-	-	zinc ion binding	-	-	-	-
MMETSP0329-20121206|17448_1	121	-	-	-	-	-	-	-	-
MMETSP0329-20121206|17469_1	172	Uncharacterized protein	-	oxidation-reduction process	oxidoreductase activity	-	-	-	-
MMETSP0329-20121206|17498_1	140	Predicted protein	-	-	-	-	-	-	-
MMETSP0329-20121206|17555_1	174	Putative prolyl 4-(ISS)	-	-	oxidoreductase activity, acting on paired donors, with incorporation or reduction of molecular oxygen, 2-oxoglutarate as one donor, and incorporation of one atom each of oxygen into both donors	-	-	-	-
MMETSP0329-20121206|1756_1	418	-	-	-	-	-	-	-	-
MMETSP0329-20121206|17681_1	82	-	-	-	-	-	-	-	-
MMETSP0329-20121206|1769_1	192	Succinate dehydrogenase iron sulfur protein	Succinate dehydrogenase ubiquinone iron-sulfur subunit mitochondrial	tricarboxylic acid cycle	2 iron, 2 sulfur cluster binding]---[electron carrier activity]---[succinate dehydrogenase (ubiquinone) activity	-	Succinate dehydrogenase (ubiquinone).	Carbohydrate metabolism	tricarboxylic acid cycle
MMETSP0329-20121206|1770_1	138	-	-	-	-	-	-	-	-
MMETSP0329-20121206|17732_1	72	-	-	-	-	-	-	-	-
MMETSP0329-20121206|1775_1	148	Predicted protein	-	-	-	-	-	-	-
MMETSP0329-20121206|17754_1	50	-	-	-	-	-	-	-	-
MMETSP0329-20121206|17772_1	232	-	-	-	-	-	-	-	-
MMETSP0329-20121206|17806_1	153	-	-	-	-	-	-	-	-
MMETSP0329-20121206|1784_1	174	-	-	-	-	-	-	-	-
MMETSP0329-20121206|17856_1	164	-	-	-	-	-	-	-	-
MMETSP0329-20121206|17859_1	126	-	-	-	-	-	-	-	-
MMETSP0329-20121206|1791_1	168	Uncharacterized protein	-	-	ATP binding]---[nucleoside-triphosphatase activity	-	-	-	-
MMETSP0329-20121206|17929_1	275	Uncharacterized protein	-	-	ATP binding]---[nucleoside-triphosphatase activity	-	-	-	-
MMETSP0329-20121206|17931_1	155	Predicted protein	Aspartic proteinase oryzasin-1	proteolysis	aspartic-type endopeptidase activity	-	-	-	-
MMETSP0329-20121206|17936_1	206	-	-	-	-	-	-	-	-
MMETSP0329-20121206|17956_1	116	-	-	-	-	-	-	-	-
MMETSP0329-20121206|17969_1	240	-	-	-	-	-	-	-	-
MMETSP0329-20121206|1798_1	189	Predicted protein	-	-	N-acetyltransferase activity	-	-	-	-
MMETSP0329-20121206|17986_1	178	-	-	-	-	-	-	-	-
MMETSP0329-20121206|1800_1	215	Uncharacterized protein (Fragment)	-	-	-	-	-	-	-
MMETSP0329-20121206|18020_1	294	Uncharacterized protein	-	-	-	-	-	-	-
MMETSP0329-20121206|18029_1	249	Predicted protein	-	-	-	-	-	-	-
MMETSP0329-20121206|18045_1	118	-	-	-	-	-	-	-	-
MMETSP0329-20121206|18048_1	71	-	-	-	-	-	-	-	-
MMETSP0329-20121206|18050_1	191	Predicted protein	-	-	-	-	-	-	-
MMETSP0329-20121206|18056_1	147	Uncharacterized protein (Fragment)	-	-	-	-	-	-	-
MMETSP0329-20121206|18059_1	172	Uncharacterized protein (Fragment)	Proprotein convertase subtilisin/kexin type 6	proteolysis	serine-type endopeptidase activity	-	-	-	-
MMETSP0329-20121206|18080_1	142	-	-	-	-	-	-	-	-
MMETSP0329-20121206|18095_1	155	-	-	-	-	-	-	-	-
MMETSP0329-20121206|18096_1	166	-	-	-	-	-	-	-	-
MMETSP0329-20121206|18105_1	179	Uncharacterized protein (Fragment)	-	-	-	-	-	-	-
MMETSP0329-20121206|18106_1	173	-	-	-	-	-	-	-	-
MMETSP0329-20121206|18114_1	131	-	-	-	-	-	-	-	-
MMETSP0329-20121206|1813_1	203	Putative uncharacterized protein (Fragment)	-	-	-	-	-	-	-
MMETSP0329-20121206|1815_1	137	Uncharacterized protein	-	-	-	-	-	-	-
MMETSP0329-20121206|1817_1	369	-	-	-	-	-	-	-	-
MMETSP0329-20121206|18179_1	279	FKBP-type peptidylprolyl isomerase	FK506-binding protein 2	-	isomerase activity	-	Peptidylprolyl isomerase.	-	-
MMETSP0329-20121206|18193_1	190	Uncharacterized protein	-	-	-	-	-	-	-
MMETSP0329-20121206|1820_1	52	-	-	-	-	-	-	-	-
MMETSP0329-20121206|18222_1	114	Uncharacterized protein	-	-	-	-	-	-	-
MMETSP0329-20121206|18224_1	139	Putative uncharacterized protein	O-aminophenol oxidase	oxidation-reduction process	metal ion binding]---[oxidoreductase activity	-	o-aminophenol oxidase.	-	-
MMETSP0329-20121206|1824_1	317	Predicted protein	JmjC domain-containing histone demethylation protein 1	-	-	-	Histone H3 -lysine-36 demethylase.	-	-
MMETSP0329-20121206|1826_1	254	-	-	-	-	-	-	-	-
MMETSP0329-20121206|1827_1	203	Putative uncharacterized protein	-	-	-	-	-	-	-
MMETSP0329-20121206|18271_1	171	-	-	-	-	-	-	-	-
MMETSP0329-20121206|1828_1	218	Uncharacterized protein	-	-	-	-	-	-	-
MMETSP0329-20121206|18292_1	104	-	-	-	-	-	-	-	-
MMETSP0329-20121206|18345_1	111	-	-	-	-	-	-	-	-
MMETSP0329-20121206|18362_1	222	Predicted protein	-	transmembrane transport	-	integral to membrane	-	-	-
MMETSP0329-20121206|18364_1	203	-	-	-	-	-	-	-	-
MMETSP0329-20121206|18369_1	195	Ubiquitin carboxyl-terminal hydrolase	Ubiquitin carboxyl-terminal hydrolase 37	ubiquitin-dependent protein catabolic process	cysteine-type peptidase activity]---[ubiquitin thiolesterase activity	integral to membrane	Ubiquitinyl hydrolase 1.	-	-
MMETSP0329-20121206|18388_1	96	-	-	-	-	-	-	-	-
MMETSP0329-20121206|18393_1	284	Predicted protein	-	-	-	-	-	-	-
MMETSP0329-20121206|18401_1	162	Uncharacterized protein (Fragment)	Acyl-coenzyme A dehydrogenase	-	acyl-CoA dehydrogenase activity]---[flavin adenine dinucleotide binding	-	-	Lipid metabolism	fatty acid beta-oxidation
MMETSP0329-20121206|18404_1	325	-	-	-	-	-	-	-	-
MMETSP0329-20121206|18417_1	205	Predicted protein	-	-	-	-	-	-	-
MMETSP0329-20121206|1842_1	146	-	-	-	-	-	-	-	-
MMETSP0329-20121206|18426_1	77	-	-	-	-	-	-	-	-
MMETSP0329-20121206|1843_1	321	Predicted protein (Fragment)	Peptidyl-prolyl cis-trans isomerase	protein folding]---[protein peptidyl-prolyl isomerization	peptidyl-prolyl cis-trans isomerase activity	-	Peptidylprolyl isomerase.	-	-
MMETSP0329-20121206|18445_1	259	Predicted protein	-	-	-	-	-	-	-
MMETSP0329-20121206|18514_1	373	-	-	-	-	-	-	-	-
MMETSP0329-20121206|18551_1	172	-	-	-	-	-	-	-	-
MMETSP0329-20121206|18558_1	215	-	-	-	-	-	-	-	-
MMETSP0329-20121206|18559_1	193	-	-	-	-	-	-	-	-
MMETSP0329-20121206|18565_1	164	Predicted protein	-	-	-	-	-	-	-
MMETSP0329-20121206|18570_1	225	Predicted protein	Radial spoke head 1 homolog	-	-	-	-	-	-
MMETSP0329-20121206|18587_1	214	-	-	-	-	-	-	-	-
MMETSP0329-20121206|1859_1	244	-	-	-	-	-	-	-	-
MMETSP0329-20121206|18592_1	150	-	-	-	-	-	-	-	-
MMETSP0329-20121206|18608_1	263	Predicted protein	-	-	-	-	-	-	-
MMETSP0329-20121206|18623_1	215	Uncharacterized protein (Fragment)	-	-	phosphotransferase activity, alcohol group as acceptor	-	-	-	-
MMETSP0329-20121206|18660_1	246	Mpv17 protein	Protein SYM1	-	-	integral to membrane	-	-	-
MMETSP0329-20121206|18670_1	61	LigA protein	-	-	-	-	-	-	-
MMETSP0329-20121206|18676_1	199	Uncharacterized protein (Fragment)	-	-	-	-	-	-	-
MMETSP0329-20121206|18685_1	96	-	-	-	-	-	-	-	-
MMETSP0329-20121206|18689_1	231	-	-	-	-	-	-	-	-
MMETSP0329-20121206|18692_1	169	-	-	-	-	-	-	-	-
MMETSP0329-20121206|1871_1	127	-	-	-	-	-	-	-	-
MMETSP0329-20121206|18714_1	91	Uncharacterized protein	Glyceraldehyde-3-phosphate dehydrogenase chloroplastic	glucose metabolic process	glyceraldehyde-3-phosphate dehydrogenase (NAD+) (phosphorylating) activity]---[NAD binding]---[NADP binding]---[oxidoreductase activity, acting on the aldehyde or oxo group of donors, NAD or NADP as acceptor	-	Glyceraldehyde-3-phosphate dehydrogenase (NAD(P)( )) (phosphorylating).	Carbohydrate biosynthesis	Calvin cycle
MMETSP0329-20121206|18745_1	79	Predicted protein	60S ribosomal protein L10-A	translation	structural constituent of ribosome	ribosome	-	-	-
MMETSP0329-20121206|18755_1	153	-	-	-	-	-	-	-	-
MMETSP0329-20121206|1878_1	114	-	-	-	-	-	-	-	-
MMETSP0329-20121206|18782_1	123	Predicted protein	Phosphatidylinositol 3-kinase tor2	-	ATP binding]---[drug binding]---[kinase activity]---[phosphotransferase activity, alcohol group as acceptor	-	Phosphatidylinositol 3-kinase.	-	-
MMETSP0329-20121206|18783_1	318	Uncharacterized protein	-	ATP catabolic process	ATP binding]---[ATPase activity	-	-	-	-
MMETSP0329-20121206|18814_1	66	Predicted protein	-	-	-	-	-	-	-
MMETSP0329-20121206|18884_1	232	Uncharacterized protein	Aldose reductase	-	oxidoreductase activity	-	Aldehyde reductase.	-	-
MMETSP0329-20121206|18890_1	191	-	-	-	-	-	-	-	-
MMETSP0329-20121206|18907_1	269	-	-	-	-	-	-	-	-
MMETSP0329-20121206|18915_1	211	Ran binding protein 4-like protein (Fragment)	-	intracellular protein transport	protein transporter activity	nuclear pore	-	-	-
MMETSP0329-20121206|18933_1	138	ABC sugar transporter periplasmic sugar binding subunit	-	carbohydrate transport	-	-	-	-	-
MMETSP0329-20121206|18940_1	61	Uncharacterized protein	Glyceraldehyde-3-phosphate dehydrogenase chloroplastic	glucose metabolic process	glyceraldehyde-3-phosphate dehydrogenase (NAD+) (phosphorylating) activity]---[NAD binding]---[NADP binding]---[oxidoreductase activity, acting on the aldehyde or oxo group of donors, NAD or NADP as acceptor	-	Glyceraldehyde-3-phosphate dehydrogenase (NAD(P)( )) (phosphorylating).	Carbohydrate biosynthesis	Calvin cycle
MMETSP0329-20121206|18944_1	166	Uncharacterized protein	Selenocysteine-specific elongation factor	GTP catabolic process]---[seryl-tRNA aminoacylation	ATP binding]---[GTP binding]---[GTPase activity]---[serine-tRNA ligase activity	cytoplasm	-	-	-
MMETSP0329-20121206|1895_1	157	-	-	-	-	-	-	-	-
MMETSP0329-20121206|1897_1	695	-	-	-	-	-	-	-	-
MMETSP0329-20121206|18972_1	247	Predicted protein	-	-	-	-	-	-	-
MMETSP0329-20121206|18984_1	144	Predicted protein	-	-	-	-	-	-	-
MMETSP0329-20121206|19018_1	58	Leucine rich repeat protein	Leucine-rich repeat-containing protein 8C	-	-	-	-	-	-
MMETSP0329-20121206|1903_1	152	-	-	-	-	-	-	-	-
MMETSP0329-20121206|19046_1	115	-	-	-	-	-	-	-	-
MMETSP0329-20121206|19056_1	150	Predicted protein (Fragment)	Probable mitochondrial 2-oxodicarboxylate carrier	transport	-	integral to membrane	-	-	-
MMETSP0329-20121206|1906_1	226	Predicted protein	Lactation elevated protein 1 homolog B	-	ATP binding	-	-	-	-
MMETSP0329-20121206|19111_1	320	-	-	-	-	-	-	-	-
MMETSP0329-20121206|19120_1	220	Predicted protein	-	metabolic process	catalytic activity]---[metal ion binding	-	-	-	-
MMETSP0329-20121206|19121_1	81	Translation elongation factor-like protein (Fragment)	Elongation factor 1-alpha	GTP catabolic process	GTP binding]---[GTPase activity]---[translation elongation factor activity	-	-	-	-
MMETSP0329-20121206|19130_1	54	Predicted protein	-	-	-	-	-	-	-
MMETSP0329-20121206|19136_1	225	Uncharacterized protein	-	-	-	-	-	-	-
MMETSP0329-20121206|19145_1	79	-	-	-	-	-	-	-	-
MMETSP0329-20121206|19158_1	233	-	-	-	-	-	-	-	-
MMETSP0329-20121206|19165_1	240	-	-	-	-	-	-	-	-
MMETSP0329-20121206|19186_1	542	-	-	-	-	-	-	-	-
MMETSP0329-20121206|19189_1	226	Predicted protein (Fragment)	Uncharacterized protein C13G1.09	-	-	-	-	-	-
MMETSP0329-20121206|19214_1	266	-	-	-	-	-	-	-	-
MMETSP0329-20121206|19218_1	205	-	-	-	-	-	-	-	-
MMETSP0329-20121206|19228_1	167	-	-	-	-	-	-	-	-
MMETSP0329-20121206|19262_1	160	DNA-directed RNA polymerase	DNA-directed RNA polymerase III subunit rpc1	transcription, DNA-dependent	DNA binding]---[DNA-directed RNA polymerase activity]---[ribonucleoside binding]---[zinc ion binding	nucleus	DNA-directed RNA polymerase.	-	-
MMETSP0329-20121206|1927_1	422	-	-	-	-	-	-	-	-
MMETSP0329-20121206|19290_1	158	-	-	-	-	-	-	-	-
MMETSP0329-20121206|19302_1	174	Predicted protein	-	-	-	-	-	-	-
MMETSP0329-20121206|19308_1	254	Predicted protein	-	-	-	-	-	-	-
MMETSP0329-20121206|19312_1	219	Predicted protein (Fragment)	Cycloartenol-C-24-methyltransferase 1	methylation	methyltransferase activity	-	Sterol 24-C-methyltransferase.	Steroid biosynthesis	sterol biosynthesis
MMETSP0329-20121206|19317_1	229	Predicted protein (Fragment)	mRNA turnover protein 4 homolog	ribosome biogenesis	-	ribosome	-	-	-
MMETSP0329-20121206|19338_1	192	Predicted protein	-	-	-	-	-	-	-
MMETSP0329-20121206|1936_1	257	-	-	-	-	-	-	-	-
MMETSP0329-20121206|19364_1	138	Acetyl-coa transporter (Fragment)	-	acetyl-CoA transport	acetyl-CoA transporter activity]---[transferase activity, transferring acyl groups	integral to membrane	-	-	-
MMETSP0329-20121206|1937_1	162	Ribulose-1 5-bisphosphate carboxylase/oxygenase large subunit (Fragment)	Ribulose bisphosphate carboxylase large chain	-	magnesium ion binding	chloroplast	Ribulose-bisphosphate carboxylase.	-	-
MMETSP0329-20121206|19372_1	88	Uncharacterized protein	-	-	-	-	-	-	-
MMETSP0329-20121206|19377_1	122	Ribosomal protein L19	60S ribosomal protein L19	translation	structural constituent of ribosome	ribosome	-	-	-
MMETSP0329-20121206|194_1	274	-	-	-	-	-	-	-	-
MMETSP0329-20121206|19416_1	289	-	-	-	-	-	-	-	-
MMETSP0329-20121206|19438_1	185	-	-	-	-	-	-	-	-
MMETSP0329-20121206|19451_1	231	Predicted protein	Protein MOS2	-	nucleic acid binding	-	-	-	-
MMETSP0329-20121206|1946_1	197	Uncharacterized protein	116 kDa U5 small nuclear ribonucleoprotein component	-	GTP binding	-	-	-	-
MMETSP0329-20121206|19468_1	206	-	-	-	-	-	-	-	-
MMETSP0329-20121206|19474_1	202	Predicted protein	-	-	-	-	-	-	-
MMETSP0329-20121206|19483_1	169	-	-	-	-	-	-	-	-
MMETSP0329-20121206|19484_1	220	Uncharacterized protein	Ycf49-like protein	-	-	-	-	-	-
MMETSP0329-20121206|19516_1	153	Uncharacterized protein	-	-	-	-	-	-	-
MMETSP0329-20121206|19523_1	179	Uncharacterized protein	-	-	-	-	-	-	-
MMETSP0329-20121206|19524_1	111	-	-	-	-	-	-	-	-
MMETSP0329-20121206|19525_1	194	Predicted protein	-	-	-	-	-	-	-
MMETSP0329-20121206|1953_1	228	-	-	-	-	-	-	-	-
MMETSP0329-20121206|19559_1	77	-	-	-	-	-	-	-	-
MMETSP0329-20121206|19562_1	190	Predicted protein	Endoplasmic reticulum-Golgi intermediate compartment protein 1	cell redox homeostasis]---[glycerol ether metabolic process	electron carrier activity]---[protein disulfide oxidoreductase activity	-	-	-	-
MMETSP0329-20121206|19566_1	338	-	-	-	-	-	-	-	-
MMETSP0329-20121206|19580_1	189	-	-	-	-	-	-	-	-
MMETSP0329-20121206|19590_1	224	Uncharacterized protein (Fragment)	NADP-specific glutamate dehydrogenase	cellular amino acid metabolic process	oxidoreductase activity	-	Glutamate dehydrogenase (NADP( )).	-	-
MMETSP0329-20121206|19591_1	228	Predicted protein (Fragment)	Guanine nucleotide-binding protein-like 3 homolog	-	GTP binding	-	-	-	-
MMETSP0329-20121206|19594_1	154	-	-	-	-	-	-	-	-
MMETSP0329-20121206|19597_1	304	-	-	-	-	-	-	-	-
MMETSP0329-20121206|19609_1	164	Fatty acid hydroxylase cytochrome P450	Cytochrome P450 714A2	-	aromatase activity]---[electron carrier activity]---[heme binding]---[iron ion binding	-	-	-	-
MMETSP0329-20121206|19620_1	213	Putative Choline-sulfatase	-	-	choline-sulfatase activity	-	-	-	-
MMETSP0329-20121206|19631_1	190	-	-	-	-	-	-	-	-
MMETSP0329-20121206|19645_1	235	Predicted protein	-	oxidation-reduction process	oxidoreductase activity	-	-	-	-
MMETSP0329-20121206|19649_1	148	Aldo-keto oxidoreductase	NADP-dependent D-sorbitol-6-phosphate dehydrogenase	-	aldose-6-phosphate reductase (NADPH) activity	-	Aldose-6-phosphate reductase (NADPH).	-	-
MMETSP0329-20121206|19655_1	249	Predicted protein	UPF0202 protein KRE33	-	N-acetyltransferase activity	-	-	-	-
MMETSP0329-20121206|19659_1	162	-	-	-	-	-	-	-	-
MMETSP0329-20121206|19668_1	282	-	-	-	-	-	-	-	-
MMETSP0329-20121206|19690_1	217	Putative uncharacterized protein (Fragment)	N-acetylglucosamine-6-sulfatase	-	sulfuric ester hydrolase activity	-	N-acetylglucosamine-6-sulfatase.	-	-
MMETSP0329-20121206|19691_1	227	Predicted protein (Fragment)	Probable serine/threonine-protein kinase mps1	mitotic cell cycle spindle assembly checkpoint	ATP binding]---[protein serine/threonine kinase activity	-	Non-specific serine/threonine protein kinase.	-	-
MMETSP0329-20121206|19704_1	79	-	-	-	-	-	-	-	-
MMETSP0329-20121206|19708_1	168	Silicic acid transport protein (Fragment)	-	silicate transport	-	-	-	-	-
MMETSP0329-20121206|19717_1	201	-	-	-	-	-	-	-	-
MMETSP0329-20121206|1972_1	763	Uncharacterized protein	-	-	-	-	-	-	-
MMETSP0329-20121206|19724_1	254	Predicted protein	Acyl-CoA dehydrogenase family member 10	-	transferase activity, transferring phosphorus-containing groups	-	-	-	-
MMETSP0329-20121206|19732_1	157	-	-	-	-	-	-	-	-
MMETSP0329-20121206|19748_1	206	Predicted protein	-	-	-	-	-	-	-
MMETSP0329-20121206|19756_1	235	Uncharacterized protein	Proline iminopeptidase	proteolysis	peptidase activity	-	Prolyl aminopeptidase.	-	-
MMETSP0329-20121206|19763_1	152	-	-	-	-	-	-	-	-
MMETSP0329-20121206|19774_1	193	-	-	-	-	-	-	-	-
MMETSP0329-20121206|19778_1	221	-	-	-	-	-	-	-	-
MMETSP0329-20121206|198_1	309	Predicted protein	-	-	-	-	-	-	-
MMETSP0329-20121206|19803_1	358	Uncharacterized protein	Translation initiation factor IF-2	-	-	-	-	-	-
MMETSP0329-20121206|19823_1	953	Predicted protein	-	-	-	-	-	-	-
MMETSP0329-20121206|19878_1	265	-	-	-	-	-	-	-	-
MMETSP0329-20121206|19884_1	230	Predicted protein	-	-	-	-	-	-	-
MMETSP0329-20121206|1989_1	126	-	-	-	-	-	-	-	-
MMETSP0329-20121206|19894_1	141	-	-	-	-	-	-	-	-
MMETSP0329-20121206|19898_1	137	Predicted protein (Fragment)	-	methylation	methyltransferase activity	-	-	-	-
MMETSP0329-20121206|19913_1	62	-	-	-	-	-	-	-	-
MMETSP0329-20121206|19929_1	315	-	-	-	-	-	-	-	-
MMETSP0329-20121206|19971_1	284	-	-	-	-	-	-	-	-
MMETSP0329-20121206|19975_1	243	Uncharacterized protein	-	-	-	-	-	-	-
MMETSP0329-20121206|19990_1	280	-	-	-	-	-	-	-	-
MMETSP0329-20121206|19992_1	216	-	-	-	-	-	-	-	-
MMETSP0329-20121206|20015_1	231	Predicted protein	Twinkle protein mitochondrial	DNA duplex unwinding]---[DNA replication	5'-3' DNA helicase activity]---[ATP binding]---[single-stranded DNA binding	-	DNA helicase.	-	-
MMETSP0329-20121206|20017_1	279	-	-	-	-	-	-	-	-
MMETSP0329-20121206|20041_1	153	-	-	-	-	-	-	-	-
MMETSP0329-20121206|2005_1	167	Predicted protein	-	-	catalytic activity	-	-	-	-
MMETSP0329-20121206|20050_1	165	-	-	-	-	-	-	-	-
MMETSP0329-20121206|20067_1	198	Predicted protein	-	-	-	-	-	-	-
MMETSP0329-20121206|2007_1	556	Leucine rich repeat protein	Leucine-rich repeat-containing protein 1	-	-	-	-	-	-
MMETSP0329-20121206|20070_1	220	Myosin I	-	-	ATP binding]---[metal ion binding]---[motor activity	myosin complex	-	-	-
MMETSP0329-20121206|20075_1	243	Predicted protein	-	-	-	-	-	-	-
MMETSP0329-20121206|20078_1	266	Predicted protein	Bis(5'-nucleosyl)-tetraphosphatase PrpE asymmetrical	-	hydrolase activity	-	Bis(5 -nucleosyl)-tetraphosphatase (asymmetrical).	-	-
MMETSP0329-20121206|20085_1	237	Predicted protein	-	-	-	-	-	-	-
MMETSP0329-20121206|2009_1	524	-	-	-	-	-	-	-	-
MMETSP0329-20121206|20158_1	182	Predicted protein	-	-	-	-	-	-	-
MMETSP0329-20121206|20175_1	106	-	-	-	-	-	-	-	-
MMETSP0329-20121206|2020_1	258	Predicted protein	Neurogenic locus notch protein homolog	-	-	-	-	-	-
MMETSP0329-20121206|20204_1	177	YhdH/YhfP family quinone oxidoreductase	Probable acrylyl-CoA reductase AcuI	-	-	-	Acrylyl-CoA reductase (NADPH).	-	-
MMETSP0329-20121206|20209_1	236	-	-	-	-	-	-	-	-
MMETSP0329-20121206|20228_1	279	Predicted protein	-	-	-	-	-	-	-
MMETSP0329-20121206|20232_1	170	-	-	-	-	-	-	-	-
MMETSP0329-20121206|20253_1	243	Predicted protein	Transmembrane protein 184A	-	-	-	-	-	-
MMETSP0329-20121206|20257_1	263	Phosphoserine phosphatase	Phosphoserine phosphatase	dephosphorylation]---[L-serine biosynthetic process	phosphoserine phosphatase activity	-	Phosphoserine phosphatase.	Amino-acid biosynthesis	L-serine biosynthesis
MMETSP0329-20121206|20267_1	161	-	-	-	-	-	-	-	-
MMETSP0329-20121206|203_1	469	Ubiquitin carboxyl-terminal hydrolase	-	ubiquitin-dependent protein catabolic process	cysteine-type peptidase activity]---[ubiquitin thiolesterase activity	-	-	-	-
MMETSP0329-20121206|20310_1	144	-	-	-	-	-	-	-	-
MMETSP0329-20121206|20312_1	238	-	-	-	-	-	-	-	-
MMETSP0329-20121206|2033_1	72	-	-	-	-	-	-	-	-
MMETSP0329-20121206|20336_1	179	Homoserine dehydrogenase	Bifunctional aspartokinase/homoserine dehydrogenase 1 chloroplastic	isoleucine biosynthetic process]---[methionine biosynthetic process]---[threonine biosynthetic process	homoserine dehydrogenase activity]---[NADP binding	-	Homoserine dehydrogenase.]---[Aspartate kinase.	Amino-acid biosynthesis	L-lysine biosynthesis via DAP pathway
MMETSP0329-20121206|20336_1	179	Homoserine dehydrogenase	Bifunctional aspartokinase/homoserine dehydrogenase 1 chloroplastic	isoleucine biosynthetic process]---[methionine biosynthetic process]---[threonine biosynthetic process	homoserine dehydrogenase activity]---[NADP binding	-	Homoserine dehydrogenase.]---[Aspartate kinase.	Amino-acid biosynthesis	L-threonine biosynthesis
MMETSP0329-20121206|20336_1	179	Homoserine dehydrogenase	Bifunctional aspartokinase/homoserine dehydrogenase 1 chloroplastic	isoleucine biosynthetic process]---[methionine biosynthetic process]---[threonine biosynthetic process	homoserine dehydrogenase activity]---[NADP binding	-	Homoserine dehydrogenase.]---[Aspartate kinase.	Amino-acid biosynthesis	L-methionine biosynthesis via de novo pathway
MMETSP0329-20121206|20336_1	179	Homoserine dehydrogenase	Bifunctional aspartokinase/homoserine dehydrogenase 1 chloroplastic	isoleucine biosynthetic process]---[methionine biosynthetic process]---[threonine biosynthetic process	homoserine dehydrogenase activity]---[NADP binding	-	Homoserine dehydrogenase.]---[Aspartate kinase.	Amino-acid biosynthesis	L-methionine biosynthesis via de novo pathway
MMETSP0329-20121206|20336_1	179	Homoserine dehydrogenase	Bifunctional aspartokinase/homoserine dehydrogenase 1 chloroplastic	isoleucine biosynthetic process]---[methionine biosynthetic process]---[threonine biosynthetic process	homoserine dehydrogenase activity]---[NADP binding	-	Homoserine dehydrogenase.]---[Aspartate kinase.	Amino-acid biosynthesis	L-threonine biosynthesis
MMETSP0329-20121206|20363_1	119	-	-	-	-	-	-	-	-
MMETSP0329-20121206|2038_1	119	-	-	-	-	-	-	-	-
MMETSP0329-20121206|20391_1	153	-	-	-	-	-	-	-	-
MMETSP0329-20121206|20411_1	233	Predicted protein	-	-	-	-	-	-	-
MMETSP0329-20121206|2043_1	317	Predicted protein	-	-	-	-	-	-	-
MMETSP0329-20121206|20432_1	221	Predicted protein (Fragment)	-	-	hydrolase activity	-	-	-	-
MMETSP0329-20121206|20443_1	243	-	-	-	-	-	-	-	-
MMETSP0329-20121206|20460_1	199	Uncharacterized protein	tRNA (cytosine(34)-C(5))-methyltransferase	methylation	RNA binding]---[tRNA (cytosine-5-)-methyltransferase activity	-	tRNA (cytosine(34)-C(5))-methyltransferase.	-	-
MMETSP0329-20121206|2047_1	141	-	-	-	-	-	-	-	-
MMETSP0329-20121206|20481_1	219	-	-	-	-	-	-	-	-
MMETSP0329-20121206|20483_1	267	Predicted protein	-	respiratory electron transport chain	electron carrier activity	integral to membrane	-	-	-
MMETSP0329-20121206|20499_1	207	Predicted protein	-	-	-	-	-	-	-
MMETSP0329-20121206|20519_1	243	Predicted protein	-	-	ATP binding]---[nucleoside-triphosphatase activity	-	-	-	-
MMETSP0329-20121206|2052_1	336	-	-	-	-	-	-	-	-
MMETSP0329-20121206|20520_1	236	-	-	-	-	-	-	-	-
MMETSP0329-20121206|20523_1	238	Nuclear-encoded-like protein of plastid sec	Protein translocase subunit SecA	protein import]---[protein targeting	ATP binding	membrane	-	-	-
MMETSP0329-20121206|20529_1	118	-	-	-	-	-	-	-	-
MMETSP0329-20121206|2053_1	196	Predicted protein	-	transmembrane transport	-	integral to membrane	-	-	-
MMETSP0329-20121206|20539_1	105	-	-	-	-	-	-	-	-
MMETSP0329-20121206|20558_1	232	-	-	-	-	-	-	-	-
MMETSP0329-20121206|2057_1	384	-	-	-	-	-	-	-	-
MMETSP0329-20121206|20587_1	290	-	-	-	-	-	-	-	-
MMETSP0329-20121206|20601_1	247	Predicted protein	-	-	-	-	-	-	-
MMETSP0329-20121206|20608_1	226	Predicted protein (Fragment)	-	-	-	-	-	-	-
MMETSP0329-20121206|20619_1	99	Uncharacterized protein	-	proteolysis	dipeptidase activity	-	-	-	-
MMETSP0329-20121206|20635_1	212	Uncharacterized protein	-	-	-	-	-	-	-
MMETSP0329-20121206|20657_1	182	-	-	-	-	-	-	-	-
MMETSP0329-20121206|20698_1	217	-	-	-	-	-	-	-	-
MMETSP0329-20121206|20701_1	225	Predicted protein	-	-	-	-	-	-	-
MMETSP0329-20121206|20716_1	139	-	-	-	-	-	-	-	-
MMETSP0329-20121206|20761_1	107	Predicted protein	-	-	-	-	-	-	-
MMETSP0329-20121206|20772_1	187	Predicted protein	-	silicate transport	-	-	-	-	-
MMETSP0329-20121206|20792_1	247	-	-	-	-	-	-	-	-
MMETSP0329-20121206|20813_1	122	-	-	-	-	-	-	-	-
MMETSP0329-20121206|20827_1	147	-	-	-	-	-	-	-	-
MMETSP0329-20121206|20839_1	51	-	-	-	-	-	-	-	-
MMETSP0329-20121206|20861_1	206	Predicted protein	Amidophosphoribosyltransferase	nucleoside metabolic process]---[purine base biosynthetic process	amidophosphoribosyltransferase activity	-	Amidophosphoribosyltransferase.	Purine metabolism	IMP biosynthesis via de novo pathway
MMETSP0329-20121206|20869_1	147	-	-	-	-	-	-	-	-
MMETSP0329-20121206|20901_1	206	-	-	-	-	-	-	-	-
MMETSP0329-20121206|20924_1	306	-	-	-	-	-	-	-	-
MMETSP0329-20121206|2093_1	83	-	-	-	-	-	-	-	-
MMETSP0329-20121206|20933_1	229	Uncharacterized protein	-	-	-	-	-	-	-
MMETSP0329-20121206|20938_1	148	Uncharacterized protein (Fragment)	Vacuolar protein sorting-associated protein 13B	-	-	-	-	-	-
MMETSP0329-20121206|20942_1	54	-	-	-	-	-	-	-	-
MMETSP0329-20121206|20988_1	150	Uncharacterized protein	ABC transporter D family member 2 chloroplastic	ATP catabolic process	ATP binding]---[ATPase activity, coupled to transmembrane movement of substances	integral to membrane	-	-	-
MMETSP0329-20121206|20991_1	223	-	-	-	-	-	-	-	-
MMETSP0329-20121206|20998_1	204	Predicted protein	Proline iminopeptidase	-	-	-	Prolyl aminopeptidase.	-	-
MMETSP0329-20121206|21013_1	58	-	-	-	-	-	-	-	-
MMETSP0329-20121206|21043_1	130	-	-	-	-	-	-	-	-
MMETSP0329-20121206|21045_1	73	-	-	-	-	-	-	-	-
MMETSP0329-20121206|21077_1	206	-	-	-	-	-	-	-	-
MMETSP0329-20121206|21080_1	176	GTP binding protein	Probable GTP-binding protein EngB	barrier septum assembly	GTP binding	-	-	-	-
MMETSP0329-20121206|21101_1	120	-	-	-	-	-	-	-	-
MMETSP0329-20121206|21137_1	218	-	-	-	-	-	-	-	-
MMETSP0329-20121206|21163_1	261	Uncharacterized protein	-	-	-	-	-	-	-
MMETSP0329-20121206|2118_1	174	-	-	-	-	-	-	-	-
MMETSP0329-20121206|21211_1	56	-	-	-	-	-	-	-	-
MMETSP0329-20121206|21305_1	250	-	-	-	-	-	-	-	-
MMETSP0329-20121206|21307_1	216	Predicted protein	Skp1-protein -hydroxyproline N-acetylglucosaminyltransferase	-	-	-	Skp1-protein -hydroxyproline N-acetylglucosaminyltransferase.	Protein modification	protein glycosylation
MMETSP0329-20121206|21314_1	238	-	-	-	-	-	-	-	-
MMETSP0329-20121206|21318_1	174	-	-	-	-	-	-	-	-
MMETSP0329-20121206|21335_1	274	Predicted protein	-	-	calcium ion binding	-	-	-	-
MMETSP0329-20121206|21336_1	202	Predicted protein (Fragment)	-	-	zinc ion binding	intracellular	-	-	-
MMETSP0329-20121206|21340_1	151	-	-	-	-	-	-	-	-
MMETSP0329-20121206|21342_1	119	Predicted protein	-	-	-	cytoskeleton	-	-	-
MMETSP0329-20121206|2135_1	154	-	-	-	-	-	-	-	-
MMETSP0329-20121206|21350_1	165	-	-	-	-	-	-	-	-
MMETSP0329-20121206|21353_1	195	-	-	-	-	-	-	-	-
MMETSP0329-20121206|21364_1	288	Predicted protein	-	-	-	-	-	-	-
MMETSP0329-20121206|21365_1	167	-	-	-	-	-	-	-	-
MMETSP0329-20121206|21375_1	234	-	-	-	-	-	-	-	-
MMETSP0329-20121206|21386_1	250	-	-	-	-	-	-	-	-
MMETSP0329-20121206|21389_1	300	Predicted protein	-	-	-	-	-	-	-
MMETSP0329-20121206|21390_1	132	Uncharacterized protein	-	-	-	-	-	-	-
MMETSP0329-20121206|21398_1	240	Putative uncharacterized protein (Fragment)	Uncharacterized protein Mb2023	-	-	-	-	-	-
MMETSP0329-20121206|21402_1	107	Uncharacterized protein	TVP38/TMEM64 family membrane protein slr0305	-	-	-	-	-	-
MMETSP0329-20121206|21405_1	261	Predicted protein	-	-	-	-	-	-	-
MMETSP0329-20121206|21409_1	266	-	-	-	-	-	-	-	-
MMETSP0329-20121206|21415_1	223	Putative opacity protein	-	-	porin activity	cell outer membrane]---[integral to membrane	-	-	-
MMETSP0329-20121206|21418_1	207	Predicted protein	-	photosynthesis	calcium ion binding	extrinsic to membrane]---[oxygen evolving complex	-	-	-
MMETSP0329-20121206|21445_1	243	Predicted protein	Ubiquitin carboxyl-terminal hydrolase 51	ubiquitin-dependent protein catabolic process	cysteine-type peptidase activity]---[ubiquitin thiolesterase activity]---[zinc ion binding	-	Ubiquitinyl hydrolase 1.	-	-
MMETSP0329-20121206|21448_1	123	-	-	-	-	-	-	-	-
MMETSP0329-20121206|21450_1	208	Predicted protein	-	-	-	membrane	-	-	-
MMETSP0329-20121206|21452_1	168	Predicted protein	-	carbohydrate biosynthetic process	sulfotransferase activity	integral to membrane	-	-	-
MMETSP0329-20121206|21455_1	212	Uncharacterized protein	-	-	nucleic acid binding]---[nucleotide binding]---[zinc ion binding	-	-	-	-
MMETSP0329-20121206|21462_1	237	-	-	-	-	-	-	-	-
MMETSP0329-20121206|21485_1	177	-	-	-	-	-	-	-	-
MMETSP0329-20121206|21487_1	193	Predicted protein	-	carbohydrate transport	-	integral to membrane]---[plasma membrane	-	-	-
MMETSP0329-20121206|21506_1	143	Uncharacterized protein	Fucoxanthin-chlorophyll a-c binding protein chloroplastic	photosynthesis, light harvesting	-	chloroplast]---[membrane	-	-	-
MMETSP0329-20121206|21520_1	171	Predicted protein	-	-	ATP binding]---[protein kinase activity	-	-	-	-
MMETSP0329-20121206|21527_1	217	-	-	-	-	-	-	-	-
MMETSP0329-20121206|21544_1	170	-	-	-	-	-	-	-	-
MMETSP0329-20121206|21548_1	229	Predicted protein	-	-	-	-	-	-	-
MMETSP0329-20121206|21549_1	238	Predicted protein	-	-	-	-	-	-	-
MMETSP0329-20121206|21551_1	384	Uncharacterized protein	Presenilin-like protein At1g08700	-	aspartic-type endopeptidase activity	integral to membrane	-	-	-
MMETSP0329-20121206|21553_1	303	Predicted protein	-	-	-	-	-	-	-
MMETSP0329-20121206|21554_1	154	Predicted protein	-	-	-	-	-	-	-
MMETSP0329-20121206|21560_1	179	-	-	-	-	-	-	-	-
MMETSP0329-20121206|21561_1	204	-	-	-	-	-	-	-	-
MMETSP0329-20121206|21562_1	176	Uncharacterized protein	-	transport	-	integral to membrane	-	-	-
MMETSP0329-20121206|21563_1	273	Predicted protein	-	-	-	-	-	-	-
MMETSP0329-20121206|21575_1	249	Predicted protein	Anaphase-promoting complex subunit 2	ubiquitin-dependent protein catabolic process	-	cullin-RING ubiquitin ligase complex	-	Protein modification	protein ubiquitination
MMETSP0329-20121206|21596_1	146	-	-	-	-	-	-	-	-
MMETSP0329-20121206|21619_1	198	Predicted protein	Nucleolar GTP-binding protein 2	-	GTP binding	nucleolus	-	-	-
MMETSP0329-20121206|21622_1	223	Predicted protein	-	-	oxidoreductase activity	integral to membrane	-	-	-
MMETSP0329-20121206|21623_1	221	Predicted protein	-	-	transferase activity, transferring glycosyl groups	-	-	-	-
MMETSP0329-20121206|21626_1	157	Predicted protein	-	-	-	-	-	-	-
MMETSP0329-20121206|21633_1	207	-	-	-	-	-	-	-	-
MMETSP0329-20121206|21634_1	267	Fructose-bisphosphate aldolase (Fragment)	-	-	ATP binding]---[ATP-dependent helicase activity]---[RNA binding]---[transferase activity	-	-	-	-
MMETSP0329-20121206|21648_1	200	-	-	-	-	-	-	-	-
MMETSP0329-20121206|21652_1	240	Predicted protein	Ribosomal RNA large subunit methyltransferase I	methylation	methyltransferase activity	-	23S rRNA (cytosine(1962)-C(5))-methyltransferase.	-	-
MMETSP0329-20121206|21660_1	176	-	-	-	-	-	-	-	-
MMETSP0329-20121206|21666_1	267	Predicted protein	Peptidyl-prolyl cis-trans isomerase-like 4	protein folding]---[protein peptidyl-prolyl isomerization	nucleic acid binding]---[nucleotide binding]---[peptidyl-prolyl cis-trans isomerase activity	-	Peptidylprolyl isomerase.	-	-
MMETSP0329-20121206|21669_1	244	-	-	-	-	-	-	-	-
MMETSP0329-20121206|21681_1	223	Uncharacterized protein	Thiamine-phosphate synthase	thiamine biosynthetic process	thiamine-phosphate diphosphorylase activity	-	Thiamine-phosphate diphosphorylase.	Cofactor biosynthesis	thiamine diphosphate biosynthesis
MMETSP0329-20121206|21692_1	304	Predicted protein (Fragment)	DnaJ homolog subfamily A member 2	protein folding	-	-	-	-	-
MMETSP0329-20121206|21694_1	276	-	-	-	-	-	-	-	-
MMETSP0329-20121206|21706_1	193	Uncharacterized protein	Protein DDI1 homolog 2	proteolysis	aspartic-type endopeptidase activity	-	-	-	-
MMETSP0329-20121206|21707_1	185	Uncharacterized protein	-	-	-	-	-	-	-
MMETSP0329-20121206|21724_1	196	Predicted protein	-	-	-	-	-	-	-
MMETSP0329-20121206|21728_1	250	Member of mcm2/3/5 protein family (Fragment)	Protein PROLIFERA	DNA duplex unwinding]---[DNA-dependent DNA replication initiation	ATP binding]---[DNA binding]---[DNA helicase activity	MCM complex]---[nucleus	-	-	-
MMETSP0329-20121206|21732_1	188	-	-	-	-	-	-	-	-
MMETSP0329-20121206|21734_1	181	Predicted protein (Fragment)	tRNA 2-thiocytidine biosynthesis protein TtcA 1	tRNA processing	ATP binding	-	-	-	-
MMETSP0329-20121206|21737_1	185	Uncharacterized protein (Fragment)	-	methylation	methyltransferase activity	-	-	-	-
MMETSP0329-20121206|21750_1	85	-	-	-	-	-	-	-	-
MMETSP0329-20121206|21753_1	187	Atp-dependent RNA helicase	-	-	ATP binding]---[ATP-dependent helicase activity]---[nucleic acid binding	-	-	-	-
MMETSP0329-20121206|21761_1	237	Predicted protein (Fragment)	-	-	-	-	-	-	-
MMETSP0329-20121206|21768_1	162	-	-	-	-	-	-	-	-
MMETSP0329-20121206|21774_1	195	Uncharacterized protein	Chlorophyll a-b binding protein 6 chloroplastic	photosynthesis, light harvesting	-	chloroplast]---[membrane	-	-	-
MMETSP0329-20121206|21781_1	328	Predicted protein	-	-	-	-	-	-	-
MMETSP0329-20121206|21790_1	231	Predicted protein	-	-	-	-	-	-	-
MMETSP0329-20121206|21792_1	151	Uncharacterized protein	-	-	-	-	-	-	-
MMETSP0329-20121206|21803_1	267	Predicted protein	Putative vacuolar protein sorting-associated protein 13D	-	-	-	-	-	-
MMETSP0329-20121206|21825_1	260	Predicted protein	High affinity nitrate transporter 2.5	-	nitrate transmembrane transporter activity]---[nitrite transmembrane transporter activity	integral to membrane	-	-	-
MMETSP0329-20121206|21831_1	263	-	-	-	-	-	-	-	-
MMETSP0329-20121206|21839_1	212	Predicted protein	-	-	-	-	-	-	-
MMETSP0329-20121206|21848_1	68	-	-	-	-	-	-	-	-
MMETSP0329-20121206|21852_1	157	KAP P-loop domain protein	-	-	-	-	-	-	-
MMETSP0329-20121206|21855_1	201	-	-	-	-	-	-	-	-
MMETSP0329-20121206|21867_1	200	Predicted protein	Heat shock factor protein HSF24	-	sequence-specific DNA binding]---[sequence-specific DNA binding transcription factor activity	nucleus	-	-	-
MMETSP0329-20121206|21871_1	278	-	-	-	-	-	-	-	-
MMETSP0329-20121206|21873_1	209	Predicted protein	-	-	-	-	-	-	-
MMETSP0329-20121206|21893_1	296	-	-	-	-	-	-	-	-
MMETSP0329-20121206|21909_1	65	-	-	-	-	-	-	-	-
MMETSP0329-20121206|21955_1	168	Predicted protein	-	-	-	-	-	-	-
MMETSP0329-20121206|21961_1	188	Predicted protein	-	-	zinc ion binding	-	-	-	-
MMETSP0329-20121206|21965_1	250	Uncharacterized protein	-	-	-	-	-	-	-
MMETSP0329-20121206|21967_1	218	Predicted protein	-	metabolic process	catalytic activity]---[DNA binding]---[zinc ion binding	-	-	-	-
MMETSP0329-20121206|21981_1	120	Predicted protein	Ribosome-releasing factor 2 mitochondrial	GTP catabolic process	GTP binding]---[GTPase activity	-	-	-	-
MMETSP0329-20121206|2199_1	78	LRR-GTPase of the ROCO family	Probable leucine-rich repeat receptor-like serine/threonine-protein kinase At3g14840	-	-	-	Non-specific serine/threonine protein kinase.	-	-
MMETSP0329-20121206|21994_1	244	-	-	-	-	-	-	-	-
MMETSP0329-20121206|21995_1	190	Predicted protein	Probable short/branched chain specific acyl-CoA dehydrogenase	-	acyl-CoA dehydrogenase activity]---[flavin adenine dinucleotide binding	-	2-methyl-branched-chain-enoyl-CoA reductase.	Lipid metabolism	mitochondrial fatty acid beta-oxidation
MMETSP0329-20121206|21998_1	196	Predicted protein	-	-	nucleic acid binding]---[ribonuclease H activity	-	-	-	-
MMETSP0329-20121206|21999_1	188	Predicted protein	Lysosomal Pro-X carboxypeptidase	proteolysis	serine-type peptidase activity	-	Lysosomal Pro-Xaa carboxypeptidase.	-	-
MMETSP0329-20121206|22001_1	207	Pseudouridine synthase	-	pseudouridine synthesis	pseudouridine synthase activity]---[RNA binding	-	-	-	-
MMETSP0329-20121206|22004_1	97	-	-	-	-	-	-	-	-
MMETSP0329-20121206|22018_1	178	-	-	-	-	-	-	-	-
MMETSP0329-20121206|22022_1	201	-	-	-	-	-	-	-	-
MMETSP0329-20121206|22041_1	236	-	-	-	-	-	-	-	-
MMETSP0329-20121206|22043_1	173	-	-	-	-	-	-	-	-
MMETSP0329-20121206|22045_1	144	-	-	-	-	-	-	-	-
MMETSP0329-20121206|22054_1	257	-	-	-	-	-	-	-	-
MMETSP0329-20121206|22059_1	172	Predicted protein	-	-	-	-	-	-	-
MMETSP0329-20121206|22063_1	122	-	-	-	-	-	-	-	-
MMETSP0329-20121206|22067_1	199	Predicted protein	CAD protein	carbamoyl phosphate biosynthetic process]---[glutamine catabolic process	ATP binding]---[catalytic activity]---[metal ion binding	-	Aspartate carbamoyltransferase.]---[Dihydroorotase.]---[Carbamoyl-phosphate synthase (glutamine-hydrolyzing).	Pyrimidine metabolism	UMP biosynthesis via de novo pathway
MMETSP0329-20121206|22067_1	199	Predicted protein	CAD protein	carbamoyl phosphate biosynthetic process]---[glutamine catabolic process	ATP binding]---[catalytic activity]---[metal ion binding	-	Aspartate carbamoyltransferase.]---[Dihydroorotase.]---[Carbamoyl-phosphate synthase (glutamine-hydrolyzing).	Pyrimidine metabolism	UMP biosynthesis via de novo pathway
MMETSP0329-20121206|22067_1	199	Predicted protein	CAD protein	carbamoyl phosphate biosynthetic process]---[glutamine catabolic process	ATP binding]---[catalytic activity]---[metal ion binding	-	Aspartate carbamoyltransferase.]---[Dihydroorotase.]---[Carbamoyl-phosphate synthase (glutamine-hydrolyzing).	Pyrimidine metabolism	UMP biosynthesis via de novo pathway
MMETSP0329-20121206|22071_1	170	Autotransporter beta-domain protein	-	cell adhesion	-	outer membrane	-	-	-
MMETSP0329-20121206|22085_1	159	Predicted protein (Fragment)	Protein AF-9 homolog	regulation of transcription, DNA-dependent	-	nucleus	-	-	-
MMETSP0329-20121206|22091_1	239	Predicted protein	-	proteolysis	serine-type endopeptidase activity	-	-	-	-
MMETSP0329-20121206|22092_1	215	Predicted protein	Dual specificity protein kinase shkC	-	ATP binding]---[protein kinase activity	-	Non-specific serine/threonine protein kinase.	-	-
MMETSP0329-20121206|22096_1	256	Predicted protein	-	-	-	integral to membrane	-	-	-
MMETSP0329-20121206|22099_1	200	Uncharacterized protein	-	-	-	-	-	-	-
MMETSP0329-20121206|22100_1	246	-	-	-	-	-	-	-	-
MMETSP0329-20121206|22115_1	242	Predicted protein	Activating molecule in BECN1-regulated autophagy protein 1	-	-	-	-	-	-
MMETSP0329-20121206|22116_1	175	-	-	-	-	-	-	-	-
MMETSP0329-20121206|22121_1	160	Alpha 3 frustulin (Fragment)	-	-	-	-	-	-	-
MMETSP0329-20121206|22122_1	233	Predicted protein	Methylcrotonoyl-CoA carboxylase beta chain mitochondrial	-	ligase activity	-	Methylcrotonoyl-CoA carboxylase.	Amino-acid degradation	L-leucine degradation
MMETSP0329-20121206|22130_1	302	Predicted protein	DnaJ homolog subfamily C member 21	-	zinc ion binding	-	-	-	-
MMETSP0329-20121206|22133_1	187	Uncharacterized protein	-	-	ATP binding]---[protein kinase activity	-	-	-	-
MMETSP0329-20121206|22136_1	140	Uncharacterized protein	-	-	-	-	-	-	-
MMETSP0329-20121206|22146_1	276	-	-	-	-	-	-	-	-
MMETSP0329-20121206|22152_1	263	Predicted protein	-	nucleocytoplasmic transport	structural constituent of nuclear pore	nuclear pore	-	-	-
MMETSP0329-20121206|22156_1	254	Uncharacterized protein	Ubiquitin-conjugating enzyme E2 32	-	acid-amino acid ligase activity	-	Ubiquitin--protein ligase.	Protein modification	protein ubiquitination
MMETSP0329-20121206|22156_2	101	-	-	-	-	-	-	-	-
MMETSP0329-20121206|22173_1	170	Putative uncharacterized protein (Fragment)	Probable serine/threonine-protein kinase drkA	-	ATP binding]---[protein serine/threonine kinase activity	-	Non-specific serine/threonine protein kinase.	-	-
MMETSP0329-20121206|22182_1	161	-	-	-	-	-	-	-	-
MMETSP0329-20121206|22199_1	148	-	-	-	-	-	-	-	-
MMETSP0329-20121206|22203_1	179	Predicted protein	-	-	-	-	-	-	-
MMETSP0329-20121206|22205_1	210	-	-	-	-	-	-	-	-
MMETSP0329-20121206|22217_1	147	-	-	-	-	-	-	-	-
MMETSP0329-20121206|22220_1	162	-	-	-	-	-	-	-	-
MMETSP0329-20121206|22222_1	280	-	-	-	-	-	-	-	-
MMETSP0329-20121206|22225_1	187	-	-	-	-	-	-	-	-
MMETSP0329-20121206|22226_1	296	-	-	-	-	-	-	-	-
MMETSP0329-20121206|22227_1	251	Uncharacterized protein	-	-	-	-	-	-	-
MMETSP0329-20121206|2223_1	92	-	-	-	-	-	-	-	-
MMETSP0329-20121206|22244_1	252	Uncharacterized protein (Fragment)	-	-	-	-	-	-	-
MMETSP0329-20121206|22247_1	175	-	-	-	-	-	-	-	-
MMETSP0329-20121206|22248_1	257	-	-	-	-	-	-	-	-
MMETSP0329-20121206|22262_1	170	Predicted protein	-	-	-	-	-	-	-
MMETSP0329-20121206|22340_1	171	-	-	-	-	-	-	-	-
MMETSP0329-20121206|22358_1	110	-	-	-	-	-	-	-	-
MMETSP0329-20121206|22364_1	246	Glucose/sorbosone dehydrogenase	HHIP-like protein 1	carbohydrate metabolic process	oxidoreductase activity, acting on the CH-OH group of donors, quinone or similar compound as acceptor]---[quinone binding	-	-	-	-
MMETSP0329-20121206|22422_1	214	Predicted protein	-	-	metallopeptidase activity	-	-	-	-
MMETSP0329-20121206|22441_1	182	Diatom histidine kinase 2	Hybrid signal transduction histidine kinase K	intracellular signal transduction]---[regulation of transcription, DNA-dependent]---[signal transduction by phosphorylation	ATP binding]---[two-component response regulator activity]---[two-component sensor activity	membrane	Histidine kinase.	-	-
MMETSP0329-20121206|22443_1	218	Predicted protein (Fragment)	DEP domain-containing mTOR-interacting protein	intracellular signal transduction	-	-	-	-	-
MMETSP0329-20121206|22446_1	227	-	-	-	-	-	-	-	-
MMETSP0329-20121206|22465_1	104	Histone H4	Histone H4	nucleosome assembly	DNA binding	nucleosome]---[nucleus	-	-	-
MMETSP0329-20121206|22483_1	231	Uncharacterized protein (Fragment)	-	-	-	-	-	-	-
MMETSP0329-20121206|22487_1	318	Uncharacterized protein (Fragment)	TBC1 domain family member 20	positive regulation of Rab GTPase activity	Rab GTPase activator activity	intracellular	-	-	-
MMETSP0329-20121206|225_1	555	Predicted protein	-	-	-	-	-	-	-
MMETSP0329-20121206|22508_1	183	-	-	-	-	-	-	-	-
MMETSP0329-20121206|22513_1	146	Predicted protein	-	RNA metabolic process	DNA binding]---[RNA binding	-	-	-	-
MMETSP0329-20121206|22516_1	233	Predicted protein	-	-	sequence-specific DNA binding]---[sequence-specific DNA binding transcription factor activity]---[signal transducer activity	-	-	-	-
MMETSP0329-20121206|22523_1	265	Putative uncharacterized protein	Ubiquitin-NEDD8-like protein RUB2	embryo development]---[ethylene biosynthetic process	-	plasma membrane	-	-	-
MMETSP0329-20121206|22531_1	202	Peroxisomal biogenesis factor 6 peroxisomal assembly factor w Paf2 pex6-like protein (Fragment)	Peroxisomal ATPase PEX6	-	ATP binding]---[nucleoside-triphosphatase activity	-	-	-	-
MMETSP0329-20121206|22533_1	171	-	-	-	-	-	-	-	-
MMETSP0329-20121206|22542_1	145	Predicted protein	-	-	-	-	-	-	-
MMETSP0329-20121206|22545_1	237	Predicted protein (Fragment)	-	-	-	-	-	-	-
MMETSP0329-20121206|22558_1	270	-	-	-	-	-	-	-	-
MMETSP0329-20121206|22567_1	171	-	-	-	-	-	-	-	-
MMETSP0329-20121206|22581_1	149	Predicted protein (Fragment)	-	-	-	-	-	-	-
MMETSP0329-20121206|22598_1	240	Predicted protein	-	-	-	-	-	-	-
MMETSP0329-20121206|22611_1	205	Predicted protein	Putative agmatine deiminase	putrescine biosynthetic process	protein-arginine deiminase activity	-	Agmatine deiminase.	-	-
MMETSP0329-20121206|22617_1	211	Probable calcium ATPase	Calcium-transporting ATPase type 2C member 1	-	ATP binding]---[cation-transporting ATPase activity]---[metal ion binding	integral to membrane	Calcium-transporting ATPase.	-	-
MMETSP0329-20121206|22621_1	160	-	-	-	-	-	-	-	-
MMETSP0329-20121206|22625_1	163	Predicted protein	-	-	-	-	-	-	-
MMETSP0329-20121206|22627_1	193	-	-	-	-	-	-	-	-
MMETSP0329-20121206|22638_1	217	Putative uncharacterized protein Sb03g004520	Probable LRR receptor-like serine/threonine-protein kinase At4g26540	-	ATP binding]---[protein serine/threonine kinase activity	integral to membrane	Non-specific serine/threonine protein kinase.	-	-
MMETSP0329-20121206|2265_1	351	-	-	-	-	-	-	-	-
MMETSP0329-20121206|2266_1	328	Predicted protein	-	-	-	-	-	-	-
MMETSP0329-20121206|22688_1	172	Predicted protein	-	-	-	-	-	-	-
MMETSP0329-20121206|22689_1	237	Predicted protein	-	-	-	-	-	-	-
MMETSP0329-20121206|22694_1	228	Predicted protein	-	-	-	-	-	-	-
MMETSP0329-20121206|22708_1	190	Predicted protein	-	-	-	-	-	-	-
MMETSP0329-20121206|22710_1	64	-	-	-	-	-	-	-	-
MMETSP0329-20121206|22723_1	414	Putative uncharacterized protein	-	-	-	-	-	-	-
MMETSP0329-20121206|22729_1	203	Predicted protein	Probable WRKY transcription factor 19	-	-	-	-	-	-
MMETSP0329-20121206|22731_1	312	UPI000329F962 related cluster	-	-	-	-	-	-	-
MMETSP0329-20121206|22735_1	210	-	-	-	-	-	-	-	-
MMETSP0329-20121206|22755_1	187	-	-	-	-	-	-	-	-
MMETSP0329-20121206|22759_1	249	Predicted protein	Insulin-degrading enzyme	metabolic process	catalytic activity]---[metal ion binding	-	Insulysin.	-	-
MMETSP0329-20121206|22760_1	96	-	-	-	-	-	-	-	-
MMETSP0329-20121206|22776_1	99	Predicted protein	-	-	-	-	-	-	-
MMETSP0329-20121206|22791_1	237	-	-	-	-	-	-	-	-
MMETSP0329-20121206|22798_1	263	-	-	-	-	-	-	-	-
MMETSP0329-20121206|22944_1	276	-	-	-	-	-	-	-	-
MMETSP0329-20121206|22953_1	147	-	-	-	-	-	-	-	-
MMETSP0329-20121206|22958_1	188	Predicted protein	-	-	-	-	-	-	-
MMETSP0329-20121206|22998_1	145	-	-	-	-	-	-	-	-
MMETSP0329-20121206|23027_1	93	P4 P type ATPase (Fragment)	-	-	ATP binding]---[cation-transporting ATPase activity]---[magnesium ion binding]---[phospholipid-translocating ATPase activity	integral to membrane	-	-	-
MMETSP0329-20121206|23039_1	170	Putative uncharacterized protein	-	-	-	-	-	-	-
MMETSP0329-20121206|2304_1	97	-	-	-	-	-	-	-	-
MMETSP0329-20121206|23103_1	188	Uncharacterized protein	Protein RecA	DNA recombination]---[DNA repair]---[SOS response	ATP binding]---[DNA-dependent ATPase activity]---[single-stranded DNA binding	-	-	-	-
MMETSP0329-20121206|23104_1	742	Predicted protein	-	-	-	-	-	-	-
MMETSP0329-20121206|23115_1	164	-	-	-	-	-	-	-	-
MMETSP0329-20121206|2314_1	250	Predicted protein	-	-	ATP binding]---[protein kinase activity	-	-	-	-
MMETSP0329-20121206|23196_1	319	Neurofilament protein putative	-	-	-	-	-	-	-
MMETSP0329-20121206|2320_1	82	-	-	-	-	-	-	-	-
MMETSP0329-20121206|2321_1	178	Predicted protein (Fragment)	Mitochondrial substrate carrier family protein N	transport	-	integral to membrane	-	-	-
MMETSP0329-20121206|23231_1	260	Predicted protein	-	-	-	-	-	-	-
MMETSP0329-20121206|23252_1	199	Predicted protein	-	-	-	-	-	-	-
MMETSP0329-20121206|23255_1	159	Predicted protein	V-type proton ATPase 16 kDa proteolipid subunit	ATP hydrolysis coupled proton transport	hydrogen ion transmembrane transporter activity]---[hydrolase activity	integral to membrane]---[proton-transporting V-type ATPase, V0 domain	-	-	-
MMETSP0329-20121206|2329_1	435	Uncharacterized protein (Fragment)	-	-	-	-	-	-	-
MMETSP0329-20121206|23293_1	81	-	-	-	-	-	-	-	-
MMETSP0329-20121206|2330_1	339	Predicted protein	-	DNA integration	nucleic acid binding]---[zinc ion binding	-	-	-	-
MMETSP0329-20121206|23310_1	188	-	-	-	-	-	-	-	-
MMETSP0329-20121206|23347_1	103	-	-	-	-	-	-	-	-
MMETSP0329-20121206|23350_1	130	Putative uncharacterized protein	Cytosolic Fe-S cluster assembly factor NBP35	-	-	-	-	-	-
MMETSP0329-20121206|2341_1	179	-	-	-	-	-	-	-	-
MMETSP0329-20121206|2361_1	173	Uncharacterized protein	-	-	-	-	-	-	-
MMETSP0329-20121206|2370_1	602	Uncharacterized protein	Putative serine/threonine-protein kinase A	-	ATP binding]---[protein kinase activity	-	Non-specific serine/threonine protein kinase.	-	-
MMETSP0329-20121206|2412_1	152	Uncharacterized protein (Fragment)	-	carbohydrate transport	-	integral to membrane]---[plasma membrane	-	-	-
MMETSP0329-20121206|2413_1	321	-	-	-	-	-	-	-	-
MMETSP0329-20121206|2416_1	331	-	-	-	-	-	-	-	-
MMETSP0329-20121206|2417_1	242	Uncharacterized protein	-	proteolysis	serine-type endopeptidase activity	-	-	-	-
MMETSP0329-20121206|2418_1	277	-	-	-	-	-	-	-	-
MMETSP0329-20121206|242_1	252	-	-	-	-	-	-	-	-
MMETSP0329-20121206|2437_1	168	Uncharacterized protein	Short-chain dehydrogenase/reductase family 9C member 7	oxidation-reduction process	oxidoreductase activity	-	-	-	-
MMETSP0329-20121206|244_1	581	Septin	Neuronal-specific septin-3	cell cycle	GTP binding	septin complex	-	-	-
MMETSP0329-20121206|2441_1	127	-	-	-	-	-	-	-	-
MMETSP0329-20121206|2461_1	146	ZYRO0B04994p	Mitochondrial tRNA-specific 2-thiouridylase 1	tRNA processing	sulfurtransferase activity	cytoplasm	-	-	-
MMETSP0329-20121206|2463_1	259	Predicted protein (Fragment)	Probable serine/threonine-protein kinase WNK6	-	ATP binding]---[protein serine/threonine kinase activity	-	Non-specific serine/threonine protein kinase.	-	-
MMETSP0329-20121206|2469_1	308	-	-	-	-	-	-	-	-
MMETSP0329-20121206|2498_1	165	-	-	-	-	-	-	-	-
MMETSP0329-20121206|250_1	196	Predicted protein	-	-	-	-	-	-	-
MMETSP0329-20121206|2506_1	168	Predicted protein	-	-	calcium ion binding]---[hydrolase activity	-	-	-	-
MMETSP0329-20121206|2523_1	149	Predicted protein	-	proteolysis	ATP-dependent peptidase activity	-	-	-	-
MMETSP0329-20121206|2527_1	168	-	-	-	-	-	-	-	-
MMETSP0329-20121206|2530_1	144	Predicted protein	-	lipid metabolic process	triglyceride lipase activity	-	-	-	-
MMETSP0329-20121206|2531_1	502	Uncharacterized protein	-	-	-	-	-	-	-
MMETSP0329-20121206|256_1	397	-	-	-	-	-	-	-	-
MMETSP0329-20121206|2562_1	216	Cation transport ATPase	Probable cation-transporting ATPase	ATP catabolic process	ATP binding]---[cation-transporting ATPase activity]---[metal ion binding	integral to membrane	-	-	-
MMETSP0329-20121206|2564_1	209	-	-	-	-	-	-	-	-
MMETSP0329-20121206|2587_1	129	Myosin 29	Myosin-2	-	ATP binding]---[motor activity	myosin complex	-	-	-
MMETSP0329-20121206|2595_1	190	Uncharacterized protein (Fragment)	-	-	-	-	-	-	-
MMETSP0329-20121206|2607_1	178	Predicted protein	-	-	sequence-specific DNA binding]---[sequence-specific DNA binding transcription factor activity]---[signal transducer activity	-	-	-	-
MMETSP0329-20121206|2608_1	108	-	-	-	-	-	-	-	-
MMETSP0329-20121206|2613_1	81	-	-	-	-	-	-	-	-
MMETSP0329-20121206|2628_1	193	-	-	-	-	-	-	-	-
MMETSP0329-20121206|2633_1	289	Putative uncharacterized protein	Diacylglycerol O-acyltransferase 2	-	transferase activity, transferring acyl groups other than amino-acyl groups	-	Diacylglycerol O-acyltransferase.	Glycerolipid metabolism	triacylglycerol biosynthesis
MMETSP0329-20121206|2666_1	179	-	-	-	-	-	-	-	-
MMETSP0329-20121206|2667_1	279	-	-	-	-	-	-	-	-
MMETSP0329-20121206|2707_1	354	Uncharacterized protein (Fragment)	-	-	-	-	-	-	-
MMETSP0329-20121206|2719_1	160	Predicted protein	-	-	-	-	-	-	-
MMETSP0329-20121206|2720_1	229	Predicted protein	-	intracellular protein transport]---[vesicle-mediated transport	structural molecule activity	clathrin coat of coated pit]---[clathrin coat of trans-Golgi network vesicle	-	-	-
MMETSP0329-20121206|2738_1	291	-	-	-	-	-	-	-	-
MMETSP0329-20121206|2739_1	316	-	-	-	-	-	-	-	-
MMETSP0329-20121206|2747_1	139	Predicted protein	-	carbohydrate catabolic process	carbohydrate binding]---[hydrolase activity, hydrolyzing O-glycosyl compounds	-	-	-	-
MMETSP0329-20121206|2759_1	186	-	-	-	-	-	-	-	-
MMETSP0329-20121206|2777_1	174	Uncharacterized protein	-	-	-	-	-	-	-
MMETSP0329-20121206|2787_1	281	-	-	-	-	-	-	-	-
MMETSP0329-20121206|279_1	299	Predicted protein	-	-	-	-	-	-	-
MMETSP0329-20121206|2791_1	452	Putative uncharacterized protein	-	-	-	-	-	-	-
MMETSP0329-20121206|2806_1	141	-	-	-	-	-	-	-	-
MMETSP0329-20121206|2809_1	290	-	-	-	-	-	-	-	-
MMETSP0329-20121206|2814_1	171	Predicted protein	RNA polymerase II subunit A C-terminal domain phosphatase SSU72	mRNA processing	phosphoprotein phosphatase activity	nucleus	Phosphoprotein phosphatase.	-	-
MMETSP0329-20121206|2816_1	615	-	-	-	-	-	-	-	-
MMETSP0329-20121206|2817_1	452	Putative uncharacterized protein	Leucine-rich repeat receptor protein kinase EXS	-	ATP binding]---[protein tyrosine kinase activity	-	Non-specific serine/threonine protein kinase.	-	-
MMETSP0329-20121206|2864_1	159	Predicted protein	-	-	-	-	-	-	-
MMETSP0329-20121206|2874_1	114	Uncharacterized protein	-	-	-	-	-	-	-
MMETSP0329-20121206|2876_1	455	-	-	-	-	-	-	-	-
MMETSP0329-20121206|2878_1	150	-	-	-	-	-	-	-	-
MMETSP0329-20121206|2900_1	53	-	-	-	-	-	-	-	-
MMETSP0329-20121206|2902_1	215	-	-	-	-	-	-	-	-
MMETSP0329-20121206|2923_1	138	-	-	-	-	-	-	-	-
MMETSP0329-20121206|2927_1	236	-	-	-	-	-	-	-	-
MMETSP0329-20121206|2934_1	295	Predicted protein	Pre-mRNA-splicing factor prp1	nuclear mRNA splicing, via spliceosome	-	nucleus	-	-	-
MMETSP0329-20121206|2947_1	147	-	-	-	-	-	-	-	-
MMETSP0329-20121206|2950_1	128	-	-	-	-	-	-	-	-
MMETSP0329-20121206|2961_1	234	Uncharacterized protein	-	lipid metabolic process	oxidoreductase activity, acting on the CH-CH group of donors	cytoplasm]---[integral to membrane	-	-	-
MMETSP0329-20121206|2982_1	157	Hydrolase TatD family	Tat-linked quality control protein TatD	-	endodeoxyribonuclease activity, producing 5'-phosphomonoesters	-	-	-	-
MMETSP0329-20121206|2985_1	451	Leucine rich repeat protein	Probable leucine-rich repeat receptor-like protein kinase At1g35710	-	-	-	Non-specific serine/threonine protein kinase.	-	-
MMETSP0329-20121206|3008_1	113	Predicted protein	-	lipid metabolic process	triglyceride lipase activity	-	-	-	-
MMETSP0329-20121206|3012_1	165	-	-	-	-	-	-	-	-
MMETSP0329-20121206|3037_1	235	-	-	-	-	-	-	-	-
MMETSP0329-20121206|3039_1	517	-	-	-	-	-	-	-	-
MMETSP0329-20121206|3040_1	81	-	-	-	-	-	-	-	-
MMETSP0329-20121206|3059_1	94	-	-	-	-	-	-	-	-
MMETSP0329-20121206|306_1	183	-	-	-	-	-	-	-	-
MMETSP0329-20121206|3072_1	444	Predicted protein	-	-	hydrolase activity	-	-	-	-
MMETSP0329-20121206|3106_1	269	-	-	-	-	-	-	-	-
MMETSP0329-20121206|3113_1	159	-	-	-	-	-	-	-	-
MMETSP0329-20121206|3120_1	163	Uncharacterized protein	-	-	-	-	-	-	-
MMETSP0329-20121206|3135_1	225	Uncharacterized protein (Fragment)	Tetratricopeptide repeat protein 27 homolog	-	-	-	-	-	-
MMETSP0329-20121206|3144_1	302	-	-	-	-	-	-	-	-
MMETSP0329-20121206|3147_1	304	Uncharacterized protein	WW domain-containing oxidoreductase	oxidation-reduction process	oxidoreductase activity	-	-	-	-
MMETSP0329-20121206|3164_1	133	-	-	-	-	-	-	-	-
MMETSP0329-20121206|3191_1	397	-	-	-	-	-	-	-	-
MMETSP0329-20121206|3197_1	322	-	-	-	-	-	-	-	-
MMETSP0329-20121206|3210_1	215	-	-	-	-	-	-	-	-
MMETSP0329-20121206|3230_1	248	-	-	-	-	-	-	-	-
MMETSP0329-20121206|3243_1	388	-	-	-	-	-	-	-	-
MMETSP0329-20121206|3261_1	257	-	-	-	-	-	-	-	-
MMETSP0329-20121206|327_1	351	-	-	-	-	-	-	-	-
MMETSP0329-20121206|3275_1	139	-	-	-	-	-	-	-	-
MMETSP0329-20121206|3284_1	386	Actin/actin like protein	Actin-3	-	ATP binding	cytoplasm]---[cytoskeleton	-	-	-
MMETSP0329-20121206|3290_1	256	Predicted protein	Amidophosphoribosyltransferase	nucleoside metabolic process]---[purine base biosynthetic process	amidophosphoribosyltransferase activity	-	Amidophosphoribosyltransferase.	Purine metabolism	IMP biosynthesis via de novo pathway
MMETSP0329-20121206|3306_1	154	Uncharacterized protein	ATP-dependent RNA helicase RhlB	-	ATP binding]---[helicase activity]---[nucleic acid binding]---[ATP-dependent helicase activity	-	RNA helicase.	-	-
MMETSP0329-20121206|3326_1	56	-	-	-	-	-	-	-	-
MMETSP0329-20121206|3333_1	477	Predicted protein	Probable serine/threonine-protein kinase DDB_G0271682	-	ATP binding]---[protein kinase activity	-	Non-specific serine/threonine protein kinase.	-	-
MMETSP0329-20121206|3338_1	195	-	-	-	-	-	-	-	-
MMETSP0329-20121206|3339_1	248	-	-	-	-	-	-	-	-
MMETSP0329-20121206|3343_1	429	-	-	-	-	-	-	-	-
MMETSP0329-20121206|3346_1	180	Uncharacterized protein (Fragment)	-	-	-	-	-	-	-
MMETSP0329-20121206|3350_1	186	Uncharacterized protein	-	-	-	-	-	-	-
MMETSP0329-20121206|3352_1	345	-	-	-	-	-	-	-	-
MMETSP0329-20121206|3353_1	179	-	-	-	-	-	-	-	-
MMETSP0329-20121206|3356_1	147	Uncharacterized protein	-	-	-	-	-	-	-
MMETSP0329-20121206|3368_1	243	-	-	-	-	-	-	-	-
MMETSP0329-20121206|3379_1	234	-	-	-	-	-	-	-	-
MMETSP0329-20121206|3392_1	245	Predicted protein	Uncharacterized protein slr1563	-	transferase activity, transferring phosphorus-containing groups	-	-	-	-
MMETSP0329-20121206|34_1	556	Chromosome undetermined scaffold_22 whole genome shotgun sequence	-	-	-	-	-	-	-
MMETSP0329-20121206|3407_1	255	Predicted protein	SWI/SNF-related matrix-associated actin-dependent regulator of chromatin subfamily A containing DEAD/H box 1 homolog	-	ATP binding]---[DNA binding]---[helicase activity	-	DNA helicase.	-	-
MMETSP0329-20121206|341_1	176	-	-	-	-	-	-	-	-
MMETSP0329-20121206|343_1	240	-	-	-	-	-	-	-	-
MMETSP0329-20121206|3443_1	142	-	-	-	-	-	-	-	-
MMETSP0329-20121206|3452_1	218	-	-	-	-	-	-	-	-
MMETSP0329-20121206|3477_1	134	Predicted protein (Fragment)	Unconventional myosin-Ic	-	ATP binding]---[motor activity	myosin complex	-	-	-
MMETSP0329-20121206|3498_1	131	-	-	-	-	-	-	-	-
MMETSP0329-20121206|3560_1	181	Uncharacterized protein	-	-	-	-	-	-	-
MMETSP0329-20121206|3579_1	189	-	-	-	-	-	-	-	-
MMETSP0329-20121206|3582_1	161	Uncharacterized protein (Fragment)	-	-	-	-	-	-	-
MMETSP0329-20121206|3610_1	153	-	-	-	-	-	-	-	-
MMETSP0329-20121206|3611_1	231	Uncharacterized protein	Uncharacterized aarF domain-containing protein kinase 2	-	ATP binding]---[protein kinase activity	-	-	-	-
MMETSP0329-20121206|3618_1	121	Uncharacterized protein	-	-	-	-	-	-	-
MMETSP0329-20121206|3623_1	331	Uncharacterized protein	-	-	-	-	-	-	-
MMETSP0329-20121206|3634_1	225	Uncharacterized protein	-	-	-	-	-	-	-
MMETSP0329-20121206|3647_1	105	Uncharacterized protein	-	-	-	-	-	-	-
MMETSP0329-20121206|3651_1	186	-	-	-	-	-	-	-	-
MMETSP0329-20121206|3658_1	221	Pseudouridine synthase	tRNA pseudouridine synthase C	pseudouridine synthesis	pseudouridine synthase activity]---[RNA binding	-	tRNA pseudouridine(65) synthase.	-	-
MMETSP0329-20121206|3663_1	133	-	-	-	-	-	-	-	-
MMETSP0329-20121206|3664_1	172	-	-	-	-	-	-	-	-
MMETSP0329-20121206|3678_1	226	-	-	-	-	-	-	-	-
MMETSP0329-20121206|3683_1	242	Predicted protein	-	proteolysis	peptidase activity	-	-	-	-
MMETSP0329-20121206|3695_1	280	Predicted protein	-	methylation	RNA binding]---[tRNA (cytosine-5-)-methyltransferase activity	-	-	-	-
MMETSP0329-20121206|372_1	166	Predicted protein	Uncharacterized protein HI_1586	-	-	integral to membrane	-	-	-
MMETSP0329-20121206|3783_1	204	-	-	-	-	-	-	-	-
MMETSP0329-20121206|3813_1	163	-	-	-	-	-	-	-	-
MMETSP0329-20121206|3816_1	253	Leucine rich repeat protein	Leucine-rich repeat-containing protein 1	-	-	-	-	-	-
MMETSP0329-20121206|3819_1	183	Uncharacterized protein	-	-	-	-	-	-	-
MMETSP0329-20121206|3822_1	349	-	-	-	-	-	-	-	-
MMETSP0329-20121206|3844_1	230	Predicted protein	-	-	-	-	-	-	-
MMETSP0329-20121206|3846_1	273	Hcr2-0B	Leucine-rich repeat receptor-like serine/threonine-protein kinase At1g17230	-	-	-	Non-specific serine/threonine protein kinase.	-	-
MMETSP0329-20121206|3928_1	130	Predicted protein	-	-	-	-	-	-	-
MMETSP0329-20121206|3949_1	232	Uncharacterized protein	Nudix hydrolase 6	-	hydrolase activity	-	ADP-ribose diphosphatase.]---[NAD( ) diphosphatase.	-	-
MMETSP0329-20121206|3956_1	135	-	-	-	-	-	-	-	-
MMETSP0329-20121206|404_1	320	Uncharacterized protein	ADP/ATP translocase 4	transmembrane transport	transporter activity	integral to membrane]---[mitochondrial inner membrane	-	-	-
MMETSP0329-20121206|4044_1	210	-	-	-	-	-	-	-	-
MMETSP0329-20121206|4049_1	264	Long chain fatty acid elongase	Elongation of very long chain fatty acids protein 6	-	-	integral to membrane	Very-long-chain 3-oxoacyl-CoA synthase.	-	-
MMETSP0329-20121206|4088_1	376	-	-	-	-	-	-	-	-
MMETSP0329-20121206|416_1	68	-	-	-	-	-	-	-	-
MMETSP0329-20121206|4176_1	280	-	-	-	-	-	-	-	-
MMETSP0329-20121206|4182_1	197	-	-	-	-	-	-	-	-
MMETSP0329-20121206|4191_1	136	UPI0001CBC18B related cluster	Dipeptidyl peptidase 2	-	-	-	Dipeptidyl-peptidase II.	-	-
MMETSP0329-20121206|4193_1	249	Uncharacterized protein	-	-	-	-	-	-	-
MMETSP0329-20121206|4200_1	366	-	-	-	-	-	-	-	-
MMETSP0329-20121206|4235_1	119	Fucoxanthin chlorophyll a/c protein deviant	-	-	-	-	-	-	-
MMETSP0329-20121206|4251_1	115	-	-	-	-	-	-	-	-
MMETSP0329-20121206|4254_1	195	-	-	-	-	-	-	-	-
MMETSP0329-20121206|4263_1	126	-	-	-	-	-	-	-	-
MMETSP0329-20121206|4286_1	239	Predicted protein (Fragment)	DNA replication licensing factor MCM4	DNA duplex unwinding]---[DNA-dependent DNA replication initiation	ATP binding]---[DNA binding]---[DNA helicase activity	MCM complex	DNA helicase.	-	-
MMETSP0329-20121206|4292_1	209	-	-	-	-	-	-	-	-
MMETSP0329-20121206|4295_1	140	-	-	-	-	-	-	-	-
MMETSP0329-20121206|4297_1	301	-	-	-	-	-	-	-	-
MMETSP0329-20121206|4302_1	251	-	-	-	-	-	-	-	-
MMETSP0329-20121206|4304_1	212	Meiotic check point regulator-like protein (Fragment)	Anaphase-promoting complex subunit 1	-	-	anaphase-promoting complex	-	Protein modification	protein ubiquitination
MMETSP0329-20121206|4310_1	159	Uncharacterized protein	-	-	-	membrane	-	-	-
MMETSP0329-20121206|4325_1	326	Putative uncharacterized protein	-	-	-	-	-	-	-
MMETSP0329-20121206|4331_1	118	Putative uncharacterized protein	-	lipid metabolic process	O-acyltransferase activity	-	-	-	-
MMETSP0329-20121206|4342_1	161	DNA polymerase	DNA polymerase zeta catalytic subunit	DNA replication	DNA binding]---[DNA-directed DNA polymerase activity]---[nucleotide binding	-	DNA-directed DNA polymerase.	-	-
MMETSP0329-20121206|4344_1	166	Uncharacterized protein	-	-	transferase activity, transferring glycosyl groups]---[zinc ion binding	-	-	-	-
MMETSP0329-20121206|4361_1	186	-	-	-	-	-	-	-	-
MMETSP0329-20121206|4367_1	209	Predicted protein	-	GTP catabolic process	GTP binding]---[GTPase activity]---[magnesium ion binding	-	-	-	-
MMETSP0329-20121206|4369_1	144	-	-	-	-	-	-	-	-
MMETSP0329-20121206|4370_1	152	Predicted protein	-	-	nucleotide binding	-	-	-	-
MMETSP0329-20121206|4383_1	101	-	-	-	-	-	-	-	-
MMETSP0329-20121206|4385_1	134	-	-	-	-	-	-	-	-
MMETSP0329-20121206|4387_1	237	-	-	-	-	-	-	-	-
MMETSP0329-20121206|44_1	261	Uncharacterized protein	-	-	-	-	-	-	-
MMETSP0329-20121206|4404_1	207	Uncharacterized protein	DNA polymerase delta catalytic subunit	DNA replication	DNA-directed DNA polymerase activity]---[nucleic acid binding	-	DNA-directed DNA polymerase.	-	-
MMETSP0329-20121206|4407_1	78	-	-	-	-	-	-	-	-
MMETSP0329-20121206|444_1	240	Predicted protein	Alpha-protein kinase vwkA	-	ATP binding]---[protein serine/threonine kinase activity	-	Non-specific serine/threonine protein kinase.	-	-
MMETSP0329-20121206|4450_1	244	Uncharacterized protein	Uncharacterized protein HI_0882	-	-	-	-	-	-
MMETSP0329-20121206|4452_1	251	-	-	-	-	-	-	-	-
MMETSP0329-20121206|4460_1	265	-	-	-	-	-	-	-	-
MMETSP0329-20121206|4469_1	183	-	-	-	-	-	-	-	-
MMETSP0329-20121206|4523_1	316	Uncharacterized protein	Chymotrypsin-like protease CTRL-1	proteolysis	serine-type endopeptidase activity	-	-	-	-
MMETSP0329-20121206|4531_1	215	Predicted protein	-	-	-	-	-	-	-
MMETSP0329-20121206|4532_1	183	Predicted protein	-	-	-	-	-	-	-
MMETSP0329-20121206|4542_1	180	-	-	-	-	-	-	-	-
MMETSP0329-20121206|4544_1	189	Predicted protein	-	-	-	-	-	-	-
MMETSP0329-20121206|4547_1	171	-	-	-	-	-	-	-	-
MMETSP0329-20121206|4569_1	360	-	-	-	-	-	-	-	-
MMETSP0329-20121206|4586_1	198	-	-	-	-	-	-	-	-
MMETSP0329-20121206|4596_1	137	-	-	-	-	-	-	-	-
MMETSP0329-20121206|46_1	156	Predicted protein	-	-	2 iron, 2 sulfur cluster binding]---[oxidoreductase activity	-	-	-	-
MMETSP0329-20121206|4603_1	142	Putative uncharacterized protein	-	-	-	-	-	-	-
MMETSP0329-20121206|4604_1	332	-	-	-	-	-	-	-	-
MMETSP0329-20121206|4607_1	216	Uncharacterized protein	-	-	-	-	-	-	-
MMETSP0329-20121206|4625_1	145	-	-	-	-	-	-	-	-
MMETSP0329-20121206|4647_1	184	-	-	-	-	-	-	-	-
MMETSP0329-20121206|4659_1	1095	Uncharacterized protein	-	-	zinc ion binding	-	-	-	-
MMETSP0329-20121206|4660_1	97	-	-	-	-	-	-	-	-
MMETSP0329-20121206|4663_1	212	-	-	-	-	-	-	-	-
MMETSP0329-20121206|4667_1	261	-	-	-	-	-	-	-	-
MMETSP0329-20121206|4672_1	181	-	-	-	-	-	-	-	-
MMETSP0329-20121206|4697_1	246	-	-	-	-	-	-	-	-
MMETSP0329-20121206|4700_1	427	Predicted protein	Linear gramicidin synthase subunit C	-	catalytic activity	-	-	Antibiotic biosynthesis	gramicidin S biosynthesis
MMETSP0329-20121206|4702_1	78	Predicted protein	-	oxidation-reduction process	oxidoreductase activity	-	-	-	-
MMETSP0329-20121206|4716_1	590	-	-	-	-	-	-	-	-
MMETSP0329-20121206|4723_1	251	Atp-citrate synthase	ATP-citrate synthase	cellular carbohydrate metabolic process	ATP binding]---[ATP citrate synthase activity]---[cofactor binding]---[succinate-CoA ligase (ADP-forming) activity	cytoplasm	ATP citrate synthase.	-	-
MMETSP0329-20121206|4724_1	171	Uncharacterized protein	UPF0187 protein RSc3414	-	-	-	-	-	-
MMETSP0329-20121206|4729_1	211	-	-	-	-	-	-	-	-
MMETSP0329-20121206|4743_1	307	-	-	-	-	-	-	-	-
MMETSP0329-20121206|4754_1	238	-	-	-	-	-	-	-	-
MMETSP0329-20121206|4759_1	232	Uncharacterized protein	Actin	-	ATP binding	cytoplasm]---[cytoskeleton	-	-	-
MMETSP0329-20121206|476_1	667	Predicted protein	-	-	-	-	-	-	-
MMETSP0329-20121206|4772_1	126	-	-	-	-	-	-	-	-
MMETSP0329-20121206|4774_1	259	-	-	-	-	-	-	-	-
MMETSP0329-20121206|4781_1	118	-	-	-	-	-	-	-	-
MMETSP0329-20121206|48_1	249	-	-	-	-	-	-	-	-
MMETSP0329-20121206|4823_1	68	-	-	-	-	-	-	-	-
MMETSP0329-20121206|4826_1	929	Uncharacterized protein	-	-	G-protein coupled receptor activity	integral to membrane	-	-	-
MMETSP0329-20121206|4841_1	182	-	-	-	-	-	-	-	-
MMETSP0329-20121206|4844_1	178	Predicted protein	-	-	-	-	-	-	-
MMETSP0329-20121206|4848_1	160	Leucine Rich Repeat (LRR)-containing protein	Leucine-rich repeat-containing protein 8A	-	-	-	-	-	-
MMETSP0329-20121206|4862_1	212	Uncharacterized protein	-	-	-	-	-	-	-
MMETSP0329-20121206|4866_1	133	-	-	-	-	-	-	-	-
MMETSP0329-20121206|4873_1	197	-	-	-	-	-	-	-	-
MMETSP0329-20121206|4889_1	128	-	-	-	-	-	-	-	-
MMETSP0329-20121206|4908_1	84	-	-	-	-	-	-	-	-
MMETSP0329-20121206|4913_1	225	-	-	-	-	-	-	-	-
MMETSP0329-20121206|4919_1	203	-	-	-	-	-	-	-	-
MMETSP0329-20121206|496_1	221	Predicted protein	-	-	-	-	-	-	-
MMETSP0329-20121206|4960_1	219	-	-	-	-	-	-	-	-
MMETSP0329-20121206|498_1	99	-	-	-	-	-	-	-	-
MMETSP0329-20121206|4981_1	169	-	-	-	-	-	-	-	-
MMETSP0329-20121206|4988_1	170	-	-	-	-	-	-	-	-
MMETSP0329-20121206|4995_1	161	-	-	-	-	-	-	-	-
MMETSP0329-20121206|5036_1	229	Predicted protein	-	-	nucleoside transmembrane transporter activity	integral to membrane	-	-	-
MMETSP0329-20121206|5038_1	66	-	-	-	-	-	-	-	-
MMETSP0329-20121206|5064_1	113	Uncharacterized protein	-	RNA-dependent DNA replication	DNA binding]---[RNA binding]---[telomeric template RNA reverse transcriptase activity	nucleus	-	-	-
MMETSP0329-20121206|5076_1	201	Uncharacterized protein (Fragment)	-	-	-	-	-	-	-
MMETSP0329-20121206|5091_1	140	-	-	-	-	-	-	-	-
MMETSP0329-20121206|5136_1	49	-	-	-	-	-	-	-	-
MMETSP0329-20121206|5138_1	419	-	-	-	-	-	-	-	-
MMETSP0329-20121206|5146_1	251	Predicted protein	-	-	acetylglucosaminyltransferase activity	membrane	-	-	-
MMETSP0329-20121206|515_1	402	-	-	-	-	-	-	-	-
MMETSP0329-20121206|5155_1	442	Uncharacterized protein	-	-	-	-	-	-	-
MMETSP0329-20121206|5156_1	79	-	-	-	-	-	-	-	-
MMETSP0329-20121206|5163_1	191	Uncharacterized protein	-	protein methylation	methyltransferase activity	-	-	-	-
MMETSP0329-20121206|5175_1	404	Leucine rich repeat protein	Leucine-rich repeat protein SHOC-2	-	-	-	-	-	-
MMETSP0329-20121206|5179_1	252	-	-	-	-	-	-	-	-
MMETSP0329-20121206|518_1	303	Predicted protein	-	-	phospholipid binding	-	-	-	-
MMETSP0329-20121206|5180_1	189	Predicted protein	-	-	-	-	-	-	-
MMETSP0329-20121206|5195_1	314	-	-	-	-	-	-	-	-
MMETSP0329-20121206|520_1	185	Uncharacterized protein	-	-	-	-	-	-	-
MMETSP0329-20121206|5208_1	253	Beta-tubulin (Fragment)	Tubulin beta chain	microtubule-based process]---[protein polymerization	GTP binding]---[GTPase activity]---[structural constituent of cytoskeleton	microtubule	-	-	-
MMETSP0329-20121206|5241_1	250	Glucose/sorbosone dehydrogenase	HHIP-like protein 1	carbohydrate metabolic process	oxidoreductase activity, acting on the CH-OH group of donors, quinone or similar compound as acceptor]---[quinone binding	-	-	-	-
MMETSP0329-20121206|5264_1	89	Uncharacterized protein	-	L-serine biosynthetic process	O-phospho-L-serine:2-oxoglutarate aminotransferase activity]---[pyridoxal phosphate binding	-	-	-	-
MMETSP0329-20121206|5276_1	231	Metalloprotease (Fragment)	Presequence protease 1 chloroplastic/mitochondrial	proteolysis	metal ion binding]---[metallopeptidase activity	-	-	-	-
MMETSP0329-20121206|5281_1	194	-	-	-	-	-	-	-	-
MMETSP0329-20121206|5295_1	139	Uncharacterized protein	-	-	-	-	-	-	-
MMETSP0329-20121206|5304_1	51	-	-	-	-	-	-	-	-
MMETSP0329-20121206|5307_1	220	-	-	-	-	-	-	-	-
MMETSP0329-20121206|5317_1	455	Predicted protein	E3 ubiquitin-protein ligase RING1	-	zinc ion binding	-	-	Protein modification	protein ubiquitination
MMETSP0329-20121206|5343_1	240	Predicted protein	-	-	-	-	-	-	-
MMETSP0329-20121206|5344_1	141	Predicted protein (Fragment)	tRNA-dihydrouridine synthase A	-	flavin adenine dinucleotide binding]---[tRNA dihydrouridine synthase activity	-	-	-	-
MMETSP0329-20121206|5373_1	108	-	-	-	-	-	-	-	-
MMETSP0329-20121206|5386_1	160	Uncharacterized protein	-	-	-	-	-	-	-
MMETSP0329-20121206|5427_1	208	Uncharacterized protein	-	-	-	-	-	-	-
MMETSP0329-20121206|5429_1	157	Atp-dependent RNA helicase	ATP-dependent RNA helicase dhx8	-	ATP binding]---[ATP-dependent helicase activity]---[nucleic acid binding	-	RNA helicase.	-	-
MMETSP0329-20121206|5437_1	69	-	-	-	-	-	-	-	-
MMETSP0329-20121206|5452_1	232	Predicted protein	Putative membrane peptidase YdiL	-	-	membrane	-	-	-
MMETSP0329-20121206|547_1	221	-	-	-	-	-	-	-	-
MMETSP0329-20121206|5505_1	582	Predicted protein	-	-	-	-	-	-	-
MMETSP0329-20121206|5506_1	221	-	-	-	-	-	-	-	-
MMETSP0329-20121206|5521_1	296	Predicted protein	-	-	-	-	-	-	-
MMETSP0329-20121206|5522_1	264	Predicted protein	GDSL esterase/lipase At5g62930	lipid metabolic process	hydrolase activity, acting on ester bonds	-	-	-	-
MMETSP0329-20121206|5528_1	93	-	-	-	-	-	-	-	-
MMETSP0329-20121206|5551_1	129	-	-	-	-	-	-	-	-
MMETSP0329-20121206|5575_1	533	-	-	-	-	-	-	-	-
MMETSP0329-20121206|5576_1	169	Predicted protein	-	-	-	-	-	-	-
MMETSP0329-20121206|5631_1	175	-	-	-	-	-	-	-	-
MMETSP0329-20121206|5661_1	338	Peptidyl-prolyl cis-trans isomerase	Peptidyl-prolyl cis-trans isomerase FKBP17-1 chloroplastic	protein folding]---[protein peptidyl-prolyl isomerization	peptidyl-prolyl cis-trans isomerase activity	-	Peptidylprolyl isomerase.	-	-
MMETSP0329-20121206|5699_1	236	-	-	-	-	-	-	-	-
MMETSP0329-20121206|5717_1	113	-	-	-	-	-	-	-	-
MMETSP0329-20121206|573_1	66	-	-	-	-	-	-	-	-
MMETSP0329-20121206|5759_1	375	-	-	-	-	-	-	-	-
MMETSP0329-20121206|5789_1	263	Predicted protein	-	-	hedgehog receptor activity	integral to membrane	-	-	-
MMETSP0329-20121206|5791_1	391	Predicted protein	Methylglyoxal synthase	-	calcium ion binding	-	Methylglyoxal synthase.	-	-
MMETSP0329-20121206|5796_1	331	Leucine rich repeat protein	Leucine-rich repeat protein soc-2 homolog	-	-	-	-	-	-
MMETSP0329-20121206|581_1	244	-	-	-	-	-	-	-	-
MMETSP0329-20121206|5816_1	244	Predicted protein	-	-	ATP binding]---[protein kinase activity	-	-	-	-
MMETSP0329-20121206|5818_1	106	-	-	-	-	-	-	-	-
MMETSP0329-20121206|5832_1	384	-	-	-	-	-	-	-	-
MMETSP0329-20121206|5834_1	253	Ubiquitin-specific protease putative	Uncharacterized protein C3orf26 homolog	ubiquitin-dependent protein catabolic process	peptidase activity]---[ubiquitin thiolesterase activity	-	-	-	-
MMETSP0329-20121206|5863_1	265	-	-	-	-	-	-	-	-
MMETSP0329-20121206|5875_1	105	Putative uncharacterized protein	-	-	-	-	-	-	-
MMETSP0329-20121206|588_1	227	-	-	-	-	-	-	-	-
MMETSP0329-20121206|5917_1	347	Uncharacterized protein	-	-	nucleic acid binding]---[zinc ion binding	-	-	-	-
MMETSP0329-20121206|5924_1	224	Predicted protein	-	-	-	-	-	-	-
MMETSP0329-20121206|5944_1	116	Putative uncharacterized protein	-	-	nucleic acid binding]---[zinc ion binding	-	-	-	-
MMETSP0329-20121206|5947_1	287	Predicted protein	-	-	-	-	-	-	-
MMETSP0329-20121206|5948_1	52	-	-	-	-	-	-	-	-
MMETSP0329-20121206|5982_1	80	-	-	-	-	-	-	-	-
MMETSP0329-20121206|5987_1	359	Predicted protein	-	-	-	-	-	-	-
MMETSP0329-20121206|6009_1	242	-	-	-	-	-	-	-	-
MMETSP0329-20121206|6018_1	310	-	-	-	-	-	-	-	-
MMETSP0329-20121206|603_1	240	Uncharacterized protein	-	-	-	-	-	-	-
MMETSP0329-20121206|6032_1	293	Predicted protein	-	-	-	-	-	-	-
MMETSP0329-20121206|6039_1	299	-	-	-	-	-	-	-	-
MMETSP0329-20121206|6045_1	527	-	-	-	-	-	-	-	-
MMETSP0329-20121206|6058_1	188	Putative uncharacterized protein (Fragment)	Folate-biopterin transporter 1 chloroplastic	-	-	-	-	-	-
MMETSP0329-20121206|6066_1	65	-	-	-	-	-	-	-	-
MMETSP0329-20121206|6072_1	265	Putative uncharacterized protein	DNA-directed RNA polymerase I subunit RPA43	transcription, DNA-dependent	DNA-directed RNA polymerase activity	-	-	-	-
MMETSP0329-20121206|6086_1	99	-	-	-	-	-	-	-	-
MMETSP0329-20121206|6101_1	281	-	-	-	-	-	-	-	-
MMETSP0329-20121206|614_1	105	-	-	-	-	-	-	-	-
MMETSP0329-20121206|6173_1	236	Predicted protein	-	-	-	-	-	-	-
MMETSP0329-20121206|6176_1	155	-	-	-	-	-	-	-	-
MMETSP0329-20121206|6186_1	336	-	-	-	-	-	-	-	-
MMETSP0329-20121206|6199_1	1678	-	-	-	-	-	-	-	-
MMETSP0329-20121206|6206_1	178	-	-	-	-	-	-	-	-
MMETSP0329-20121206|6224_1	286	Predicted protein	-	-	-	-	-	-	-
MMETSP0329-20121206|625_1	213	-	-	-	-	-	-	-	-
MMETSP0329-20121206|6278_1	223	Predicted protein (Fragment)	Probable myosin light chain kinase DDB_G0271550	-	ATP binding]---[protein serine/threonine kinase activity	-	Myosin light-chain kinase.	-	-
MMETSP0329-20121206|630_1	224	Predicted protein	-	-	-	-	-	-	-
MMETSP0329-20121206|6312_1	61	-	-	-	-	-	-	-	-
MMETSP0329-20121206|6321_1	280	Predicted protein	-	-	-	-	-	-	-
MMETSP0329-20121206|633_1	218	Predicted protein	-	-	tRNA (guanine-N7-)-methyltransferase activity	-	-	-	-
MMETSP0329-20121206|638_1	226	-	-	-	-	-	-	-	-
MMETSP0329-20121206|643_1	319	Predicted protein	Heat shock factor protein 2	-	sequence-specific DNA binding]---[sequence-specific DNA binding transcription factor activity	nucleus	-	-	-
MMETSP0329-20121206|6528_1	462	Uncharacterized protein	-	-	-	-	-	-	-
MMETSP0329-20121206|6587_1	253	Uncharacterized protein	Fucoxanthin-chlorophyll a-c binding protein chloroplastic	photosynthesis, light harvesting	-	chloroplast]---[membrane	-	-	-
MMETSP0329-20121206|6589_1	102	-	-	-	-	-	-	-	-
MMETSP0329-20121206|6632_1	196	Predicted protein	Choline-phosphate cytidylyltransferase 1	phospholipid biosynthetic process	phosphotransferase activity, for other substituted phosphate groups	membrane	Choline-phosphate cytidylyltransferase.	Phospholipid metabolism	phosphatidylcholine biosynthesis
MMETSP0329-20121206|664_1	431	-	-	-	-	-	-	-	-
MMETSP0329-20121206|6662_1	56	Uncharacterized protein	Fucoxanthin-chlorophyll a-c binding protein chloroplastic	-	-	-	-	-	-
MMETSP0329-20121206|6696_1	264	-	-	-	-	-	-	-	-
MMETSP0329-20121206|6697_1	62	Silicon transporter	-	silicate transport	-	-	-	-	-
MMETSP0329-20121206|672_1	458	Putative uncharacterized protein	-	-	transferase activity, transferring phosphorus-containing groups	-	-	-	-
MMETSP0329-20121206|673_1	347	Cohesin	-	-	-	-	-	-	-
MMETSP0329-20121206|674_1	316	Uncharacterized protein	-	-	-	membrane	-	-	-
MMETSP0329-20121206|6754_1	77	Photosystem I reaction center subunit VIII	Photosystem I reaction center subunit VIII	photosynthesis	-	chloroplast thylakoid membrane]---[integral to membrane]---[photosystem I	-	-	-
MMETSP0329-20121206|676_1	173	-	-	-	-	-	-	-	-
MMETSP0329-20121206|6829_1	218	-	-	-	-	-	-	-	-
MMETSP0329-20121206|6845_1	110	Uncharacterized protein	-	-	-	-	-	-	-
MMETSP0329-20121206|685_1	122	-	-	-	-	-	-	-	-
MMETSP0329-20121206|6860_1	369	Predicted protein	-	RNA metabolic process	DNA binding]---[RNA binding	-	-	-	-
MMETSP0329-20121206|6887_1	153	-	-	-	-	-	-	-	-
MMETSP0329-20121206|6890_1	224	Predicted protein	-	-	calcium ion binding	-	-	-	-
MMETSP0329-20121206|6917_1	502	Predicted protein	UDP-glucuronate xylan alpha-glucuronosyltransferase 1	-	transferase activity, transferring glycosyl groups	-	-	-	-
MMETSP0329-20121206|6980_1	197	-	-	-	-	-	-	-	-
MMETSP0329-20121206|6999_1	112	-	-	-	-	-	-	-	-
MMETSP0329-20121206|7076_1	179	-	-	-	-	-	-	-	-
MMETSP0329-20121206|7103_1	203	Predicted protein	-	-	-	-	-	-	-
MMETSP0329-20121206|7181_1	310	Predicted protein	-	-	-	-	-	-	-
MMETSP0329-20121206|7182_1	491	-	-	-	-	-	-	-	-
MMETSP0329-20121206|7192_1	287	Predicted protein	-	-	-	-	-	-	-
MMETSP0329-20121206|7201_1	85	Predicted protein	-	-	-	-	-	-	-
MMETSP0329-20121206|7220_1	412	Uncharacterized protein (Fragment)	-	-	-	-	-	-	-
MMETSP0329-20121206|7235_1	515	UPI0002C2FD58 related cluster	LRR receptor-like serine/threonine-protein kinase ERECTA	-	-	-	Non-specific serine/threonine protein kinase.	-	-
MMETSP0329-20121206|7241_1	299	-	-	-	-	-	-	-	-
MMETSP0329-20121206|7283_1	106	-	-	-	-	-	-	-	-
MMETSP0329-20121206|7288_1	210	Predicted protein	-	-	-	-	-	-	-
MMETSP0329-20121206|7297_1	271	-	-	-	-	-	-	-	-
MMETSP0329-20121206|7306_1	172	-	-	-	-	-	-	-	-
MMETSP0329-20121206|7314_1	127	-	-	-	-	-	-	-	-
MMETSP0329-20121206|7338_1	214	Predicted protein (Fragment)	Ubiquitin carboxyl-terminal hydrolase isozyme L5	ubiquitin-dependent protein catabolic process	ubiquitin thiolesterase activity	intracellular	Ubiquitinyl hydrolase 1.	-	-
MMETSP0329-20121206|7341_1	193	-	-	-	-	-	-	-	-
MMETSP0329-20121206|7345_1	571	Methane monooxygenase	Methane monooxygenase component A alpha chain	cellular aromatic compound metabolic process	monooxygenase activity]---[transition metal ion binding]---[methane monooxygenase activity	-	Methane monooxygenase (soluble).	-	-
MMETSP0329-20121206|7351_1	250	-	-	-	-	-	-	-	-
MMETSP0329-20121206|7358_1	227	-	-	-	-	-	-	-	-
MMETSP0329-20121206|7379_1	228	Zn-finger in ubiquitin-hydrolases and other protein	Histone deacetylase 6	-	hydrolase activity]---[zinc ion binding	-	Histone deacetylase.	-	-
MMETSP0329-20121206|7384_1	161	-	-	-	-	-	-	-	-
MMETSP0329-20121206|7394_1	120	-	-	-	-	-	-	-	-
MMETSP0329-20121206|7397_1	389	Predicted protein	High mobility group protein DSP1	-	-	-	-	-	-
MMETSP0329-20121206|7401_1	475	-	-	-	-	-	-	-	-
MMETSP0329-20121206|7417_1	106	-	-	-	-	-	-	-	-
MMETSP0329-20121206|7423_1	122	Predicted protein	-	-	-	-	-	-	-
MMETSP0329-20121206|7434_1	197	Predicted protein	-	-	-	-	-	-	-
MMETSP0329-20121206|7435_1	176	Putative uncharacterized protein	-	-	antiporter activity]---[drug transmembrane transporter activity	membrane	-	-	-
MMETSP0329-20121206|744_1	279	-	-	-	-	-	-	-	-
MMETSP0329-20121206|7449_1	130	Predicted protein	Multiple RNA-binding domain-containing protein 1	-	nucleic acid binding]---[nucleotide binding	-	-	-	-
MMETSP0329-20121206|7450_1	322	-	-	-	-	-	-	-	-
MMETSP0329-20121206|7457_1	281	Glycoside hydrolase family protein	Natterin-4	-	hydrolase activity	-	-	-	-
MMETSP0329-20121206|7471_1	297	Putative uncharacterized protein	-	-	-	-	-	-	-
MMETSP0329-20121206|7472_1	297	Predicted protein (Fragment)	DNA polymerase kappa	DNA repair	damaged DNA binding]---[DNA-directed DNA polymerase activity	-	DNA-directed DNA polymerase.	-	-
MMETSP0329-20121206|7475_1	92	-	-	-	-	-	-	-	-
MMETSP0329-20121206|7485_1	636	-	-	-	-	-	-	-	-
MMETSP0329-20121206|7492_1	125	Predicted protein	Thioredoxin reductase 1 mitochondrial	cell redox homeostasis	flavin adenine dinucleotide binding]---[oxidoreductase activity	cytoplasm	Thioredoxin-disulfide reductase.	-	-
MMETSP0329-20121206|750_1	221	Predicted protein	Probable helicase HelY	-	ATP binding]---[ATP-dependent helicase activity]---[nucleic acid binding	-	-	-	-
MMETSP0329-20121206|7517_1	129	Predicted protein	-	-	-	-	-	-	-
MMETSP0329-20121206|752_1	163	-	-	-	-	-	-	-	-
MMETSP0329-20121206|7525_1	148	-	-	-	-	-	-	-	-
MMETSP0329-20121206|753_1	160	Predicted protein (Fragment)	Cathepsin D	proteolysis	aspartic-type endopeptidase activity	-	Cathepsin D.	-	-
MMETSP0329-20121206|7534_1	185	-	-	-	-	-	-	-	-
MMETSP0329-20121206|7540_1	112	-	-	-	-	-	-	-	-
MMETSP0329-20121206|7547_1	317	-	-	-	-	-	-	-	-
MMETSP0329-20121206|756_1	157	-	-	-	-	-	-	-	-
MMETSP0329-20121206|7576_1	104	-	-	-	-	-	-	-	-
MMETSP0329-20121206|7581_1	219	Phosphodiesterase/alkaline phosphatase D	-	-	-	-	-	-	-
MMETSP0329-20121206|7588_1	302	Predicted protein	-	-	ATP binding]---[protein kinase activity	-	-	-	-
MMETSP0329-20121206|759_1	212	-	-	-	-	-	-	-	-
MMETSP0329-20121206|7592_1	124	-	-	-	-	-	-	-	-
MMETSP0329-20121206|7601_1	307	Predicted protein	-	-	-	-	-	-	-
MMETSP0329-20121206|7606_1	183	Uncharacterized protein (Fragment)	-	methylation	methyltransferase activity	-	-	-	-
MMETSP0329-20121206|7617_1	164	Predicted protein (Fragment)	-	-	-	-	-	-	-
MMETSP0329-20121206|762_1	220	-	-	-	-	-	-	-	-
MMETSP0329-20121206|7623_1	270	-	-	-	-	-	-	-	-
MMETSP0329-20121206|7636_1	258	Predicted protein	tRNA modification GTPase GTPBP3 mitochondrial	tRNA modification	GTP binding]---[GTPase activity	intracellular	-	-	-
MMETSP0329-20121206|766_1	152	-	-	-	-	-	-	-	-
MMETSP0329-20121206|7667_1	142	-	-	-	-	-	-	-	-
MMETSP0329-20121206|7685_1	200	-	-	-	-	-	-	-	-
MMETSP0329-20121206|7687_1	122	Uncharacterized protein	-	-	ATP binding]---[nucleoside-triphosphatase activity	-	-	-	-
MMETSP0329-20121206|7695_1	595	Predicted protein	Trypsin	proteolysis	serine-type endopeptidase activity	-	Trypsin.	-	-
MMETSP0329-20121206|7699_1	202	-	-	-	-	-	-	-	-
MMETSP0329-20121206|77_1	826	Kinesin light chain-like protein	-	-	microtubule motor activity	kinesin complex	-	-	-
MMETSP0329-20121206|7700_1	96	-	-	-	-	-	-	-	-
MMETSP0329-20121206|7711_1	187	-	-	-	-	-	-	-	-
MMETSP0329-20121206|7713_1	653	Uncharacterized protein	Arylsulfatase	-	sulfuric ester hydrolase activity	-	Arylsulfatase.	-	-
MMETSP0329-20121206|772_1	671	Predicted protein	Uncharacterized MFS-type transporter Rv2456c/MT2531	transmembrane transport	-	integral to membrane	-	-	-
MMETSP0329-20121206|7722_1	170	-	-	-	-	-	-	-	-
MMETSP0329-20121206|7730_1	154	-	-	-	-	-	-	-	-
MMETSP0329-20121206|7741_1	50	Putative uncharacterized protein	Cytochrome c6	-	electron carrier activity]---[heme binding]---[iron ion binding	-	-	-	-
MMETSP0329-20121206|7746_1	199	-	-	-	-	-	-	-	-
MMETSP0329-20121206|776_1	503	Putative uncharacterized protein	-	-	lactoylglutathione lyase activity]---[metal ion binding	-	-	-	-
MMETSP0329-20121206|7775_1	158	-	-	-	-	-	-	-	-
MMETSP0329-20121206|7778_1	511	-	-	-	-	-	-	-	-
MMETSP0329-20121206|7779_1	175	Short chain dehydrogenase/reductase family protein	-	oxidation-reduction process	oxidoreductase activity	-	-	-	-
MMETSP0329-20121206|778_1	160	Uncharacterized protein	RNA 3'-terminal phosphate cyclase	RNA processing	catalytic activity	-	RNA-3 -phosphate cyclase.	-	-
MMETSP0329-20121206|7786_1	159	-	-	-	-	-	-	-	-
MMETSP0329-20121206|7799_1	133	Predicted protein (Fragment)	Ribokinase	D-ribose metabolic process	ribokinase activity	-	Ribokinase.	Carbohydrate metabolism	D-ribose degradation
MMETSP0329-20121206|7812_1	295	-	-	-	-	-	-	-	-
MMETSP0329-20121206|7814_1	59	-	-	-	-	-	-	-	-
MMETSP0329-20121206|7820_1	219	Uncharacterized protein	-	cell redox homeostasis]---[glycerol ether metabolic process	electron carrier activity]---[protein disulfide oxidoreductase activity	-	-	-	-
MMETSP0329-20121206|784_1	194	Predicted protein	3-ketoacyl-CoA thiolase mitochondrial	-	transferase activity, transferring acyl groups other than amino-acyl groups	-	Acetyl-CoA C-acyltransferase.	Lipid metabolism	fatty acid metabolism
MMETSP0329-20121206|7855_1	213	-	-	-	-	-	-	-	-
MMETSP0329-20121206|7865_1	155	-	-	-	-	-	-	-	-
MMETSP0329-20121206|7870_1	269	Predicted protein	-	cell redox homeostasis	-	-	-	-	-
MMETSP0329-20121206|7886_1	464	-	-	-	-	-	-	-	-
MMETSP0329-20121206|7901_1	108	-	-	-	-	-	-	-	-
MMETSP0329-20121206|7960_1	478	-	-	-	-	-	-	-	-
MMETSP0329-20121206|7962_1	108	Glyceraldehyde-3-phosphate dehydrogenase	Glyceraldehyde-3-phosphate dehydrogenase chloroplastic	glucose metabolic process	NAD binding]---[NADP binding]---[oxidoreductase activity, acting on the aldehyde or oxo group of donors, NAD or NADP as acceptor	-	Glyceraldehyde-3-phosphate dehydrogenase (NAD(P)( )) (phosphorylating).	Carbohydrate biosynthesis	Calvin cycle
MMETSP0329-20121206|7974_1	354	-	-	-	-	-	-	-	-
MMETSP0329-20121206|7982_1	171	Uncharacterized protein	-	-	-	-	-	-	-
MMETSP0329-20121206|7995_1	154	Uncharacterized protein	-	-	-	-	-	-	-
MMETSP0329-20121206|7997_1	214	Predicted protein	-	spliceosomal complex assembly	-	-	-	-	-
MMETSP0329-20121206|8002_1	125	-	-	-	-	-	-	-	-
MMETSP0329-20121206|8005_1	308	Predicted protein	Heat stress transcription factor B-2b	-	sequence-specific DNA binding]---[sequence-specific DNA binding transcription factor activity	nucleus	-	-	-
MMETSP0329-20121206|8028_1	302	-	-	-	-	-	-	-	-
MMETSP0329-20121206|8047_1	256	-	-	-	-	-	-	-	-
MMETSP0329-20121206|8055_1	399	-	-	-	-	-	-	-	-
MMETSP0329-20121206|8063_1	205	Uncharacterized protein	-	-	-	-	-	-	-
MMETSP0329-20121206|8112_1	467	Putative uncharacterized protein	Proprotein convertase subtilisin/kexin type 5	proteolysis	serine-type endopeptidase activity	-	-	-	-
MMETSP0329-20121206|8119_1	217	Predicted protein	-	-	sulfuric ester hydrolase activity	-	-	-	-
MMETSP0329-20121206|8125_1	207	-	-	-	-	-	-	-	-
MMETSP0329-20121206|8127_1	360	-	-	-	-	-	-	-	-
MMETSP0329-20121206|8151_1	187	Uncharacterized protein	Calcium-binding protein CML24	-	-	-	-	-	-
MMETSP0329-20121206|8157_1	192	Uncharacterized protein	4-oxalomesaconate tautomerase	-	-	-	4-oxalomesaconate tautomerase.	-	-
MMETSP0329-20121206|8169_1	148	Putative uncharacterized protein	-	-	-	-	-	-	-
MMETSP0329-20121206|8179_1	106	-	-	-	-	-	-	-	-
MMETSP0329-20121206|8199_1	101	Predicted protein	-	-	serine-type endopeptidase activity	integral to membrane	-	-	-
MMETSP0329-20121206|8217_1	203	-	-	-	-	-	-	-	-
MMETSP0329-20121206|8222_1	220	Predicted protein (Fragment)	-	-	-	-	-	-	-
MMETSP0329-20121206|8229_1	184	-	-	-	-	-	-	-	-
MMETSP0329-20121206|8233_1	102	-	-	-	-	-	-	-	-
MMETSP0329-20121206|8262_1	297	Predicted protein	-	-	-	-	-	-	-
MMETSP0329-20121206|8271_1	138	-	-	-	-	-	-	-	-
MMETSP0329-20121206|8288_1	163	Uncharacterized protein	-	-	-	-	-	-	-
MMETSP0329-20121206|8289_1	205	Predicted protein	-	-	-	-	-	-	-
MMETSP0329-20121206|8294_1	259	-	-	-	-	-	-	-	-
MMETSP0329-20121206|8298_1	219	-	-	-	-	-	-	-	-
MMETSP0329-20121206|8302_1	225	Predicted protein	Solute carrier family 25 member 33	transmembrane transport	-	integral to membrane	-	-	-
MMETSP0329-20121206|8315_1	278	-	-	-	-	-	-	-	-
MMETSP0329-20121206|8328_1	206	Ig-like domain-containing surface protein	Putative surface protein bspA-like	-	-	-	-	-	-
MMETSP0329-20121206|8343_1	161	-	-	-	-	-	-	-	-
MMETSP0329-20121206|8344_1	96	-	-	-	-	-	-	-	-
MMETSP0329-20121206|8354_1	214	Predicted protein	-	protein ubiquitination	ubiquitin-protein ligase activity]---[zinc ion binding	-	-	-	-
MMETSP0329-20121206|8365_1	77	Predicted protein	-	-	-	-	-	-	-
MMETSP0329-20121206|8367_1	102	-	-	-	-	-	-	-	-
MMETSP0329-20121206|837_1	178	DNA topoisomerase 2 (Fragment)	DNA topoisomerase 2	DNA topological change	ATP binding]---[DNA topoisomerase (ATP-hydrolyzing) activity	chromosome	DNA topoisomerase (ATP-hydrolyzing).	-	-
MMETSP0329-20121206|8370_1	218	Predicted protein	-	RNA processing	nucleic acid binding	intracellular	-	-	-
MMETSP0329-20121206|8372_1	84	-	-	-	-	-	-	-	-
MMETSP0329-20121206|8375_1	138	-	-	-	-	-	-	-	-
MMETSP0329-20121206|8380_1	49	Predicted protein	-	translation	structural constituent of ribosome	ribosome	-	-	-
MMETSP0329-20121206|8383_1	70	-	-	-	-	-	-	-	-
MMETSP0329-20121206|8386_1	101	-	-	-	-	-	-	-	-
MMETSP0329-20121206|8389_1	121	-	-	-	-	-	-	-	-
MMETSP0329-20121206|839_1	355	-	-	-	-	-	-	-	-
MMETSP0329-20121206|8390_1	445	-	-	-	-	-	-	-	-
MMETSP0329-20121206|8400_1	90	Predicted protein	-	-	ATP binding]---[protein serine/threonine kinase activity	-	-	-	-
MMETSP0329-20121206|8403_1	245	-	-	-	-	-	-	-	-
MMETSP0329-20121206|8405_1	223	-	-	-	-	-	-	-	-
MMETSP0329-20121206|8412_1	64	-	-	-	-	-	-	-	-
MMETSP0329-20121206|8420_1	250	Nucleotide excision repair protein ERCC2	DNA repair helicase UVH6	nucleotide-excision repair	ATP binding]---[ATP-dependent DNA helicase activity]---[DNA binding	nucleus	DNA helicase.	-	-
MMETSP0329-20121206|8427_1	103	Uncharacterized protein	-	-	phospholipid binding	-	-	-	-
MMETSP0329-20121206|8430_1	130	Uncharacterized protein	-	-	-	-	-	-	-
MMETSP0329-20121206|8434_1	207	Predicted protein	Chaperone protein dnaJ 10	-	-	-	-	-	-
MMETSP0329-20121206|8441_1	123	-	-	-	-	-	-	-	-
MMETSP0329-20121206|8449_1	240	2-succinyl-5-enolpyruvyl-6-hydroxy-3-cyclohexene-1-carboxylate synthase	2-succinyl-5-enolpyruvyl-6-hydroxy-3-cyclohexene-1-carboxylate synthase	menaquinone biosynthetic process	2-succinyl-5-enolpyruvyl-6-hydroxy-3-cyclohexene-1-carboxylic-acid synthase activity]---[metal ion binding]---[thiamine pyrophosphate binding	-	2-succinyl-5-enolpyruvyl-6-hydroxy-3-cyclohexene-1-carboxylic-acid synthase.	Cofactor biosynthesis	menaquinone biosynthesis
MMETSP0329-20121206|8451_1	229	-	-	-	-	-	-	-	-
MMETSP0329-20121206|8461_1	69	-	-	-	-	-	-	-	-
MMETSP0329-20121206|8462_1	191	-	-	-	-	-	-	-	-
MMETSP0329-20121206|8464_1	173	-	-	-	-	-	-	-	-
MMETSP0329-20121206|8465_1	173	-	-	-	-	-	-	-	-
MMETSP0329-20121206|8495_1	121	Putative plastid light harvesting protein isoform 11	Fucoxanthin-chlorophyll a-c binding protein F chloroplastic (Fragment)	-	-	-	-	-	-
MMETSP0329-20121206|8504_1	290	Possible RNA polymerase sigma factor	-	transcription initiation, DNA-dependent	DNA binding]---[sequence-specific DNA binding transcription factor activity]---[sigma factor activity	-	-	-	-
MMETSP0329-20121206|8517_1	200	-	-	-	-	-	-	-	-
MMETSP0329-20121206|8535_1	357	RAB geranylgeranyl transferase (Fragment)	Geranylgeranyl transferase type-2 subunit alpha	protein prenylation	protein prenyltransferase activity	-	Protein geranylgeranyltransferase type II.	-	-
MMETSP0329-20121206|8540_1	245	Hcr2-5D	Probable LRR receptor-like serine/threonine-protein kinase At4g08850	-	-	-	Non-specific serine/threonine protein kinase.	-	-
MMETSP0329-20121206|8545_1	236	Uncharacterized protein	-	-	-	-	-	-	-
MMETSP0329-20121206|8547_1	300	-	-	-	-	-	-	-	-
MMETSP0329-20121206|855_1	211	Predicted protein (Fragment)	4-hydroxybenzoate polyprenyltransferase mitochondrial	ubiquinone biosynthetic process	prenyltransferase activity	integral to membrane	4-hydroxybenzoate polyprenyltransferase.	Cofactor biosynthesis	ubiquinone biosynthesis
MMETSP0329-20121206|8555_1	193	-	-	-	-	-	-	-	-
MMETSP0329-20121206|8569_1	477	-	-	-	-	-	-	-	-
MMETSP0329-20121206|8577_1	215	-	-	-	-	-	-	-	-
MMETSP0329-20121206|8586_1	224	Leucine-rich repeat-containing protein putative	Leucine-rich repeat protein SHOC-2	-	phosphoprotein phosphatase activity	-	-	-	-
MMETSP0329-20121206|8589_1	82	-	-	-	-	-	-	-	-
MMETSP0329-20121206|8597_1	97	-	-	-	-	-	-	-	-
MMETSP0329-20121206|8598_1	243	Leucine rich repeat protein	Leucine-rich repeat-containing protein 1	-	-	-	-	-	-
MMETSP0329-20121206|8632_1	62	Putative uncharacterized protein	Cytochrome c6	-	electron carrier activity]---[heme binding]---[iron ion binding	-	-	-	-
MMETSP0329-20121206|8655_1	380	Neurofilament protein putative	-	-	-	-	-	-	-
MMETSP0329-20121206|8664_1	660	UPI0002653CA7 related cluster	-	-	-	-	-	-	-
MMETSP0329-20121206|8677_1	137	-	-	-	-	-	-	-	-
MMETSP0329-20121206|8787_1	177	-	-	-	-	-	-	-	-
MMETSP0329-20121206|8800_1	129	Predicted protein	-	-	-	-	-	-	-
MMETSP0329-20121206|8808_1	127	-	-	-	-	-	-	-	-
MMETSP0329-20121206|8821_1	988	-	-	-	-	-	-	-	-
MMETSP0329-20121206|8828_1	146	-	-	-	-	-	-	-	-
MMETSP0329-20121206|8849_1	55	-	-	-	-	-	-	-	-
MMETSP0329-20121206|8857_1	95	-	-	-	-	-	-	-	-
MMETSP0329-20121206|8859_1	508	-	-	-	-	-	-	-	-
MMETSP0329-20121206|8864_1	102	Predicted protein	-	-	-	-	-	-	-
MMETSP0329-20121206|8891_1	312	-	-	-	-	-	-	-	-
MMETSP0329-20121206|8896_1	89	-	-	-	-	-	-	-	-
MMETSP0329-20121206|8912_1	221	-	-	-	-	-	-	-	-
MMETSP0329-20121206|8921_1	104	Predicted protein (Fragment)	Protein lap1	-	-	-	-	-	-
MMETSP0329-20121206|8926_1	133	Predicted protein	-	-	tRNA (guanine-N7-)-methyltransferase activity	-	-	-	-
MMETSP0329-20121206|8937_1	96	-	-	-	-	-	-	-	-
MMETSP0329-20121206|8946_1	124	-	-	-	-	-	-	-	-
MMETSP0329-20121206|8948_1	80	Uncharacterized protein	Ubiquitin-60S ribosomal protein L40	-	nickel cation binding]---[superoxide dismutase activity	-	-	-	-
MMETSP0329-20121206|8966_1	66	-	-	-	-	-	-	-	-
MMETSP0329-20121206|8979_1	81	-	Diacylglycerol kinase kappa	-	-	-	Diacylglycerol kinase.	-	-
MMETSP0329-20121206|8983_1	640	Predicted protein	Cell surface glycoprotein 1	-	-	-	-	-	-
MMETSP0329-20121206|8994_1	747	Predicted protein	-	-	-	-	-	-	-
MMETSP0329-20121206|90_1	255	-	-	-	-	-	-	-	-
MMETSP0329-20121206|9012_1	67	-	-	-	-	-	-	-	-
MMETSP0329-20121206|9029_1	137	Putative uncharacterized protein	-	proteolysis	serine-type endopeptidase activity	-	-	-	-
MMETSP0329-20121206|9033_1	55	Uncharacterized protein	LRR receptor-like serine/threonine-protein kinase RCH1	-	-	-	Non-specific serine/threonine protein kinase.	-	-
MMETSP0329-20121206|9037_1	77	-	-	-	-	-	-	-	-
MMETSP0329-20121206|9039_1	120	-	-	-	-	-	-	-	-
MMETSP0329-20121206|9045_1	84	Putative uncharacterized protein (Fragment)	-	-	-	-	-	-	-
MMETSP0329-20121206|9084_1	448	-	-	-	-	-	-	-	-
MMETSP0329-20121206|9095_1	121	-	-	-	-	-	-	-	-
MMETSP0329-20121206|9107_1	218	Predicted protein	-	-	-	-	-	-	-
MMETSP0329-20121206|9132_1	201	-	-	-	-	-	-	-	-
MMETSP0329-20121206|9139_1	67	-	-	-	-	-	-	-	-
MMETSP0329-20121206|9141_1	190	ATP synthase gamma chain chloroplastic	ATP synthase gamma chain chloroplastic	ATP synthesis coupled proton transport	hydrogen ion transporting ATP synthase activity, rotational mechanism]---[proton-transporting ATPase activity, rotational mechanism	chloroplast thylakoid membrane]---[proton-transporting ATP synthase complex, catalytic core F(1)	-	-	-
MMETSP0329-20121206|9143_1	80	-	-	-	-	-	-	-	-
MMETSP0329-20121206|9159_1	556	-	-	-	-	-	-	-	-
MMETSP0329-20121206|916_1	87	Uncharacterized protein (Fragment)	-	-	-	-	-	-	-
MMETSP0329-20121206|9165_1	239	-	-	-	-	-	-	-	-
MMETSP0329-20121206|9167_1	118	-	-	-	-	-	-	-	-
MMETSP0329-20121206|9197_1	137	-	-	-	-	-	-	-	-
MMETSP0329-20121206|9205_1	181	-	-	-	-	-	-	-	-
MMETSP0329-20121206|921_1	224	HHIP-like protein 2	Soluble aldose sugar dehydrogenase YliI	carbohydrate metabolic process	oxidoreductase activity, acting on the CH-OH group of donors, quinone or similar compound as acceptor]---[quinone binding	-	-	-	-
MMETSP0329-20121206|9218_1	95	-	-	-	-	-	-	-	-
MMETSP0329-20121206|9225_1	211	Predicted protein	-	-	-	-	-	-	-
MMETSP0329-20121206|9227_1	80	-	-	-	-	-	-	-	-
MMETSP0329-20121206|9248_1	334	-	-	-	-	-	-	-	-
MMETSP0329-20121206|9259_1	442	Predicted protein	-	-	-	-	-	-	-
MMETSP0329-20121206|9267_1	64	-	-	-	-	-	-	-	-
MMETSP0329-20121206|9275_1	125	-	-	-	-	-	-	-	-
MMETSP0329-20121206|9279_1	89	CBN-LET-413 protein	Leucine-rich repeat protein soc-2 homolog	-	-	-	-	-	-
MMETSP0329-20121206|9283_1	244	-	-	-	-	-	-	-	-
MMETSP0329-20121206|9292_1	50	-	-	-	-	-	-	-	-
MMETSP0329-20121206|9300_1	63	-	-	-	-	-	-	-	-
MMETSP0329-20121206|9301_1	544	UPI00022C99A9 related cluster	Opioid growth factor receptor	-	-	-	-	-	-
MMETSP0329-20121206|9318_1	325	Uncharacterized protein	-	-	-	-	-	-	-
MMETSP0329-20121206|9323_1	178	Predicted protein	Iron transport multicopper oxidase FET3	-	copper ion binding]---[oxidoreductase activity	-	-	-	-
MMETSP0329-20121206|9340_1	55	-	-	-	-	-	-	-	-
MMETSP0329-20121206|9349_1	261	-	-	-	-	-	-	-	-
MMETSP0329-20121206|9354_1	108	Hypothetical leucine rich repeat protein	Probable leucine-rich repeat receptor-like protein kinase At5g63930	-	-	-	Non-specific serine/threonine protein kinase.	-	-
MMETSP0329-20121206|9368_1	86	-	-	-	-	-	-	-	-
MMETSP0329-20121206|9374_1	114	Predicted protein (Fragment)	Disease resistance protein RGA2	-	-	-	-	-	-
MMETSP0329-20121206|9394_1	497	-	-	-	-	-	-	-	-
MMETSP0329-20121206|9406_1	82	-	-	-	-	-	-	-	-
MMETSP0329-20121206|9419_1	862	Predicted protein	-	cyclic nucleotide biosynthetic process]---[intracellular signal transduction	3',5'-cyclic-nucleotide phosphodiesterase activity]---[phosphorus-oxygen lyase activity	-	-	-	-
MMETSP0329-20121206|9449_1	192	-	-	-	-	-	-	-	-
MMETSP0329-20121206|9455_1	149	Predicted protein	-	-	transferase activity, transferring pentosyl groups	-	-	-	-
MMETSP0329-20121206|955_1	88	-	-	-	-	-	-	-	-
MMETSP0329-20121206|9553_1	218	Predicted protein	-	-	-	-	-	-	-
MMETSP0329-20121206|9577_1	100	-	-	-	-	-	-	-	-
MMETSP0329-20121206|960_1	78	Uncharacterized protein	-	-	-	-	-	-	-
MMETSP0329-20121206|9616_1	260	Predicted protein	Collagen alpha-1(XXVII) chain A	-	zinc ion binding	-	-	-	-
MMETSP0329-20121206|9623_1	153	-	-	-	-	-	-	-	-
MMETSP0329-20121206|9626_1	234	-	-	-	-	-	-	-	-
MMETSP0329-20121206|9631_1	101	Uncharacterized protein	-	-	-	-	-	-	-
MMETSP0329-20121206|964_1	161	-	-	-	-	-	-	-	-
MMETSP0329-20121206|9665_1	165	Peptidyl-prolyl cis-trans isomerase	Peptidyl-prolyl cis-trans isomerase	protein folding]---[protein peptidyl-prolyl isomerization	peptidyl-prolyl cis-trans isomerase activity	-	Peptidylprolyl isomerase.	-	-
MMETSP0329-20121206|9675_1	215	Uncharacterized protein	-	-	-	-	-	-	-
MMETSP0329-20121206|9681_1	127	-	-	-	-	-	-	-	-
MMETSP0329-20121206|9682_1	217	-	-	-	-	-	-	-	-
MMETSP0329-20121206|9736_1	391	Uncharacterized protein	-	-	-	-	-	-	-
MMETSP0329-20121206|9778_1	204	-	-	-	-	-	-	-	-
MMETSP0329-20121206|978_1	65	Glyceraldehyde-3-phosphate dehydrogenase	Glyceraldehyde-3-phosphate dehydrogenase chloroplastic	glucose metabolic process	NAD binding]---[NADP binding]---[oxidoreductase activity, acting on the aldehyde or oxo group of donors, NAD or NADP as acceptor	-	Glyceraldehyde-3-phosphate dehydrogenase (NAD(P)( )) (phosphorylating).	Carbohydrate biosynthesis	Calvin cycle
MMETSP0329-20121206|9791_1	80	Leucine-rich repeat containing protein putative	Ras guanine nucleotide exchange factor L	defense response]---[signal transduction	ADP binding]---[phosphoprotein phosphatase activity	-	-	-	-
MMETSP0329-20121206|9807_1	131	-	-	-	-	-	-	-	-
MMETSP0329-20121206|9822_1	51	-	-	-	-	-	-	-	-
MMETSP0329-20121206|9834_1	66	-	-	-	-	-	-	-	-
MMETSP0329-20121206|9842_1	94	-	-	-	-	-	-	-	-
MMETSP0329-20121206|9855_1	82	Histone H2B	Histone H2B	nucleosome assembly	DNA binding	nucleosome]---[nucleus	-	-	-
MMETSP0329-20121206|991_1	380	-	-	-	-	-	-	-	-
MMETSP0329-20121206|9919_1	152	Uncharacterized protein	-	-	-	-	-	-	-
MMETSP0329-20121206|9932_1	196	Predicted protein	-	-	-	-	-	-	-
MMETSP0329-20121206|9939_1	155	-	-	-	-	-	-	-	-
MMETSP0329-20121206|9953_1	84	-	-	-	-	-	-	-	-
MMETSP0329-20121206|9956_1	182	-	-	-	-	-	-	-	-
MMETSP0329-20121206|9964_1	99	Pc22g09370 protein	-	-	-	-	-	-	-
MMETSP0329-20121206|9989_1	395	-	-	-	-	-	-	-	-
MMETSP0329-20121206|9990_1	84	-	-	-	-	-	-	-	-
MMETSP0329-20121206|16880_1	183	UPI00023B29CE related cluster	Disease resistance protein RGA2	-	-	-	-	-	-
MMETSP0329-20121206|19492_1	233	UPI0002246376 related cluster	Trypsin-1	-	-	-	Trypsin.	-	-
MMETSP0329-20121206|22118_1	1453	UPI00015830D6 related cluster	-	-	-	-	-	-	-
MMETSP0329-20121206|13531_1	161	Unnamed protein product	-	regulation of Rho protein signal transduction	Rho guanyl-nucleotide exchange factor activity	intracellular	-	-	-
MMETSP0329-20121206|10292_1	385	Uncharacterized protein (Fragment)	-	-	-	-	-	-	-
MMETSP0329-20121206|10356_1	153	Uncharacterized protein (Fragment)	-	protein ubiquitination	ubiquitin-protein ligase activity	intracellular	-	-	-
MMETSP0329-20121206|1090_1	867	Uncharacterized protein (Fragment)	Probable LRR receptor-like serine/threonine-protein kinase At5g10290	-	-	-	Non-specific serine/threonine protein kinase.	-	-
MMETSP0329-20121206|10964_1	386	Uncharacterized protein (Fragment)	-	-	-	-	-	-	-
MMETSP0329-20121206|13312_1	258	Uncharacterized protein (Fragment)	-	-	-	-	-	-	-
MMETSP0329-20121206|13989_1	620	Uncharacterized protein (Fragment)	-	-	-	-	-	-	-
MMETSP0329-20121206|14118_1	153	Uncharacterized protein (Fragment)	-	protein ubiquitination	ubiquitin-protein ligase activity	intracellular	-	-	-
MMETSP0329-20121206|15171_1	283	Uncharacterized protein (Fragment)	-	-	-	-	-	-	-
MMETSP0329-20121206|16454_1	149	Uncharacterized protein (Fragment)	-	-	-	-	-	-	-
MMETSP0329-20121206|16634_1	252	Uncharacterized protein (Fragment)	-	-	-	-	-	-	-
MMETSP0329-20121206|16731_1	385	Uncharacterized protein (Fragment)	-	-	-	-	-	-	-
MMETSP0329-20121206|1730_1	259	Uncharacterized protein (Fragment)	-	-	-	-	-	-	-
MMETSP0329-20121206|17904_1	411	Uncharacterized protein (Fragment)	-	-	-	-	-	-	-
MMETSP0329-20121206|18086_1	411	Uncharacterized protein (Fragment)	-	-	-	-	-	-	-
MMETSP0329-20121206|1847_1	394	Uncharacterized protein (Fragment)	-	-	-	-	-	-	-
MMETSP0329-20121206|18994_1	591	Uncharacterized protein (Fragment)	-	-	-	-	-	-	-
MMETSP0329-20121206|19407_1	429	Uncharacterized protein (Fragment)	-	-	-	-	-	-	-
MMETSP0329-20121206|19605_1	714	Uncharacterized protein (Fragment)	Arylsulfatase	-	sulfuric ester hydrolase activity	-	Arylsulfatase.	-	-
MMETSP0329-20121206|19739_1	222	Uncharacterized protein (Fragment)	-	-	-	-	-	-	-
MMETSP0329-20121206|20643_1	307	Uncharacterized protein (Fragment)	-	-	-	-	-	-	-
MMETSP0329-20121206|21962_1	193	Uncharacterized protein (Fragment)	-	-	-	-	-	-	-
MMETSP0329-20121206|22471_1	388	Uncharacterized protein (Fragment)	-	-	-	-	-	-	-
MMETSP0329-20121206|23011_1	277	Uncharacterized protein (Fragment)	-	-	-	-	-	-	-
MMETSP0329-20121206|353_1	882	Uncharacterized protein (Fragment)	N-acetylgalactosamine-6-sulfatase	-	sulfuric ester hydrolase activity	-	N-acetylgalactosamine-6-sulfatase.	-	-
MMETSP0329-20121206|3818_1	415	Uncharacterized protein (Fragment)	-	-	-	-	-	-	-
MMETSP0329-20121206|3971_1	481	Uncharacterized protein (Fragment)	-	-	-	-	-	-	-
MMETSP0329-20121206|4334_1	334	Uncharacterized protein (Fragment)	-	-	-	-	-	-	-
MMETSP0329-20121206|5608_1	429	Uncharacterized protein (Fragment)	-	-	-	-	-	-	-
MMETSP0329-20121206|5964_1	431	Uncharacterized protein (Fragment)	-	-	-	-	-	-	-
MMETSP0329-20121206|6112_1	328	Uncharacterized protein (Fragment)	-	-	-	-	-	-	-
MMETSP0329-20121206|6610_1	358	Uncharacterized protein (Fragment)	-	-	-	-	-	-	-
MMETSP0329-20121206|7208_1	577	Uncharacterized protein (Fragment)	-	-	-	-	-	-	-
MMETSP0329-20121206|7717_1	290	Uncharacterized protein (Fragment)	-	-	-	-	-	-	-
MMETSP0329-20121206|8018_1	417	Uncharacterized protein (Fragment)	-	-	-	-	-	-	-
MMETSP0329-20121206|8094_1	719	Uncharacterized protein (Fragment)	-	-	-	-	-	-	-
MMETSP0329-20121206|8873_1	419	Uncharacterized protein (Fragment)	-	-	-	-	-	-	-
MMETSP0329-20121206|9607_1	586	Uncharacterized protein (Fragment)	-	-	-	-	-	-	-
MMETSP0329-20121206|10086_1	280	Uncharacterized protein	-	-	-	-	-	-	-
MMETSP0329-20121206|10101_1	103	Uncharacterized protein	Leucine-rich repeat receptor protein kinase EXS	-	-	-	Non-specific serine/threonine protein kinase.	-	-
MMETSP0329-20121206|10172_1	1230	Uncharacterized protein	ABC transporter G family member 8	ATP catabolic process	ATP binding]---[ATPase activity	membrane	-	-	-
MMETSP0329-20121206|10323_1	114	Uncharacterized protein	-	-	-	-	-	-	-
MMETSP0329-20121206|10488_1	80	Uncharacterized protein	Kinesin light chain	-	microtubule motor activity	kinesin complex	-	-	-
MMETSP0329-20121206|10502_1	352	Uncharacterized protein	-	-	-	-	-	-	-
MMETSP0329-20121206|10610_1	369	Uncharacterized protein	-	-	ATP binding]---[nucleoside-triphosphatase activity	-	-	-	-
MMETSP0329-20121206|1134_1	397	Uncharacterized protein	-	-	-	-	-	-	-
MMETSP0329-20121206|11520_1	438	Uncharacterized protein	-	-	-	-	-	-	-
MMETSP0329-20121206|1235_1	468	Uncharacterized protein	-	-	-	-	-	-	-
MMETSP0329-20121206|12503_1	664	Uncharacterized protein	Inter-alpha-trypsin inhibitor heavy chain H4	-	-	-	-	-	-
MMETSP0329-20121206|12515_1	236	Uncharacterized protein	DNL-type zinc finger protein	-	zinc ion binding	-	-	-	-
MMETSP0329-20121206|12519_1	438	Uncharacterized protein	-	-	-	-	-	-	-
MMETSP0329-20121206|12733_1	50	Uncharacterized protein	-	nucleoside metabolic process	ADP binding]---[microtubule motor activity	kinesin complex	-	-	-
MMETSP0329-20121206|13107_1	660	Uncharacterized protein	-	-	-	-	-	-	-
MMETSP0329-20121206|13193_1	419	Uncharacterized protein	-	-	-	-	-	-	-
MMETSP0329-20121206|13213_1	190	Uncharacterized protein	-	-	-	-	-	-	-
MMETSP0329-20121206|13568_1	593	Uncharacterized protein	Heat shock protein STI	-	-	-	-	-	-
MMETSP0329-20121206|13638_1	370	Uncharacterized protein	-	-	-	-	-	-	-
MMETSP0329-20121206|13925_1	383	Uncharacterized protein	Putative adenosine/adenine deaminase	oxidation-reduction process]---[purine ribonucleoside monophosphate biosynthetic process	deaminase activity]---[oxidoreductase activity	-	-	-	-
MMETSP0329-20121206|14040_1	1074	Uncharacterized protein	Uncharacterized ABC transporter ATP-binding protein/permease YOL075C	ATP catabolic process	ATP binding]---[ATPase activity	membrane	-	-	-
MMETSP0329-20121206|14326_1	495	Uncharacterized protein	-	-	-	-	-	-	-
MMETSP0329-20121206|14337_1	381	Uncharacterized protein	Putative adenosine/adenine deaminase	oxidation-reduction process]---[purine ribonucleoside monophosphate biosynthetic process	deaminase activity]---[oxidoreductase activity	-	-	-	-
MMETSP0329-20121206|14552_1	457	Uncharacterized protein	-	-	-	-	-	-	-
MMETSP0329-20121206|15102_1	513	Uncharacterized protein	SPX domain-containing membrane protein At4g11810	transmembrane transport	-	integral to membrane	-	-	-
MMETSP0329-20121206|1545_1	435	Uncharacterized protein	-	-	-	-	-	-	-
MMETSP0329-20121206|15639_1	462	Uncharacterized protein	Serine protease 29	proteolysis	serine-type endopeptidase activity	-	-	-	-
MMETSP0329-20121206|15655_1	964	Uncharacterized protein	-	-	-	-	-	-	-
MMETSP0329-20121206|15857_1	471	Uncharacterized protein	Probable serine/threonine-protein kinase drkB	-	ATP binding]---[protein serine/threonine kinase activity	-	Non-specific serine/threonine protein kinase.	-	-
MMETSP0329-20121206|16261_1	726	Uncharacterized protein	Inter-alpha-trypsin inhibitor heavy chain H4	-	-	-	-	-	-
MMETSP0329-20121206|16355_1	86	Uncharacterized protein	-	-	-	-	-	-	-
MMETSP0329-20121206|16598_1	2159	Uncharacterized protein	Retrovirus-related Pol polyprotein from transposon TNT 1-94	DNA integration]---[proteolysis	aspartic-type endopeptidase activity]---[nucleic acid binding	-	RNA-directed DNA polymerase.	-	-
MMETSP0329-20121206|16864_1	821	Uncharacterized protein	-	-	-	-	-	-	-
MMETSP0329-20121206|16870_1	756	Uncharacterized protein	-	-	-	-	-	-	-
MMETSP0329-20121206|17440_1	418	Uncharacterized protein	Kynurenine 3-monooxygenase	-	-	-	Kynurenine 3-monooxygenase.	Cofactor biosynthesis	NAD(+) biosynthesis
MMETSP0329-20121206|17801_1	188	Uncharacterized protein	-	-	nucleic acid binding	-	-	-	-
MMETSP0329-20121206|18011_1	462	Uncharacterized protein	-	-	-	-	-	-	-
MMETSP0329-20121206|18308_1	821	Uncharacterized protein	Cell surface glycoprotein 1	-	-	-	-	-	-
MMETSP0329-20121206|18589_1	392	Uncharacterized protein	-	-	-	-	-	-	-
MMETSP0329-20121206|18754_1	268	Uncharacterized protein	-	-	nucleic acid binding]---[zinc ion binding	-	-	-	-
MMETSP0329-20121206|19106_1	374	Uncharacterized protein	-	-	ATP binding]---[nucleoside-triphosphatase activity	-	-	-	-
MMETSP0329-20121206|19297_1	827	Uncharacterized protein	Calcium/calmodulin-dependent protein kinase type IV	-	ATP binding]---[protein kinase activity	-	Calcium/calmodulin-dependent protein kinase.	-	-
MMETSP0329-20121206|19330_1	289	Uncharacterized protein	-	-	-	-	-	-	-
MMETSP0329-20121206|19671_1	181	Uncharacterized protein	Protein lap4	apoptotic process]---[response to DNA damage stimulus]---[signal transduction	-	-	-	-	-
MMETSP0329-20121206|19808_1	709	Uncharacterized protein	-	-	-	-	-	-	-
MMETSP0329-20121206|19870_1	1265	Uncharacterized protein	ABC transporter G family member 8	ATP catabolic process	ATP binding]---[ATPase activity	membrane	-	-	-
MMETSP0329-20121206|20246_1	206	Uncharacterized protein	-	-	-	-	-	-	-
MMETSP0329-20121206|20428_1	413	Uncharacterized protein	Cholesterol 25-hydroxylase-like protein	-	-	-	-	-	-
MMETSP0329-20121206|20592_1	305	Uncharacterized protein	-	-	-	-	-	-	-
MMETSP0329-20121206|21121_1	636	Uncharacterized protein	F-box DNA helicase protein 1	-	ATP binding]---[hydrolase activity]---[nucleic acid binding	-	DNA helicase.	Protein modification	protein ubiquitination
MMETSP0329-20121206|21572_1	614	Uncharacterized protein	Heat shock protein STI	-	-	-	-	-	-
MMETSP0329-20121206|21892_1	882	Uncharacterized protein	Putative aspartate aminotransferase YhdR	-	-	-	Aspartate transaminase.	-	-
MMETSP0329-20121206|21894_1	1270	Uncharacterized protein	ABC transporter G family member 8	ATP catabolic process	ATP binding]---[ATPase activity	membrane	-	-	-
MMETSP0329-20121206|21923_1	550	Uncharacterized protein	-	-	-	-	-	-	-
MMETSP0329-20121206|21976_1	1255	Uncharacterized protein	Uncharacterized ABC transporter ATP-binding protein/permease YOL075C	ATP catabolic process	ATP binding]---[ATPase activity	membrane	-	-	-
MMETSP0329-20121206|2217_1	236	Uncharacterized protein	DNL-type zinc finger protein	-	zinc ion binding	-	-	-	-
MMETSP0329-20121206|22189_1	282	Uncharacterized protein	-	protein ubiquitination	signal transducer activity]---[ubiquitin-protein ligase activity	intracellular	-	-	-
MMETSP0329-20121206|22506_1	794	Uncharacterized protein	Probable leucine-rich repeat receptor-like protein kinase At1g35710	-	-	-	Non-specific serine/threonine protein kinase.	-	-
MMETSP0329-20121206|22582_1	442	Uncharacterized protein	-	-	-	-	-	-	-
MMETSP0329-20121206|22660_1	370	Uncharacterized protein	-	-	-	-	-	-	-
MMETSP0329-20121206|22670_1	124	Uncharacterized protein	-	-	iron ion binding]---[L-ascorbic acid binding]---[oxidoreductase activity, acting on paired donors, with incorporation or reduction of molecular oxygen, 2-oxoglutarate as one donor, and incorporation of one atom each of oxygen into both donors	-	-	-	-
MMETSP0329-20121206|22869_1	467	Uncharacterized protein	Serine protease 29	proteolysis	serine-type endopeptidase activity	-	-	-	-
MMETSP0329-20121206|23005_1	188	Uncharacterized protein	-	-	nucleic acid binding	-	-	-	-
MMETSP0329-20121206|23055_1	537	Uncharacterized protein	-	-	-	-	-	-	-
MMETSP0329-20121206|23208_1	801	Uncharacterized protein	-	-	-	-	-	-	-
MMETSP0329-20121206|2769_1	376	Uncharacterized protein	-	-	-	-	-	-	-
MMETSP0329-20121206|2796_1	440	Uncharacterized protein	Probable serine/threonine-protein kinase drkB	-	ATP binding]---[protein serine/threonine kinase activity	-	Non-specific serine/threonine protein kinase.	-	-
MMETSP0329-20121206|2818_1	435	Uncharacterized protein	Cholesterol 25-hydroxylase-like protein	-	-	-	-	-	-
MMETSP0329-20121206|2899_1	595	Uncharacterized protein	-	-	-	-	-	-	-
MMETSP0329-20121206|30_1	449	Uncharacterized protein	-	-	-	-	-	-	-
MMETSP0329-20121206|3079_1	1361	Uncharacterized protein	Putative aspartate aminotransferase YhdR	-	-	-	Aspartate transaminase.	-	-
MMETSP0329-20121206|3710_1	673	Uncharacterized protein	F-box DNA helicase protein 1	-	ATP binding]---[hydrolase activity]---[nucleic acid binding	-	DNA helicase.	Protein modification	protein ubiquitination
MMETSP0329-20121206|3717_1	927	Uncharacterized protein	Probable serine/threonine-protein kinase fhkC	-	ATP binding]---[protein kinase activity	-	Non-specific serine/threonine protein kinase.	-	-
MMETSP0329-20121206|402_1	739	Uncharacterized protein	-	-	-	-	-	-	-
MMETSP0329-20121206|407_1	517	Uncharacterized protein	Uncharacterized protein Mb2023	-	-	-	-	-	-
MMETSP0329-20121206|4374_1	343	Uncharacterized protein	ATP-dependent RNA helicase Dhx29	-	ATP binding]---[helicase activity]---[nucleic acid binding	-	RNA helicase.	-	-
MMETSP0329-20121206|4379_1	841	Uncharacterized protein	-	-	ATP binding]---[protein serine/threonine kinase activity	-	-	-	-
MMETSP0329-20121206|4594_1	531	Uncharacterized protein	ATP-dependent RNA helicase Dhx29	-	ATP binding]---[ATP-dependent helicase activity]---[nucleic acid binding	-	RNA helicase.	-	-
MMETSP0329-20121206|4994_1	783	Uncharacterized protein	-	-	-	-	-	-	-
MMETSP0329-20121206|5176_1	294	Uncharacterized protein	-	-	-	-	-	-	-
MMETSP0329-20121206|5442_1	362	Uncharacterized protein	-	-	-	-	-	-	-
MMETSP0329-20121206|556_1	268	Uncharacterized protein	-	-	nucleic acid binding]---[zinc ion binding	-	-	-	-
MMETSP0329-20121206|5719_1	826	Uncharacterized protein	Cell surface glycoprotein 1	-	-	-	-	-	-
MMETSP0329-20121206|5980_1	408	Uncharacterized protein	-	-	-	-	-	-	-
MMETSP0329-20121206|6005_1	352	Uncharacterized protein	-	-	-	-	-	-	-
MMETSP0329-20121206|6115_1	314	Uncharacterized protein	-	-	-	-	-	-	-
MMETSP0329-20121206|6355_1	233	Uncharacterized protein	-	-	-	-	-	-	-
MMETSP0329-20121206|6388_1	724	Uncharacterized protein	Inter-alpha-trypsin inhibitor heavy chain H4	-	-	-	-	-	-
MMETSP0329-20121206|6864_1	80	Uncharacterized protein	-	-	-	-	-	-	-
MMETSP0329-20121206|690_1	887	Uncharacterized protein	-	-	-	-	-	-	-
MMETSP0329-20121206|7084_1	593	Uncharacterized protein	-	-	-	-	-	-	-
MMETSP0329-20121206|728_1	124	Uncharacterized protein	-	-	iron ion binding]---[L-ascorbic acid binding]---[oxidoreductase activity, acting on paired donors, with incorporation or reduction of molecular oxygen, 2-oxoglutarate as one donor, and incorporation of one atom each of oxygen into both donors	-	-	-	-
MMETSP0329-20121206|7826_1	525	Uncharacterized protein	-	-	-	-	-	-	-
MMETSP0329-20121206|7928_1	418	Uncharacterized protein	Kynurenine 3-monooxygenase	-	-	-	Kynurenine 3-monooxygenase.	Cofactor biosynthesis	NAD(+) biosynthesis
MMETSP0329-20121206|7942_1	69	Uncharacterized protein	-	-	-	-	-	-	-
MMETSP0329-20121206|7984_1	924	Uncharacterized protein	Probable serine/threonine-protein kinase fhkC	-	ATP binding]---[protein kinase activity	-	Non-specific serine/threonine protein kinase.	-	-
MMETSP0329-20121206|8500_1	298	Uncharacterized protein	-	-	-	-	-	-	-
MMETSP0329-20121206|8562_1	1044	Uncharacterized protein	Calcium/calmodulin-dependent protein kinase type IV	-	ATP binding]---[protein kinase activity	-	Calcium/calmodulin-dependent protein kinase.	-	-
MMETSP0329-20121206|8618_1	405	Uncharacterized protein	-	-	-	-	-	-	-
MMETSP0329-20121206|8644_1	654	Uncharacterized protein	Uncharacterized protein y4fB	-	endonuclease activity]---[metal ion binding]---[nucleic acid binding]---[hydrolase activity	-	-	-	-
MMETSP0329-20121206|8768_1	188	Uncharacterized protein	-	-	nucleic acid binding	-	-	-	-
MMETSP0329-20121206|8807_1	510	Uncharacterized protein	-	-	-	-	-	-	-
MMETSP0329-20121206|8842_1	566	Uncharacterized protein	-	-	-	-	-	-	-
MMETSP0329-20121206|9034_1	75	Uncharacterized protein	Nephrocystin-3	nucleoside metabolic process	ADP binding]---[catalytic activity	-	-	-	-
MMETSP0329-20121206|9088_1	1203	Uncharacterized protein	Uncharacterized ABC transporter ATP-binding protein/permease YOL075C	ATP catabolic process	ATP binding]---[ATPase activity	membrane	-	-	-
MMETSP0329-20121206|9120_1	425	Uncharacterized protein	-	-	-	-	-	-	-
MMETSP0329-20121206|9152_1	139	Uncharacterized protein	Probable serine/threonine-protein kinase pats1	small GTPase mediated signal transduction	GTP binding	-	Non-specific serine/threonine protein kinase.	-	-
MMETSP0329-20121206|9425_1	120	Uncharacterized protein	Probable LRR receptor-like serine/threonine-protein kinase At4g08850	-	ATP binding]---[protein tyrosine kinase activity	integral to membrane	Non-specific serine/threonine protein kinase.	-	-
MMETSP0329-20121206|9584_1	371	Uncharacterized protein	Putative adenosine/adenine deaminase	oxidation-reduction process]---[purine ribonucleoside monophosphate biosynthetic process	deaminase activity]---[oxidoreductase activity	-	-	-	-
MMETSP0329-20121206|9594_1	207	Uncharacterized protein	Ras guanine nucleotide exchange factor L	-	-	-	-	-	-
MMETSP0329-20121206|969_1	476	Uncharacterized protein	-	biosynthetic process	-	-	-	-	-
MMETSP0329-20121206|966_1	587	ULP1 like chllamydin domain containing protease	Sentrin-specific protease 1	proteolysis	cysteine-type peptidase activity	-	Ulp1 peptidase.	-	-
MMETSP0329-20121206|20687_1	332	TRAP dicarboxylate transporter subunit DctP	Sialic acid-binding periplasmic protein SiaP	transport	-	outer membrane-bounded periplasmic space	-	-	-
MMETSP0329-20121206|965_1	315	TRAP dicarboxylate transporter subunit DctP	Sialic acid-binding periplasmic protein SiaP	transport	-	outer membrane-bounded periplasmic space	-	-	-
MMETSP0329-20121206|4179_1	241	Tranposase	-	DNA integration]---[transposition, DNA-mediated	DNA binding]---[transposase activity	-	-	-	-
MMETSP0329-20121206|8778_1	166	Tir-nbs-lrr resistance protein	-	defense response]---[signal transduction	ADP binding	-	-	-	-
MMETSP0329-20121206|10704_1	119	Surface antigen BspA-like	Putative surface protein bspA-like	-	-	-	-	-	-
MMETSP0329-20121206|10066_1	394	Serine protease subtilase family	Thermophilic serine proteinase	proteolysis	serine-type endopeptidase activity	-	-	-	-
MMETSP0329-20121206|10743_1	549	Serine protease	Thermophilic serine proteinase	proteolysis	serine-type endopeptidase activity	-	-	-	-
MMETSP0329-20121206|2664_1	643	Serine protease	Thermophilic serine proteinase	proteolysis	serine-type endopeptidase activity	-	-	-	-
MMETSP0329-20121206|18480_1	975	Serineaspartate repeat-containing protein I putative	DNA-directed RNA polymerase II subunit RPB1	-	-	-	DNA-directed RNA polymerase.	-	-
MMETSP0329-20121206|2317_1	985	Serineaspartate repeat-containing protein I putative	DNA-directed RNA polymerase II subunit RPB1	-	-	-	DNA-directed RNA polymerase.	-	-
MMETSP0329-20121206|10398_1	448	SCP-like extracellular	-	-	-	-	-	-	-
MMETSP0329-20121206|8853_1	551	SCP-like extracellular	-	-	-	-	-	-	-
MMETSP0329-20121206|10569_1	104	Ribosomal protein L34	39S ribosomal protein L34 mitochondrial	translation	structural constituent of ribosome	ribosome	-	-	-
MMETSP0329-20121206|12418_1	104	Ribosomal protein L34	39S ribosomal protein L34 mitochondrial	translation	structural constituent of ribosome	ribosome	-	-	-
MMETSP0329-20121206|18455_1	210	Receptor protein kinase putative	Probable leucine-rich repeat receptor-like protein kinase At1g35710	activation of MAPKK activity]---[MAPK cascade	2-alkenal reductase [NAD(P)] activity]---[ATP binding]---[MAP kinase kinase kinase activity]---[protein tyrosine kinase activity	integral to membrane	Non-specific serine/threonine protein kinase.	-	-
MMETSP0329-20121206|9124_1	208	Receptor protein kinase putative	Probable leucine-rich repeat receptor-like protein kinase At1g35710	activation of MAPKK activity]---[MAPK cascade	2-alkenal reductase [NAD(P)] activity]---[ATP binding]---[MAP kinase kinase kinase activity]---[protein tyrosine kinase activity	integral to membrane	Non-specific serine/threonine protein kinase.	-	-
MMETSP0329-20121206|17990_1	192	Ras family putative	Leucine-rich repeat-containing protein 40	small GTPase mediated signal transduction	GTP binding	-	-	-	-
MMETSP0329-20121206|19249_1	683	Putative uncharacterized protein (Fragment)	Cytadherence high molecular weight protein 3	-	nucleic acid binding]---[nucleotide binding	-	-	-	-
MMETSP0329-20121206|5166_1	157	Putative uncharacterized protein (Fragment)	-	-	transferase activity, transferring hexosyl groups	intrinsic to endoplasmic reticulum membrane	-	-	-
MMETSP0329-20121206|5589_1	517	Putative uncharacterized protein (Fragment)	Uncharacterized protein Mb2023	-	-	-	-	-	-
MMETSP0329-20121206|93_1	189	Putative uncharacterized protein (Fragment)	-	-	transferase activity, transferring hexosyl groups	intrinsic to endoplasmic reticulum membrane	-	-	-
MMETSP0329-20121206|10028_1	500	Putative uncharacterized protein	Probable LRR receptor-like serine/threonine-protein kinase At4g08850	-	-	-	Non-specific serine/threonine protein kinase.	-	-
MMETSP0329-20121206|10049_1	95	Putative uncharacterized protein	Ras guanine nucleotide exchange factor L	defense response]---[signal transduction	ADP binding	-	-	-	-
MMETSP0329-20121206|10453_1	59	Putative uncharacterized protein	Kinesin light chain 1	lipid metabolic process	microtubule motor activity	kinesin complex	-	-	-
MMETSP0329-20121206|10641_1	69	Putative uncharacterized protein	Kinesin light chain 1	lipid metabolic process	microtubule motor activity	kinesin complex	-	-	-
MMETSP0329-20121206|1072_1	194	Putative uncharacterized protein	Putative surface protein bspA-like	-	-	-	-	-	-
MMETSP0329-20121206|10876_1	84	Putative uncharacterized protein	Nucleotide-binding oligomerization domain-containing protein 2	small GTPase mediated signal transduction	GTP binding	-	-	-	-
MMETSP0329-20121206|11361_1	207	Putative uncharacterized protein	-	-	-	cell wall	-	-	-
MMETSP0329-20121206|11822_1	82	Putative uncharacterized protein	Kinesin light chain	-	microtubule motor activity	kinesin complex	-	-	-
MMETSP0329-20121206|12214_1	504	Putative uncharacterized protein	Abhydrolase domain-containing protein 1	-	-	-	-	-	-
MMETSP0329-20121206|12694_1	116	Putative uncharacterized protein	-	-	-	-	-	-	-
MMETSP0329-20121206|127_1	554	Putative uncharacterized protein	-	-	-	-	-	-	-
MMETSP0329-20121206|12713_1	54	Putative uncharacterized protein	-	-	-	-	-	-	-
MMETSP0329-20121206|13039_1	483	Putative uncharacterized protein	-	-	-	-	-	-	-
MMETSP0329-20121206|13338_1	458	Putative uncharacterized protein	Probable LRR receptor-like serine/threonine-protein kinase At4g08850	-	ATP binding]---[hydrolase activity]---[protein tyrosine kinase activity	integral to membrane	Non-specific serine/threonine protein kinase.	-	-
MMETSP0329-20121206|14288_1	150	Putative uncharacterized protein	-	-	-	-	-	-	-
MMETSP0329-20121206|14934_1	545	Putative uncharacterized protein	Abhydrolase domain-containing protein 1	-	-	-	-	-	-
MMETSP0329-20121206|14984_1	488	Putative uncharacterized protein	-	-	-	-	-	-	-
MMETSP0329-20121206|15957_1	576	Putative uncharacterized protein	-	proteolysis	serine-type endopeptidase activity	-	-	-	-
MMETSP0329-20121206|16336_1	1061	Putative uncharacterized protein	-	-	-	-	-	-	-
MMETSP0329-20121206|17156_1	453	Putative uncharacterized protein	-	-	-	-	-	-	-
MMETSP0329-20121206|19250_1	511	Putative uncharacterized protein	Uncharacterized protein Mb2023	-	-	-	-	-	-
MMETSP0329-20121206|1940_1	1069	Putative uncharacterized protein	-	-	-	-	-	-	-
MMETSP0329-20121206|20812_1	328	Putative uncharacterized protein	-	-	-	-	-	-	-
MMETSP0329-20121206|22653_1	846	Putative uncharacterized protein	LRR receptor-like serine/threonine-protein kinase GSO2	-	ATP binding]---[hydrolase activity]---[protein tyrosine kinase activity	integral to membrane	Non-specific serine/threonine protein kinase.	-	-
MMETSP0329-20121206|22919_1	488	Putative uncharacterized protein	-	-	-	-	-	-	-
MMETSP0329-20121206|23275_1	259	Putative uncharacterized protein	-	-	-	-	-	-	-
MMETSP0329-20121206|2803_1	299	Putative uncharacterized protein	Poly(ADP-ribose) glycohydrolase pme-3	carbohydrate metabolic process	poly(ADP-ribose) glycohydrolase activity	-	Poly(ADP-ribose) glycohydrolase.	-	-
MMETSP0329-20121206|322_1	356	Putative uncharacterized protein	-	-	-	-	-	-	-
MMETSP0329-20121206|3798_1	453	Putative uncharacterized protein	-	-	-	-	-	-	-
MMETSP0329-20121206|3821_1	486	Putative uncharacterized protein	-	-	-	-	-	-	-
MMETSP0329-20121206|6064_1	313	Putative uncharacterized protein	-	-	-	-	-	-	-
MMETSP0329-20121206|6491_1	317	Putative uncharacterized protein	Poly(ADP-ribose) glycohydrolase pme-3	carbohydrate metabolic process	poly(ADP-ribose) glycohydrolase activity	-	Poly(ADP-ribose) glycohydrolase.	-	-
MMETSP0329-20121206|8212_1	308	Putative uncharacterized protein	-	-	-	-	-	-	-
MMETSP0329-20121206|8494_1	165	Putative uncharacterized protein	-	-	-	-	-	-	-
MMETSP0329-20121206|8503_1	260	Putative uncharacterized protein	-	-	-	-	-	-	-
MMETSP0329-20121206|8919_1	78	Putative uncharacterized protein	Leucine-rich repeat-containing protein 8E	-	-	-	-	-	-
MMETSP0329-20121206|9190_1	110	Putative uncharacterized protein	Probable leucine-rich repeat receptor-like protein kinase At1g35710	-	ATP binding]---[protein tyrosine kinase activity	-	Non-specific serine/threonine protein kinase.	-	-
MMETSP0329-20121206|9355_1	60	Putative uncharacterized protein	Kinesin light chain 4	nucleoside metabolic process	ADP binding]---[microtubule motor activity	kinesin complex	-	-	-
MMETSP0329-20121206|9496_1	219	Putative uncharacterized protein	-	-	-	-	-	-	-
MMETSP0329-20121206|9648_1	1058	Putative uncharacterized protein	-	-	-	-	-	-	-
MMETSP0329-20121206|9784_1	314	Putative uncharacterized protein	-	-	-	-	-	-	-
MMETSP0329-20121206|18582_1	745	Putative opacity protein	Probable hemoglobin and hemoglobin-haptoglobin-binding protein 3	-	porin activity	cell outer membrane]---[integral to membrane	-	-	-
MMETSP0329-20121206|6197_1	1010	Putative opacity protein	Probable hemoglobin and hemoglobin-haptoglobin-binding protein 3	-	porin activity	cell outer membrane]---[integral to membrane	-	-	-
MMETSP0329-20121206|21571_1	391	Putative LRR receptor-like serine/threonine-protein kinase	Probable LRR receptor-like serine/threonine-protein kinase At5g10290	-	kinase activity	-	Non-specific serine/threonine protein kinase.	-	-
MMETSP0329-20121206|8532_1	103	Putative Leucine Rich Repeat Protein	LRR receptor-like serine/threonine-protein kinase ERL1	-	-	-	Non-specific serine/threonine protein kinase.	-	-
MMETSP0329-20121206|10439_1	87	Predicted protein (Fragment)	TMV resistance protein N	-	-	-	-	-	-
MMETSP0329-20121206|14321_1	181	Predicted protein (Fragment)	Disease resistance protein RGA2	-	-	-	-	-	-
MMETSP0329-20121206|14322_1	127	Predicted protein (Fragment)	Leucine-rich repeat protein SHOC-2	-	-	-	-	-	-
MMETSP0329-20121206|15341_1	163	Predicted protein (Fragment)	Pre-mRNA-splicing factor SLU7	-	-	-	-	-	-
MMETSP0329-20121206|17030_1	73	Predicted protein (Fragment)	Leucine-rich repeat receptor-like protein kinase PXL1	-	-	-	Non-specific serine/threonine protein kinase.	-	-
MMETSP0329-20121206|18305_1	171	Predicted protein (Fragment)	Double-strand break repair protein MRE11A	double-strand break repair	endonuclease activity]---[exonuclease activity]---[manganese ion binding	nucleus	-	-	-
MMETSP0329-20121206|21879_1	282	Predicted protein (Fragment)	ABC transporter G family member 35	ATP catabolic process	ATP binding]---[ATPase activity	membrane	-	-	-
MMETSP0329-20121206|21916_1	219	Predicted protein (Fragment)	DNA helicase MCM9	DNA replication	ATP binding]---[DNA binding]---[nucleoside-triphosphatase activity	-	DNA helicase.	-	-
MMETSP0329-20121206|23242_1	174	Predicted protein (Fragment)	Pre-mRNA-splicing factor SLU7	-	-	-	-	-	-
MMETSP0329-20121206|4504_1	222	Predicted protein (Fragment)	Double-strand break repair protein MRE11A	double-strand break repair	endonuclease activity]---[exonuclease activity]---[manganese ion binding	nucleus	-	-	-
MMETSP0329-20121206|482_1	298	Predicted protein (Fragment)	ABC transporter G family member 29	ATP catabolic process	ATP binding]---[ATPase activity	membrane	-	-	-
MMETSP0329-20121206|5457_1	215	Predicted protein (Fragment)	DNA helicase MCM9	DNA replication	ATP binding]---[DNA binding]---[nucleoside-triphosphatase activity	-	DNA helicase.	-	-
MMETSP0329-20121206|8838_1	94	Predicted protein (Fragment)	-	-	-	-	-	-	-
MMETSP0329-20121206|9490_1	245	Predicted protein (Fragment)	Leucine-rich repeat protein soc-2 homolog	-	-	-	-	-	-
MMETSP0329-20121206|9644_1	105	Predicted protein (Fragment)	Leucine-rich repeat protein soc-2 homolog	-	-	-	-	-	-
MMETSP0329-20121206|10023_1	591	Predicted protein	-	-	-	-	-	-	-
MMETSP0329-20121206|10532_1	322	Predicted protein	-	-	-	-	-	-	-
MMETSP0329-20121206|10568_1	285	Predicted protein	-	-	-	-	-	-	-
MMETSP0329-20121206|11110_1	201	Predicted protein	-	-	-	-	-	-	-
MMETSP0329-20121206|11485_1	410	Predicted protein	-	-	-	-	-	-	-
MMETSP0329-20121206|11556_1	352	Predicted protein	-	-	-	-	-	-	-
MMETSP0329-20121206|11600_1	609	Predicted protein	-	-	-	-	-	-	-
MMETSP0329-20121206|11717_1	237	Predicted protein	-	-	-	-	-	-	-
MMETSP0329-20121206|1224_1	569	Predicted protein	-	-	-	-	-	-	-
MMETSP0329-20121206|12615_1	266	Predicted protein	-	-	-	-	-	-	-
MMETSP0329-20121206|12647_1	72	Predicted protein	-	-	-	-	-	-	-
MMETSP0329-20121206|12676_1	598	Predicted protein	-	-	-	-	-	-	-
MMETSP0329-20121206|12838_1	335	Predicted protein	-	-	sequence-specific DNA binding]---[sequence-specific DNA binding transcription factor activity	nucleus	-	-	-
MMETSP0329-20121206|13245_1	858	Predicted protein	-	-	-	-	-	-	-
MMETSP0329-20121206|13263_1	173	Predicted protein	-	-	transporter activity	intracellular	-	-	-
MMETSP0329-20121206|13730_1	554	Predicted protein	-	-	-	-	-	-	-
MMETSP0329-20121206|13844_1	95	Predicted protein	Leucine-rich repeat-containing protein 8A	-	-	-	-	-	-
MMETSP0329-20121206|13882_1	338	Predicted protein	-	-	-	-	-	-	-
MMETSP0329-20121206|13910_1	175	Predicted protein	-	protein prenylation	protein prenyltransferase activity	-	-	-	-
MMETSP0329-20121206|13954_1	266	Predicted protein	-	-	-	-	-	-	-
MMETSP0329-20121206|14140_1	335	Predicted protein	-	-	hydrolase activity	-	-	-	-
MMETSP0329-20121206|14207_1	595	Predicted protein	-	-	-	-	-	-	-
MMETSP0329-20121206|14813_1	436	Predicted protein	-	-	sulfotransferase activity	integral to membrane	-	-	-
MMETSP0329-20121206|15356_1	338	Predicted protein	Heat stress transcription factor A-8	-	sequence-specific DNA binding]---[sequence-specific DNA binding transcription factor activity	nucleus	-	-	-
MMETSP0329-20121206|15513_1	116	Predicted protein	Beta-glucan synthesis-associated protein KRE6	-	-	-	-	-	-
MMETSP0329-20121206|15982_1	400	Predicted protein	-	-	-	-	-	-	-
MMETSP0329-20121206|16236_1	616	Predicted protein	-	-	-	-	-	-	-
MMETSP0329-20121206|16248_1	371	Predicted protein	Probable serine/threonine-protein kinase drkD	-	ATP binding]---[protein kinase activity	-	Non-specific serine/threonine protein kinase.	-	-
MMETSP0329-20121206|16493_1	217	Predicted protein	-	-	-	-	-	-	-
MMETSP0329-20121206|16730_1	612	Predicted protein	-	-	-	-	-	-	-
MMETSP0329-20121206|1679_1	397	Predicted protein	Trypsin-2	proteolysis	serine-type endopeptidase activity	-	Trypsin.	-	-
MMETSP0329-20121206|16793_1	116	Predicted protein	Beta-glucan synthesis-associated protein KRE6	-	-	-	-	-	-
MMETSP0329-20121206|16856_1	612	Predicted protein	-	-	-	-	-	-	-
MMETSP0329-20121206|17176_1	271	Predicted protein	-	-	-	-	-	-	-
MMETSP0329-20121206|1760_1	285	Predicted protein	-	-	-	-	-	-	-
MMETSP0329-20121206|17616_1	304	Predicted protein	-	-	-	-	-	-	-
MMETSP0329-20121206|17686_1	540	Predicted protein	-	-	-	-	-	-	-
MMETSP0329-20121206|18002_1	353	Predicted protein	-	-	-	-	-	-	-
MMETSP0329-20121206|18380_1	288	Predicted protein	-	-	zinc ion binding	-	-	-	-
MMETSP0329-20121206|18620_1	583	Predicted protein	-	regulation of transcription elongation, DNA-dependent]---[regulation of transcription from RNA polymerase II promoter]---[translation	structural constituent of ribosome	ribosome	-	-	-
MMETSP0329-20121206|18679_1	236	Predicted protein	-	-	-	-	-	-	-
MMETSP0329-20121206|18901_1	1090	Predicted protein	-	metabolic process	catalytic activity	-	-	-	-
MMETSP0329-20121206|19131_1	468	Predicted protein	-	-	-	-	-	-	-
MMETSP0329-20121206|19197_1	278	Predicted protein	Arylsulfatase K	-	sulfuric ester hydrolase activity	-	-	-	-
MMETSP0329-20121206|19285_1	581	Predicted protein	-	-	-	-	-	-	-
MMETSP0329-20121206|19698_1	176	Predicted protein	-	-	transporter activity	intracellular	-	-	-
MMETSP0329-20121206|19807_1	359	Predicted protein	-	-	-	-	-	-	-
MMETSP0329-20121206|19901_1	367	Predicted protein	Methylglyoxal synthase	-	calcium ion binding	-	Methylglyoxal synthase.	-	-
MMETSP0329-20121206|2006_1	364	Predicted protein	Methylglyoxal synthase	-	calcium ion binding	-	Methylglyoxal synthase.	-	-
MMETSP0329-20121206|20295_1	333	Predicted protein	-	lipid metabolic process	triglyceride lipase activity	-	-	-	-
MMETSP0329-20121206|20346_1	337	Predicted protein	-	-	-	-	-	-	-
MMETSP0329-20121206|20465_1	146	Predicted protein	-	-	-	-	-	-	-
MMETSP0329-20121206|20530_1	269	Predicted protein	Lipase	lipid metabolic process	triglyceride lipase activity	-	Triacylglycerol lipase.	-	-
MMETSP0329-20121206|20540_1	662	Predicted protein	-	-	-	-	-	-	-
MMETSP0329-20121206|21044_1	519	Predicted protein	-	-	-	-	-	-	-
MMETSP0329-20121206|21260_1	286	Predicted protein	UDP-galactose fucoside alpha-3-galactosyltransferase	-	-	-	Fucosylgalactoside 3-alpha-galactosyltransferase.	Protein modification	protein glycosylation
MMETSP0329-20121206|21631_1	755	Predicted protein	-	metabolic process	catalytic activity	-	-	-	-
MMETSP0329-20121206|21635_1	241	Predicted protein	-	-	-	-	-	-	-
MMETSP0329-20121206|2171_1	1086	Predicted protein	-	metabolic process	catalytic activity	-	-	-	-
MMETSP0329-20121206|2206_1	468	Predicted protein	-	-	-	-	-	-	-
MMETSP0329-20121206|22589_1	350	Predicted protein	-	-	-	-	-	-	-
MMETSP0329-20121206|22956_1	495	Predicted protein	Phospholipase A1-IIgamma	lipid metabolic process	triglyceride lipase activity	-	-	-	-
MMETSP0329-20121206|2774_1	285	Predicted protein	-	-	zinc ion binding	-	-	-	-
MMETSP0329-20121206|2920_1	268	Predicted protein	-	-	-	-	-	-	-
MMETSP0329-20121206|2963_1	329	Predicted protein	-	-	-	-	-	-	-
MMETSP0329-20121206|305_1	285	Predicted protein	UDP-galactose fucoside alpha-3-galactosyltransferase	-	-	-	Fucosylgalactoside 3-alpha-galactosyltransferase.	Protein modification	protein glycosylation
MMETSP0329-20121206|3117_1	338	Predicted protein	-	-	-	-	-	-	-
MMETSP0329-20121206|3328_1	571	Predicted protein	-	lipid metabolic process	triglyceride lipase activity	-	-	-	-
MMETSP0329-20121206|3530_1	241	Predicted protein	Arylsulfatase K	-	sulfuric ester hydrolase activity	-	-	-	-
MMETSP0329-20121206|3548_1	665	Predicted protein	-	-	-	-	-	-	-
MMETSP0329-20121206|3584_1	495	Predicted protein	Phospholipase A1-IIgamma	lipid metabolic process	triglyceride lipase activity	-	-	-	-
MMETSP0329-20121206|3739_1	436	Predicted protein	-	-	sulfotransferase activity	integral to membrane	-	-	-
MMETSP0329-20121206|426_1	466	Predicted protein	-	-	-	-	-	-	-
MMETSP0329-20121206|4366_1	450	Predicted protein	-	-	-	-	-	-	-
MMETSP0329-20121206|4368_1	610	Predicted protein	-	regulation of transcription elongation, DNA-dependent]---[regulation of transcription from RNA polymerase II promoter]---[translation	structural constituent of ribosome	ribosome	-	-	-
MMETSP0329-20121206|4373_1	163	Predicted protein	-	-	transporter activity	intracellular	-	-	-
MMETSP0329-20121206|5455_1	337	Predicted protein	-	-	-	-	-	-	-
MMETSP0329-20121206|5649_1	371	Predicted protein	Probable serine/threonine-protein kinase drkD	-	ATP binding]---[protein kinase activity	-	Non-specific serine/threonine protein kinase.	-	-
MMETSP0329-20121206|5793_1	400	Predicted protein	-	-	-	-	-	-	-
MMETSP0329-20121206|5928_1	391	Predicted protein	-	-	-	-	-	-	-
MMETSP0329-20121206|5995_1	856	Predicted protein	-	-	-	-	-	-	-
MMETSP0329-20121206|6152_1	706	Predicted protein	-	-	-	-	-	-	-
MMETSP0329-20121206|6180_1	399	Predicted protein	Lipase	lipid metabolic process	triglyceride lipase activity	-	Triacylglycerol lipase.	-	-
MMETSP0329-20121206|6673_1	217	Predicted protein	-	-	-	-	-	-	-
MMETSP0329-20121206|6940_1	438	Predicted protein	Phospholipase A1-IIgamma	lipid metabolic process	triglyceride lipase activity	-	-	-	-
MMETSP0329-20121206|7172_1	604	Predicted protein	-	-	-	-	-	-	-
MMETSP0329-20121206|7242_1	119	Predicted protein	-	-	-	-	-	-	-
MMETSP0329-20121206|7448_1	405	Predicted protein	Trypsin-2	proteolysis	serine-type endopeptidase activity	-	Trypsin.	-	-
MMETSP0329-20121206|8250_1	273	Predicted protein	-	-	-	-	-	-	-
MMETSP0329-20121206|8314_1	257	Predicted protein	-	-	-	-	-	-	-
MMETSP0329-20121206|8488_1	265	Predicted protein	Leucine-rich repeat-containing protein 40	-	-	-	-	-	-
MMETSP0329-20121206|8551_1	67	Predicted protein	Probable serine/threonine-protein kinase drkD	-	-	-	Non-specific serine/threonine protein kinase.	-	-
MMETSP0329-20121206|8691_1	336	Predicted protein	-	-	hydrolase activity	-	-	-	-
MMETSP0329-20121206|8950_1	568	Predicted protein	-	-	-	-	-	-	-
MMETSP0329-20121206|9417_1	318	Predicted protein	Protein lap4	-	-	-	-	-	-
MMETSP0329-20121206|994_1	323	Predicted protein	-	-	-	-	-	-	-
MMETSP0329-20121206|11442_1	60	PREDICTED dynein heavy chain-like	-	-	-	-	-	-	-
MMETSP0329-20121206|18556_1	182	PpiC-type peptidyl-prolyl cis-trans isomerase	Peptidyl-prolyl cis-trans isomerase C	protein folding]---[protein peptidyl-prolyl isomerization	peptidyl-prolyl cis-trans isomerase activity	-	Peptidylprolyl isomerase.	-	-
MMETSP0329-20121206|4346_1	181	PpiC-type peptidyl-prolyl cis-trans isomerase	Peptidyl-prolyl cis-trans isomerase C	protein folding]---[protein peptidyl-prolyl isomerization	peptidyl-prolyl cis-trans isomerase activity	-	Peptidylprolyl isomerase.	-	-
MMETSP0329-20121206|12702_1	419	Possible RNA polymerase sigma factor	-	transcription initiation, DNA-dependent	DNA binding]---[sequence-specific DNA binding transcription factor activity]---[sigma factor activity	-	-	-	-
MMETSP0329-20121206|14224_1	603	Possible RNA polymerase sigma factor	-	transcription initiation, DNA-dependent	DNA binding]---[sequence-specific DNA binding transcription factor activity]---[sigma factor activity	-	-	-	-
MMETSP0329-20121206|16652_1	288	Possible RNA polymerase sigma factor	-	transcription initiation, DNA-dependent	DNA binding]---[sequence-specific DNA binding transcription factor activity]---[sigma factor activity	-	-	-	-
MMETSP0329-20121206|5058_1	288	Possible RNA polymerase sigma factor	-	transcription initiation, DNA-dependent	DNA binding]---[sequence-specific DNA binding transcription factor activity]---[sigma factor activity	-	-	-	-
MMETSP0329-20121206|5668_1	624	Possible RNA polymerase sigma factor	-	transcription initiation, DNA-dependent	DNA binding]---[sequence-specific DNA binding transcription factor activity]---[sigma factor activity	-	-	-	-
MMETSP0329-20121206|8378_1	288	Possible RNA polymerase sigma factor	-	transcription initiation, DNA-dependent	DNA binding]---[sequence-specific DNA binding transcription factor activity]---[sigma factor activity	-	-	-	-
MMETSP0329-20121206|20277_1	2191	Pol protein (Fragment)	Retrovirus-related Pol polyprotein from transposon TNT 1-94	DNA integration	nucleic acid binding	-	RNA-directed DNA polymerase.	-	-
MMETSP0329-20121206|6059_1	2191	Pol protein (Fragment)	Retrovirus-related Pol polyprotein from transposon TNT 1-94	DNA integration	nucleic acid binding	-	RNA-directed DNA polymerase.	-	-
MMETSP0329-20121206|1041_1	197	Peptidase S8 and S53 subtilisin kexin sedolisin	Thermophilic serine proteinase	proteolysis	serine-type endopeptidase activity	-	-	-	-
MMETSP0329-20121206|17591_1	153	Peptidase S8 and S53 subtilisin kexin sedolisin	Thermostable alkaline protease	proteolysis	serine-type endopeptidase activity	-	-	-	-
MMETSP0329-20121206|8240_1	201	Peptidase S8 and S53 subtilisin kexin sedolisin	Thermophilic serine proteinase	proteolysis	serine-type endopeptidase activity	-	-	-	-
MMETSP0329-20121206|13007_1	157	N-terminal histone linker H1	Histone H1	nucleosome assembly	DNA binding	nucleosome]---[nucleus	-	-	-
MMETSP0329-20121206|2625_1	185	Nicotinamidase-like amidase	Uncharacterized isochorismatase family protein CA_P0030	-	catalytic activity	-	-	-	-
MMETSP0329-20121206|9889_1	185	Nicotinamidase-like amidase	Uncharacterized isochorismatase family protein CA_P0030	-	catalytic activity	-	-	-	-
MMETSP0329-20121206|17946_1	515	Mucin-associated surface protein	-	-	-	-	-	-	-
MMETSP0329-20121206|3652_1	515	Mucin-associated surface protein	-	-	-	-	-	-	-
MMETSP0329-20121206|9478_1	131	Miro-like protein	-	small GTPase mediated signal transduction	GTP binding	intracellular	-	-	-
MMETSP0329-20121206|20217_1	448	Metalloprotease	Extracellular metalloprotease GLRG_06286	proteolysis	metallopeptidase activity]---[zinc ion binding	-	-	-	-
MMETSP0329-20121206|2510_1	561	Metalloprotease	Extracellular metalloprotease GLRG_06286	proteolysis	metallopeptidase activity]---[zinc ion binding	-	-	-	-
MMETSP0329-20121206|9378_1	77	Mbre TPR repeat protein	Kinesin light chain 2	-	microtubule motor activity]---[phospholipid binding	kinesin complex	-	-	-
MMETSP0329-20121206|20026_1	341	Mate efflux protein multi antimicrobial extrusion family	MATE efflux family protein 3 chloroplastic	-	antiporter activity]---[drug transmembrane transporter activity	membrane	-	-	-
MMETSP0329-20121206|508_1	344	Mate efflux protein multi antimicrobial extrusion family	MATE efflux family protein 3 chloroplastic	-	antiporter activity]---[drug transmembrane transporter activity	membrane	-	-	-
MMETSP0329-20121206|14541_1	209	LRR-GTPase of the ROCO family	LRR receptor-like serine/threonine-protein kinase ERECTA	small GTPase mediated signal transduction	GTP binding	-	Non-specific serine/threonine protein kinase.	-	-
MMETSP0329-20121206|22914_1	321	LRR-GTPase of the ROCO family	LRR receptor-like serine/threonine-protein kinase ERECTA	small GTPase mediated signal transduction	GTP binding	-	Non-specific serine/threonine protein kinase.	-	-
MMETSP0329-20121206|13846_1	112	Lipoprotein leucine rich repeat protein	LRR repeats and ubiquitin-like domain-containing protein At2g30105	-	-	-	-	-	-
MMETSP0329-20121206|10995_1	133	Leucine-rich repeat typical subtype	-	-	-	-	-	-	-
MMETSP0329-20121206|21366_1	392	Leucine rich repeat protein (Fragment)	Leucine-rich repeat protein soc-2 homolog	-	-	-	-	-	-
MMETSP0329-20121206|10196_1	94	Leucine rich repeat protein	Ras guanine nucleotide exchange factor L	-	-	-	-	-	-
MMETSP0329-20121206|10832_1	58	Leucine rich repeat protein	Leucine-rich repeat protein soc-2 homolog	-	-	-	-	-	-
MMETSP0329-20121206|11427_1	77	Leucine rich repeat protein	-	-	-	-	-	-	-
MMETSP0329-20121206|11705_1	515	Leucine rich repeat protein	Receptor-like protein kinase 2	-	-	-	Non-specific serine/threonine protein kinase.	-	-
MMETSP0329-20121206|12421_1	232	Leucine rich repeat protein	Leucine-rich repeat-containing protein 1	-	-	-	-	-	-
MMETSP0329-20121206|12720_1	695	Leucine rich repeat protein	Leucine-rich repeat protein soc-2 homolog	-	-	-	-	-	-
MMETSP0329-20121206|12874_1	490	Leucine rich repeat protein	Protein PopC	-	-	-	-	-	-
MMETSP0329-20121206|13150_1	366	Leucine rich repeat protein	Leucine-rich repeat-containing protein 1	-	-	-	-	-	-
MMETSP0329-20121206|14024_1	302	Leucine rich repeat protein	Leucine-rich repeat-containing protein 1	-	-	-	-	-	-
MMETSP0329-20121206|14146_1	168	Leucine rich repeat protein	-	-	-	-	-	-	-
MMETSP0329-20121206|14707_1	481	Leucine rich repeat protein	LRR receptor-like serine/threonine-protein kinase RCH1	-	-	-	Non-specific serine/threonine protein kinase.	-	-
MMETSP0329-20121206|1531_1	370	Leucine rich repeat protein	Protein LAP2	-	-	-	-	-	-
MMETSP0329-20121206|16017_1	628	Leucine rich repeat protein	Leucine-rich repeat protein SHOC-2	-	-	-	-	-	-
MMETSP0329-20121206|16034_1	535	Leucine rich repeat protein	-	-	-	-	-	-	-
MMETSP0329-20121206|1614_1	512	Leucine rich repeat protein	Protein LAP2	-	-	-	-	-	-
MMETSP0329-20121206|16415_1	371	Leucine rich repeat protein	Protein LAP2	-	-	-	-	-	-
MMETSP0329-20121206|17113_1	535	Leucine rich repeat protein	-	-	-	-	-	-	-
MMETSP0329-20121206|17745_1	213	Leucine rich repeat protein	Leucine-rich repeat-containing protein 1	-	-	-	-	-	-
MMETSP0329-20121206|18698_1	260	Leucine rich repeat protein	Protein LAP2	-	-	-	-	-	-
MMETSP0329-20121206|1883_1	538	Leucine rich repeat protein	Leucine-rich repeat-containing protein 1	-	-	-	-	-	-
MMETSP0329-20121206|20098_1	456	Leucine rich repeat protein	Protein LAP2	-	-	-	-	-	-
MMETSP0329-20121206|20514_1	385	Leucine rich repeat protein	Leucine-rich repeat-containing protein 1	-	-	-	-	-	-
MMETSP0329-20121206|21006_1	512	Leucine rich repeat protein	Protein LAP2	-	-	-	-	-	-
MMETSP0329-20121206|21276_1	559	Leucine rich repeat protein	Protein lap1	-	-	-	-	-	-
MMETSP0329-20121206|22331_1	356	Leucine rich repeat protein	Leucine-rich repeat protein soc-2 homolog	-	-	-	-	-	-
MMETSP0329-20121206|22807_1	360	Leucine rich repeat protein	Protein lap1	-	-	-	-	-	-
MMETSP0329-20121206|2617_1	628	Leucine rich repeat protein	Leucine-rich repeat protein SHOC-2	-	-	-	-	-	-
MMETSP0329-20121206|2872_1	403	Leucine rich repeat protein	Leucine-rich repeat-containing protein 1	-	-	-	-	-	-
MMETSP0329-20121206|3089_1	421	Leucine rich repeat protein	Protein PopC	-	-	-	-	-	-
MMETSP0329-20121206|4537_1	676	Leucine rich repeat protein	Probable LRR receptor-like serine/threonine-protein kinase At4g08850	-	-	-	Non-specific serine/threonine protein kinase.	-	-
MMETSP0329-20121206|4668_1	566	Leucine rich repeat protein	Protein lap1	-	-	-	-	-	-
MMETSP0329-20121206|4751_1	101	Leucine rich repeat protein	Leucine-rich repeat-containing protein 57	-	-	-	-	-	-
MMETSP0329-20121206|5501_1	420	Leucine rich repeat protein	Protein PopC	-	-	-	-	-	-
MMETSP0329-20121206|5554_1	677	Leucine rich repeat protein	Leucine-rich repeat-containing protein 1	-	-	-	-	-	-
MMETSP0329-20121206|5610_1	483	Leucine rich repeat protein	Leucine-rich repeat-containing protein 1	-	-	-	-	-	-
MMETSP0329-20121206|5902_1	861	Leucine rich repeat protein	LRR receptor-like serine/threonine-protein kinase RCH1	-	-	-	Non-specific serine/threonine protein kinase.	-	-
MMETSP0329-20121206|6057_1	408	Leucine rich repeat protein	Receptor-like protein kinase 2	-	-	-	Non-specific serine/threonine protein kinase.	-	-
MMETSP0329-20121206|6108_1	99	Leucine rich repeat protein	Leucine-rich repeat-containing protein 57	-	-	-	-	-	-
MMETSP0329-20121206|6614_1	430	Leucine rich repeat protein	Protein PopC	-	-	-	-	-	-
MMETSP0329-20121206|792_1	511	Leucine rich repeat protein	Protein LAP2	-	-	-	-	-	-
MMETSP0329-20121206|8_1	487	Leucine rich repeat protein	Protein lap1	-	-	-	-	-	-
MMETSP0329-20121206|8522_1	202	Leucine rich repeat protein	Leucine-rich repeat protein SHOC-2	-	-	-	-	-	-
MMETSP0329-20121206|8681_1	78	Leucine rich repeat protein	-	-	-	-	-	-	-
MMETSP0329-20121206|8914_1	58	Leucine rich repeat protein	Leucine-rich repeat-containing protein 40	-	-	-	-	-	-
MMETSP0329-20121206|9002_1	311	Leucine rich repeat protein	Leucine-rich repeat-containing protein 1	-	-	-	-	-	-
MMETSP0329-20121206|913_1	187	Leucine rich repeat protein	Leucine-rich repeat and IQ domain-containing protein 4	-	-	-	-	-	-
MMETSP0329-20121206|11563_1	202	Leucine-rich repeat (LRR) protein	Leucine-rich repeat-containing protein 40	small GTPase mediated signal transduction	GTP binding	intracellular	-	-	-
[truncated: 707 more rows]
