# Supplementary material for: Transcriptome sequencing of three Pseudo-nitzschia species reveals comparable gene sets and the presence of Nitric Oxide Synthase genes in diatoms
Source: Sci Rep. 2015 Jul 20;5:12329. doi: 10.1038/srep12329 (PMC4648414; doi:10.1038/srep12329)
Supplement: Supplementary Table S13 [file srep12329-s11.xls]

## Sheet: P. deli unique peptides
Supplementary Table S13. Annotation of putatively unique proteins in Pseudo-nitzschia delicatissima, including “in-paralogs” (external number of the Venn diagram in Figure 2) and unique proteins that, according to the OrthoMCL analysis, are not classified into any homology group either in the same species or in other species (single copy genes).
TranscriptName	Peptide Length	Description Uniref	Description SwissProt	Biological Process Desc	Molecular Function Desc	Cellular Component Desc	Enzyme Descs	Pathway_L1	Pathway_L2
MMETSP0327-20121206|10_1	196	-	-	-	-	-	-	-	-
MMETSP0327-20121206|10001_1	185	Uncharacterized protein	Translation machinery-associated protein 22	-	translation initiation factor activity	-	-	-	-
MMETSP0327-20121206|10018_1	210	Predicted protein	-	response to oxidative stress	heme binding]---[peroxidase activity	-	-	-	-
MMETSP0327-20121206|10045_1	202	Predicted protein	-	-	structural molecule activity	chloroplast	-	-	-
MMETSP0327-20121206|10094_1	357	-	-	-	-	-	-	-	-
MMETSP0327-20121206|10107_1	85	-	-	-	-	-	-	-	-
MMETSP0327-20121206|10162_1	309	Predicted protein	tRNA (guanine(9)-N1)-methyltransferase	-	-	-	tRNA (guanine(9)-N(1))-methyltransferase.	-	-
MMETSP0327-20121206|10228_1	88	-	-	-	-	-	-	-	-
MMETSP0327-20121206|10239_1	95	-	-	-	-	-	-	-	-
MMETSP0327-20121206|10241_1	391	-	-	-	-	-	-	-	-
MMETSP0327-20121206|10244_1	53	-	-	-	-	-	-	-	-
MMETSP0327-20121206|10264_1	175	-	-	-	-	-	-	-	-
MMETSP0327-20121206|10268_1	260	-	-	-	-	-	-	-	-
MMETSP0327-20121206|10301_1	247	-	-	-	-	-	-	-	-
MMETSP0327-20121206|1032_1	251	-	-	-	-	-	-	-	-
MMETSP0327-20121206|10324_1	190	-	-	-	-	-	-	-	-
MMETSP0327-20121206|10325_1	213	Dihydrolipoamide transferase	-	-	dihydrolipoyllysine-residue succinyltransferase activity	-	-	-	-
MMETSP0327-20121206|10328_1	479	Mucin	Cell surface glycoprotein 1	-	-	-	-	-	-
MMETSP0327-20121206|10332_1	74	-	-	-	-	-	-	-	-
MMETSP0327-20121206|10340_1	179	-	-	-	-	-	-	-	-
MMETSP0327-20121206|10353_1	154	Predicted protein	-	-	-	-	-	-	-
MMETSP0327-20121206|1037_1	578	Helicase putative	-	nucleic acid phosphodiester bond hydrolysis	ATP binding]---[DNA binding]---[helicase activity]---[nuclease activity	-	-	-	-
MMETSP0327-20121206|10409_1	194	-	-	-	-	-	-	-	-
MMETSP0327-20121206|1041_1	51	-	-	-	-	-	-	-	-
MMETSP0327-20121206|10413_1	296	Predicted protein	-	guanosine tetraphosphate metabolic process	-	-	-	-	-
MMETSP0327-20121206|10417_1	166	Predicted protein	-	-	-	-	-	-	-
MMETSP0327-20121206|1047_1	376	Predicted protein	-	-	phosphotransferase activity, alcohol group as acceptor	-	-	-	-
MMETSP0327-20121206|10472_1	111	Leucine rich repeat protein	Leucine-rich repeat-containing protein 7	-	-	-	-	-	-
MMETSP0327-20121206|10491_1	72	-	-	-	-	-	-	-	-
MMETSP0327-20121206|10494_1	100	Predicted protein (Fragment)	15-cis-zeta-carotene isomerase chloroplastic	-	-	-	Zeta-carotene isomerase.	-	-
MMETSP0327-20121206|10541_1	217	Predicted protein (Fragment)	ATP-dependent zinc metalloprotease FtsH	-	ATP binding]---[nucleoside-triphosphatase activity	-	-	-	-
MMETSP0327-20121206|10568_1	237	Predicted protein	Solute carrier family 35 member B1	transmembrane transport	-	integral to membrane	-	-	-
MMETSP0327-20121206|10637_1	229	Predicted protein (Fragment)	GPN-loop GTPase 2	-	nucleotide binding	-	-	-	-
MMETSP0327-20121206|10652_1	415	-	Costars family protein	-	-	-	-	-	-
MMETSP0327-20121206|1066_1	124	-	-	-	-	-	-	-	-
MMETSP0327-20121206|1068_1	578	Leucine rich repeat protein	Leucine-rich repeat-containing protein 1	-	-	-	-	-	-
MMETSP0327-20121206|10780_1	415	Neurofilament protein	-	-	-	-	-	-	-
MMETSP0327-20121206|10781_1	338	Putative uncharacterized protein	-	-	sulfotransferase activity	integral to membrane	-	-	-
MMETSP0327-20121206|10796_1	241	Glutathione reductase	Glutathione reductase	cell redox homeostasis]---[glutathione metabolic process	flavin adenine dinucleotide binding]---[glutathione-disulfide reductase activity]---[NADP binding	cytoplasm	Glutathione-disulfide reductase.	-	-
MMETSP0327-20121206|10807_1	423	-	Costars family protein	-	-	-	-	-	-
MMETSP0327-20121206|1081_1	375	Predicted protein	-	-	-	-	-	-	-
MMETSP0327-20121206|10810_1	370	Predicted protein	Serine/arginine-rich splicing factor 33	-	nucleic acid binding]---[nucleotide binding	-	-	-	-
MMETSP0327-20121206|1084_1	248	UPI0001CB952D related cluster	Glutathione gamma-glutamylcysteinyltransferase 1	-	-	-	Glutathione gamma-glutamylcysteinyltransferase.	-	-
MMETSP0327-20121206|10855_1	640	-	-	-	-	-	-	-	-
MMETSP0327-20121206|10885_1	155	Predicted protein	Leucine-rich repeat protein soc-2	-	-	-	-	-	-
MMETSP0327-20121206|10893_1	263	-	-	-	-	-	-	-	-
MMETSP0327-20121206|10943_1	79	Putative plastid light harvesting protein isoform 11	Fucoxanthin-chlorophyll a-c binding protein chloroplastic	-	-	-	-	-	-
MMETSP0327-20121206|10953_1	337	Predicted protein (Fragment)	Protein disulfide-isomerase	cell redox homeostasis]---[glycerol ether metabolic process	electron carrier activity]---[isomerase activity]---[protein disulfide oxidoreductase activity	-	Protein disulfide-isomerase.	-	-
MMETSP0327-20121206|11003_1	219	Uncharacterized protein	-	-	-	-	-	-	-
MMETSP0327-20121206|11027_1	194	Predicted protein	-	-	-	-	-	-	-
MMETSP0327-20121206|11028_1	135	Predicted protein	-	-	-	-	-	-	-
MMETSP0327-20121206|11035_1	181	Predicted protein	-	-	-	-	-	-	-
MMETSP0327-20121206|11054_1	218	Helicase domain protein	-	-	helicase activity	-	-	-	-
MMETSP0327-20121206|1109_1	598	-	-	-	-	-	-	-	-
MMETSP0327-20121206|11100_1	58	-	-	-	-	-	-	-	-
MMETSP0327-20121206|11108_1	243	Predicted protein	-	-	-	-	-	-	-
MMETSP0327-20121206|11111_1	252	Predicted protein	-	-	-	-	-	-	-
MMETSP0327-20121206|11124_1	87	-	-	-	-	-	-	-	-
MMETSP0327-20121206|11126_1	232	Predicted protein	-	-	hydrolase activity	-	-	-	-
MMETSP0327-20121206|11131_1	170	-	-	-	-	-	-	-	-
MMETSP0327-20121206|1115_1	120	-	-	-	-	-	-	-	-
MMETSP0327-20121206|11159_1	313	-	-	-	-	-	-	-	-
MMETSP0327-20121206|1116_1	128	-	-	-	-	-	-	-	-
MMETSP0327-20121206|11168_1	151	Uncharacterized protein	-	-	-	-	-	-	-
MMETSP0327-20121206|11170_1	180	Predicted protein	-	-	-	-	-	-	-
MMETSP0327-20121206|11234_1	148	Putative plastid light harvesting protein isoform 11	Fucoxanthin-chlorophyll a-c binding protein F chloroplastic (Fragment)	-	-	-	-	-	-
MMETSP0327-20121206|11319_1	283	Predicted protein (Fragment)	Neurobeachin-like protein 2	-	-	-	-	-	-
MMETSP0327-20121206|11320_1	247	-	-	-	-	-	-	-	-
MMETSP0327-20121206|11350_1	247	-	-	-	-	-	-	-	-
MMETSP0327-20121206|11361_1	220	-	-	-	-	-	-	-	-
MMETSP0327-20121206|11367_1	200	PObg2 plastid Obg/CgtA-like GTPase 2	GTPase obg	GTP catabolic process	GTP binding]---[GTPase activity]---[magnesium ion binding	-	-	-	-
MMETSP0327-20121206|11372_1	149	Uncharacterized protein	-	-	-	-	-	-	-
MMETSP0327-20121206|11374_1	189	-	-	-	-	-	-	-	-
MMETSP0327-20121206|11485_1	101	Histone H2A	Histone H2A	nucleosome assembly	DNA binding	nucleosome]---[nucleus	-	-	-
MMETSP0327-20121206|11494_1	125	-	-	-	-	-	-	-	-
MMETSP0327-20121206|11529_1	243	-	-	-	-	-	-	-	-
MMETSP0327-20121206|11544_1	112	Predicted protein	-	-	-	-	-	-	-
MMETSP0327-20121206|11549_1	160	-	-	-	-	-	-	-	-
MMETSP0327-20121206|11605_1	93	Predicted protein	-	-	-	-	-	-	-
MMETSP0327-20121206|11610_1	128	-	-	-	-	-	-	-	-
MMETSP0327-20121206|11631_1	310	-	-	-	-	-	-	-	-
MMETSP0327-20121206|11638_1	205	Predicted protein	Dehydrogenase/reductase SDR family member 7	oxidation-reduction process	oxidoreductase activity	-	-	-	-
MMETSP0327-20121206|11645_1	182	Gag-pol polyprotein	Copia protein	DNA integration	nucleic acid binding	-	-	-	-
MMETSP0327-20121206|11651_1	53	-	-	-	-	-	-	-	-
MMETSP0327-20121206|11655_1	177	-	-	-	-	-	-	-	-
MMETSP0327-20121206|11664_1	127	-	-	-	-	-	-	-	-
MMETSP0327-20121206|11668_1	281	-	-	-	-	-	-	-	-
MMETSP0327-20121206|11677_1	165	Uncharacterized protein	-	-	-	-	-	-	-
MMETSP0327-20121206|11686_1	168	Uncharacterized protein (Fragment)	-	-	-	-	-	-	-
MMETSP0327-20121206|117_1	226	Uncharacterized protein	-	proteolysis	ATP-dependent peptidase activity	-	-	-	-
MMETSP0327-20121206|11727_1	213	-	-	-	-	-	-	-	-
MMETSP0327-20121206|11746_1	60	-	-	-	-	-	-	-	-
MMETSP0327-20121206|11748_1	126	-	-	-	-	-	-	-	-
MMETSP0327-20121206|11753_1	140	-	-	-	-	-	-	-	-
MMETSP0327-20121206|11765_1	252	Predicted protein	-	-	zinc ion binding	-	-	-	-
MMETSP0327-20121206|11782_1	78	Ferredoxin--NADP reductase	Ferredoxin--NADP reductase chloroplastic	-	ferredoxin-NADP+ reductase activity]---[flavin adenine dinucleotide binding]---[NADP binding	thylakoid membrane	Ferredoxin--NADP( ) reductase.	Energy metabolism	photosynthesis
MMETSP0327-20121206|11783_1	209	Predicted protein (Fragment)	Probable leucine-rich repeat receptor-like protein kinase At1g35710	-	-	-	Non-specific serine/threonine protein kinase.	-	-
MMETSP0327-20121206|11787_1	64	Predicted protein	-	-	-	-	-	-	-
MMETSP0327-20121206|1179_1	138	UPF0301 protein MED152_00225	UPF0301 protein Clim_0777	-	-	-	-	-	-
MMETSP0327-20121206|11790_1	64	Lipoprotein (Fragment)	-	-	-	-	-	-	-
MMETSP0327-20121206|11793_1	72	Leucine rich repeat protein	Leucine-rich repeat protein soc-2 homolog	-	-	-	-	-	-
MMETSP0327-20121206|11795_1	60	-	-	-	-	-	-	-	-
MMETSP0327-20121206|11801_1	73	-	-	-	-	-	-	-	-
MMETSP0327-20121206|11807_1	80	Silicic acid transport protein (Fragment)	-	silicate transport	-	-	-	-	-
MMETSP0327-20121206|11821_1	208	UPI0002C3DCF1 related cluster	-	-	-	-	-	-	-
MMETSP0327-20121206|11825_1	199	-	-	-	-	-	-	-	-
MMETSP0327-20121206|11853_1	184	-	-	-	-	-	-	-	-
MMETSP0327-20121206|11880_1	52	Putative ubiquitin family protein	Polyubiquitin (Fragment)	-	-	-	-	-	-
MMETSP0327-20121206|11931_1	90	Uncharacterized protein	Inactive rhomboid protein 2	proteolysis	serine-type endopeptidase activity	integral to membrane	-	-	-
MMETSP0327-20121206|11941_1	154	-	-	-	-	-	-	-	-
MMETSP0327-20121206|11951_1	91	-	-	-	-	-	-	-	-
MMETSP0327-20121206|11957_1	55	Predicted protein (Fragment)	-	-	-	-	-	-	-
MMETSP0327-20121206|11976_1	145	-	-	-	-	-	-	-	-
MMETSP0327-20121206|11979_1	141	Putative nitrate transporter (Fragment)	High affinity nitrate transporter 2.5	transmembrane transport	nitrate transmembrane transporter activity]---[nitrite transmembrane transporter activity	integral to membrane	-	-	-
MMETSP0327-20121206|11992_1	180	-	-	-	-	-	-	-	-
MMETSP0327-20121206|1200_1	166	Uncharacterized protein	-	-	-	-	-	-	-
MMETSP0327-20121206|12009_1	65	Leucine rich repeat protein	-	-	-	-	-	-	-
MMETSP0327-20121206|12037_1	95	-	-	-	-	-	-	-	-
MMETSP0327-20121206|12073_1	213	Predicted protein	-	-	-	-	-	-	-
MMETSP0327-20121206|12109_1	209	Imitation switch isoform 1 alias nucleosome remodeling factor 140 kDa subunit	Putative chromatin-remodeling complex ATPase chain	ATP-dependent chromatin remodeling	ATP binding]---[DNA binding]---[helicase activity]---[nucleosome binding	nucleus	-	-	-
MMETSP0327-20121206|12111_1	159	-	-	-	-	-	-	-	-
MMETSP0327-20121206|12133_1	52	-	-	-	-	-	-	-	-
MMETSP0327-20121206|1214_1	60	-	-	-	-	-	-	-	-
MMETSP0327-20121206|12163_1	74	Leucine rich repeat protein	Leucine-rich repeat-containing protein 1	-	-	-	-	-	-
MMETSP0327-20121206|12164_1	63	-	-	-	-	-	-	-	-
MMETSP0327-20121206|12165_1	101	Ferredoxin--NADP reductase	Ferredoxin--NADP reductase embryo isozyme chloroplastic	-	ferredoxin-NADP+ reductase activity]---[flavin adenine dinucleotide binding]---[NADP binding	thylakoid membrane	Ferredoxin--NADP( ) reductase.	Energy metabolism	photosynthesis
MMETSP0327-20121206|12190_1	57	Leucine rich repeat protein	p53-induced protein with a death domain	-	-	-	-	-	-
MMETSP0327-20121206|12305_1	581	Putative uncharacterized protein	Apoptosis-inducing factor 2	-	flavin adenine dinucleotide binding]---[iron ion binding]---[L-ascorbic acid binding]---[oxidoreductase activity, acting on paired donors, with incorporation or reduction of molecular oxygen, 2-oxoglutarate as one donor, and incorporation of one atom each of oxygen into both donors	-	-	-	-
MMETSP0327-20121206|12319_1	276	-	-	-	-	-	-	-	-
MMETSP0327-20121206|1233_1	49	-	-	-	-	-	-	-	-
MMETSP0327-20121206|12345_1	125	-	-	-	-	-	-	-	-
MMETSP0327-20121206|1235_1	80	-	-	-	-	-	-	-	-
MMETSP0327-20121206|1236_1	206	Predicted protein (Fragment)	-	-	-	-	-	-	-
MMETSP0327-20121206|12361_1	394	-	-	-	-	-	-	-	-
MMETSP0327-20121206|12399_1	91	-	-	-	-	-	-	-	-
MMETSP0327-20121206|12439_1	125	-	-	-	-	-	-	-	-
MMETSP0327-20121206|12450_1	121	-	-	-	-	-	-	-	-
MMETSP0327-20121206|12497_1	499	Methyltransferase CmcJ	-	-	methyltransferase activity	-	-	-	-
MMETSP0327-20121206|12508_1	229	-	-	-	-	-	-	-	-
MMETSP0327-20121206|1255_1	197	Predicted protein	-	-	-	-	-	-	-
MMETSP0327-20121206|12554_1	165	-	-	-	-	-	-	-	-
MMETSP0327-20121206|1260_1	232	Predicted protein	Xenotropic and polytropic retrovirus receptor 1	-	-	integral to membrane	-	-	-
MMETSP0327-20121206|12633_1	163	-	-	-	-	-	-	-	-
MMETSP0327-20121206|12638_1	557	-	-	-	-	-	-	-	-
MMETSP0327-20121206|12693_1	88	-	-	-	-	-	-	-	-
MMETSP0327-20121206|12701_1	124	-	-	-	-	-	-	-	-
MMETSP0327-20121206|12729_1	329	Heat shock transcription factor	-	response to stress	sequence-specific DNA binding]---[sequence-specific DNA binding transcription factor activity	nucleus	-	-	-
MMETSP0327-20121206|12733_1	132	-	-	-	-	-	-	-	-
MMETSP0327-20121206|12778_1	60	-	-	-	-	-	-	-	-
MMETSP0327-20121206|12781_1	219	Predicted protein	Probable peptide/nitrate transporter At3g54450	oligopeptide transport	transporter activity	integral to membrane	-	-	-
MMETSP0327-20121206|12789_1	496	Predicted protein	Somatic embryogenesis receptor kinase 1	-	-	-	Receptor protein-tyrosine kinase.]---[Non-specific serine/threonine protein kinase.	-	-
MMETSP0327-20121206|12826_1	69	Uncharacterized protein	Fucoxanthin-chlorophyll a-c binding protein A chloroplastic	-	-	-	-	-	-
MMETSP0327-20121206|12838_1	68	-	-	-	-	-	-	-	-
MMETSP0327-20121206|12856_1	154	-	-	-	-	-	-	-	-
MMETSP0327-20121206|12874_1	194	-	-	-	-	-	-	-	-
MMETSP0327-20121206|1289_1	120	-	-	-	-	-	-	-	-
MMETSP0327-20121206|12896_1	113	-	-	-	-	-	-	-	-
MMETSP0327-20121206|12914_1	49	-	-	-	-	-	-	-	-
MMETSP0327-20121206|12927_1	204	Leucine rich repeat protein	Probable LRR receptor-like serine/threonine-protein kinase At4g26540	-	-	-	Non-specific serine/threonine protein kinase.	-	-
MMETSP0327-20121206|12938_1	168	-	-	-	-	-	-	-	-
MMETSP0327-20121206|12942_1	253	Putative polyketide synthase and related module	-	-	flavin adenine dinucleotide binding]---[N,N-dimethylaniline monooxygenase activity]---[NADP binding	-	-	-	-
MMETSP0327-20121206|12956_1	68	-	-	-	-	-	-	-	-
MMETSP0327-20121206|12990_1	173	-	-	-	-	-	-	-	-
MMETSP0327-20121206|12993_1	352	-	-	-	-	-	-	-	-
MMETSP0327-20121206|1300_1	163	-	-	-	-	-	-	-	-
MMETSP0327-20121206|13021_1	265	-	-	-	-	-	-	-	-
MMETSP0327-20121206|1303_1	239	-	-	-	-	-	-	-	-
MMETSP0327-20121206|13033_1	390	-	-	-	-	-	-	-	-
MMETSP0327-20121206|13119_1	304	Putative uncharacterized protein	Ubiquinol oxidase 4 chloroplastic/chromoplastic	-	alternative oxidase activity	-	Ubiquinol oxidase.	-	-
MMETSP0327-20121206|13139_1	287	Uncharacterized protein	Molecular chaperone Hsp31 and glyoxalase 3	-	-	-	D-lactate dehydratase.	-	-
MMETSP0327-20121206|1317_1	179	-	-	-	-	-	-	-	-
MMETSP0327-20121206|13181_1	67	-	-	-	-	-	-	-	-
MMETSP0327-20121206|13207_1	53	-	-	-	-	-	-	-	-
MMETSP0327-20121206|13216_1	191	-	-	-	-	-	-	-	-
MMETSP0327-20121206|13221_1	161	Uncharacterized protein	-	-	N-acetyltransferase activity	-	-	-	-
MMETSP0327-20121206|13229_1	101	-	-	-	-	-	-	-	-
MMETSP0327-20121206|13232_1	57	-	-	-	-	-	-	-	-
MMETSP0327-20121206|13246_1	203	-	-	-	-	-	-	-	-
MMETSP0327-20121206|13282_1	103	-	-	-	-	-	-	-	-
MMETSP0327-20121206|13285_1	523	Putative uncharacterized protein (Fragment)	-	-	-	-	-	-	-
MMETSP0327-20121206|13297_1	117	-	-	-	-	-	-	-	-
MMETSP0327-20121206|13340_1	177	Putative uncharacterized protein	-	-	-	-	-	-	-
MMETSP0327-20121206|1335_1	69	-	-	-	-	-	-	-	-
MMETSP0327-20121206|13366_1	238	DNA topoisomerase (Fragment)	DNA topoisomerase 3-beta-1	DNA topological change	DNA topoisomerase type I activity	chromosome	DNA topoisomerase.	-	-
MMETSP0327-20121206|13407_1	152	-	-	-	-	-	-	-	-
MMETSP0327-20121206|13417_1	292	-	-	-	-	-	-	-	-
MMETSP0327-20121206|13447_1	85	-	-	-	-	-	-	-	-
MMETSP0327-20121206|13455_1	136	Predicted protein	Histone H1.2	nucleosome assembly	DNA binding	nucleosome]---[nucleus	-	-	-
MMETSP0327-20121206|13472_1	247	-	-	-	-	-	-	-	-
MMETSP0327-20121206|13499_1	149	-	-	-	-	-	-	-	-
MMETSP0327-20121206|13510_1	154	-	-	-	-	-	-	-	-
MMETSP0327-20121206|13567_1	233	-	-	-	-	-	-	-	-
MMETSP0327-20121206|13602_1	269	glutathione S-transferase family protein	Probable glutathione S-transferase	-	-	-	Glutathione transferase.	-	-
MMETSP0327-20121206|13606_1	534	Predicted protein	-	-	-	-	-	-	-
MMETSP0327-20121206|13615_1	105	-	-	-	-	-	-	-	-
MMETSP0327-20121206|13676_1	67	-	-	-	-	-	-	-	-
MMETSP0327-20121206|1368_1	276	-	-	-	-	-	-	-	-
MMETSP0327-20121206|13683_1	99	-	-	-	-	-	-	-	-
MMETSP0327-20121206|13706_1	113	-	-	-	-	-	-	-	-
MMETSP0327-20121206|13711_1	271	-	-	-	-	-	-	-	-
MMETSP0327-20121206|13732_1	58	-	-	-	-	-	-	-	-
MMETSP0327-20121206|1380_1	183	Putative uncharacterized protein	-	-	-	-	-	-	-
MMETSP0327-20121206|13843_1	92	Histone H2A	Histone H2A-III	nucleosome assembly	DNA binding	nucleosome]---[nucleus	-	-	-
MMETSP0327-20121206|13888_1	73	-	-	-	-	-	-	-	-
MMETSP0327-20121206|13908_1	111	Uncharacterized protein	Uncharacterized protein YurT	-	-	-	-	-	-
MMETSP0327-20121206|13956_1	146	Uncharacterized protein	-	-	-	-	-	-	-
MMETSP0327-20121206|14061_1	169	DNA polymerase	DNA polymerase epsilon catalytic subunit A	DNA replication	DNA binding]---[DNA-directed DNA polymerase activity]---[nucleotide binding	-	DNA-directed DNA polymerase.	-	-
MMETSP0327-20121206|14075_1	149	Predicted protein (Fragment)	Receptor-like protein kinase	-	-	-	Non-specific serine/threonine protein kinase.	-	-
MMETSP0327-20121206|14089_1	178	-	-	-	-	-	-	-	-
MMETSP0327-20121206|14128_1	179	Predicted protein	-	-	-	-	-	-	-
MMETSP0327-20121206|14151_1	110	-	-	-	-	-	-	-	-
MMETSP0327-20121206|14174_1	209	Predicted protein	-	intracellular protein transport]---[vesicle-mediated transport	-	membrane	-	-	-
MMETSP0327-20121206|14202_1	160	Predicted protein	-	-	-	-	-	-	-
MMETSP0327-20121206|14252_1	132	-	-	-	-	-	-	-	-
MMETSP0327-20121206|14258_1	204	Predicted protein	-	-	-	-	-	-	-
MMETSP0327-20121206|14259_1	211	GRA11 putative	-	-	-	-	-	-	-
MMETSP0327-20121206|14286_1	91	-	-	-	-	-	-	-	-
MMETSP0327-20121206|1436_1	596	-	-	-	-	-	-	-	-
MMETSP0327-20121206|14438_1	63	-	-	-	-	-	-	-	-
MMETSP0327-20121206|14439_1	176	Predicted protein	SPX domain-containing membrane protein At4g11810	transmembrane transport	-	integral to membrane	-	-	-
MMETSP0327-20121206|14468_1	201	-	-	-	-	-	-	-	-
MMETSP0327-20121206|14475_1	134	-	-	-	-	-	-	-	-
MMETSP0327-20121206|14476_1	121	-	-	-	-	-	-	-	-
MMETSP0327-20121206|14501_1	291	Predicted protein	E3 ubiquitin-protein ligase UBR1	protein ubiquitination	ubiquitin-protein ligase activity]---[zinc ion binding	-	-	Protein modification	protein ubiquitination
MMETSP0327-20121206|14530_1	129	-	-	-	-	-	-	-	-
MMETSP0327-20121206|14540_1	144	Predicted protein	-	-	DNA binding	nucleus	-	-	-
MMETSP0327-20121206|14548_1	166	-	-	-	-	-	-	-	-
MMETSP0327-20121206|14553_1	434	-	Costars family protein	-	-	-	-	-	-
MMETSP0327-20121206|1459_1	120	Predicted protein	DNA mismatch repair protein MSH1 mitochondrial	mismatch repair	ATP binding]---[mismatched DNA binding]---[nucleoside-triphosphatase activity	-	-	-	-
MMETSP0327-20121206|14605_1	251	Predicted protein	SWI/SNF-related matrix-associated actin-dependent regulator of chromatin subfamily A member 5	ATP-dependent chromatin remodeling	ATP binding]---[ATP-dependent helicase activity]---[DNA binding]---[nucleosome binding	nucleus	-	-	-
MMETSP0327-20121206|14651_1	186	-	-	-	-	-	-	-	-
MMETSP0327-20121206|14672_1	205	-	-	-	-	-	-	-	-
MMETSP0327-20121206|14676_1	104	-	-	-	-	-	-	-	-
MMETSP0327-20121206|14683_1	165	Kelch repeat and BTB domain-containing protein 5	-	-	-	-	-	-	-
MMETSP0327-20121206|14707_1	113	-	-	-	-	-	-	-	-
MMETSP0327-20121206|1472_1	148	Uncharacterized protein (Fragment)	Regulator of telomere elongation helicase 1	-	ATP binding]---[ATP-dependent DNA helicase activity]---[DNA binding	-	DNA helicase.	-	-
MMETSP0327-20121206|14814_1	207	Predicted protein	-	-	-	-	-	-	-
MMETSP0327-20121206|1482_1	332	-	-	-	-	-	-	-	-
MMETSP0327-20121206|14824_1	199	Predicted protein (Fragment)	-	-	-	-	-	-	-
MMETSP0327-20121206|14894_1	195	Predicted protein	V-type proton ATPase subunit E	ATP hydrolysis coupled proton transport	proton-transporting ATPase activity, rotational mechanism	proton-transporting two-sector ATPase complex, catalytic domain	-	-	-
MMETSP0327-20121206|14932_1	249	Predicted protein	-	-	-	-	-	-	-
MMETSP0327-20121206|14939_1	185	-	-	-	-	-	-	-	-
MMETSP0327-20121206|1495_1	148	-	-	-	-	-	-	-	-
MMETSP0327-20121206|14980_1	94	-	-	-	-	-	-	-	-
MMETSP0327-20121206|14993_1	145	-	-	-	-	-	-	-	-
MMETSP0327-20121206|15009_1	97	-	-	-	-	-	-	-	-
MMETSP0327-20121206|15018_1	287	Predicted protein	-	-	DNA binding]---[zinc ion binding	-	-	-	-
MMETSP0327-20121206|15030_1	212	Putative uncharacterized protein (Fragment)	Putative cytochrome P450 cyp-13B1	-	electron carrier activity]---[heme binding]---[iron ion binding]---[monooxygenase activity]---[oxidoreductase activity, acting on paired donors, with incorporation or reduction of molecular oxygen	-	-	-	-
MMETSP0327-20121206|15035_1	151	Predicted protein	Synaptobrevin homolog YKT6	vesicle-mediated transport	-	integral to membrane	-	-	-
MMETSP0327-20121206|15037_1	75	-	-	-	-	-	-	-	-
MMETSP0327-20121206|15043_1	114	-	-	-	-	-	-	-	-
MMETSP0327-20121206|1505_1	145	-	-	-	-	-	-	-	-
MMETSP0327-20121206|15070_1	1592	Tubulin binding protein putative	-	cortical protein anchoring	phospholipid binding	cell cortex	-	-	-
MMETSP0327-20121206|1512_1	255	-	-	-	-	-	-	-	-
MMETSP0327-20121206|15121_1	180	Predicted protein	Putative cystathionine gamma-synthase YML082W	metabolic process	catalytic activity]---[pyridoxal phosphate binding	-	Cystathionine gamma-synthase.	Amino-acid biosynthesis	L-methionine biosynthesis via de novo pathway
MMETSP0327-20121206|15122_1	191	Predicted protein	-	-	-	-	-	-	-
MMETSP0327-20121206|1513_1	368	-	-	-	-	-	-	-	-
MMETSP0327-20121206|15156_1	93	Triosephosphate isomerase/glyceraldehyde-3-phosphate dehydrogenase	Glyceraldehyde-3-phosphate dehydrogenase 2	glycolysis	NAD binding]---[NADP binding]---[oxidoreductase activity, acting on the aldehyde or oxo group of donors, NAD or NADP as acceptor]---[triose-phosphate isomerase activity	-	Glyceraldehyde-3-phosphate dehydrogenase (phosphorylating).	Carbohydrate degradation	glycolysis
MMETSP0327-20121206|1516_1	79	-	-	-	-	-	-	-	-
MMETSP0327-20121206|15180_1	153	-	-	-	-	-	-	-	-
MMETSP0327-20121206|15188_1	219	Uncharacterized protein	-	histidine catabolic process to glutamate and formamide	hydrolase activity, acting on carbon-nitrogen (but not peptide) bonds, in cyclic amides	cytoplasm	-	-	-
MMETSP0327-20121206|15208_1	151	-	-	-	-	-	-	-	-
MMETSP0327-20121206|15263_1	137	-	Probable 2-dehydropantoate 2-reductase	-	-	-	2-dehydropantoate 2-reductase.	Cofactor biosynthesis	(R)-pantothenate biosynthesis
MMETSP0327-20121206|1527_1	141	-	-	-	-	-	-	-	-
MMETSP0327-20121206|15301_1	132	Predicted protein	-	cyclic nucleotide biosynthetic process]---[intracellular signal transduction	3',5'-cyclic-nucleotide phosphodiesterase activity]---[phosphorus-oxygen lyase activity	-	-	-	-
MMETSP0327-20121206|15353_1	121	-	-	-	-	-	-	-	-
MMETSP0327-20121206|15436_1	83	-	-	-	-	-	-	-	-
MMETSP0327-20121206|15451_1	69	-	-	-	-	-	-	-	-
MMETSP0327-20121206|15492_1	231	-	-	-	-	-	-	-	-
MMETSP0327-20121206|15559_1	166	-	-	-	-	-	-	-	-
MMETSP0327-20121206|15582_1	57	-	-	-	-	-	-	-	-
MMETSP0327-20121206|1559_1	162	-	-	-	-	-	-	-	-
MMETSP0327-20121206|15593_1	208	Predicted protein	tRNA modification GTPase GTPBP3 mitochondrial	tRNA modification	GTP binding]---[GTPase activity	intracellular	-	-	-
MMETSP0327-20121206|15598_1	286	Predicted protein	-	-	-	-	-	-	-
MMETSP0327-20121206|15634_1	1152	Putative uncharacterized protein	-	-	-	-	-	-	-
MMETSP0327-20121206|15635_1	188	-	-	-	-	-	-	-	-
MMETSP0327-20121206|15642_1	133	Predicted protein	-	-	-	-	-	-	-
MMETSP0327-20121206|15644_1	288	-	-	-	-	-	-	-	-
MMETSP0327-20121206|15656_1	117	-	-	-	-	-	-	-	-
MMETSP0327-20121206|15672_1	179	Predicted protein	-	-	-	-	-	-	-
MMETSP0327-20121206|15673_1	240	CULlin protein 3	Cullin-3B	ubiquitin-dependent protein catabolic process	-	cullin-RING ubiquitin ligase complex	-	Protein modification	protein ubiquitination
MMETSP0327-20121206|15679_1	121	-	-	-	-	-	-	-	-
MMETSP0327-20121206|15695_1	180	Predicted protein	-	DNA repair	DNA photolyase activity	-	-	-	-
MMETSP0327-20121206|15700_1	170	Predicted protein	-	-	-	-	-	-	-
MMETSP0327-20121206|15719_1	140	-	-	-	-	-	-	-	-
MMETSP0327-20121206|15724_1	155	-	-	-	-	-	-	-	-
MMETSP0327-20121206|15728_1	191	-	-	-	-	-	-	-	-
MMETSP0327-20121206|15753_1	270	Putative mitochondrial processing peptidase (ISS) (Fragment)	-	metabolic process	catalytic activity]---[metal ion binding	-	-	-	-
MMETSP0327-20121206|15754_1	153	-	-	-	-	-	-	-	-
MMETSP0327-20121206|15787_1	90	-	-	-	-	-	-	-	-
MMETSP0327-20121206|15791_1	232	Uncharacterized protein	Glutamine--tRNA ligase	tRNA aminoacylation for protein translation]---[glutaminyl-tRNA aminoacylation	aminoacyl-tRNA ligase activity]---[ATP binding]---[glutamine-tRNA ligase activity]---[tRNA binding	cytoplasm	Glutamine--tRNA ligase.	-	-
MMETSP0327-20121206|15808_1	209	-	-	-	-	-	-	-	-
MMETSP0327-20121206|15847_1	102	-	-	-	-	-	-	-	-
MMETSP0327-20121206|15867_1	144	-	-	-	-	-	-	-	-
MMETSP0327-20121206|15875_1	149	-	-	-	-	-	-	-	-
MMETSP0327-20121206|15887_1	188	-	-	-	-	-	-	-	-
MMETSP0327-20121206|15897_1	180	-	-	-	-	-	-	-	-
MMETSP0327-20121206|15899_1	312	-	-	-	-	-	-	-	-
MMETSP0327-20121206|15932_1	318	IgA-specific serine endopeptidase	-	-	-	-	-	-	-
MMETSP0327-20121206|15937_1	103	-	-	-	-	-	-	-	-
MMETSP0327-20121206|15943_1	88	-	-	-	-	-	-	-	-
MMETSP0327-20121206|1600_1	217	Predicted protein	-	-	-	-	-	-	-
MMETSP0327-20121206|16048_1	62	Uncharacterized protein (Fragment)	Fucoxanthin-chlorophyll a-c binding protein E chloroplastic	-	-	-	-	-	-
MMETSP0327-20121206|16078_1	87	-	-	-	-	-	-	-	-
MMETSP0327-20121206|16083_1	197	-	-	-	-	-	-	-	-
MMETSP0327-20121206|16087_1	171	-	-	-	-	-	-	-	-
MMETSP0327-20121206|16129_1	142	Predicted protein	-	-	-	-	-	-	-
MMETSP0327-20121206|16144_1	220	Predicted protein	Uncharacterized MFS-type transporter Rv2456c/MT2531	transmembrane transport	-	integral to membrane	-	-	-
MMETSP0327-20121206|16151_1	180	Putative uncharacterized protein	-	-	-	-	-	-	-
MMETSP0327-20121206|16152_1	124	-	-	-	-	-	-	-	-
MMETSP0327-20121206|16154_1	97	-	-	-	-	-	-	-	-
MMETSP0327-20121206|16155_1	372	Signal recognition particle receptor FtsY	-	-	-	-	-	-	-
MMETSP0327-20121206|16201_1	145	-	-	-	-	-	-	-	-
MMETSP0327-20121206|16202_1	80	Predicted protein	-	-	-	-	-	-	-
MMETSP0327-20121206|16203_1	79	Uncharacterized protein	-	riboflavin biosynthetic process	oxidoreductase activity]---[riboflavin synthase activity	-	-	-	-
MMETSP0327-20121206|16213_1	166	-	-	-	-	-	-	-	-
MMETSP0327-20121206|1628_1	170	-	-	-	-	-	-	-	-
MMETSP0327-20121206|16292_1	110	-	-	-	-	-	-	-	-
MMETSP0327-20121206|16337_1	55	-	-	-	-	-	-	-	-
MMETSP0327-20121206|16338_1	171	Predicted protein	-	-	-	-	-	-	-
MMETSP0327-20121206|16345_1	256	-	-	-	-	-	-	-	-
MMETSP0327-20121206|16349_1	223	-	-	-	-	-	-	-	-
MMETSP0327-20121206|16354_1	192	Predicted protein	Uncharacterized RNA pseudouridine synthase ZMO0505	pseudouridine synthesis	pseudouridine synthase activity]---[RNA binding	-	-	-	-
MMETSP0327-20121206|16355_1	92	-	-	-	-	-	-	-	-
MMETSP0327-20121206|16364_1	222	Predicted protein (Fragment)	4-hydroxybenzoate polyprenyltransferase mitochondrial	ubiquinone biosynthetic process	prenyltransferase activity	integral to membrane	4-hydroxybenzoate polyprenyltransferase.	Cofactor biosynthesis	ubiquinone biosynthesis
MMETSP0327-20121206|16371_1	55	Putative uncharacterized protein	-	-	calcium ion binding	-	-	-	-
MMETSP0327-20121206|16384_1	74	-	-	-	-	-	-	-	-
MMETSP0327-20121206|16394_1	113	-	-	-	-	-	-	-	-
MMETSP0327-20121206|16408_1	103	-	-	-	-	-	-	-	-
MMETSP0327-20121206|16417_1	53	-	-	-	-	-	-	-	-
MMETSP0327-20121206|16421_1	66	Uncharacterized protein	-	-	-	-	-	-	-
MMETSP0327-20121206|16426_1	248	Uncharacterized protein	-	transmembrane transport	-	integral to membrane	-	-	-
MMETSP0327-20121206|16432_1	224	Putative uncharacterized protein	-	-	antiporter activity]---[drug transmembrane transporter activity	membrane	-	-	-
MMETSP0327-20121206|16433_1	310	Uncharacterized protein	-	mismatch repair	ATP binding]---[mismatched DNA binding	nucleus	-	-	-
MMETSP0327-20121206|16439_1	149	Predicted protein (Fragment)	Putative serine/threonine-protein kinase PRKY	-	ATP binding]---[protein kinase activity	-	Non-specific serine/threonine protein kinase.	-	-
MMETSP0327-20121206|16449_1	178	Predicted protein (Fragment)	DNA replication licensing factor MCM6	DNA duplex unwinding]---[DNA-dependent DNA replication initiation	ATP binding]---[DNA binding]---[DNA helicase activity	MCM complex]---[nucleus	DNA helicase.	-	-
MMETSP0327-20121206|16461_1	236	-	-	-	-	-	-	-	-
MMETSP0327-20121206|16464_1	234	-	-	-	-	-	-	-	-
MMETSP0327-20121206|16524_1	176	Selenoprotein (Fragment)	-	-	-	-	-	-	-
MMETSP0327-20121206|16525_1	134	-	-	-	-	-	-	-	-
MMETSP0327-20121206|16527_1	255	Predicted protein	WD repeat-containing protein SNOG_03055	-	-	-	-	-	-
MMETSP0327-20121206|16529_1	222	Leucine rich repeat protein	Leucine-rich repeat-containing protein 40	-	-	-	-	-	-
MMETSP0327-20121206|16533_1	258	-	-	-	-	-	-	-	-
MMETSP0327-20121206|16544_1	58	-	-	-	-	-	-	-	-
MMETSP0327-20121206|16545_1	251	Uncharacterized protein (Fragment)	-	-	-	-	-	-	-
MMETSP0327-20121206|16555_1	160	-	-	-	-	-	-	-	-
MMETSP0327-20121206|16561_1	207	-	-	-	-	-	-	-	-
MMETSP0327-20121206|16570_1	197	Predicted protein	Xanthine phosphoribosyltransferase 1	nucleoside metabolic process	transferase activity	-	-	-	-
MMETSP0327-20121206|16592_1	516	-	-	-	-	-	-	-	-
MMETSP0327-20121206|16611_1	123	-	-	-	-	-	-	-	-
MMETSP0327-20121206|16630_1	166	Predicted protein	-	-	zinc ion binding	-	-	-	-
MMETSP0327-20121206|16655_1	209	Predicted protein	-	cyclic nucleotide biosynthetic process]---[intracellular signal transduction	3',5'-cyclic-nucleotide phosphodiesterase activity]---[phosphorus-oxygen lyase activity	-	-	-	-
MMETSP0327-20121206|16676_1	187	-	-	-	-	-	-	-	-
MMETSP0327-20121206|16687_1	271	-	-	-	-	-	-	-	-
MMETSP0327-20121206|16753_1	167	-	-	-	-	-	-	-	-
MMETSP0327-20121206|16777_1	186	Uncharacterized protein	-	-	-	-	-	-	-
MMETSP0327-20121206|16797_1	218	-	-	-	-	-	-	-	-
MMETSP0327-20121206|16832_1	112	-	-	-	-	-	-	-	-
MMETSP0327-20121206|16857_1	198	-	-	-	-	-	-	-	-
MMETSP0327-20121206|16865_1	189	Predicted protein (Fragment)	tRNA (carboxymethyluridine(34)-5-O)-methyltransferase	methylation	methyltransferase activity	-	tRNA (carboxymethyluridine(34)-5-O)-methyltransferase.	-	-
MMETSP0327-20121206|16891_1	157	-	-	-	-	-	-	-	-
MMETSP0327-20121206|16895_1	194	Predicted protein	Polyribonucleotide nucleotidyltransferase	mRNA catabolic process	polyribonucleotide nucleotidyltransferase activity]---[RNA binding	-	Polyribonucleotide nucleotidyltransferase.	-	-
MMETSP0327-20121206|16896_1	177	-	-	-	-	-	-	-	-
MMETSP0327-20121206|16930_1	201	-	-	-	-	-	-	-	-
MMETSP0327-20121206|17026_1	79	-	-	-	-	-	-	-	-
MMETSP0327-20121206|17043_1	169	Predicted protein	-	-	-	-	-	-	-
MMETSP0327-20121206|17097_1	293	Cathepsin L	Oryzain beta chain	proteolysis	cysteine-type peptidase activity	-	-	-	-
MMETSP0327-20121206|17121_1	203	Predicted protein	-	-	-	-	-	-	-
MMETSP0327-20121206|17144_1	67	-	-	-	-	-	-	-	-
MMETSP0327-20121206|17170_1	266	Predicted protein	-	-	-	-	-	-	-
MMETSP0327-20121206|17185_1	217	Predicted protein	-	-	-	-	-	-	-
MMETSP0327-20121206|17188_1	82	-	-	-	-	-	-	-	-
MMETSP0327-20121206|17227_1	258	Kinesin family-like protein (Fragment)	Chromosome-associated kinesin KIF4	microtubule-based movement	ATP binding]---[microtubule motor activity	microtubule]---[microtubule associated complex	-	-	-
MMETSP0327-20121206|17247_1	65	-	-	-	-	-	-	-	-
MMETSP0327-20121206|17260_1	77	-	-	-	-	-	-	-	-
MMETSP0327-20121206|17270_1	142	Uncharacterized protein	Fucoxanthin-chlorophyll a-c binding protein F chloroplastic	-	-	-	-	-	-
MMETSP0327-20121206|17287_1	58	-	-	-	-	-	-	-	-
MMETSP0327-20121206|17289_1	50	-	-	-	-	-	-	-	-
MMETSP0327-20121206|17304_1	237	Predicted protein (Fragment)	-	-	-	-	-	-	-
MMETSP0327-20121206|17346_1	187	Uncharacterized protein	Ferredoxin--NADP reductase root isozyme 2 chloroplastic	-	ferredoxin-NADP+ reductase activity]---[flavin adenine dinucleotide binding]---[NADP binding	thylakoid membrane	Ferredoxin--NADP( ) reductase.	-	-
MMETSP0327-20121206|17356_1	123	Uncharacterized protein	-	-	-	integral to membrane	-	-	-
MMETSP0327-20121206|17376_1	222	Predicted protein	-	-	-	-	-	-	-
MMETSP0327-20121206|17378_1	164	-	-	-	-	-	-	-	-
MMETSP0327-20121206|1742_1	99	-	-	-	-	-	-	-	-
MMETSP0327-20121206|17438_1	267	-	-	-	-	-	-	-	-
MMETSP0327-20121206|17461_1	64	Putative uncharacterized protein	Leucine-rich repeat receptor-like protein kinase PXL1	-	-	-	Non-specific serine/threonine protein kinase.	-	-
MMETSP0327-20121206|17475_1	97	Uncharacterized protein	-	photosynthesis, light harvesting	-	chloroplast]---[membrane	-	-	-
MMETSP0327-20121206|17506_1	359	-	-	-	-	-	-	-	-
MMETSP0327-20121206|17576_1	170	-	-	-	-	-	-	-	-
MMETSP0327-20121206|17580_1	66	-	-	-	-	-	-	-	-
MMETSP0327-20121206|17593_1	141	-	-	-	-	-	-	-	-
MMETSP0327-20121206|17641_1	201	-	-	-	-	-	-	-	-
MMETSP0327-20121206|1766_1	168	-	-	-	-	-	-	-	-
MMETSP0327-20121206|17685_1	201	-	-	-	-	-	-	-	-
MMETSP0327-20121206|17716_1	151	Predicted protein	-	dephosphorylation]---[methylation	methyltransferase activity]---[phosphatase activity	-	-	-	-
MMETSP0327-20121206|178_1	53	Peptidyl-prolyl cis-trans isomerase	Peptidyl-prolyl cis-trans isomerase	protein folding]---[protein peptidyl-prolyl isomerization	peptidyl-prolyl cis-trans isomerase activity	-	Peptidylprolyl isomerase.	-	-
MMETSP0327-20121206|17800_1	58	-	-	-	-	-	-	-	-
MMETSP0327-20121206|17804_1	138	-	-	-	-	-	-	-	-
MMETSP0327-20121206|17806_1	200	-	-	-	-	-	-	-	-
MMETSP0327-20121206|17870_1	70	Predicted protein (Fragment)	-	-	-	-	-	-	-
MMETSP0327-20121206|17875_1	82	-	-	-	-	-	-	-	-
MMETSP0327-20121206|17897_1	68	-	-	-	-	-	-	-	-
MMETSP0327-20121206|1794_1	456	-	-	-	-	-	-	-	-
MMETSP0327-20121206|17949_1	244	Predicted protein	Para-aminobenzoate synthase component 1	biosynthetic process	-	-	Aminodeoxychorismate synthase.	Cofactor biosynthesis	tetrahydrofolate biosynthesis
MMETSP0327-20121206|1795_1	211	-	-	-	-	-	-	-	-
MMETSP0327-20121206|1796_1	652	-	-	-	-	-	-	-	-
MMETSP0327-20121206|17968_1	145	-	-	-	-	-	-	-	-
MMETSP0327-20121206|17970_1	232	-	-	-	-	-	-	-	-
MMETSP0327-20121206|17977_1	262	Predicted protein	-	-	-	-	-	-	-
MMETSP0327-20121206|18026_1	131	-	-	-	-	-	-	-	-
MMETSP0327-20121206|18051_1	259	Dihydroderamide delta-4 desaturase	Sphingolipid delta(4)-desaturase DES1	fatty acid biosynthetic process	oxidoreductase activity, acting on paired donors, with incorporation or reduction of molecular oxygen	integral to membrane	-	-	-
MMETSP0327-20121206|18061_1	51	-	-	-	-	-	-	-	-
MMETSP0327-20121206|18070_1	159	Putative opacity protein	-	-	porin activity	cell outer membrane]---[integral to membrane	-	-	-
MMETSP0327-20121206|18072_1	52	-	-	-	-	-	-	-	-
MMETSP0327-20121206|18103_1	147	-	-	-	-	-	-	-	-
MMETSP0327-20121206|18131_1	140	-	-	-	-	-	-	-	-
MMETSP0327-20121206|18140_1	270	Predicted protein	-	biosynthetic process]---[small GTPase mediated signal transduction	GTP binding]---[transferase activity	intracellular	-	-	-
MMETSP0327-20121206|18145_1	274	Predicted protein	-	-	ATP binding]---[ATP-dependent helicase activity]---[nucleic acid binding	-	-	-	-
MMETSP0327-20121206|18146_1	75	Uncharacterized protein	-	-	-	-	-	-	-
MMETSP0327-20121206|18167_1	158	-	-	-	-	-	-	-	-
MMETSP0327-20121206|18172_1	230	Predicted protein	-	phosphorylation	ATP binding]---[kinase activity	-	-	-	-
MMETSP0327-20121206|18182_1	232	-	-	-	-	-	-	-	-
MMETSP0327-20121206|18188_1	234	-	-	-	-	-	-	-	-
MMETSP0327-20121206|18198_1	221	Predicted protein	-	-	hydrolase activity	-	-	-	-
MMETSP0327-20121206|18201_1	137	Predicted protein	-	-	-	integral to membrane	-	-	-
MMETSP0327-20121206|18210_1	136	-	-	-	-	-	-	-	-
MMETSP0327-20121206|18211_1	259	Uncharacterized protein	Uncharacterized aarF domain-containing protein kinase At1g71810 chloroplastic	-	transferase activity, transferring phosphorus-containing groups	-	-	-	-
MMETSP0327-20121206|18216_1	270	Predicted protein	-	sulfate transport	sulfate transmembrane transporter activity	integral to membrane	-	-	-
MMETSP0327-20121206|18218_1	197	Probable N N-dimethylformamidase large subunit	-	-	N,N-dimethylformamidase activity	-	-	-	-
MMETSP0327-20121206|18224_1	158	Predicted protein	-	-	-	-	-	-	-
MMETSP0327-20121206|18228_1	131	-	-	-	-	-	-	-	-
MMETSP0327-20121206|18230_1	122	Uncharacterized protein	-	-	-	-	-	-	-
MMETSP0327-20121206|18234_1	222	Predicted protein	-	-	-	membrane	-	-	-
MMETSP0327-20121206|18236_1	187	-	-	-	-	-	-	-	-
MMETSP0327-20121206|18238_1	182	Predicted protein	-	-	-	-	-	-	-
MMETSP0327-20121206|18241_1	257	Predicted protein	-	-	-	-	-	-	-
MMETSP0327-20121206|18250_1	181	Predicted protein	-	-	-	-	-	-	-
MMETSP0327-20121206|18265_1	80	-	-	-	-	-	-	-	-
MMETSP0327-20121206|18278_1	162	-	-	-	-	-	-	-	-
MMETSP0327-20121206|18279_1	294	-	-	-	-	-	-	-	-
MMETSP0327-20121206|1828_1	143	Predicted protein	-	-	-	integral to membrane	-	-	-
MMETSP0327-20121206|18282_1	236	Predicted protein	O-glucosyltransferase LpsA	-	-	-	-	Protein modification	protein glycosylation
MMETSP0327-20121206|18290_1	88	-	-	-	-	-	-	-	-
MMETSP0327-20121206|18292_1	180	Predicted protein	Uncharacterized ATP-dependent helicase YwqA	-	ATP binding]---[DNA binding]---[helicase activity	-	-	-	-
MMETSP0327-20121206|18294_1	193	Predicted protein	-	-	transferase activity, transferring glycosyl groups	-	-	-	-
MMETSP0327-20121206|18297_1	215	Predicted protein	Folate-biopterin transporter	-	-	-	-	-	-
MMETSP0327-20121206|18304_1	240	-	-	-	-	-	-	-	-
MMETSP0327-20121206|18306_1	307	Predicted protein	-	-	-	-	-	-	-
MMETSP0327-20121206|18307_1	193	Predicted protein	Potassium voltage-gated channel subfamily B member 1	-	voltage-gated potassium channel activity	voltage-gated potassium channel complex	-	-	-
MMETSP0327-20121206|18311_1	182	Predicted protein	Probable Xaa-Pro aminopeptidase P	cellular process	hydrolase activity	-	Xaa-Pro aminopeptidase.	-	-
MMETSP0327-20121206|18318_1	223	-	-	-	-	-	-	-	-
MMETSP0327-20121206|18334_1	201	Predicted protein	DNA replication complex GINS protein PSF3	-	-	-	-	-	-
MMETSP0327-20121206|18342_1	215	Predicted protein (Fragment)	Unconventional myosin-X	-	ATP binding]---[motor activity	myosin complex	-	-	-
MMETSP0327-20121206|18347_1	177	Predicted protein	-	-	-	-	-	-	-
MMETSP0327-20121206|18361_1	265	-	-	-	-	-	-	-	-
MMETSP0327-20121206|18362_1	296	-	-	-	-	-	-	-	-
MMETSP0327-20121206|18368_1	349	-	-	-	-	-	-	-	-
MMETSP0327-20121206|18389_1	186	Predicted protein	39S ribosomal protein L47 mitochondrial	translation	structural constituent of ribosome	mitochondrial ribosome	-	-	-
MMETSP0327-20121206|18394_1	222	-	-	-	-	-	-	-	-
MMETSP0327-20121206|18403_1	181	-	-	-	-	-	-	-	-
MMETSP0327-20121206|18413_1	234	Predicted protein	-	-	-	-	-	-	-
MMETSP0327-20121206|18415_1	212	-	-	-	-	-	-	-	-
MMETSP0327-20121206|18416_1	190	Uncharacterized protein	-	-	-	-	-	-	-
MMETSP0327-20121206|18431_1	125	-	Protein NLRC5	-	-	-	-	-	-
MMETSP0327-20121206|18432_1	198	-	-	-	-	-	-	-	-
MMETSP0327-20121206|18446_1	246	-	-	-	-	-	-	-	-
MMETSP0327-20121206|18457_1	265	Uncharacterized protein	-	-	-	-	-	-	-
MMETSP0327-20121206|18459_1	195	Predicted protein	-	protein kinase C-activating G-protein coupled receptor signaling pathway	diacylglycerol kinase activity	-	-	-	-
MMETSP0327-20121206|18462_1	140	Predicted protein	Splicing factor U2af small subunit B	-	nucleotide binding]---[RNA binding]---[zinc ion binding	nucleus	-	-	-
MMETSP0327-20121206|18480_1	186	-	-	-	-	-	-	-	-
MMETSP0327-20121206|18482_1	183	-	-	-	-	-	-	-	-
MMETSP0327-20121206|18489_1	208	-	-	-	-	-	-	-	-
MMETSP0327-20121206|18497_1	201	Myosin B	Myosin-7	-	ATP binding]---[motor activity]---[protein kinase activity	myosin complex	-	-	-
MMETSP0327-20121206|18507_1	208	-	-	-	-	-	-	-	-
MMETSP0327-20121206|1851_1	262	-	-	-	-	-	-	-	-
MMETSP0327-20121206|18510_1	149	Uncharacterized protein	RNA pseudouridine synthase 5	pseudouridine synthesis	pseudouridine synthase activity]---[RNA binding	-	-	-	-
MMETSP0327-20121206|18518_1	199	Predicted protein	-	-	-	-	-	-	-
MMETSP0327-20121206|18523_1	206	-	-	-	-	-	-	-	-
MMETSP0327-20121206|18526_1	276	Predicted protein	-	metabolic process	catalytic activity	-	-	-	-
MMETSP0327-20121206|18527_1	218	Predicted protein (Fragment)	RNA-binding protein Nova-1	-	RNA binding	-	-	-	-
MMETSP0327-20121206|18529_1	180	Cation transport ATPase	-	ATP catabolic process	ATP binding]---[cation-transporting ATPase activity]---[metal ion binding	integral to membrane	-	-	-
MMETSP0327-20121206|18536_1	131	Predicted protein	-	-	-	-	-	-	-
MMETSP0327-20121206|18540_1	170	Predicted protein	-	transport	-	integral to membrane	-	-	-
MMETSP0327-20121206|18544_1	190	-	-	-	-	-	-	-	-
MMETSP0327-20121206|18560_1	227	Predicted protein	-	-	-	membrane	-	-	-
MMETSP0327-20121206|18562_1	205	Predicted protein	Protein IMPACT homolog	-	-	-	-	-	-
MMETSP0327-20121206|18570_1	236	Uncharacterized protein	-	cyclic nucleotide biosynthetic process]---[intracellular signal transduction	phosphorus-oxygen lyase activity]---[zinc ion binding	intracellular	-	-	-
MMETSP0327-20121206|18577_1	183	-	-	-	-	-	-	-	-
MMETSP0327-20121206|18583_1	216	-	-	-	-	-	-	-	-
MMETSP0327-20121206|18595_1	259	-	-	-	-	-	-	-	-
MMETSP0327-20121206|18597_1	139	Uncharacterized protein (Fragment)	-	-	-	-	-	-	-
MMETSP0327-20121206|186_1	203	Predicted protein (Fragment)	-	-	-	-	-	-	-
MMETSP0327-20121206|18620_1	200	Uncharacterized protein	-	-	-	-	-	-	-
MMETSP0327-20121206|18625_1	167	Myo-inositol-phosphatase-like protein	Inositol monophosphatase 1	phosphatidylinositol phosphorylation	-	-	Inositol-phosphate phosphatase.	Polyol metabolism	myo-inositol biosynthesis
MMETSP0327-20121206|1863_1	192	Predicted protein	-	-	-	-	-	-	-
MMETSP0327-20121206|18646_1	292	UPI000329F962 related cluster	-	-	-	-	-	-	-
MMETSP0327-20121206|18647_1	121	Uncharacterized protein (Fragment)	S-adenosylmethionine tRNA ribosyltransferase-isomerase	queuosine biosynthetic process]---[tetrahydrobiopterin biosynthetic process	4-alpha-hydroxytetrahydrobiopterin dehydratase activity]---[isomerase activity]---[transferase activity	-	S-adenosylmethionine tRNA ribosyltransferase-isomerase.	tRNA modification	tRNA-queuosine biosynthesis
MMETSP0327-20121206|18655_1	298	Predicted protein (Fragment)	ABC transporter C family member 12	ATP catabolic process	ATP binding]---[ATPase activity, coupled to transmembrane movement of substances	integral to membrane	Xenobiotic-transporting ATPase.	-	-
MMETSP0327-20121206|18658_1	184	Predicted protein	-	-	-	-	-	-	-
MMETSP0327-20121206|18663_1	51	-	-	-	-	-	-	-	-
MMETSP0327-20121206|18664_1	209	Predicted protein (Fragment)	-	-	-	-	-	-	-
MMETSP0327-20121206|18668_1	474	Uncharacterized protein	-	-	-	-	-	-	-
MMETSP0327-20121206|18670_1	151	Predicted protein	-	carbon fixation]---[tricarboxylic acid cycle	phosphoenolpyruvate carboxylase activity	-	-	-	-
MMETSP0327-20121206|18676_1	189	-	-	-	-	-	-	-	-
MMETSP0327-20121206|18690_1	240	Predicted protein	Probable nucleolar complex protein 14	-	-	small-subunit processome	-	-	-
MMETSP0327-20121206|18692_1	240	Uncharacterized protein	-	-	-	-	-	-	-
MMETSP0327-20121206|18693_1	77	-	-	-	-	-	-	-	-
MMETSP0327-20121206|1870_1	56	Uncharacterized protein	-	-	-	-	-	-	-
MMETSP0327-20121206|18700_1	125	rRNA methyltransferase (Fragment)	-	RNA methylation	RNA binding]---[tRNA (guanosine-2'-O-)-methyltransferase activity	-	-	-	-
MMETSP0327-20121206|1871_1	142	-	-	-	-	-	-	-	-
MMETSP0327-20121206|18724_1	89	-	-	-	-	-	-	-	-
MMETSP0327-20121206|18727_1	196	-	-	-	-	-	-	-	-
MMETSP0327-20121206|18728_1	253	Predicted protein	-	-	-	-	-	-	-
MMETSP0327-20121206|18738_1	169	Predicted protein	-	retrograde transport, endosome to Golgi	-	-	-	-	-
MMETSP0327-20121206|18743_1	249	Predicted protein	-	-	-	-	-	-	-
MMETSP0327-20121206|18746_1	273	-	-	-	-	-	-	-	-
MMETSP0327-20121206|18753_1	102	-	-	-	-	-	-	-	-
MMETSP0327-20121206|18757_1	182	-	-	-	-	-	-	-	-
MMETSP0327-20121206|18761_1	196	Predicted protein	-	lipid metabolic process	hydrolase activity	-	-	-	-
MMETSP0327-20121206|18762_1	219	Predicted protein	-	-	-	-	-	-	-
MMETSP0327-20121206|1877_1	128	-	-	-	-	-	-	-	-
MMETSP0327-20121206|18770_1	270	Predicted protein (Fragment)	Actin-related protein 6	-	-	-	-	-	-
MMETSP0327-20121206|18777_1	166	-	-	-	-	-	-	-	-
MMETSP0327-20121206|18778_1	156	Predicted protein	-	-	zinc ion binding	-	-	-	-
MMETSP0327-20121206|18791_1	242	Predicted protein (Fragment)	-	-	inward rectifier potassium channel activity	integral to membrane	-	-	-
MMETSP0327-20121206|18808_1	192	Ribonuclease	Ribonuclease H2 subunit A	nucleic acid phosphodiester bond hydrolysis]---[RNA metabolic process	ribonuclease H activity]---[RNA binding	-	Ribonuclease H.	-	-
MMETSP0327-20121206|18813_1	128	Predicted protein	-	-	-	-	-	-	-
MMETSP0327-20121206|18826_1	216	Uncharacterized protein	-	-	-	-	-	-	-
MMETSP0327-20121206|18832_1	148	Uncharacterized protein	-	-	nucleic acid binding]---[ribonuclease H activity	-	-	-	-
MMETSP0327-20121206|18841_1	230	-	-	-	-	-	-	-	-
MMETSP0327-20121206|18862_1	161	Uncharacterized protein	-	-	oxidoreductase activity	-	-	-	-
MMETSP0327-20121206|18872_1	194	-	-	-	-	-	-	-	-
MMETSP0327-20121206|18874_1	260	Predicted protein	-	-	ATP binding]---[ATP-dependent helicase activity]---[nucleic acid binding	-	-	-	-
MMETSP0327-20121206|18909_1	135	UPI00021A85A8 related cluster	DDRGK domain-containing protein 1	-	-	-	-	-	-
MMETSP0327-20121206|18910_1	65	Predicted protein	-	-	calcium ion binding	-	-	-	-
MMETSP0327-20121206|18926_1	150	-	-	-	-	-	-	-	-
MMETSP0327-20121206|18946_1	140	Predicted protein	Cathepsin L1	proteolysis	cysteine-type peptidase activity	-	Cathepsin L.	-	-
MMETSP0327-20121206|18952_1	151	-	-	-	-	-	-	-	-
MMETSP0327-20121206|18960_1	72	-	-	-	-	-	-	-	-
MMETSP0327-20121206|1901_1	207	Uncharacterized protein (Fragment)	-	protein glycosylation	UDP-glucose:glycoprotein glucosyltransferase activity	-	-	-	-
MMETSP0327-20121206|19010_1	143	-	-	-	-	-	-	-	-
MMETSP0327-20121206|19050_1	248	Predicted protein	THO complex subunit 2	-	-	-	-	-	-
MMETSP0327-20121206|1906_1	223	Predicted protein	-	-	-	-	-	-	-
MMETSP0327-20121206|19091_1	241	Uncharacterized protein (Fragment)	-	-	voltage-gated potassium channel activity	voltage-gated potassium channel complex	-	-	-
MMETSP0327-20121206|19097_1	271	-	-	-	-	-	-	-	-
MMETSP0327-20121206|191_1	183	Predicted protein	-	-	-	-	-	-	-
MMETSP0327-20121206|19103_1	271	-	-	-	-	-	-	-	-
MMETSP0327-20121206|1911_1	477	-	-	-	-	-	-	-	-
MMETSP0327-20121206|19115_1	104	Predicted protein	-	-	-	-	-	-	-
MMETSP0327-20121206|1913_1	165	-	-	-	-	-	-	-	-
MMETSP0327-20121206|19149_1	110	Uncharacterized protein	-	-	-	-	-	-	-
MMETSP0327-20121206|19155_1	231	Predicted protein	-	-	-	-	-	-	-
MMETSP0327-20121206|19184_1	166	Cryptochrome/Photolyase family 1 (Fragment)	Cryptochrome-1	DNA repair	DNA photolyase activity	-	-	-	-
MMETSP0327-20121206|19188_1	225	Predicted protein	Condensin complex subunit 1	mitotic chromosome condensation	-	-	-	-	-
MMETSP0327-20121206|19189_1	147	Nitrile hydratase beta-alpha subunit fusion protein (Fragment)	Low-molecular weight cobalt-containing nitrile hydratase subunit alpha	nitrogen compound metabolic process	nitrile hydratase activity]---[transition metal ion binding	-	Nitrile hydratase.	-	-
MMETSP0327-20121206|19191_1	173	Uncharacterized protein	-	-	-	-	-	-	-
MMETSP0327-20121206|19211_1	140	Predicted protein	-	-	ATP binding]---[protein kinase activity	-	-	-	-
MMETSP0327-20121206|19212_1	246	Anthranilate synthase. anthranilate synthetase. chorismate lyase (Fragment)	U3 small nucleolar RNA-associated protein 18 homolog	-	lyase activity	-	-	-	-
MMETSP0327-20121206|19214_1	157	-	-	-	-	-	-	-	-
MMETSP0327-20121206|19238_1	161	Predicted protein	-	-	-	-	-	-	-
MMETSP0327-20121206|19239_1	226	-	-	-	-	-	-	-	-
MMETSP0327-20121206|19242_1	190	-	-	-	-	-	-	-	-
MMETSP0327-20121206|1925_1	142	Uncharacterized protein	Trafficking protein particle complex subunit 5	-	-	-	-	-	-
MMETSP0327-20121206|19255_1	239	-	-	-	-	-	-	-	-
MMETSP0327-20121206|19257_1	193	Predicted protein	-	-	-	-	-	-	-
MMETSP0327-20121206|19263_1	311	Predicted protein (Fragment)	DEAD-box ATP-dependent RNA helicase 28	-	ATP binding]---[ATP-dependent helicase activity]---[nucleic acid binding	-	RNA helicase.	-	-
MMETSP0327-20121206|19268_1	125	Uncharacterized protein	UPF0047 protein MTH_771	-	-	-	-	-	-
MMETSP0327-20121206|1927_1	436	-	-	-	-	-	-	-	-
MMETSP0327-20121206|19278_1	62	Nucleotide transporter 6	-	-	ATP binding]---[ATP:ADP antiporter activity	integral to membrane	-	-	-
MMETSP0327-20121206|19290_1	161	Predicted protein	-	carbohydrate metabolic process	catalytic activity	-	-	-	-
MMETSP0327-20121206|19304_1	133	Predicted protein	-	-	-	-	-	-	-
MMETSP0327-20121206|19317_1	229	-	-	-	-	-	-	-	-
MMETSP0327-20121206|19340_1	282	-	-	-	-	-	-	-	-
MMETSP0327-20121206|19345_1	216	Uncharacterized protein	Cryptochrome-2	DNA repair	DNA photolyase activity	-	-	-	-
MMETSP0327-20121206|19349_1	242	L-serine ammonia-lyase	L-serine dehydratase	cellular amino acid metabolic process	lyase activity]---[pyridoxal phosphate binding	-	L-serine ammonia-lyase.	Carbohydrate biosynthesis	gluconeogenesis
MMETSP0327-20121206|19355_1	174	Beta-Ig-H3/fasciclin	Uncharacterized protein sll1483	-	-	-	-	-	-
MMETSP0327-20121206|19358_1	183	Predicted protein	-	-	-	-	-	-	-
MMETSP0327-20121206|19367_1	197	Uncharacterized protein	-	-	-	-	-	-	-
MMETSP0327-20121206|19391_1	70	-	-	-	-	-	-	-	-
MMETSP0327-20121206|19404_1	234	Predicted protein	Proline iminopeptidase	-	-	-	Prolyl aminopeptidase.	-	-
MMETSP0327-20121206|19419_1	233	Predicted protein	SWI/SNF-related matrix-associated actin-dependent regulator of chromatin subfamily A-like protein 1	-	ATP binding]---[DNA binding]---[helicase activity	-	-	-	-
MMETSP0327-20121206|19430_1	149	-	-	-	-	-	-	-	-
MMETSP0327-20121206|19436_1	171	Uncharacterized protein (Fragment)	-	-	-	-	-	-	-
MMETSP0327-20121206|19456_1	230	Predicted protein	Heat shock 70 kDa protein C	-	ATP binding	-	-	-	-
MMETSP0327-20121206|19465_1	285	Uncharacterized protein (Fragment)	DNA replication licensing factor mcm2	DNA duplex unwinding]---[DNA-dependent DNA replication initiation	ATP binding]---[DNA binding]---[DNA helicase activity	MCM complex]---[nucleus	DNA helicase.	-	-
MMETSP0327-20121206|19472_1	163	-	-	-	-	-	-	-	-
MMETSP0327-20121206|19488_1	227	Predicted protein (Fragment)	DnaJ protein homolog 1 (Fragment)	protein folding	-	-	-	-	-
MMETSP0327-20121206|19512_1	161	Predicted protein	-	-	-	-	-	-	-
MMETSP0327-20121206|19581_1	183	-	-	-	-	-	-	-	-
MMETSP0327-20121206|19595_1	218	Aldo-keto oxidoreductase	NAD(P)H-dependent D-xylose reductase	-	alcohol dehydrogenase (NADP+) activity	-	D-xylose reductase.	Carbohydrate metabolism	D-xylose degradation
MMETSP0327-20121206|1960_1	154	-	-	-	-	-	-	-	-
MMETSP0327-20121206|19679_1	111	Uncharacterized protein	-	-	-	-	-	-	-
MMETSP0327-20121206|19783_1	186	Predicted protein (Fragment)	Putative purine permease C1399.01c	transmembrane transport	transporter activity	membrane	-	-	-
MMETSP0327-20121206|19797_1	166	Predicted protein	-	carbohydrate biosynthetic process	sulfotransferase activity	integral to membrane	-	-	-
MMETSP0327-20121206|1981_1	101	-	-	-	-	-	-	-	-
MMETSP0327-20121206|19827_1	166	Uncharacterized protein	-	-	nucleic acid binding]---[nucleotide binding	-	-	-	-
MMETSP0327-20121206|19829_1	206	-	-	-	-	-	-	-	-
MMETSP0327-20121206|19896_1	598	Uncharacterized protein	-	-	-	-	-	-	-
MMETSP0327-20121206|19929_1	172	Predicted protein	-	RNA methylation]---[RNA processing	RNA methyltransferase activity	-	-	-	-
MMETSP0327-20121206|19980_1	234	Predicted protein	-	proteolysis	ATP-dependent peptidase activity	-	-	-	-
MMETSP0327-20121206|19983_1	304	Uncharacterized protein	-	protein folding]---[protein peptidyl-prolyl isomerization	peptidyl-prolyl cis-trans isomerase activity	-	-	-	-
MMETSP0327-20121206|2041_1	176	Uncharacterized protein	-	-	-	-	-	-	-
MMETSP0327-20121206|2055_1	145	-	-	-	-	-	-	-	-
MMETSP0327-20121206|2077_1	238	Exostosin putative	Multiple exostoses homolog 1	-	-	membrane	-	-	-
MMETSP0327-20121206|2082_1	356	Predicted protein	-	DNA repair]---[nucleic acid phosphodiester bond hydrolysis	3'-5' exonuclease activity]---[DNA binding	-	-	-	-
MMETSP0327-20121206|2091_1	469	-	-	-	-	-	-	-	-
MMETSP0327-20121206|2111_1	108	-	-	-	-	-	-	-	-
MMETSP0327-20121206|2143_1	136	Predicted protein	-	-	-	-	-	-	-
MMETSP0327-20121206|2158_1	238	-	-	-	-	-	-	-	-
MMETSP0327-20121206|2168_1	120	Uncharacterized protein	-	-	-	-	-	-	-
MMETSP0327-20121206|2182_1	154	Predicted protein	Sodium/bile acid cotransporter 7	-	-	-	-	-	-
MMETSP0327-20121206|2185_1	108	-	-	-	-	-	-	-	-
MMETSP0327-20121206|225_1	67	-	-	-	-	-	-	-	-
MMETSP0327-20121206|2260_1	345	-	-	-	-	-	-	-	-
MMETSP0327-20121206|2289_1	227	Predicted protein (Fragment)	Probable aminopeptidase NPEPL1	proteolysis	aminopeptidase activity]---[manganese ion binding]---[metalloexopeptidase activity	cytoplasm	-	-	-
MMETSP0327-20121206|2323_1	114	-	-	-	-	-	-	-	-
MMETSP0327-20121206|2369_1	363	Uncharacterized protein	-	-	-	-	-	-	-
MMETSP0327-20121206|2374_1	148	-	-	-	-	-	-	-	-
MMETSP0327-20121206|2378_1	361	-	-	-	-	-	-	-	-
MMETSP0327-20121206|238_1	532	-	-	-	-	-	-	-	-
MMETSP0327-20121206|2387_1	104	Uncharacterized protein	-	-	-	-	-	-	-
MMETSP0327-20121206|2392_1	165	-	-	-	-	-	-	-	-
MMETSP0327-20121206|2395_1	281	UPI000258ECAA related cluster	von Willebrand factor A domain-containing protein 8	-	-	-	-	-	-
MMETSP0327-20121206|2405_1	289	-	-	-	-	-	-	-	-
MMETSP0327-20121206|2409_1	61	-	-	-	-	-	-	-	-
MMETSP0327-20121206|2436_1	127	Uncharacterized protein (Fragment)	-	-	methyltransferase activity]---[N-acetyltransferase activity	-	-	-	-
MMETSP0327-20121206|2440_1	300	-	-	-	-	-	-	-	-
MMETSP0327-20121206|2442_1	175	Sulfate permease (Fragment)	Uncharacterized vacuolar membrane protein YGR125W	sulfate transport	sulfate transmembrane transporter activity	integral to membrane	-	-	-
MMETSP0327-20121206|2465_1	165	Predicted protein	-	-	-	-	-	-	-
MMETSP0327-20121206|247_1	388	Predicted protein	Putative transporter ZK637.1	-	transmembrane transporter activity	integral to membrane	-	-	-
MMETSP0327-20121206|2470_1	346	-	-	-	-	-	-	-	-
MMETSP0327-20121206|2476_1	131	-	-	-	-	-	-	-	-
MMETSP0327-20121206|2483_1	217	Uncharacterized protein	tRNA-dihydrouridine(47) synthase NAD(P)( ) -like	-	flavin adenine dinucleotide binding]---[tRNA dihydrouridine synthase activity	-	-	-	-
MMETSP0327-20121206|2488_1	169	Predicted protein (Fragment)	Exosome complex exonuclease RRP44	-	ribonuclease activity]---[RNA binding	-	-	-	-
MMETSP0327-20121206|2502_1	114	-	-	-	-	-	-	-	-
MMETSP0327-20121206|2503_1	249	Predicted protein	-	-	-	-	-	-	-
MMETSP0327-20121206|2519_1	104	-	-	-	-	-	-	-	-
MMETSP0327-20121206|2520_1	654	-	-	-	-	-	-	-	-
MMETSP0327-20121206|2538_1	142	-	-	-	-	-	-	-	-
MMETSP0327-20121206|2544_1	234	Predicted protein	DEAD-box ATP-dependent RNA helicase 16	-	ATP binding]---[ATP-dependent helicase activity]---[nucleic acid binding	-	RNA helicase.	-	-
MMETSP0327-20121206|2545_1	171	Predicted protein	Uncharacterized protein ZMO1242	proteolysis	metallocarboxypeptidase activity]---[zinc ion binding	-	-	-	-
MMETSP0327-20121206|2565_1	119	-	-	-	-	-	-	-	-
MMETSP0327-20121206|2575_1	149	-	-	-	-	-	-	-	-
MMETSP0327-20121206|2599_1	248	-	-	-	-	-	-	-	-
MMETSP0327-20121206|2629_1	240	-	-	-	-	-	-	-	-
MMETSP0327-20121206|263_1	183	-	-	-	-	-	-	-	-
MMETSP0327-20121206|2636_1	237	Uncharacterized protein	-	-	-	-	-	-	-
MMETSP0327-20121206|264_1	158	-	-	-	-	-	-	-	-
MMETSP0327-20121206|2685_1	114	-	-	-	-	-	-	-	-
MMETSP0327-20121206|27_1	433	-	-	-	-	-	-	-	-
MMETSP0327-20121206|2708_1	140	Predicted protein	-	-	sulfotransferase activity	integral to membrane	-	-	-
MMETSP0327-20121206|2732_1	123	-	-	-	-	-	-	-	-
MMETSP0327-20121206|2745_1	105	Predicted protein	-	-	-	-	-	-	-
MMETSP0327-20121206|2815_1	219	-	-	-	-	-	-	-	-
MMETSP0327-20121206|2842_1	213	-	-	-	-	-	-	-	-
MMETSP0327-20121206|2851_1	152	-	-	-	-	-	-	-	-
MMETSP0327-20121206|2873_1	140	Silicon transporter (Fragment)	-	silicate transport	-	-	-	-	-
MMETSP0327-20121206|2930_1	132	-	-	-	-	-	-	-	-
MMETSP0327-20121206|2961_1	267	Uncharacterized protein	TATA-binding protein-associated factor 172	-	ATP binding]---[DNA binding]---[helicase activity	-	-	-	-
MMETSP0327-20121206|2967_1	69	-	-	-	-	-	-	-	-
MMETSP0327-20121206|2990_1	246	Harp (Smarcal1)-related	SWI/SNF-related matrix-associated actin-dependent regulator of chromatin subfamily A-like protein 1	chromatin modification	ATP binding]---[DNA binding]---[helicase activity	nucleus	-	-	-
MMETSP0327-20121206|2996_1	97	-	-	-	-	-	-	-	-
MMETSP0327-20121206|3033_1	327	-	-	-	-	-	-	-	-
MMETSP0327-20121206|3049_1	97	-	-	-	-	-	-	-	-
MMETSP0327-20121206|3085_1	54	-	-	-	-	-	-	-	-
MMETSP0327-20121206|309_1	170	-	-	-	-	-	-	-	-
MMETSP0327-20121206|3095_1	205	-	-	-	-	-	-	-	-
MMETSP0327-20121206|3096_1	276	Predicted protein	-	-	-	-	-	-	-
MMETSP0327-20121206|3126_1	220	Uncharacterized protein	-	-	ATP binding]---[protein serine/threonine kinase activity	integral to membrane	-	-	-
MMETSP0327-20121206|3128_1	235	-	-	-	-	-	-	-	-
MMETSP0327-20121206|3157_1	178	-	-	-	-	-	-	-	-
MMETSP0327-20121206|3159_1	160	Uncharacterized protein	Cationic amino acid transporter 4	-	amino acid transmembrane transporter activity	integral to membrane	-	-	-
MMETSP0327-20121206|3179_1	675	Predicted protein	-	-	-	-	-	-	-
MMETSP0327-20121206|3185_1	147	-	-	-	-	-	-	-	-
MMETSP0327-20121206|3192_1	703	-	-	-	-	-	-	-	-
MMETSP0327-20121206|3193_1	373	Leucine Rich Repeat (LRR)-containing protein	Leucine-rich repeat protein soc-2 homolog	small GTPase mediated signal transduction	GTP binding	intracellular	-	-	-
MMETSP0327-20121206|32_1	556	Diatom histidine kinase like	Hybrid signal transduction histidine kinase K	intracellular signal transduction]---[regulation of transcription, DNA-dependent]---[signal transduction by phosphorylation	ATP binding]---[two-component response regulator activity]---[two-component sensor activity	membrane	Histidine kinase.	-	-
MMETSP0327-20121206|3206_1	63	-	-	-	-	-	-	-	-
MMETSP0327-20121206|323_1	208	Uncharacterized protein	-	-	-	-	-	-	-
MMETSP0327-20121206|3233_1	234	Uncharacterized protein (Fragment)	-	-	-	-	-	-	-
MMETSP0327-20121206|3237_1	191	Uncharacterized protein	-	-	ATP binding]---[protein kinase activity	-	-	-	-
MMETSP0327-20121206|3254_1	117	-	-	-	-	-	-	-	-
MMETSP0327-20121206|3277_1	244	Uncharacterized protein	-	-	ATP binding]---[ATP-dependent helicase activity]---[nucleic acid binding	-	-	-	-
MMETSP0327-20121206|3292_1	211	Uncharacterized protein (Fragment)	-	ATP catabolic process	ATP binding]---[ATPase activity	-	-	-	-
MMETSP0327-20121206|3311_1	302	Predicted protein	-	-	-	-	-	-	-
MMETSP0327-20121206|332_1	199	Uncharacterized protein	Ribonuclease Z	tRNA 3'-trailer cleavage	endoribonuclease activity, producing 5'-phosphomonoesters	-	Ribonuclease Z.	-	-
MMETSP0327-20121206|3343_1	181	-	-	-	-	-	-	-	-
MMETSP0327-20121206|3345_1	281	MFS transporter	Uncharacterized MFS-type transporter Rv2456c/MT2531	transmembrane transport	-	integral to membrane	-	-	-
MMETSP0327-20121206|3347_1	272	-	-	-	-	-	-	-	-
MMETSP0327-20121206|3353_1	254	Predicted protein	-	nuclear mRNA splicing, via spliceosome	-	U4/U6 x U5 tri-snRNP complex	-	-	-
MMETSP0327-20121206|3354_1	210	Predicted protein	Probable GTP-binding protein EngB	-	GTP binding	-	-	-	-
MMETSP0327-20121206|3402_1	148	-	-	-	-	-	-	-	-
MMETSP0327-20121206|3407_1	197	-	-	-	-	-	-	-	-
MMETSP0327-20121206|3422_1	85	Predicted protein	-	-	-	-	-	-	-
MMETSP0327-20121206|3437_1	76	-	-	-	-	-	-	-	-
MMETSP0327-20121206|3457_1	192	-	-	-	-	-	-	-	-
MMETSP0327-20121206|3466_1	149	Ribosomal protein S12 methylthiotransferase RimO	Ribosomal protein S12 methylthiotransferase RimO	peptidyl-L-beta-methylthioaspartic acid biosynthetic process from peptidyl-aspartic acid]---[RNA modification	4 iron, 4 sulfur cluster binding]---[iron ion binding]---[transferase activity	cytoplasm	-	-	-
MMETSP0327-20121206|3469_1	156	-	-	-	-	-	-	-	-
MMETSP0327-20121206|3504_1	161	-	-	-	-	-	-	-	-
MMETSP0327-20121206|3548_1	153	-	-	-	-	-	-	-	-
MMETSP0327-20121206|3574_1	621	-	-	-	-	-	-	-	-
MMETSP0327-20121206|360_1	93	-	-	-	-	-	-	-	-
MMETSP0327-20121206|3600_1	440	Probable lipase	-	lipid metabolic process	triglyceride lipase activity	-	-	-	-
MMETSP0327-20121206|3614_1	85	-	-	-	-	-	-	-	-
MMETSP0327-20121206|3683_1	497	Uncharacterized protein	-	-	-	-	-	-	-
MMETSP0327-20121206|3701_1	57	-	-	-	-	-	-	-	-
MMETSP0327-20121206|3752_1	75	-	-	-	-	-	-	-	-
MMETSP0327-20121206|3758_1	146	-	-	-	-	-	-	-	-
MMETSP0327-20121206|3763_1	149	-	-	-	-	-	-	-	-
MMETSP0327-20121206|3779_1	208	Predicted protein	-	-	-	-	-	-	-
MMETSP0327-20121206|3781_1	133	-	-	-	-	-	-	-	-
MMETSP0327-20121206|3826_1	270	Predicted protein	Target of rapamycin	-	ATP binding]---[drug binding]---[kinase activity]---[phosphotransferase activity, alcohol group as acceptor	-	-	-	-
MMETSP0327-20121206|3852_1	270	-	-	-	-	-	-	-	-
MMETSP0327-20121206|387_1	187	-	-	-	-	-	-	-	-
MMETSP0327-20121206|3870_1	195	14-3-3-like protein (Fragment)	14-3-3-like protein	-	-	-	-	-	-
MMETSP0327-20121206|3905_1	335	Predicted protein (Fragment)	-	-	-	-	-	-	-
MMETSP0327-20121206|3911_1	424	Uncharacterized protein	-	-	-	-	-	-	-
MMETSP0327-20121206|3920_1	248	Predicted protein	-	ATP-dependent chromatin remodeling	ATP binding]---[ATP-dependent helicase activity]---[DNA binding]---[nucleosome binding	nucleus	-	-	-
MMETSP0327-20121206|3930_1	162	Uncharacterized protein	-	-	solute:hydrogen antiporter activity	integral to membrane	-	-	-
MMETSP0327-20121206|3981_1	58	-	-	-	-	-	-	-	-
MMETSP0327-20121206|3992_1	159	-	-	-	-	-	-	-	-
MMETSP0327-20121206|4004_1	186	-	-	-	-	-	-	-	-
MMETSP0327-20121206|4062_1	220	-	-	-	-	-	-	-	-
MMETSP0327-20121206|4071_1	79	-	-	-	-	-	-	-	-
MMETSP0327-20121206|4106_1	226	-	-	-	-	-	-	-	-
MMETSP0327-20121206|4118_1	527	-	-	-	-	-	-	-	-
MMETSP0327-20121206|4151_1	112	Predicted protein	-	-	-	-	-	-	-
MMETSP0327-20121206|4164_1	202	Ammonium_transporter	Ammonium transporter 2	-	ammonium transmembrane transporter activity	integral to membrane	-	-	-
MMETSP0327-20121206|4167_1	412	-	-	-	-	-	-	-	-
MMETSP0327-20121206|4169_1	385	Uncharacterized protein	TD and POZ domain-containing protein 4	-	-	-	-	-	-
MMETSP0327-20121206|4171_1	205	Predicted protein (Fragment)	Folic acid synthesis protein FOL1	folic acid-containing compound biosynthetic process	2-amino-4-hydroxy-6-hydroxymethyldihydropteridine diphosphokinase activity]---[dihydropteroate synthase activity	-	Dihydropteroate synthase.]---[2-amino-4-hydroxy-6-hydroxymethyldihydropteridine diphosphokinase.]---[Dihydroneopterin aldolase.	Cofactor biosynthesis	tetrahydrofolate biosynthesis
MMETSP0327-20121206|4171_1	205	Predicted protein (Fragment)	Folic acid synthesis protein FOL1	folic acid-containing compound biosynthetic process	2-amino-4-hydroxy-6-hydroxymethyldihydropteridine diphosphokinase activity]---[dihydropteroate synthase activity	-	Dihydropteroate synthase.]---[2-amino-4-hydroxy-6-hydroxymethyldihydropteridine diphosphokinase.]---[Dihydroneopterin aldolase.	Cofactor biosynthesis	tetrahydrofolate biosynthesis
MMETSP0327-20121206|4171_1	205	Predicted protein (Fragment)	Folic acid synthesis protein FOL1	folic acid-containing compound biosynthetic process	2-amino-4-hydroxy-6-hydroxymethyldihydropteridine diphosphokinase activity]---[dihydropteroate synthase activity	-	Dihydropteroate synthase.]---[2-amino-4-hydroxy-6-hydroxymethyldihydropteridine diphosphokinase.]---[Dihydroneopterin aldolase.	Cofactor biosynthesis	tetrahydrofolate biosynthesis
MMETSP0327-20121206|4182_1	403	-	-	-	-	-	-	-	-
MMETSP0327-20121206|4245_1	88	-	-	-	-	-	-	-	-
MMETSP0327-20121206|4248_1	159	-	-	-	-	-	-	-	-
MMETSP0327-20121206|4259_1	156	Histon H3	Histone H3	nucleosome assembly	DNA binding	nucleomorph]---[nucleosome]---[nucleus	-	-	-
MMETSP0327-20121206|4262_1	125	-	-	-	-	-	-	-	-
MMETSP0327-20121206|427_1	119	-	-	-	-	-	-	-	-
MMETSP0327-20121206|4280_1	77	Hep/Hag repeat protein (Fragment)	Collagen-like protein 2	pathogenesis	-	outer membrane	-	-	-
MMETSP0327-20121206|4290_1	83	-	-	-	-	-	-	-	-
MMETSP0327-20121206|4305_1	154	-	-	-	-	-	-	-	-
MMETSP0327-20121206|4311_1	129	-	-	-	-	-	-	-	-
MMETSP0327-20121206|4314_1	250	Uncharacterized protein	Uncharacterized protein Mb1440c	-	-	-	-	-	-
MMETSP0327-20121206|4340_1	213	Predicted protein	-	-	transferase activity, transferring glycosyl groups	-	-	-	-
MMETSP0327-20121206|4344_1	140	-	-	-	-	-	-	-	-
MMETSP0327-20121206|4350_1	308	-	-	-	-	-	-	-	-
MMETSP0327-20121206|4383_1	201	-	-	-	-	-	-	-	-
MMETSP0327-20121206|441_1	141	-	-	-	-	-	-	-	-
MMETSP0327-20121206|4431_1	57	-	-	-	-	-	-	-	-
MMETSP0327-20121206|4437_1	79	Predicted protein	-	-	-	-	-	-	-
MMETSP0327-20121206|4438_1	230	-	-	-	-	-	-	-	-
MMETSP0327-20121206|4442_1	305	Diatom histidine kinase like	Two-component system protein A	intracellular signal transduction]---[regulation of transcription, DNA-dependent]---[signal transduction by phosphorylation	ATP binding]---[two-component response regulator activity]---[two-component sensor activity	membrane	Histidine kinase.	-	-
MMETSP0327-20121206|4466_1	285	-	-	-	-	-	-	-	-
MMETSP0327-20121206|4495_1	457	Predicted protein	-	-	-	-	-	-	-
MMETSP0327-20121206|4555_1	256	-	-	-	-	-	-	-	-
MMETSP0327-20121206|457_1	226	AGAP008627-PA	-	-	N-acetyltransferase activity	-	-	-	-
MMETSP0327-20121206|4573_1	79	-	-	-	-	-	-	-	-
MMETSP0327-20121206|4601_1	74	Silicon transporter	-	silicate transport	-	-	-	-	-
MMETSP0327-20121206|462_1	174	Threonine synthase	Threonine synthase-like 2	-	threonine synthase activity	-	-	-	-
MMETSP0327-20121206|4666_1	55	-	-	-	-	-	-	-	-
MMETSP0327-20121206|4668_1	154	-	-	-	-	-	-	-	-
MMETSP0327-20121206|469_1	312	-	-	-	-	-	-	-	-
MMETSP0327-20121206|4744_1	203	-	-	-	-	-	-	-	-
MMETSP0327-20121206|4778_1	83	-	-	-	-	-	-	-	-
MMETSP0327-20121206|4836_1	123	-	-	-	-	-	-	-	-
MMETSP0327-20121206|4875_1	197	Uncharacterized protein (Fragment)	-	-	FMN binding]---[oxidoreductase activity	-	-	-	-
MMETSP0327-20121206|495_1	202	Uncharacterized protein	-	-	-	-	-	-	-
MMETSP0327-20121206|4958_1	149	Predicted protein (Fragment)	D-xylose-proton symporter-like 2	-	substrate-specific transmembrane transporter activity	integral to membrane	-	-	-
MMETSP0327-20121206|4964_1	345	-	-	-	-	-	-	-	-
MMETSP0327-20121206|4973_1	62	-	-	-	-	-	-	-	-
MMETSP0327-20121206|502_1	369	Predicted protein	Protein LHY	-	chromatin binding]---[DNA binding	-	-	-	-
MMETSP0327-20121206|5033_1	486	-	-	-	-	-	-	-	-
MMETSP0327-20121206|505_1	130	-	-	-	-	-	-	-	-
MMETSP0327-20121206|5051_1	203	Putative uncharacterized protein	Protein GlcG	-	-	-	-	-	-
MMETSP0327-20121206|5075_1	318	Uncharacterized protein	-	-	-	-	-	-	-
MMETSP0327-20121206|5090_1	159	Peptidyl-prolyl cis-trans isomerase	Peptidyl-prolyl cis-trans isomerase CYP20-1	protein folding]---[protein peptidyl-prolyl isomerization	peptidyl-prolyl cis-trans isomerase activity	-	Peptidylprolyl isomerase.	-	-
MMETSP0327-20121206|513_1	385	Predicted protein	Cell surface glycoprotein 1	-	-	-	-	-	-
MMETSP0327-20121206|516_1	183	-	-	-	-	-	-	-	-
MMETSP0327-20121206|5160_1	176	Predicted protein	NAD(P) transhydrogenase subunit alpha	proton transport	NAD(P)+ transhydrogenase (AB-specific) activity]---[NADP binding	integral to membrane	NAD(P)( ) transhydrogenase (Re/Si-specific).	-	-
MMETSP0327-20121206|5178_1	168	Aldo-keto oxidoreductase	Aldose reductase	-	alcohol dehydrogenase (NADP+) activity	-	Aldehyde reductase.	-	-
MMETSP0327-20121206|5237_1	143	Uncharacterized protein	H/ACA ribonucleoprotein complex subunit 2	-	RNA binding	nucleolus	-	-	-
MMETSP0327-20121206|527_1	158	Uncharacterized protein	-	transmembrane transport	-	cell outer membrane]---[integral to membrane	-	-	-
MMETSP0327-20121206|531_1	56	-	-	-	-	-	-	-	-
MMETSP0327-20121206|5320_1	197	-	-	-	-	-	-	-	-
MMETSP0327-20121206|5339_1	254	-	-	-	-	-	-	-	-
MMETSP0327-20121206|5340_1	92	Putative uncharacterized protein	-	cell communication	phosphatidylinositol binding	-	-	-	-
MMETSP0327-20121206|5351_1	162	Uncharacterized protein	-	-	-	membrane	-	-	-
MMETSP0327-20121206|539_1	229	-	-	-	-	-	-	-	-
MMETSP0327-20121206|5406_1	1141	Putative uncharacterized protein	-	-	-	-	-	-	-
MMETSP0327-20121206|5421_1	100	-	-	-	-	-	-	-	-
MMETSP0327-20121206|543_1	430	-	-	-	-	-	-	-	-
MMETSP0327-20121206|5441_1	102	-	-	-	-	-	-	-	-
MMETSP0327-20121206|549_1	176	-	-	-	-	-	-	-	-
MMETSP0327-20121206|5499_1	261	-	-	-	-	-	-	-	-
MMETSP0327-20121206|5516_1	166	-	-	-	-	-	-	-	-
MMETSP0327-20121206|5517_1	215	Uncharacterized protein	-	-	-	-	-	-	-
MMETSP0327-20121206|5521_1	180	-	-	-	-	-	-	-	-
MMETSP0327-20121206|5549_1	58	-	-	-	-	-	-	-	-
MMETSP0327-20121206|5555_1	149	-	-	-	-	-	-	-	-
MMETSP0327-20121206|5575_1	181	-	-	-	-	-	-	-	-
MMETSP0327-20121206|5583_1	149	-	-	-	-	-	-	-	-
MMETSP0327-20121206|5624_1	200	Uncharacterized protein	-	-	-	-	-	-	-
MMETSP0327-20121206|5648_1	185	Predicted protein	Sugar phosphate exchanger 3	transmembrane transport	transporter activity	integral to membrane	-	-	-
MMETSP0327-20121206|565_1	270	Predicted protein	DEAD-box ATP-dependent RNA helicase 22	-	ATP binding]---[ATP-dependent helicase activity]---[nucleic acid binding	-	RNA helicase.	-	-
MMETSP0327-20121206|5658_1	261	Uncharacterized protein	-	-	-	-	-	-	-
MMETSP0327-20121206|5678_1	164	Predicted protein	ARM REPEAT PROTEIN INTERACTING WITH ABF2	-	-	-	-	Protein modification	protein ubiquitination
MMETSP0327-20121206|5683_1	386	-	-	-	-	-	-	-	-
MMETSP0327-20121206|5692_1	257	Methyltransferase CmcJ	-	-	methyltransferase activity	-	-	-	-
MMETSP0327-20121206|5715_1	246	Uncharacterized protein	-	methylation	methyltransferase activity	-	-	-	-
MMETSP0327-20121206|5717_1	72	-	-	-	-	-	-	-	-
MMETSP0327-20121206|5719_1	332	-	-	-	-	-	-	-	-
MMETSP0327-20121206|573_1	223	-	-	-	-	-	-	-	-
MMETSP0327-20121206|5736_1	250	Uncharacterized protein	-	protein folding]---[protein peptidyl-prolyl isomerization	peptidyl-prolyl cis-trans isomerase activity	-	-	-	-
MMETSP0327-20121206|5747_1	161	Putative orphan protein	-	-	-	-	-	-	-
MMETSP0327-20121206|577_1	206	-	-	-	-	-	-	-	-
MMETSP0327-20121206|5784_1	304	Predicted protein	-	-	-	-	-	-	-
MMETSP0327-20121206|5836_1	564	-	-	-	-	-	-	-	-
MMETSP0327-20121206|5838_1	107	-	-	-	-	-	-	-	-
MMETSP0327-20121206|585_1	241	Predicted protein	2 3-bisphosphoglycerate-dependent phosphoglycerate mutase	glycolysis	phosphoglycerate mutase activity	-	Phosphoglycerate mutase (2 3-diphosphoglycerate-dependent).	Carbohydrate degradation	glycolysis
MMETSP0327-20121206|5869_1	63	-	-	-	-	-	-	-	-
MMETSP0327-20121206|5893_1	196	-	-	-	-	-	-	-	-
MMETSP0327-20121206|5944_1	221	Predicted protein	-	GPI anchor biosynthetic process	transferase activity, transferring glycosyl groups	intrinsic to endoplasmic reticulum membrane	-	-	-
MMETSP0327-20121206|5946_1	259	Predicted protein	-	pseudouridine synthesis	pseudouridine synthase activity]---[RNA binding	-	-	-	-
MMETSP0327-20121206|5950_1	177	Predicted protein	-	-	translation initiation factor activity	-	-	-	-
MMETSP0327-20121206|6008_1	125	-	-	-	-	-	-	-	-
MMETSP0327-20121206|6010_1	162	-	-	-	-	-	-	-	-
MMETSP0327-20121206|6011_1	180	Phenazine biosynthesis protein PhzF family	-	biosynthetic process	catalytic activity	-	-	-	-
MMETSP0327-20121206|6021_1	122	UPI00020AE2E7 related cluster	-	-	-	-	-	-	-
MMETSP0327-20121206|6031_1	126	DNA-directed RNA polymerase	DNA-directed RNA polymerase I subunit rpa1	transcription, DNA-dependent	DNA binding]---[DNA-directed RNA polymerase activity]---[zinc ion binding	nucleus	DNA-directed RNA polymerase.	-	-
MMETSP0327-20121206|6034_1	211	Predicted protein	-	-	-	-	-	-	-
MMETSP0327-20121206|6035_1	173	Predicted protein	-	-	-	membrane	-	-	-
MMETSP0327-20121206|6044_1	110	-	-	-	-	-	-	-	-
MMETSP0327-20121206|6047_1	235	-	-	-	-	-	-	-	-
MMETSP0327-20121206|6066_1	217	Predicted protein	Heat shock protein 100	protein metabolic process	ATP binding]---[nucleoside-triphosphatase activity	-	-	-	-
MMETSP0327-20121206|6068_1	248	Uncharacterized protein	-	-	-	-	-	-	-
MMETSP0327-20121206|6074_1	198	-	-	-	-	-	-	-	-
MMETSP0327-20121206|6075_1	59	-	-	-	-	-	-	-	-
MMETSP0327-20121206|609_1	129	-	-	-	-	-	-	-	-
MMETSP0327-20121206|6096_1	270	-	-	-	-	-	-	-	-
MMETSP0327-20121206|6108_1	166	-	-	-	-	-	-	-	-
MMETSP0327-20121206|6113_1	264	Predicted protein	Breast cancer type 1 susceptibility protein homolog	-	zinc ion binding	-	-	Protein modification	protein ubiquitination
MMETSP0327-20121206|6125_1	191	-	-	-	-	-	-	-	-
MMETSP0327-20121206|6140_1	154	-	-	-	-	-	-	-	-
MMETSP0327-20121206|6145_1	197	Uncharacterized protein	-	-	-	-	-	-	-
MMETSP0327-20121206|6146_1	125	-	-	-	-	-	-	-	-
MMETSP0327-20121206|6149_1	151	Uncharacterized protein	-	DNA repair	DNA photolyase activity	-	-	-	-
MMETSP0327-20121206|6151_1	328	-	-	-	-	-	-	-	-
MMETSP0327-20121206|6153_1	240	-	-	-	-	-	-	-	-
MMETSP0327-20121206|616_1	170	Uncharacterized protein	-	-	-	-	-	-	-
MMETSP0327-20121206|6169_1	167	Predicted protein	-	-	-	-	-	-	-
MMETSP0327-20121206|6176_1	155	-	-	-	-	-	-	-	-
MMETSP0327-20121206|620_1	280	-	-	-	-	-	-	-	-
MMETSP0327-20121206|6215_1	143	-	-	-	-	-	-	-	-
MMETSP0327-20121206|6238_1	103	-	-	-	-	-	-	-	-
MMETSP0327-20121206|6243_1	70	-	-	-	-	-	-	-	-
MMETSP0327-20121206|6249_1	235	Predicted protein	-	-	-	-	-	-	-
MMETSP0327-20121206|6262_1	234	Predicted protein (Fragment)	5'-3' exoribonuclease 2	-	exonuclease activity]---[nucleic acid binding	intracellular	-	-	-
MMETSP0327-20121206|6330_1	371	-	-	-	-	-	-	-	-
MMETSP0327-20121206|6386_1	203	-	-	-	-	-	-	-	-
MMETSP0327-20121206|6400_1	230	-	-	-	-	-	-	-	-
MMETSP0327-20121206|6433_1	53	-	-	-	-	-	-	-	-
MMETSP0327-20121206|6447_1	437	Uncharacterized protein	-	proteolysis	metallocarboxypeptidase activity]---[zinc ion binding	-	-	-	-
MMETSP0327-20121206|6462_1	378	Predicted protein	-	-	transferase activity, transferring hexosyl groups	intrinsic to endoplasmic reticulum membrane	-	-	-
MMETSP0327-20121206|6517_1	312	-	-	-	-	-	-	-	-
MMETSP0327-20121206|6522_1	202	Predicted protein	-	-	-	-	-	-	-
MMETSP0327-20121206|6541_1	275	Uncharacterized protein	-	-	-	-	-	-	-
MMETSP0327-20121206|6544_1	436	-	-	-	-	-	-	-	-
MMETSP0327-20121206|6563_1	103	-	-	-	-	-	-	-	-
MMETSP0327-20121206|6566_1	170	Uncharacterized protein	Fucoxanthin-chlorophyll a-c binding protein E chloroplastic	-	-	-	-	-	-
MMETSP0327-20121206|664_1	133	-	-	-	-	-	-	-	-
MMETSP0327-20121206|6653_1	395	-	-	-	-	-	-	-	-
MMETSP0327-20121206|6655_1	80	-	-	-	-	-	-	-	-
MMETSP0327-20121206|6656_1	247	-	-	-	-	-	-	-	-
MMETSP0327-20121206|6704_1	90	-	-	-	-	-	-	-	-
MMETSP0327-20121206|6706_1	254	-	-	-	-	-	-	-	-
MMETSP0327-20121206|6710_1	168	Predicted protein	-	tRNA aminoacylation for protein translation	aminoacyl-tRNA ligase activity]---[ATP binding]---[nucleic acid binding	-	-	-	-
MMETSP0327-20121206|6712_1	144	Lipoxygenase putative	Linoleate 9S-lipoxygenase 1	-	metal ion binding]---[oxidoreductase activity, acting on single donors with incorporation of molecular oxygen, incorporation of two atoms of oxygen	-	Linoleate 9S-lipoxygenase.	Lipid metabolism	oxylipin biosynthesis
MMETSP0327-20121206|6724_1	164	Predicted protein	-	RNA processing	-	intracellular	-	-	-
MMETSP0327-20121206|6736_1	346	-	-	-	-	-	-	-	-
MMETSP0327-20121206|6739_1	155	-	-	-	-	-	-	-	-
MMETSP0327-20121206|6742_1	91	-	-	-	-	-	-	-	-
MMETSP0327-20121206|6752_1	177	Predicted protein (Fragment)	Probable allantoicase	allantoin catabolic process	allantoicase activity	-	Allantoicase.	-	-
MMETSP0327-20121206|6759_1	238	-	-	-	-	-	-	-	-
MMETSP0327-20121206|6769_1	110	Endodeoxyribonuclease	-	DNA recombination]---[DNA repair	magnesium ion binding	-	-	-	-
MMETSP0327-20121206|677_1	285	-	-	-	-	-	-	-	-
MMETSP0327-20121206|6786_1	235	Predicted protein	-	cyclic nucleotide biosynthetic process]---[intracellular signal transduction	3',5'-cyclic-nucleotide phosphodiesterase activity]---[phosphorus-oxygen lyase activity	-	-	-	-
MMETSP0327-20121206|6796_1	239	Predicted protein	-	-	-	-	-	-	-
MMETSP0327-20121206|6798_1	194	Predicted protein	-	-	-	-	-	-	-
MMETSP0327-20121206|6817_1	64	-	-	-	-	-	-	-	-
MMETSP0327-20121206|682_1	123	-	-	-	-	-	-	-	-
MMETSP0327-20121206|6823_1	123	-	-	-	-	-	-	-	-
MMETSP0327-20121206|6836_1	122	-	-	-	-	-	-	-	-
MMETSP0327-20121206|6850_1	209	-	-	-	-	-	-	-	-
MMETSP0327-20121206|6851_1	193	Predicted protein	NEDD4-like E3 ubiquitin-protein ligase WWP1	COPII vesicle coating	-	-	-	Protein modification	protein ubiquitination
MMETSP0327-20121206|6853_1	210	-	-	-	-	-	-	-	-
MMETSP0327-20121206|6859_1	222	-	-	-	-	-	-	-	-
MMETSP0327-20121206|6863_1	218	Uncharacterized protein	-	-	transmembrane transporter activity	integral to membrane	-	-	-
MMETSP0327-20121206|6864_1	118	-	-	-	-	-	-	-	-
MMETSP0327-20121206|6868_1	140	Predicted protein	-	-	-	-	-	-	-
MMETSP0327-20121206|6880_1	587	Predicted protein	-	-	-	-	-	-	-
MMETSP0327-20121206|6883_1	208	-	-	-	-	-	-	-	-
MMETSP0327-20121206|6884_1	82	Uncharacterized protein	-	-	-	-	-	-	-
MMETSP0327-20121206|6915_1	542	-	-	-	-	-	-	-	-
MMETSP0327-20121206|6916_1	184	-	-	-	-	-	-	-	-
MMETSP0327-20121206|6922_1	131	-	-	-	-	-	-	-	-
MMETSP0327-20121206|6929_1	74	Predicted protein (Fragment)	-	RNA methylation]---[RNA processing	RNA binding]---[RNA methyltransferase activity	-	-	-	-
MMETSP0327-20121206|6930_1	276	Leucine rich repeat protein	Leucine-rich repeat-containing protein 1	-	-	-	-	-	-
MMETSP0327-20121206|6931_1	165	Ferredoxin--NADP reductase	Ferredoxin--NADP reductase embryo isozyme chloroplastic	-	ferredoxin-NADP+ reductase activity]---[flavin adenine dinucleotide binding]---[NADP binding	thylakoid membrane	Ferredoxin--NADP( ) reductase.	Energy metabolism	photosynthesis
MMETSP0327-20121206|6932_1	198	Predicted protein	Receptor-like protein kinase 2	-	-	-	Non-specific serine/threonine protein kinase.	-	-
MMETSP0327-20121206|6938_1	163	Leucine rich repeat protein	Leucine-rich repeat-containing protein 7	-	-	-	-	-	-
MMETSP0327-20121206|6953_1	52	-	-	-	-	-	-	-	-
MMETSP0327-20121206|6969_1	492	-	-	-	-	-	-	-	-
MMETSP0327-20121206|6970_1	238	Uncharacterized protein	Uncharacterized protein L138	-	-	-	-	-	-
MMETSP0327-20121206|6982_1	169	-	-	-	-	-	-	-	-
MMETSP0327-20121206|6992_1	86	Chitinase	-	-	-	-	-	-	-
MMETSP0327-20121206|7003_1	115	Putative uncharacterized protein	Probable leucine-rich repeat receptor-like protein kinase At1g35710	-	ATP binding]---[protein tyrosine kinase activity	integral to membrane	Non-specific serine/threonine protein kinase.	-	-
MMETSP0327-20121206|702_1	250	Predicted protein (Fragment)	-	-	-	-	-	-	-
MMETSP0327-20121206|7038_1	147	Putative serine/threonine-protein kinase pats1	Leucine-rich repeat protein SHOC-2	small GTPase mediated signal transduction	GTP binding]---[kinase activity	intracellular	-	-	-
MMETSP0327-20121206|7049_1	70	Putative plastid light harvesting protein isoform 35	-	-	-	-	-	-	-
MMETSP0327-20121206|7085_1	67	Leucine rich repeat protein	Leucine-rich repeat protein soc-2	-	-	-	-	-	-
MMETSP0327-20121206|7094_1	301	-	-	-	-	-	-	-	-
MMETSP0327-20121206|7113_1	273	-	-	-	-	-	-	-	-
MMETSP0327-20121206|7114_1	396	Leucine rich repeat protein	Leucine-rich repeat protein lrrA	-	-	-	-	-	-
MMETSP0327-20121206|7130_1	54	Leucine-rich repeat containing protein	-	-	-	-	-	-	-
MMETSP0327-20121206|7142_1	109	-	-	-	-	-	-	-	-
MMETSP0327-20121206|7145_1	700	Stackhouse genomic scaffold scaffold_183	Cell surface glycoprotein 1	-	-	-	-	-	-
MMETSP0327-20121206|715_1	305	Predicted protein	-	-	sequence-specific DNA binding]---[sequence-specific DNA binding transcription factor activity	nucleus	-	-	-
MMETSP0327-20121206|7151_1	306	Uncharacterized protein	Zonadhesin	carbohydrate metabolic process]---[chitin catabolic process	chitinase activity	-	-	-	-
MMETSP0327-20121206|7157_1	71	-	-	-	-	-	-	-	-
MMETSP0327-20121206|716_1	194	Uncharacterized protein	-	cell plate assembly]---[embryo sac development]---[pollen development]---[positive regulation of cytokinesis]---[regulation of mitotic spindle organization	-	kinetochore microtubule	-	-	-
MMETSP0327-20121206|717_1	399	Leucine rich repeat protein	Leucine-rich repeat protein lrrA	-	-	-	-	-	-
MMETSP0327-20121206|7182_1	88	-	-	-	-	-	-	-	-
MMETSP0327-20121206|7190_1	386	Leucine rich repeat protein	Leucine-rich repeat-containing protein 1	-	-	-	-	-	-
MMETSP0327-20121206|7200_1	100	-	-	-	-	-	-	-	-
MMETSP0327-20121206|7206_1	230	-	-	-	-	-	-	-	-
MMETSP0327-20121206|7208_1	606	Predicted protein	-	-	-	-	-	-	-
MMETSP0327-20121206|721_1	299	-	-	-	-	-	-	-	-
MMETSP0327-20121206|7228_1	300	-	-	-	-	-	-	-	-
MMETSP0327-20121206|7233_1	57	-	-	-	-	-	-	-	-
MMETSP0327-20121206|7241_1	85	-	-	-	-	-	-	-	-
MMETSP0327-20121206|7243_1	192	Leucine rich repeat protein	Leucine-rich repeat protein SHOC-2	-	-	-	-	-	-
MMETSP0327-20121206|7247_1	83	-	-	-	-	-	-	-	-
MMETSP0327-20121206|7259_1	155	Leucine-rich repeat (LRR) protein	Leucine-rich repeat-containing protein 1	-	-	-	-	-	-
MMETSP0327-20121206|7266_1	346	DNA topoisomerase	-	DNA topological change	DNA topoisomerase type I activity]---[zinc ion binding	chromosome	-	-	-
MMETSP0327-20121206|7270_1	362	Poly-a binding protein	Polyadenylate-binding protein 2	-	nucleic acid binding]---[nucleotide binding	-	-	-	-
MMETSP0327-20121206|7288_1	59	Putative uncharacterized protein	Leucine-rich repeat receptor-like protein kinase PEPR1	-	-	-	Non-specific serine/threonine protein kinase.	-	-
MMETSP0327-20121206|7310_1	89	GM10786	-	-	-	-	-	-	-
MMETSP0327-20121206|733_1	211	-	-	-	-	-	-	-	-
MMETSP0327-20121206|7372_1	364	Predicted protein	-	-	-	-	-	-	-
MMETSP0327-20121206|7431_1	267	Uncharacterized protein	-	-	-	-	-	-	-
MMETSP0327-20121206|7433_1	404	-	-	-	-	-	-	-	-
MMETSP0327-20121206|7449_1	88	-	-	-	-	-	-	-	-
MMETSP0327-20121206|748_1	176	Uncharacterized protein	-	-	-	-	-	-	-
MMETSP0327-20121206|7500_1	86	-	-	-	-	-	-	-	-
MMETSP0327-20121206|751_1	504	Predicted protein	Spindle assembly checkpoint kinase	-	ATP binding]---[protein kinase activity	-	Non-specific serine/threonine protein kinase.	-	-
MMETSP0327-20121206|7515_1	187	-	-	-	-	-	-	-	-
MMETSP0327-20121206|7528_1	134	-	-	-	-	-	-	-	-
MMETSP0327-20121206|7543_1	253	-	-	-	-	-	-	-	-
MMETSP0327-20121206|7544_1	138	Peptidylprolyl isomerase A	Peptidyl-prolyl cis-trans isomerase	protein folding]---[protein peptidyl-prolyl isomerization	peptidyl-prolyl cis-trans isomerase activity	-	Peptidylprolyl isomerase.	-	-
MMETSP0327-20121206|757_1	261	Predicted protein	Staphylococcal nuclease domain-containing protein 1	gene silencing by RNA	hydrolase activity, acting on ester bonds]---[nucleic acid binding	RNA-induced silencing complex	-	-	-
MMETSP0327-20121206|7577_1	67	-	-	-	-	-	-	-	-
MMETSP0327-20121206|7581_1	131	-	-	-	-	-	-	-	-
MMETSP0327-20121206|7584_1	82	-	-	-	-	-	-	-	-
MMETSP0327-20121206|7590_1	153	-	-	-	-	-	-	-	-
MMETSP0327-20121206|7609_1	437	Uncharacterized protein	UPF0187 protein sll1024	-	-	-	-	-	-
MMETSP0327-20121206|7610_1	95	-	-	-	-	-	-	-	-
MMETSP0327-20121206|7624_1	56	Fucoxanthin chlorophyll a/c protein 8	Fucoxanthin-chlorophyll a-c binding protein chloroplastic	-	-	-	-	-	-
MMETSP0327-20121206|763_1	216	Predicted protein (Fragment)	Putative ATP-dependent RNA helicase DDX12	-	ATP binding]---[ATP-dependent DNA helicase activity]---[DNA binding	nucleus	RNA helicase.	-	-
MMETSP0327-20121206|765_1	300	Predicted protein	-	-	-	-	-	-	-
MMETSP0327-20121206|7686_1	53	-	-	-	-	-	-	-	-
MMETSP0327-20121206|7689_1	53	-	-	-	-	-	-	-	-
MMETSP0327-20121206|7696_1	608	-	-	-	-	-	-	-	-
MMETSP0327-20121206|770_1	182	Putative uncharacterized protein	Ubiquitin carboxyl-terminal hydrolase 17	ubiquitin-dependent protein catabolic process	ubiquitin thiolesterase activity]---[zinc ion binding	-	Ubiquitinyl hydrolase 1.	-	-
MMETSP0327-20121206|7717_1	100	-	-	-	-	-	-	-	-
MMETSP0327-20121206|7725_1	81	LRR-GTPase of the ROCO family	Probable LRR receptor-like serine/threonine-protein kinase At1g74360	small GTPase mediated signal transduction	GTP binding	-	Non-specific serine/threonine protein kinase.	-	-
MMETSP0327-20121206|7728_1	75	Ferredoxin--NADP reductase	Ferredoxin--NADP reductase embryo isozyme chloroplastic	-	ferredoxin-NADP+ reductase activity]---[flavin adenine dinucleotide binding]---[NADP binding	thylakoid membrane	Ferredoxin--NADP( ) reductase.	Energy metabolism	photosynthesis
MMETSP0327-20121206|7761_1	136	LRR-GTPase of the ROCO family	Probable LRR receptor-like serine/threonine-protein kinase At4g08850	small GTPase mediated signal transduction	GTP binding	-	Non-specific serine/threonine protein kinase.	-	-
MMETSP0327-20121206|7764_1	405	Uncharacterized protein (Fragment)	-	-	-	-	-	-	-
MMETSP0327-20121206|779_1	208	Predicted protein (Fragment)	-	-	-	-	-	-	-
MMETSP0327-20121206|781_1	339	-	-	-	-	-	-	-	-
MMETSP0327-20121206|7811_1	210	-	-	-	-	-	-	-	-
MMETSP0327-20121206|7818_1	468	-	-	-	-	-	-	-	-
MMETSP0327-20121206|7845_1	71	-	-	-	-	-	-	-	-
MMETSP0327-20121206|7869_1	318	-	-	-	-	-	-	-	-
MMETSP0327-20121206|7909_1	110	-	-	-	-	-	-	-	-
MMETSP0327-20121206|7931_1	95	Myosin 29	-	-	ATP binding]---[motor activity	myosin complex	-	-	-
MMETSP0327-20121206|7938_1	69	Putative uncharacterized protein	Probable LRR receptor-like serine/threonine-protein kinase At1g74360	-	ATP binding]---[protein kinase activity	-	Non-specific serine/threonine protein kinase.	-	-
MMETSP0327-20121206|7955_1	166	-	-	-	-	-	-	-	-
MMETSP0327-20121206|796_1	248	-	-	-	-	-	-	-	-
MMETSP0327-20121206|7968_1	210	Uncharacterized protein	-	-	endodeoxyribonuclease activity, producing 5'-phosphomonoesters	-	-	-	-
MMETSP0327-20121206|799_1	311	-	-	-	-	-	-	-	-
MMETSP0327-20121206|8015_1	57	Uncharacterized protein (Fragment)	-	-	-	-	-	-	-
MMETSP0327-20121206|8024_1	87	GM10786	-	-	-	-	-	-	-
MMETSP0327-20121206|8035_1	143	Predicted protein (Fragment)	Protein MITOFERRINLIKE 1 chloroplastic	transport	-	integral to membrane	-	-	-
MMETSP0327-20121206|8061_1	149	-	-	-	-	-	-	-	-
MMETSP0327-20121206|8091_1	89	-	-	-	-	-	-	-	-
MMETSP0327-20121206|8114_1	384	-	-	-	-	-	-	-	-
MMETSP0327-20121206|8129_1	189	Ferredoxin--NADP reductase	Ferredoxin--NADP reductase root isozyme chloroplastic	-	ferredoxin-NADP+ reductase activity]---[flavin adenine dinucleotide binding]---[NADP binding	thylakoid membrane	Ferredoxin--NADP( ) reductase.	Energy metabolism	photosynthesis
MMETSP0327-20121206|813_1	362	Predicted protein	-	-	-	-	-	-	-
MMETSP0327-20121206|8132_1	123	-	-	-	-	-	-	-	-
MMETSP0327-20121206|8139_1	290	-	-	-	-	-	-	-	-
MMETSP0327-20121206|8150_1	61	-	-	-	-	-	-	-	-
MMETSP0327-20121206|8168_1	250	Uncharacterized protein	-	-	-	-	-	-	-
MMETSP0327-20121206|8182_1	119	-	-	-	-	-	-	-	-
MMETSP0327-20121206|8209_1	88	Leucine rich repeat protein	Leucine-rich repeat-containing protein 8E	-	-	-	-	-	-
MMETSP0327-20121206|8254_1	417	Leucine rich repeat protein	Probable leucine-rich repeat receptor-like protein kinase At1g35710	-	-	-	Non-specific serine/threonine protein kinase.	-	-
MMETSP0327-20121206|8278_1	53	-	-	-	-	-	-	-	-
MMETSP0327-20121206|8303_1	103	-	-	-	-	-	-	-	-
MMETSP0327-20121206|8305_1	57	-	-	-	-	-	-	-	-
MMETSP0327-20121206|8307_1	195	Putative uncharacterized protein (Fragment)	DNA annealing helicase and endonuclease ZRANB3	-	ATP binding]---[DNA binding]---[helicase activity	-	-	-	-
MMETSP0327-20121206|8317_1	190	-	-	-	-	-	-	-	-
MMETSP0327-20121206|832_1	70	-	-	-	-	-	-	-	-
MMETSP0327-20121206|8323_1	126	-	-	-	-	-	-	-	-
MMETSP0327-20121206|8335_1	115	-	-	-	-	-	-	-	-
MMETSP0327-20121206|8357_1	133	Uncharacterized protein	-	-	-	-	-	-	-
MMETSP0327-20121206|8364_1	53	-	-	-	-	-	-	-	-
MMETSP0327-20121206|8371_1	67	Putative uncharacterized protein	Leucine-rich repeat receptor protein kinase EXS	-	-	-	Non-specific serine/threonine protein kinase.	-	-
MMETSP0327-20121206|8375_1	66	-	-	-	-	-	-	-	-
MMETSP0327-20121206|8376_1	57	-	-	-	-	-	-	-	-
MMETSP0327-20121206|8386_1	54	-	-	-	-	-	-	-	-
MMETSP0327-20121206|8391_1	122	-	-	-	-	-	-	-	-
MMETSP0327-20121206|8411_1	59	-	-	-	-	-	-	-	-
MMETSP0327-20121206|8417_1	162	Predicted protein	-	-	pantothenate kinase activity	-	-	-	-
MMETSP0327-20121206|8445_1	292	Predicted protein	-	cytoskeleton organization	-	-	-	-	-
MMETSP0327-20121206|8525_1	212	Uncharacterized protein	Fucoxanthin-chlorophyll a-c binding protein F chloroplastic	-	-	-	-	-	-
MMETSP0327-20121206|8537_1	238	Fucoxanthin chlorophyll a/c protein LI818 clade	Fucoxanthin-chlorophyll a-c binding protein chloroplastic	photosynthesis, light harvesting	-	chloroplast]---[membrane	-	-	-
MMETSP0327-20121206|8546_1	330	Predicted protein	Alpha/beta hydrolase domain-containing protein 11	-	-	-	-	-	-
MMETSP0327-20121206|8552_1	225	Putative uncharacterized protein	-	-	-	-	-	-	-
MMETSP0327-20121206|8597_1	429	Predicted protein	-	-	nucleic acid binding	-	-	-	-
MMETSP0327-20121206|861_1	377	-	-	-	-	-	-	-	-
MMETSP0327-20121206|8642_1	132	-	-	-	-	-	-	-	-
MMETSP0327-20121206|8644_1	77	Predicted protein	Leucine-rich repeat-containing protein 57	-	ubiquitin-protein ligase activity	ubiquitin ligase complex	-	-	-
MMETSP0327-20121206|8650_1	66	-	-	-	-	-	-	-	-
MMETSP0327-20121206|8678_1	62	-	-	-	-	-	-	-	-
MMETSP0327-20121206|8702_1	192	-	-	-	-	-	-	-	-
MMETSP0327-20121206|8706_1	322	-	-	-	-	-	-	-	-
MMETSP0327-20121206|871_1	179	Predicted protein	GTP pyrophosphokinase rsh	guanosine tetraphosphate metabolic process	-	-	GTP diphosphokinase.	-	-
MMETSP0327-20121206|8717_1	447	Uncharacterized protein	-	-	-	-	-	-	-
MMETSP0327-20121206|8727_1	83	Predicted protein (Fragment)	-	-	-	-	-	-	-
MMETSP0327-20121206|877_1	141	-	-	-	-	-	-	-	-
MMETSP0327-20121206|8804_1	82	Glyceraldehyde-3-phosphate dehydrogenase	Glyceraldehyde-3-phosphate dehydrogenase chloroplastic	glucose metabolic process	NAD binding]---[NADP binding]---[oxidoreductase activity, acting on the aldehyde or oxo group of donors, NAD or NADP as acceptor	-	Glyceraldehyde-3-phosphate dehydrogenase (NAD(P)( )) (phosphorylating).	Carbohydrate biosynthesis	Calvin cycle
MMETSP0327-20121206|8820_1	63	UPI0002C32931 related cluster	LRR receptor-like serine/threonine-protein kinase FLS2	-	-	-	Non-specific serine/threonine protein kinase.	-	-
MMETSP0327-20121206|8849_1	113	Uncharacterized protein	-	-	-	-	-	-	-
MMETSP0327-20121206|8880_1	297	-	-	-	-	-	-	-	-
MMETSP0327-20121206|8897_1	151	-	-	-	-	-	-	-	-
MMETSP0327-20121206|8904_1	51	Putative uncharacterized protein	Probable LRR receptor-like serine/threonine-protein kinase At5g10290	-	ATP binding]---[protein serine/threonine kinase activity	integral to membrane	Non-specific serine/threonine protein kinase.	-	-
MMETSP0327-20121206|8906_1	77	Uncharacterized protein	-	-	-	-	-	-	-
MMETSP0327-20121206|8917_1	329	Uncharacterized protein	-	-	-	-	-	-	-
MMETSP0327-20121206|8931_1	641	Cysteine-rich acidic integral membrane protein putative	-	-	-	-	-	-	-
MMETSP0327-20121206|8939_1	75	-	-	-	-	-	-	-	-
MMETSP0327-20121206|899_1	130	-	-	-	-	-	-	-	-
MMETSP0327-20121206|8992_1	65	Histone H2B	Histone H2B.1	nucleosome assembly	DNA binding	nucleosome]---[nucleus	-	-	-
MMETSP0327-20121206|9001_1	107	-	-	-	-	-	-	-	-
MMETSP0327-20121206|9072_1	63	-	-	-	-	-	-	-	-
MMETSP0327-20121206|9078_1	126	-	-	-	-	-	-	-	-
MMETSP0327-20121206|9085_1	222	Uncharacterized protein	Fucoxanthin-chlorophyll a-c binding protein F chloroplastic	-	-	-	-	-	-
MMETSP0327-20121206|9088_1	68	-	-	-	-	-	-	-	-
MMETSP0327-20121206|9095_1	92	Uncharacterized protein	Histone H3	nucleosome assembly	DNA binding	nucleosome]---[nucleus	-	-	-
MMETSP0327-20121206|9102_1	170	Glucokinase	Glucokinase	glycolysis	ATP binding]---[glucokinase activity	-	Glucokinase.	-	-
MMETSP0327-20121206|9182_1	193	HAD-superfamily hydrolase	-	-	hydrolase activity	-	-	-	-
MMETSP0327-20121206|9186_1	212	-	-	-	-	-	-	-	-
MMETSP0327-20121206|9193_1	439	-	-	-	-	-	-	-	-
MMETSP0327-20121206|9226_1	302	-	-	-	-	-	-	-	-
MMETSP0327-20121206|9235_1	151	-	-	-	-	-	-	-	-
MMETSP0327-20121206|9239_1	190	Predicted protein (Fragment)	AP-3 complex subunit sigma-2	intracellular protein transport]---[vesicle-mediated transport	protein transporter activity	AP-3 adaptor complex	-	-	-
MMETSP0327-20121206|9275_1	251	-	-	-	-	-	-	-	-
MMETSP0327-20121206|9284_1	183	Uncharacterized protein	Fucoxanthin-chlorophyll a-c binding protein chloroplastic	photosynthesis, light harvesting	-	chloroplast]---[membrane	-	-	-
MMETSP0327-20121206|9329_1	117	-	-	-	-	-	-	-	-
MMETSP0327-20121206|9356_1	77	-	-	-	-	-	-	-	-
MMETSP0327-20121206|9370_1	278	Uncharacterized protein	RWD domain-containing protein 2B	-	-	-	-	-	-
MMETSP0327-20121206|9408_1	264	Uncharacterized protein	-	-	-	-	-	-	-
MMETSP0327-20121206|9443_1	181	Predicted protein	-	-	-	integral to membrane	-	-	-
MMETSP0327-20121206|9458_1	245	Leucine rich repeat protein	Protein LAP2	-	-	-	-	-	-
MMETSP0327-20121206|9464_1	277	Predicted protein	-	-	-	-	-	-	-
MMETSP0327-20121206|9503_1	92	-	-	-	-	-	-	-	-
MMETSP0327-20121206|9504_1	64	-	-	-	-	-	-	-	-
MMETSP0327-20121206|9507_1	254	Uncharacterized protein	Leucine-rich repeat-containing protein 40	signal transduction]---[defense response	ADP binding	-	-	-	-
MMETSP0327-20121206|9537_1	151	Ferredoxin--NADP reductase	Ferredoxin--NADP reductase root isozyme 1 chloroplastic	-	ferredoxin-NADP+ reductase activity]---[flavin adenine dinucleotide binding]---[NADP binding	thylakoid membrane	Ferredoxin--NADP( ) reductase.	-	-
MMETSP0327-20121206|9564_1	195	-	-	-	-	-	-	-	-
MMETSP0327-20121206|9567_1	67	-	-	-	-	-	-	-	-
MMETSP0327-20121206|9582_1	56	GL10782	-	-	-	-	-	-	-
MMETSP0327-20121206|9614_1	158	-	-	-	-	-	-	-	-
MMETSP0327-20121206|9626_1	193	-	-	-	-	-	-	-	-
MMETSP0327-20121206|9650_1	104	-	-	-	-	-	-	-	-
MMETSP0327-20121206|9665_1	201	-	-	-	-	-	-	-	-
MMETSP0327-20121206|9718_1	117	Leucine Rich Repeat (LRR)-containing protein	Leucine-rich repeat protein soc-2 homolog	-	-	-	-	-	-
MMETSP0327-20121206|9790_1	302	-	-	-	-	-	-	-	-
MMETSP0327-20121206|9797_1	106	Uncharacterized protein	-	-	-	-	-	-	-
MMETSP0327-20121206|9803_1	232	-	-	-	-	-	-	-	-
MMETSP0327-20121206|9809_1	212	Methyltransferase FkbM	-	-	methyltransferase activity	-	-	-	-
MMETSP0327-20121206|9827_1	168	-	-	-	-	-	-	-	-
MMETSP0327-20121206|985_1	266	-	Ankyrin-1	-	-	-	-	-	-
MMETSP0327-20121206|9858_1	65	-	-	-	-	-	-	-	-
MMETSP0327-20121206|9898_1	75	-	-	-	-	-	-	-	-
MMETSP0327-20121206|9908_1	443	-	-	-	-	-	-	-	-
MMETSP0327-20121206|9925_1	190	-	-	-	-	-	-	-	-
MMETSP0327-20121206|9932_1	212	NAD-dependent epimerase/dehydratase	-	-	-	-	-	-	-
MMETSP0327-20121206|9947_1	142	-	-	-	-	-	-	-	-
MMETSP0327-20121206|9952_1	173	Ferredoxin--NADP reductase	Ferredoxin--NADP reductase root isozyme chloroplastic	-	ferredoxin-NADP+ reductase activity]---[flavin adenine dinucleotide binding]---[NADP binding	thylakoid membrane	Ferredoxin--NADP( ) reductase.	Energy metabolism	photosynthesis
MMETSP0327-20121206|9970_1	207	Predicted protein	Choline-phosphate cytidylyltransferase 1	phospholipid biosynthetic process	phosphotransferase activity, for other substituted phosphate groups	membrane	Choline-phosphate cytidylyltransferase.	Phospholipid metabolism	phosphatidylcholine biosynthesis
MMETSP0327-20121206|16647_1	284	Xylanase	Acetylxylan esterase	xylan catabolic process	hydrolase activity, acting on glycosyl bonds	-	Acetylxylan esterase.	Glycan degradation	xylan degradation
MMETSP0327-20121206|3952_1	184	Xylanase	-	xylan catabolic process	hydrolase activity, acting on glycosyl bonds	-	-	-	-
MMETSP0327-20121206|2342_1	606	UPI0002C3D326 related cluster	-	-	-	-	-	-	-
MMETSP0327-20121206|1376_1	254	Uncharacterized protein (Fragment)	-	-	-	-	-	-	-
MMETSP0327-20121206|15107_1	258	Uncharacterized protein (Fragment)	-	-	-	-	-	-	-
MMETSP0327-20121206|152_1	405	Uncharacterized protein (Fragment)	-	transmembrane transport	-	integral to membrane	-	-	-
MMETSP0327-20121206|18941_1	412	Uncharacterized protein (Fragment)	-	-	-	-	-	-	-
MMETSP0327-20121206|19077_1	245	Uncharacterized protein (Fragment)	-	transmembrane transport	-	integral to membrane	-	-	-
MMETSP0327-20121206|6184_1	459	Uncharacterized protein (Fragment)	-	-	-	-	-	-	-
MMETSP0327-20121206|6716_1	501	Uncharacterized protein (Fragment)	Glycosyltransferase-like protein LARGE1	-	-	-	-	-	-
MMETSP0327-20121206|6803_1	357	Uncharacterized protein (Fragment)	Glycosyltransferase-like protein LARGE1	-	-	-	-	-	-
MMETSP0327-20121206|1006_1	928	Uncharacterized protein	-	-	-	-	-	-	-
MMETSP0327-20121206|10488_1	280	Uncharacterized protein	-	-	-	-	-	-	-
MMETSP0327-20121206|11625_1	149	Uncharacterized protein	-	-	-	-	-	-	-
MMETSP0327-20121206|11813_1	205	Uncharacterized protein	-	-	-	-	-	-	-
MMETSP0327-20121206|12021_1	515	Uncharacterized protein	-	oxidation-reduction process	-	-	-	-	-
MMETSP0327-20121206|1211_1	335	Uncharacterized protein	-	-	zinc ion binding	-	-	-	-
MMETSP0327-20121206|12252_1	143	Uncharacterized protein	-	-	-	-	-	-	-
MMETSP0327-20121206|12278_1	1080	Uncharacterized protein	-	-	-	-	-	-	-
MMETSP0327-20121206|12679_1	381	Uncharacterized protein	-	-	-	-	-	-	-
MMETSP0327-20121206|13141_1	475	Uncharacterized protein	-	oxidation-reduction process	-	-	-	-	-
MMETSP0327-20121206|134_1	209	Uncharacterized protein	PXMP2/4 family protein 2	-	-	-	-	-	-
MMETSP0327-20121206|14172_1	280	Uncharacterized protein	-	-	-	-	-	-	-
MMETSP0327-20121206|14569_1	157	Uncharacterized protein	-	-	-	-	-	-	-
MMETSP0327-20121206|15023_1	495	Uncharacterized protein	-	-	-	-	-	-	-
MMETSP0327-20121206|15825_1	504	Uncharacterized protein	-	-	-	-	-	-	-
MMETSP0327-20121206|16070_1	304	Uncharacterized protein	-	-	-	-	-	-	-
MMETSP0327-20121206|16547_1	889	Uncharacterized protein	cAMP-dependent protein kinase catalytic subunit beta	-	ATP binding]---[cAMP-dependent protein kinase regulator activity]---[protein serine/threonine kinase activity	cAMP-dependent protein kinase complex	cAMP-dependent protein kinase.	-	-
MMETSP0327-20121206|16858_1	429	Uncharacterized protein	-	-	-	-	-	-	-
MMETSP0327-20121206|17403_1	209	Uncharacterized protein	PXMP2/4 family protein 2	-	-	-	-	-	-
MMETSP0327-20121206|17473_1	424	Uncharacterized protein	-	cell plate assembly]---[embryo sac development]---[pollen development]---[positive regulation of cytokinesis]---[regulation of mitotic spindle organization	-	kinetochore microtubule	-	-	-
MMETSP0327-20121206|17515_1	303	Uncharacterized protein	-	-	oxidoreductase activity	-	-	-	-
MMETSP0327-20121206|17559_1	341	Uncharacterized protein	-	-	zinc ion binding	-	-	-	-
MMETSP0327-20121206|17692_1	676	Uncharacterized protein	-	proteolysis	serine-type endopeptidase activity	integral to membrane	-	-	-
MMETSP0327-20121206|17741_1	977	Uncharacterized protein	-	-	-	-	-	-	-
MMETSP0327-20121206|17989_1	570	Uncharacterized protein	-	-	transferase activity, transferring acyl groups other than amino-acyl groups	-	-	-	-
MMETSP0327-20121206|18084_1	56	Uncharacterized protein	-	-	ATP binding]---[protein kinase activity	-	-	-	-
MMETSP0327-20121206|18137_1	570	Uncharacterized protein	-	-	transferase activity, transferring acyl groups other than amino-acyl groups	-	-	-	-
MMETSP0327-20121206|18235_1	501	Uncharacterized protein	-	-	-	-	-	-	-
MMETSP0327-20121206|18651_1	287	Uncharacterized protein	-	-	phospholipid binding	-	-	-	-
MMETSP0327-20121206|19198_1	498	Uncharacterized protein	-	-	-	-	-	-	-
MMETSP0327-20121206|19394_1	680	Uncharacterized protein	Putative rhomboid protease YdcA	proteolysis	serine-type endopeptidase activity	integral to membrane	-	-	-
MMETSP0327-20121206|19547_1	143	Uncharacterized protein	-	-	-	-	-	-	-
MMETSP0327-20121206|19602_1	1080	Uncharacterized protein	-	-	-	-	-	-	-
MMETSP0327-20121206|19670_1	362	Uncharacterized protein	-	-	-	-	-	-	-
MMETSP0327-20121206|2018_1	375	Uncharacterized protein	-	-	-	-	-	-	-
MMETSP0327-20121206|2762_1	422	Uncharacterized protein	-	cell plate assembly]---[embryo sac development]---[pollen development]---[positive regulation of cytokinesis]---[regulation of mitotic spindle organization	-	kinetochore microtubule	-	-	-
MMETSP0327-20121206|3404_1	572	Uncharacterized protein	-	-	transferase activity, transferring acyl groups other than amino-acyl groups	-	-	-	-
MMETSP0327-20121206|3589_1	157	Uncharacterized protein	-	-	-	-	-	-	-
MMETSP0327-20121206|3599_1	682	Uncharacterized protein	Putative rhomboid protease YdcA	proteolysis	serine-type endopeptidase activity	integral to membrane	-	-	-
MMETSP0327-20121206|4387_1	498	Uncharacterized protein	-	-	-	-	-	-	-
MMETSP0327-20121206|4841_1	301	Uncharacterized protein	-	-	phospholipid binding	-	-	-	-
MMETSP0327-20121206|489_1	76	Uncharacterized protein	-	-	-	-	-	-	-
MMETSP0327-20121206|5699_1	76	Uncharacterized protein	-	-	-	-	-	-	-
MMETSP0327-20121206|6492_1	517	Uncharacterized protein	-	-	-	-	-	-	-
MMETSP0327-20121206|6606_1	426	Uncharacterized protein	-	-	-	-	-	-	-
MMETSP0327-20121206|6808_1	572	Uncharacterized protein	-	-	transferase activity, transferring acyl groups other than amino-acyl groups	-	-	-	-
MMETSP0327-20121206|684_1	149	Uncharacterized protein	-	-	-	-	-	-	-
MMETSP0327-20121206|6949_1	149	Uncharacterized protein	-	-	-	-	-	-	-
MMETSP0327-20121206|7160_1	230	Uncharacterized protein	-	-	-	-	-	-	-
MMETSP0327-20121206|7183_1	475	Uncharacterized protein	-	oxidation-reduction process	-	-	-	-	-
MMETSP0327-20121206|7536_1	205	Uncharacterized protein	-	-	-	-	-	-	-
MMETSP0327-20121206|7667_1	303	Uncharacterized protein	-	-	oxidoreductase activity	-	-	-	-
MMETSP0327-20121206|7732_1	81	Uncharacterized protein	Glucose-repressible alcohol dehydrogenase transcriptional effector	-	-	-	Poly(A)-specific ribonuclease.	-	-
MMETSP0327-20121206|8103_1	495	Uncharacterized protein	-	-	-	-	-	-	-
MMETSP0327-20121206|8738_1	892	Uncharacterized protein	cAMP-dependent protein kinase catalytic subunit beta	-	ATP binding]---[cAMP-dependent protein kinase regulator activity]---[protein serine/threonine kinase activity	cAMP-dependent protein kinase complex	cAMP-dependent protein kinase.	-	-
MMETSP0327-20121206|9454_1	546	Uncharacterized protein	-	-	-	-	-	-	-
MMETSP0327-20121206|978_1	301	Uncharacterized protein	-	-	-	-	-	-	-
MMETSP0327-20121206|643_1	277	short-chain dehydrogenase/reductase SDR	3-oxoacyl- acyl-carrier-protein reductase FabG	-	-	-	3-oxoacyl- acyl-carrier-protein reductase.	Lipid metabolism	fatty acid biosynthesis
MMETSP0327-20121206|13489_1	289	Short chain dehydrogenase	3-oxoacyl- acyl-carrier-protein reductase FabG	oxidation-reduction process	oxidoreductase activity	-	3-oxoacyl- acyl-carrier-protein reductase.	Lipid metabolism	fatty acid biosynthesis
MMETSP0327-20121206|1761_1	434	Putative uncharacterized protein (Fragment)	-	-	-	-	-	-	-
MMETSP0327-20121206|18425_1	253	Putative uncharacterized protein (Fragment)	-	-	-	-	-	-	-
MMETSP0327-20121206|18931_1	357	Putative uncharacterized protein (Fragment)	-	-	-	-	-	-	-
MMETSP0327-20121206|11104_1	268	Putative uncharacterized protein	Protein-lysine methyltransferase METTL21E	-	transferase activity, transferring acyl groups other than amino-acyl groups	-	-	-	-
MMETSP0327-20121206|14147_1	385	Putative uncharacterized protein	Protein-lysine methyltransferase METTL21E	-	transferase activity, transferring acyl groups other than amino-acyl groups	-	-	-	-
MMETSP0327-20121206|14873_1	415	Putative uncharacterized protein	-	-	-	-	-	-	-
MMETSP0327-20121206|15526_1	654	Putative uncharacterized protein	Alpha-ketoglutarate-dependent dioxygenase FTO	-	-	-	-	-	-
MMETSP0327-20121206|15581_1	364	Putative uncharacterized protein	-	lipid metabolic process	oxidoreductase activity, acting on the CH-CH group of donors	cytoplasm]---[integral to membrane	-	-	-
MMETSP0327-20121206|1892_1	769	Putative uncharacterized protein	-	-	-	-	-	-	-
MMETSP0327-20121206|19308_1	305	Putative uncharacterized protein	-	-	-	-	-	-	-
MMETSP0327-20121206|19407_1	657	Putative uncharacterized protein	Alpha-ketoglutarate-dependent dioxygenase FTO	-	-	-	-	-	-
MMETSP0327-20121206|3304_1	364	Putative uncharacterized protein	-	lipid metabolic process	oxidoreductase activity, acting on the CH-CH group of donors	cytoplasm]---[integral to membrane	-	-	-
MMETSP0327-20121206|3332_1	791	Putative uncharacterized protein	Alpha-ketoglutarate-dependent dioxygenase FTO	-	-	-	-	-	-
MMETSP0327-20121206|5408_1	305	Putative uncharacterized protein	-	-	-	-	-	-	-
MMETSP0327-20121206|5451_1	388	Putative uncharacterized protein	Protein-lysine methyltransferase METTL21E	-	transferase activity, transferring acyl groups other than amino-acyl groups	-	-	-	-
MMETSP0327-20121206|6692_1	478	Putative uncharacterized protein	-	transmembrane transport	-	integral to membrane	-	-	-
MMETSP0327-20121206|743_1	391	Putative uncharacterized protein	Uncharacterized protein BSUIS_A0368	-	proline racemase activity	-	-	-	-
MMETSP0327-20121206|7669_1	257	Putative uncharacterized protein	Probable LRR receptor-like serine/threonine-protein kinase At1g34110	-	-	-	Non-specific serine/threonine protein kinase.	-	-
MMETSP0327-20121206|7822_1	171	Putative uncharacterized protein	Uncharacterized protein R617	-	-	-	-	-	-
MMETSP0327-20121206|8238_1	256	Putative uncharacterized protein	-	-	-	-	-	-	-
MMETSP0327-20121206|17992_1	431	Putative orphan protein	-	-	-	-	-	-	-
MMETSP0327-20121206|9322_1	430	Putative orphan protein	-	-	-	-	-	-	-
MMETSP0327-20121206|11626_1	510	Putative lipopolysaccharide-modifying enzyme	Uncharacterized protein 035R	-	-	-	-	-	-
MMETSP0327-20121206|16217_1	507	Putative lipopolysaccharide-modifying enzyme	Uncharacterized protein 035R	-	-	-	-	-	-
MMETSP0327-20121206|6350_1	526	Putative lipopolysaccharide-modifying enzyme	Uncharacterized protein 035R	-	-	-	-	-	-
MMETSP0327-20121206|19283_1	157	Proline racemase	Uncharacterized protein BSUIS_A0368	-	proline racemase activity	-	-	-	-
MMETSP0327-20121206|10311_1	70	Predicted protein (Fragment)	Probable leucine-rich repeat receptor-like protein kinase At1g35710	-	-	-	Non-specific serine/threonine protein kinase.	-	-
MMETSP0327-20121206|14024_1	256	Predicted protein (Fragment)	-	-	-	-	-	-	-
MMETSP0327-20121206|19890_1	257	Predicted protein (Fragment)	-	-	-	-	-	-	-
MMETSP0327-20121206|2329_1	169	Predicted protein (Fragment)	-	-	-	-	-	-	-
MMETSP0327-20121206|4718_1	595	Predicted protein (Fragment)	Phosphorylated CTD-interacting factor 1	-	-	-	-	-	-
MMETSP0327-20121206|65_1	375	Predicted protein (Fragment)	Phosphorylated CTD-interacting factor 1	-	-	-	-	-	-
MMETSP0327-20121206|10017_1	392	Predicted protein	-	-	nucleic acid binding]---[zinc ion binding	-	-	-	-
MMETSP0327-20121206|1019_1	297	Predicted protein	Dual specificity protein kinase shkB	-	ATP binding]---[protein kinase activity	-	Non-specific serine/threonine protein kinase.	-	-
MMETSP0327-20121206|10565_1	497	Predicted protein	-	-	-	-	-	-	-
MMETSP0327-20121206|11060_1	600	Predicted protein	-	-	oxidoreductase activity	-	-	-	-
MMETSP0327-20121206|11294_1	392	Predicted protein	-	-	-	-	-	-	-
MMETSP0327-20121206|11877_1	900	Predicted protein	-	-	-	-	-	-	-
MMETSP0327-20121206|12407_1	159	Predicted protein	-	-	-	-	-	-	-
MMETSP0327-20121206|12669_1	413	Predicted protein	-	-	-	-	-	-	-
MMETSP0327-20121206|13049_1	503	Predicted protein	-	-	-	-	-	-	-
MMETSP0327-20121206|1340_1	362	Predicted protein	-	-	-	-	-	-	-
MMETSP0327-20121206|14063_1	384	Predicted protein	Alpha-galactosidase	carbohydrate metabolic process	hydrolase activity, hydrolyzing O-glycosyl compounds	-	Alpha-galactosidase.	-	-
MMETSP0327-20121206|14373_1	169	Predicted protein	-	-	-	-	-	-	-
MMETSP0327-20121206|15063_1	218	Predicted protein	-	-	-	-	-	-	-
MMETSP0327-20121206|15230_1	343	Predicted protein	-	-	-	-	-	-	-
MMETSP0327-20121206|15338_1	287	Predicted protein	-	-	-	-	-	-	-
MMETSP0327-20121206|15682_1	516	Predicted protein	-	-	-	-	-	-	-
MMETSP0327-20121206|15851_1	676	Predicted protein	-	regulation of transcription, DNA-dependent	-	nucleus	-	-	-
MMETSP0327-20121206|16047_1	1530	Predicted protein	-	-	-	-	-	-	-
MMETSP0327-20121206|16551_1	364	Predicted protein	Probable iron/ascorbate oxidoreductase DDB_G0283291	-	iron ion binding]---[oxidoreductase activity, acting on paired donors, with incorporation or reduction of molecular oxygen, 2-oxoglutarate as one donor, and incorporation of one atom each of oxygen into both donors	-	-	-	-
MMETSP0327-20121206|16748_1	350	Predicted protein	-	-	-	-	-	-	-
MMETSP0327-20121206|16878_1	236	Predicted protein	Vacuolar amino acid transporter 2	-	-	integral to membrane	-	-	-
MMETSP0327-20121206|16934_1	437	Predicted protein	-	-	-	-	-	-	-
MMETSP0327-20121206|17203_1	375	Predicted protein	-	-	nucleic acid binding]---[nucleotide binding	-	-	-	-
MMETSP0327-20121206|17321_1	233	Predicted protein	-	-	-	-	-	-	-
MMETSP0327-20121206|1734_1	773	Predicted protein	-	-	-	-	-	-	-
MMETSP0327-20121206|17400_1	260	Predicted protein	-	lipid biosynthetic process	-	-	-	-	-
MMETSP0327-20121206|17431_1	773	Predicted protein	-	-	-	-	-	-	-
MMETSP0327-20121206|17536_1	210	Predicted protein	-	-	zinc ion binding	-	-	-	-
MMETSP0327-20121206|17674_1	333	Predicted protein	-	-	-	-	-	-	-
MMETSP0327-20121206|17857_1	444	Predicted protein	-	-	-	-	-	-	-
MMETSP0327-20121206|17901_1	375	Predicted protein	-	-	nucleic acid binding]---[nucleotide binding	-	-	-	-
MMETSP0327-20121206|18023_1	251	Predicted protein	-	-	-	-	-	-	-
MMETSP0327-20121206|18044_1	280	Predicted protein	-	-	-	-	-	-	-
MMETSP0327-20121206|18410_1	472	Predicted protein	-	-	-	-	-	-	-
MMETSP0327-20121206|18496_1	343	Predicted protein	-	-	-	-	-	-	-
MMETSP0327-20121206|18755_1	236	Predicted protein	-	-	ATP binding]---[ATP-dependent helicase activity]---[nucleic acid binding	-	-	-	-
MMETSP0327-20121206|18820_1	169	Predicted protein	-	-	-	-	-	-	-
MMETSP0327-20121206|19012_1	553	Predicted protein	-	-	signal transducer activity	-	-	-	-
MMETSP0327-20121206|19314_1	214	Predicted protein	-	-	ATP binding]---[ATP-dependent helicase activity]---[nucleic acid binding	-	-	-	-
MMETSP0327-20121206|19566_1	159	Predicted protein	-	-	-	-	-	-	-
MMETSP0327-20121206|19885_1	494	Predicted protein	-	-	-	-	-	-	-
MMETSP0327-20121206|2012_1	497	Predicted protein	-	-	-	-	-	-	-
MMETSP0327-20121206|2195_1	207	Predicted protein	Vacuolar amino acid transporter 2	-	-	integral to membrane	-	-	-
MMETSP0327-20121206|2494_1	434	Predicted protein	-	-	-	-	-	-	-
MMETSP0327-20121206|2586_1	249	Predicted protein	-	-	-	-	-	-	-
MMETSP0327-20121206|2615_1	292	Predicted protein	-	-	-	-	-	-	-
MMETSP0327-20121206|2972_1	300	Predicted protein	Leucine-rich repeat protein soc-2 homolog	-	-	-	-	-	-
MMETSP0327-20121206|3035_1	480	Predicted protein	-	-	-	-	-	-	-
MMETSP0327-20121206|3153_1	218	Predicted protein	-	-	-	-	-	-	-
MMETSP0327-20121206|3245_1	518	Predicted protein	-	-	-	-	-	-	-
MMETSP0327-20121206|3297_1	676	Predicted protein	-	regulation of transcription, DNA-dependent	-	nucleus	-	-	-
MMETSP0327-20121206|3363_1	1261	Predicted protein	Major facilitator superfamily domain-containing protein 7	transmembrane transport	-	integral to membrane	-	-	-
MMETSP0327-20121206|3369_1	343	Predicted protein	-	-	-	-	-	-	-
MMETSP0327-20121206|3418_1	1335	Predicted protein	Major facilitator superfamily domain-containing protein 7	transmembrane transport	-	integral to membrane	-	-	-
MMETSP0327-20121206|3441_1	364	Predicted protein	-	-	nucleic acid binding]---[nucleotide binding	-	-	-	-
MMETSP0327-20121206|3511_1	1522	Predicted protein	-	-	-	-	-	-	-
MMETSP0327-20121206|3514_1	283	Predicted protein	-	-	-	-	-	-	-
MMETSP0327-20121206|3526_1	496	Predicted protein	Dual specificity protein kinase shkB	-	ATP binding]---[protein kinase activity	-	Non-specific serine/threonine protein kinase.	-	-
MMETSP0327-20121206|4273_1	350	Predicted protein	Alpha-galactosidase	carbohydrate metabolic process	hydrolase activity, hydrolyzing O-glycosyl compounds	-	Alpha-galactosidase.	-	-
MMETSP0327-20121206|466_1	347	Predicted protein	-	-	-	-	-	-	-
MMETSP0327-20121206|47_1	435	Predicted protein	-	-	-	-	-	-	-
MMETSP0327-20121206|4785_1	377	Predicted protein	-	-	nucleic acid binding]---[zinc ion binding	-	-	-	-
MMETSP0327-20121206|52_1	597	Predicted protein	-	-	oxidoreductase activity	-	-	-	-
MMETSP0327-20121206|6228_1	453	Predicted protein	-	-	signal transducer activity	-	-	-	-
MMETSP0327-20121206|6229_1	372	Predicted protein	-	-	-	-	-	-	-
MMETSP0327-20121206|6243_2	213	Predicted protein	-	-	-	-	-	-	-
MMETSP0327-20121206|6280_1	446	Predicted protein	-	-	-	-	-	-	-
MMETSP0327-20121206|6774_1	350	Predicted protein	-	-	-	-	-	-	-
MMETSP0327-20121206|6940_1	899	Predicted protein	-	-	-	-	-	-	-
MMETSP0327-20121206|699_1	254	Predicted protein	-	-	zinc ion binding	-	-	-	-
MMETSP0327-20121206|750_1	343	Predicted protein	-	-	-	-	-	-	-
MMETSP0327-20121206|7541_1	532	Predicted protein	-	-	-	-	-	-	-
MMETSP0327-20121206|7635_1	282	Predicted protein	-	-	-	-	-	-	-
MMETSP0327-20121206|8044_1	235	Predicted protein	-	-	-	-	-	-	-
MMETSP0327-20121206|8174_1	364	Predicted protein	Probable iron/ascorbate oxidoreductase DDB_G0283291	-	iron ion binding]---[oxidoreductase activity, acting on paired donors, with incorporation or reduction of molecular oxygen, 2-oxoglutarate as one donor, and incorporation of one atom each of oxygen into both donors	-	-	-	-
MMETSP0327-20121206|8294_1	420	Predicted protein	-	-	-	-	-	-	-
MMETSP0327-20121206|8729_1	263	Predicted protein	-	-	-	-	-	-	-
MMETSP0327-20121206|9068_1	292	Predicted protein	-	regulation of transcription, DNA-dependent	DNA binding	nucleus	-	-	-
MMETSP0327-20121206|92_1	350	Predicted protein	-	-	-	-	-	-	-
MMETSP0327-20121206|921_1	287	Predicted protein	-	lipid biosynthetic process	-	-	-	-	-
MMETSP0327-20121206|9691_1	402	Predicted protein	-	-	-	-	-	-	-
MMETSP0327-20121206|15199_1	166	Podospora anserina S mat genomic DNA chromosome 3 supercontig 3	Uncharacterized protein R617	-	-	-	-	-	-
MMETSP0327-20121206|11667_1	901	Phosphodiesterase/alkaline phosphatase D	-	-	-	-	-	-	-
MMETSP0327-20121206|19226_1	853	Phosphodiesterase/alkaline phosphatase D	-	-	-	-	-	-	-
MMETSP0327-20121206|8533_1	843	Phosphodiesterase/alkaline phosphatase D	-	-	-	-	-	-	-
MMETSP0327-20121206|19132_1	489	Mucin-associated surface protein	-	-	-	-	-	-	-
MMETSP0327-20121206|8020_1	494	Mucin-associated surface protein	-	-	-	-	-	-	-
MMETSP0327-20121206|830_1	494	Mucin-associated surface protein	-	-	-	-	-	-	-
MMETSP0327-20121206|7892_1	220	LRR-GTPase of the ROCO family	LRR receptor-like serine/threonine-protein kinase ERL2	small GTPase mediated signal transduction	GTP binding	-	Non-specific serine/threonine protein kinase.	-	-
MMETSP0327-20121206|9587_1	77	LRR-GTPase of the ROCO family	Leucine-rich repeat receptor-like kinase protein THICK TASSEL DWARF1	small GTPase mediated signal transduction	GTP binding	-	Non-specific serine/threonine protein kinase.	-	-
MMETSP0327-20121206|13895_1	1188	LPXTG-motif cell wall anchor domain protein	-	-	-	-	-	-	-
MMETSP0327-20121206|18873_1	1088	LPXTG-motif cell wall anchor domain protein	-	-	-	-	-	-	-
MMETSP0327-20121206|19861_1	1180	LPXTG-motif cell wall anchor domain protein	-	-	-	-	-	-	-
MMETSP0327-20121206|3529_1	1190	LPXTG-motif cell wall anchor domain protein	-	-	-	-	-	-	-
MMETSP0327-20121206|9746_1	291	LPXTG-motif cell wall anchor domain protein	-	cell adhesion	-	cell wall	-	-	-
MMETSP0327-20121206|2150_1	261	Leucine rich repeat protein (Fragment)	Leucine-rich repeat protein SHOC-2	-	-	-	-	-	-
MMETSP0327-20121206|10545_1	197	Leucine rich repeat protein	Receptor-like protein kinase 2	-	-	-	Non-specific serine/threonine protein kinase.	-	-
MMETSP0327-20121206|11169_1	545	Leucine rich repeat protein	Leucine-rich repeat-containing protein 1	-	-	-	-	-	-
MMETSP0327-20121206|11897_1	345	Leucine rich repeat protein	Protein lap1	-	-	-	-	-	-
MMETSP0327-20121206|11953_1	161	Leucine rich repeat protein	Leucine-rich repeat-containing protein 1	-	-	-	-	-	-
MMETSP0327-20121206|12002_1	368	Leucine rich repeat protein	Leucine-rich repeat-containing protein 1	-	-	-	-	-	-
MMETSP0327-20121206|12171_1	84	Leucine rich repeat protein	Disease resistance protein RGA2	-	-	-	-	-	-
MMETSP0327-20121206|15748_1	475	Leucine rich repeat protein	Leucine-rich repeat protein SHOC-2	-	-	-	-	-	-
MMETSP0327-20121206|16914_1	410	Leucine rich repeat protein	Ras suppressor protein 1	-	-	-	-	-	-
MMETSP0327-20121206|18324_1	583	Leucine rich repeat protein	Leucine-rich repeat protein SHOC-2	-	-	-	-	-	-
MMETSP0327-20121206|2402_1	513	Leucine rich repeat protein	Protein LAP2	-	-	-	-	-	-
MMETSP0327-20121206|3568_1	474	Leucine rich repeat protein	Leucine-rich repeat protein SHOC-2	-	-	-	-	-	-
MMETSP0327-20121206|4355_1	329	Leucine rich repeat protein	Leucine-rich repeat-containing protein 1	-	-	-	-	-	-
MMETSP0327-20121206|4919_1	555	Leucine rich repeat protein	Leucine-rich repeat protein soc-2 homolog	-	-	-	-	-	-
MMETSP0327-20121206|5988_1	585	Leucine rich repeat protein	Leucine-rich repeat-containing protein 1	-	-	-	-	-	-
MMETSP0327-20121206|6546_1	555	Leucine rich repeat protein	Leucine-rich repeat protein soc-2 homolog	-	-	-	-	-	-
MMETSP0327-20121206|6585_1	579	Leucine rich repeat protein	Leucine-rich repeat protein SHOC-2	-	-	-	-	-	-
MMETSP0327-20121206|7197_1	406	Leucine rich repeat protein	Protein lap1	-	-	-	-	-	-
MMETSP0327-20121206|8213_1	197	Leucine rich repeat protein	Receptor-like protein kinase 2	-	-	-	Non-specific serine/threonine protein kinase.	-	-
MMETSP0327-20121206|8886_1	80	Leucine-rich repeat (LRR) protein	Leucine-rich repeat protein SHOC-2	-	-	-	-	-	-
MMETSP0327-20121206|1476_1	229	Leucine-rich repeat containing protein	-	-	-	-	-	-	-
MMETSP0327-20121206|2788_1	74	Kinesin heavy chain putative (Fragment)	Heterogeneous nuclear ribonucleoprotein M	cell adhesion	signal transducer activity	basement membrane]---[membrane	-	-	-
MMETSP0327-20121206|17418_1	836	KAP P-loop domain protein	-	-	-	-	-	-	-
MMETSP0327-20121206|19039_1	757	KAP P-loop domain protein	-	-	-	-	-	-	-
MMETSP0327-20121206|2081_1	860	KAP P-loop domain protein	-	-	-	-	-	-	-
MMETSP0327-20121206|16235_1	455	hypothetical protein FbacHQ_17739	Uncharacterized protein sll1483	-	-	-	-	-	-
MMETSP0327-20121206|3734_1	498	hypothetical protein FbacHQ_17739	Uncharacterized protein sll1483	-	-	-	-	-	-
MMETSP0327-20121206|12871_1	556	Helicase putative	-	nucleic acid phosphodiester bond hydrolysis	ATP binding]---[DNA binding]---[helicase activity]---[nuclease activity	-	-	-	-
MMETSP0327-20121206|19606_1	552	Helicase putative	-	nucleic acid phosphodiester bond hydrolysis	ATP binding]---[DNA binding]---[helicase activity]---[nuclease activity	-	-	-	-
MMETSP0327-20121206|8106_1	549	Helicase putative	-	nucleic acid phosphodiester bond hydrolysis	ATP binding]---[DNA binding]---[helicase activity]---[nuclease activity	-	-	-	-
MMETSP0327-20121206|16223_1	221	D-lactate dehydrogenase	Probable D-lactate dehydrogenase mitochondrial	-	flavin adenine dinucleotide binding]---[L-lactate dehydrogenase activity]---[UDP-N-acetylmuramate dehydrogenase activity	-	D-lactate dehydrogenase (cytochrome).	-	-
MMETSP0327-20121206|19935_1	217	D-lactate dehydrogenase	Probable D-lactate dehydrogenase mitochondrial	-	flavin adenine dinucleotide binding]---[L-lactate dehydrogenase activity]---[UDP-N-acetylmuramate dehydrogenase activity	-	D-lactate dehydrogenase (cytochrome).	-	-
MMETSP0327-20121206|11773_1	73	Cytochrome c oxidase assembly mitochondrial	-	-	-	-	-	-	-
MMETSP0327-20121206|16702_1	73	Cytochrome c oxidase assembly mitochondrial	-	-	-	-	-	-	-
MMETSP0327-20121206|3108_1	73	Cytochrome c oxidase assembly mitochondrial	-	-	-	-	-	-	-
MMETSP0327-20121206|12227_1	1149	CypD	Probable bifunctional P-450/NADPH-P450 reductase 1	-	aromatase activity]---[electron carrier activity]---[FMN binding]---[heme binding]---[iron ion binding]---[NADPH-hemoprotein reductase activity	-	NADPH--hemoprotein reductase.]---[Unspecific monooxygenase.	-	-
MMETSP0327-20121206|19546_1	1149	CypD	Probable bifunctional P-450/NADPH-P450 reductase 1	-	aromatase activity]---[electron carrier activity]---[FMN binding]---[heme binding]---[iron ion binding]---[NADPH-hemoprotein reductase activity	-	NADPH--hemoprotein reductase.]---[Unspecific monooxygenase.	-	-
MMETSP0327-20121206|5904_1	779	Chromosome undetermined scaffold_108 whole genome shotgun sequence	Serine/threonine-protein kinase PKZ1	-	ATP binding]---[protein serine/threonine kinase activity	-	Non-specific serine/threonine protein kinase.	-	-
MMETSP0327-20121206|2689_1	203	Chaperone protein DnaJ putative	DnaJ protein homolog xdj1	-	-	-	-	-	-
MMETSP0327-20121206|4888_1	195	Chaperone protein DnaJ putative	DnaJ protein homolog xdj1	-	-	-	-	-	-
MMETSP0327-20121206|19374_1	81	Cell surface SD repeat protein	-	-	-	-	-	-	-
MMETSP0327-20121206|8041_1	66	Cell surface SD repeat protein	-	-	-	-	-	-	-
MMETSP0327-20121206|6027_1	828	Cell surface glycoprotein 1	Cell surface glycoprotein 1	polysaccharide catabolic process	carbohydrate binding	cell wall]---[extracellular region]---[S-layer	-	-	-
MMETSP0327-20121206|12_1	160	Amine oxidase	Putative L-amino-acid oxidase YobN	-	-	-	L-amino-acid oxidase.	-	-
MMETSP0327-20121206|16978_1	505	Amine oxidase	Putative L-amino-acid oxidase YobN	-	oxidoreductase activity	-	L-amino-acid oxidase.	-	-
MMETSP0327-20121206|17034_1	668	2-isopropylmalate synthase	2-isopropylmalate synthase	-	-	-	2-isopropylmalate synthase.	Amino-acid biosynthesis	L-leucine biosynthesis
MMETSP0327-20121206|2043_1	672	2-isopropylmalate synthase	2-isopropylmalate synthase	-	-	-	2-isopropylmalate synthase.	Amino-acid biosynthesis	L-leucine biosynthesis
MMETSP0327-20121206|10102_1	96	-	-	-	-	-	-	-	-
MMETSP0327-20121206|10168_1	287	-	-	-	-	-	-	-	-
MMETSP0327-20121206|10212_1	297	-	-	-	-	-	-	-	-
MMETSP0327-20121206|10262_1	254	-	-	-	-	-	-	-	-
MMETSP0327-20121206|1036_1	165	-	-	-	-	-	-	-	-
MMETSP0327-20121206|10392_1	766	-	-	-	-	-	-	-	-
MMETSP0327-20121206|10407_1	54	-	-	-	-	-	-	-	-
MMETSP0327-20121206|10468_1	167	-	-	-	-	-	-	-	-
MMETSP0327-20121206|10524_1	926	-	-	-	-	-	-	-	-
MMETSP0327-20121206|10532_1	154	-	-	-	-	-	-	-	-
MMETSP0327-20121206|10552_1	142	-	-	-	-	-	-	-	-
MMETSP0327-20121206|11019_1	726	-	-	-	-	-	-	-	-
MMETSP0327-20121206|11064_1	933	-	-	-	-	-	-	-	-
MMETSP0327-20121206|11117_1	593	-	-	-	-	-	-	-	-
MMETSP0327-20121206|11197_1	69	-	-	-	-	-	-	-	-
MMETSP0327-20121206|11257_1	588	-	-	-	-	-	-	-	-
MMETSP0327-20121206|11325_1	216	-	-	-	-	-	-	-	-
MMETSP0327-20121206|11349_1	370	-	-	-	-	-	-	-	-
MMETSP0327-20121206|11354_1	260	-	-	-	-	-	-	-	-
MMETSP0327-20121206|11481_1	217	-	-	-	-	-	-	-	-
MMETSP0327-20121206|11503_1	147	-	-	-	-	-	-	-	-
MMETSP0327-20121206|11514_1	283	-	-	-	-	-	-	-	-
MMETSP0327-20121206|11556_1	318	-	-	-	-	-	-	-	-
MMETSP0327-20121206|11762_1	401	-	-	-	-	-	-	-	-
MMETSP0327-20121206|11769_1	187	-	-	-	-	-	-	-	-
MMETSP0327-20121206|11778_1	524	-	-	-	-	-	-	-	-
MMETSP0327-20121206|11788_1	77	-	-	-	-	-	-	-	-
MMETSP0327-20121206|11789_1	133	-	-	-	-	-	-	-	-
MMETSP0327-20121206|11804_1	476	-	-	-	-	-	-	-	-
MMETSP0327-20121206|11812_1	54	-	-	-	-	-	-	-	-
MMETSP0327-20121206|11827_1	942	-	-	-	-	-	-	-	-
MMETSP0327-20121206|11832_1	67	-	-	-	-	-	-	-	-
MMETSP0327-20121206|11839_1	160	-	-	-	-	-	-	-	-
MMETSP0327-20121206|11845_1	226	-	-	-	-	-	-	-	-
MMETSP0327-20121206|11884_1	263	-	-	-	-	-	-	-	-
MMETSP0327-20121206|11888_1	325	-	-	-	-	-	-	-	-
MMETSP0327-20121206|1192_1	204	-	-	-	-	-	-	-	-
MMETSP0327-20121206|11932_1	124	-	-	-	-	-	-	-	-
MMETSP0327-20121206|11937_1	133	-	-	-	-	-	-	-	-
MMETSP0327-20121206|12066_1	298	-	-	-	-	-	-	-	-
MMETSP0327-20121206|12125_1	352	-	-	-	-	-	-	-	-
MMETSP0327-20121206|12167_1	376	-	-	-	-	-	-	-	-
MMETSP0327-20121206|12169_1	523	-	-	-	-	-	-	-	-
MMETSP0327-20121206|12173_1	528	-	-	-	-	-	-	-	-
MMETSP0327-20121206|12195_1	419	-	-	-	-	-	-	-	-
MMETSP0327-20121206|12526_1	183	-	-	-	-	-	-	-	-
MMETSP0327-20121206|12677_1	197	-	-	-	-	-	-	-	-
MMETSP0327-20121206|12678_1	210	-	-	-	-	-	-	-	-
MMETSP0327-20121206|12720_1	177	-	-	-	-	-	-	-	-
MMETSP0327-20121206|12749_1	148	-	-	-	-	-	-	-	-
MMETSP0327-20121206|12752_1	589	-	-	-	-	-	-	-	-
MMETSP0327-20121206|12783_1	276	-	-	-	-	-	-	-	-
MMETSP0327-20121206|12988_1	374	-	-	-	-	-	-	-	-
MMETSP0327-20121206|13112_1	123	-	-	-	-	-	-	-	-
MMETSP0327-20121206|13145_1	106	-	-	-	-	-	-	-	-
MMETSP0327-20121206|13175_1	130	-	-	-	-	-	-	-	-
MMETSP0327-20121206|1320_1	921	-	-	-	-	-	-	-	-
MMETSP0327-20121206|13239_1	279	-	-	-	-	-	-	-	-
MMETSP0327-20121206|13433_1	302	-	-	-	-	-	-	-	-
MMETSP0327-20121206|1353_1	135	-	-	-	-	-	-	-	-
MMETSP0327-20121206|13536_1	208	-	-	-	-	-	-	-	-
MMETSP0327-20121206|13551_1	69	-	-	-	-	-	-	-	-
MMETSP0327-20121206|1373_1	357	-	-	-	-	-	-	-	-
MMETSP0327-20121206|13743_1	410	-	-	-	-	-	-	-	-
MMETSP0327-20121206|13766_1	281	-	-	-	-	-	-	-	-
MMETSP0327-20121206|1392_1	927	-	-	-	-	-	-	-	-
MMETSP0327-20121206|13982_1	328	-	-	-	-	-	-	-	-
MMETSP0327-20121206|13994_1	133	-	-	-	-	-	-	-	-
MMETSP0327-20121206|14135_1	321	-	-	-	-	-	-	-	-
MMETSP0327-20121206|14310_1	146	-	-	-	-	-	-	-	-
MMETSP0327-20121206|14335_1	366	-	-	-	-	-	-	-	-
MMETSP0327-20121206|14572_1	440	-	-	-	-	-	-	-	-
MMETSP0327-20121206|14582_1	351	-	-	-	-	-	-	-	-
MMETSP0327-20121206|14652_1	129	-	-	-	-	-	-	-	-
MMETSP0327-20121206|14685_1	301	-	-	-	-	-	-	-	-
MMETSP0327-20121206|14699_1	283	-	-	-	-	-	-	-	-
MMETSP0327-20121206|14798_1	365	-	-	-	-	-	-	-	-
MMETSP0327-20121206|14978_1	301	-	-	-	-	-	-	-	-
MMETSP0327-20121206|15028_1	260	-	-	-	-	-	-	-	-
MMETSP0327-20121206|15036_1	257	-	-	-	-	-	-	-	-
MMETSP0327-20121206|15060_1	384	-	-	-	-	-	-	-	-
MMETSP0327-20121206|1509_1	135	-	-	-	-	-	-	-	-
MMETSP0327-20121206|15139_1	209	-	-	-	-	-	-	-	-
MMETSP0327-20121206|15185_1	220	-	-	-	-	-	-	-	-
MMETSP0327-20121206|15196_1	54	-	-	-	-	-	-	-	-
MMETSP0327-20121206|15319_1	285	-	-	-	-	-	-	-	-
MMETSP0327-20121206|15365_1	106	-	-	-	-	-	-	-	-
MMETSP0327-20121206|15435_1	189	-	-	-	-	-	-	-	-
MMETSP0327-20121206|15557_1	154	-	-	-	-	-	-	-	-
MMETSP0327-20121206|15580_1	165	-	-	-	-	-	-	-	-
MMETSP0327-20121206|15618_1	183	-	-	-	-	-	-	-	-
MMETSP0327-20121206|15687_1	164	-	-	-	-	-	-	-	-
MMETSP0327-20121206|15688_1	361	-	-	-	-	-	-	-	-
MMETSP0327-20121206|15770_1	410	-	-	-	-	-	-	-	-
MMETSP0327-20121206|15800_1	200	-	-	-	-	-	-	-	-
MMETSP0327-20121206|15877_1	317	-	-	-	-	-	-	-	-
MMETSP0327-20121206|16075_1	262	-	-	-	-	-	-	-	-
MMETSP0327-20121206|1610_1	321	-	-	-	-	-	-	-	-
MMETSP0327-20121206|16298_1	198	-	-	-	-	-	-	-	-
MMETSP0327-20121206|16299_1	108	-	-	-	-	-	-	-	-
MMETSP0327-20121206|16321_1	328	-	-	-	-	-	-	-	-
MMETSP0327-20121206|16348_1	151	-	-	-	-	-	-	-	-
MMETSP0327-20121206|1635_1	367	-	-	-	-	-	-	-	-
MMETSP0327-20121206|16404_1	134	-	-	-	-	-	-	-	-
MMETSP0327-20121206|16473_1	107	-	-	-	-	-	-	-	-
MMETSP0327-20121206|16476_1	104	-	-	-	-	-	-	-	-
MMETSP0327-20121206|16490_1	295	-	-	-	-	-	-	-	-
MMETSP0327-20121206|16542_1	277	-	-	-	-	-	-	-	-
MMETSP0327-20121206|1659_1	646	-	-	-	-	-	-	-	-
MMETSP0327-20121206|16595_1	127	-	-	-	-	-	-	-	-
MMETSP0327-20121206|16677_1	115	-	-	-	-	-	-	-	-
MMETSP0327-20121206|16727_1	314	-	-	-	-	-	-	-	-
MMETSP0327-20121206|16756_1	230	-	-	-	-	-	-	-	-
MMETSP0327-20121206|16760_1	184	-	-	-	-	-	-	-	-
MMETSP0327-20121206|16772_1	371	-	-	-	-	-	-	-	-
MMETSP0327-20121206|16792_1	279	-	-	-	-	-	-	-	-
MMETSP0327-20121206|16836_1	196	-	-	-	-	-	-	-	-
MMETSP0327-20121206|16892_1	165	-	-	-	-	-	-	-	-
MMETSP0327-20121206|16998_1	192	-	-	-	-	-	-	-	-
MMETSP0327-20121206|17006_1	142	-	-	-	-	-	-	-	-
MMETSP0327-20121206|17014_1	102	-	-	-	-	-	-	-	-
MMETSP0327-20121206|17256_1	950	-	-	-	-	-	-	-	-
MMETSP0327-20121206|17269_1	277	-	-	-	-	-	-	-	-
MMETSP0327-20121206|17308_1	102	-	-	-	-	-	-	-	-
MMETSP0327-20121206|17312_1	243	-	-	-	-	-	-	-	-
MMETSP0327-20121206|17339_1	135	-	-	-	-	-	-	-	-
MMETSP0327-20121206|17348_1	110	-	-	-	-	-	-	-	-
MMETSP0327-20121206|17350_1	369	-	-	-	-	-	-	-	-
MMETSP0327-20121206|17367_1	725	-	-	-	-	-	-	-	-
MMETSP0327-20121206|17467_1	164	-	-	-	-	-	-	-	-
MMETSP0327-20121206|17486_1	124	-	-	-	-	-	-	-	-
MMETSP0327-20121206|17497_1	203	-	-	-	-	-	-	-	-
MMETSP0327-20121206|17502_1	384	-	-	-	-	-	-	-	-
MMETSP0327-20121206|17672_1	250	-	-	-	-	-	-	-	-
MMETSP0327-20121206|17677_1	158	-	-	-	-	-	-	-	-
MMETSP0327-20121206|17706_1	204	-	-	-	-	-	-	-	-
MMETSP0327-20121206|17717_1	296	-	-	-	-	-	-	-	-
MMETSP0327-20121206|17723_1	317	-	-	-	-	-	-	-	-
MMETSP0327-20121206|17735_1	134	-	-	-	-	-	-	-	-
MMETSP0327-20121206|17756_1	263	-	-	-	-	-	-	-	-
MMETSP0327-20121206|17767_1	307	-	-	-	-	-	-	-	-
MMETSP0327-20121206|17773_1	197	-	-	-	-	-	-	-	-
MMETSP0327-20121206|17783_1	297	-	-	-	-	-	-	-	-
MMETSP0327-20121206|17799_1	502	-	-	-	-	-	-	-	-
MMETSP0327-20121206|17822_1	132	-	-	-	-	-	-	-	-
MMETSP0327-20121206|17826_1	276	-	-	-	-	-	-	-	-
MMETSP0327-20121206|17846_1	463	-	-	-	-	-	-	-	-
MMETSP0327-20121206|17874_1	355	-	-	-	-	-	-	-	-
MMETSP0327-20121206|17886_1	916	-	-	-	-	-	-	-	-
MMETSP0327-20121206|17908_1	172	-	-	-	-	-	-	-	-
MMETSP0327-20121206|17940_1	662	-	-	-	-	-	-	-	-
MMETSP0327-20121206|17974_1	302	-	-	-	-	-	-	-	-
MMETSP0327-20121206|17986_1	415	-	-	-	-	-	-	-	-
MMETSP0327-20121206|17999_1	725	-	-	-	-	-	-	-	-
MMETSP0327-20121206|18003_1	818	-	-	-	-	-	-	-	-
MMETSP0327-20121206|18032_1	54	-	-	-	-	-	-	-	-
MMETSP0327-20121206|18034_1	150	-	-	-	-	-	-	-	-
MMETSP0327-20121206|18040_1	217	-	-	-	-	-	-	-	-
MMETSP0327-20121206|18124_1	102	-	-	-	-	-	-	-	-
MMETSP0327-20121206|18125_1	248	-	-	-	-	-	-	-	-
MMETSP0327-20121206|18321_1	299	-	-	-	-	-	-	-	-
MMETSP0327-20121206|1833_1	519	-	-	-	-	-	-	-	-
MMETSP0327-20121206|18420_1	264	-	-	-	-	-	-	-	-
MMETSP0327-20121206|18475_1	134	-	-	-	-	-	-	-	-
MMETSP0327-20121206|18493_1	120	-	-	-	-	-	-	-	-
MMETSP0327-20121206|1852_1	160	-	-	-	-	-	-	-	-
MMETSP0327-20121206|18542_1	243	-	Subtilisin-chymotrypsin inhibitor-2A	-	-	-	-	-	-
MMETSP0327-20121206|18586_1	485	-	-	-	-	-	-	-	-
MMETSP0327-20121206|18623_1	363	-	-	-	-	-	-	-	-
MMETSP0327-20121206|18633_1	92	-	-	-	-	-	-	-	-
MMETSP0327-20121206|18642_1	337	-	-	-	-	-	-	-	-
MMETSP0327-20121206|1866_1	724	-	-	-	-	-	-	-	-
MMETSP0327-20121206|18726_1	302	-	-	-	-	-	-	-	-
MMETSP0327-20121206|18812_1	107	-	-	-	-	-	-	-	-
MMETSP0327-20121206|18852_1	124	-	-	-	-	-	-	-	-
MMETSP0327-20121206|18888_1	120	-	-	-	-	-	-	-	-
MMETSP0327-20121206|18901_1	231	-	-	-	-	-	-	-	-
MMETSP0327-20121206|18922_1	256	-	-	-	-	-	-	-	-
MMETSP0327-20121206|19003_1	287	-	-	-	-	-	-	-	-
MMETSP0327-20121206|19126_1	654	-	-	-	-	-	-	-	-
MMETSP0327-20121206|1921_1	532	-	-	-	-	-	-	-	-
MMETSP0327-20121206|19223_1	189	-	-	-	-	-	-	-	-
MMETSP0327-20121206|1926_1	384	-	-	-	-	-	-	-	-
MMETSP0327-20121206|19311_1	302	-	-	-	-	-	-	-	-
MMETSP0327-20121206|19330_1	203	-	-	-	-	-	-	-	-
MMETSP0327-20121206|19335_1	401	-	-	-	-	-	-	-	-
MMETSP0327-20121206|19362_1	132	-	-	-	-	-	-	-	-
MMETSP0327-20121206|1940_1	226	-	-	-	-	-	-	-	-
MMETSP0327-20121206|19421_1	604	-	-	-	-	-	-	-	-
MMETSP0327-20121206|19448_1	297	-	-	-	-	-	-	-	-
MMETSP0327-20121206|19563_1	177	-	-	-	-	-	-	-	-
MMETSP0327-20121206|19589_1	197	-	-	-	-	-	-	-	-
MMETSP0327-20121206|196_1	110	-	-	-	-	-	-	-	-
MMETSP0327-20121206|19697_1	149	-	-	-	-	-	-	-	-
MMETSP0327-20121206|19843_1	153	-	-	-	-	-	-	-	-
MMETSP0327-20121206|19877_1	378	-	-	-	-	-	-	-	-
MMETSP0327-20121206|19880_1	367	-	-	-	-	-	-	-	-
MMETSP0327-20121206|19897_1	419	-	-	-	-	-	-	-	-
MMETSP0327-20121206|19941_1	140	-	-	-	-	-	-	-	-
MMETSP0327-20121206|19951_1	141	-	-	-	-	-	-	-	-
MMETSP0327-20121206|19972_1	154	-	-	-	-	-	-	-	-
MMETSP0327-20121206|2033_1	919	-	-	-	-	-	-	-	-
MMETSP0327-20121206|2042_1	212	-	-	-	-	-	-	-	-
MMETSP0327-20121206|2133_1	448	-	-	-	-	-	-	-	-
MMETSP0327-20121206|2353_1	212	-	-	-	-	-	-	-	-
MMETSP0327-20121206|2365_1	358	-	-	-	-	-	-	-	-
MMETSP0327-20121206|249_1	713	-	-	-	-	-	-	-	-
MMETSP0327-20121206|2567_1	249	-	-	-	-	-	-	-	-
MMETSP0327-20121206|2583_1	76	-	-	-	-	-	-	-	-
MMETSP0327-20121206|2625_1	543	-	-	-	-	-	-	-	-
MMETSP0327-20121206|2641_1	170	-	-	-	-	-	-	-	-
MMETSP0327-20121206|282_1	525	-	-	-	-	-	-	-	-
MMETSP0327-20121206|2830_1	131	-	-	-	-	-	-	-	-
MMETSP0327-20121206|2914_1	233	-	-	-	-	-	-	-	-
MMETSP0327-20121206|3047_1	114	-	-	-	-	-	-	-	-
MMETSP0327-20121206|3133_1	127	-	-	-	-	-	-	-	-
MMETSP0327-20121206|3140_1	339	-	-	-	-	-	-	-	-
MMETSP0327-20121206|3149_1	375	-	-	-	-	-	-	-	-
MMETSP0327-20121206|3169_1	182	-	-	-	-	-	-	-	-
MMETSP0327-20121206|3198_1	349	-	-	-	-	-	-	-	-
MMETSP0327-20121206|3242_1	433	-	-	-	-	-	-	-	-
MMETSP0327-20121206|3246_1	287	-	-	-	-	-	-	-	-
MMETSP0327-20121206|3355_1	142	-	-	-	-	-	-	-	-
MMETSP0327-20121206|3357_1	278	-	-	-	-	-	-	-	-
MMETSP0327-20121206|336_1	285	-	-	-	-	-	-	-	-
MMETSP0327-20121206|3403_1	126	-	-	-	-	-	-	-	-
MMETSP0327-20121206|3426_1	269	-	-	-	-	-	-	-	-
MMETSP0327-20121206|3433_1	889	-	-	-	-	-	-	-	-
MMETSP0327-20121206|3449_1	403	-	-	-	-	-	-	-	-
MMETSP0327-20121206|3527_1	158	-	-	-	-	-	-	-	-
MMETSP0327-20121206|3653_1	189	-	-	-	-	-	-	-	-
MMETSP0327-20121206|3816_1	659	-	-	-	-	-	-	-	-
MMETSP0327-20121206|3943_1	386	-	-	-	-	-	-	-	-
MMETSP0327-20121206|3960_1	424	-	-	-	-	-	-	-	-
MMETSP0327-20121206|3980_1	209	-	-	-	-	-	-	-	-
MMETSP0327-20121206|4032_1	553	-	-	-	-	-	-	-	-
MMETSP0327-20121206|4127_1	375	-	-	-	-	-	-	-	-
MMETSP0327-20121206|4143_1	272	-	-	-	-	-	-	-	-
MMETSP0327-20121206|4346_1	392	-	-	-	-	-	-	-	-
MMETSP0327-20121206|4633_1	283	-	-	-	-	-	-	-	-
MMETSP0327-20121206|4643_1	310	-	-	-	-	-	-	-	-
MMETSP0327-20121206|4698_1	511	-	-	-	-	-	-	-	-
MMETSP0327-20121206|4722_1	466	-	-	-	-	-	-	-	-
MMETSP0327-20121206|4734_1	789	-	-	-	-	-	-	-	-
MMETSP0327-20121206|4861_1	218	-	-	-	-	-	-	-	-
MMETSP0327-20121206|4872_1	106	-	-	-	-	-	-	-	-
MMETSP0327-20121206|5000_1	217	-	-	-	-	-	-	-	-
MMETSP0327-20121206|5081_1	598	-	-	-	-	-	-	-	-
MMETSP0327-20121206|5281_1	187	-	-	-	-	-	-	-	-
MMETSP0327-20121206|5292_1	241	-	-	-	-	-	-	-	-
MMETSP0327-20121206|5313_1	205	-	-	-	-	-	-	-	-
MMETSP0327-20121206|5447_1	176	-	-	-	-	-	-	-	-
MMETSP0327-20121206|5448_1	208	-	-	-	-	-	-	-	-
MMETSP0327-20121206|552_1	443	-	-	-	-	-	-	-	-
MMETSP0327-20121206|5733_1	134	-	-	-	-	-	-	-	-
MMETSP0327-20121206|5782_1	660	-	-	-	-	-	-	-	-
MMETSP0327-20121206|5799_1	395	-	-	-	-	-	-	-	-
MMETSP0327-20121206|5805_1	224	-	-	-	-	-	-	-	-
MMETSP0327-20121206|5885_1	198	-	-	-	-	-	-	-	-
MMETSP0327-20121206|595_1	141	-	-	-	-	-	-	-	-
MMETSP0327-20121206|6109_1	278	-	-	-	-	-	-	-	-
MMETSP0327-20121206|6121_1	181	-	-	-	-	-	-	-	-
MMETSP0327-20121206|6144_1	199	-	-	-	-	-	-	-	-
MMETSP0327-20121206|6328_1	107	-	-	-	-	-	-	-	-
MMETSP0327-20121206|6471_1	410	-	-	-	-	-	-	-	-
MMETSP0327-20121206|6479_1	389	-	-	-	-	-	-	-	-
MMETSP0327-20121206|6503_1	178	-	-	-	-	-	-	-	-
MMETSP0327-20121206|6560_1	324	-	-	-	-	-	-	-	-
MMETSP0327-20121206|662_1	384	-	-	-	-	-	-	-	-
MMETSP0327-20121206|6642_1	153	-	-	-	-	-	-	-	-
MMETSP0327-20121206|678_1	192	-	-	-	-	-	-	-	-
MMETSP0327-20121206|6838_1	888	-	-	-	-	-	-	-	-
MMETSP0327-20121206|689_1	141	-	-	-	-	-	-	-	-
MMETSP0327-20121206|6966_1	957	-	-	-	-	-	-	-	-
MMETSP0327-20121206|7015_1	135	-	-	-	-	-	-	-	-
MMETSP0327-20121206|7024_1	367	-	-	-	-	-	-	-	-
MMETSP0327-20121206|703_1	149	-	-	-	-	-	-	-	-
MMETSP0327-20121206|7032_1	85	-	-	-	-	-	-	-	-
MMETSP0327-20121206|7042_1	133	-	-	-	-	-	-	-	-
MMETSP0327-20121206|7149_1	325	-	-	-	-	-	-	-	-
MMETSP0327-20121206|7254_1	409	-	-	-	-	-	-	-	-
MMETSP0327-20121206|7291_1	339	-	-	-	-	-	-	-	-
MMETSP0327-20121206|7357_1	121	-	-	-	-	-	-	-	-
MMETSP0327-20121206|7377_1	477	-	-	-	-	-	-	-	-
MMETSP0327-20121206|7388_1	251	-	-	-	-	-	-	-	-
MMETSP0327-20121206|7420_1	192	-	-	-	-	-	-	-	-
MMETSP0327-20121206|7483_1	132	-	-	-	-	-	-	-	-
MMETSP0327-20121206|7614_1	468	-	-	-	-	-	-	-	-
MMETSP0327-20121206|7691_1	115	-	-	-	-	-	-	-	-
MMETSP0327-20121206|7788_1	401	-	-	-	-	-	-	-	-
MMETSP0327-20121206|7834_1	374	-	-	-	-	-	-	-	-
MMETSP0327-20121206|786_1	124	-	-	-	-	-	-	-	-
MMETSP0327-20121206|7872_1	200	-	-	-	-	-	-	-	-
MMETSP0327-20121206|7873_1	255	-	-	-	-	-	-	-	-
MMETSP0327-20121206|79_1	326	-	-	-	-	-	-	-	-
MMETSP0327-20121206|7917_1	209	-	-	-	-	-	-	-	-
MMETSP0327-20121206|7930_1	158	-	-	-	-	-	-	-	-
MMETSP0327-20121206|7976_1	189	-	-	-	-	-	-	-	-
MMETSP0327-20121206|800_1	576	-	-	-	-	-	-	-	-
MMETSP0327-20121206|8003_1	334	-	-	-	-	-	-	-	-
MMETSP0327-20121206|8118_1	281	-	-	-	-	-	-	-	-
MMETSP0327-20121206|812_1	115	-	-	-	-	-	-	-	-
MMETSP0327-20121206|8146_1	384	-	-	-	-	-	-	-	-
MMETSP0327-20121206|8170_1	146	-	-	-	-	-	-	-	-
MMETSP0327-20121206|8225_1	189	-	-	-	-	-	-	-	-
MMETSP0327-20121206|823_1	541	-	-	-	-	-	-	-	-
MMETSP0327-20121206|8252_1	297	-	-	-	-	-	-	-	-
MMETSP0327-20121206|8272_1	134	-	-	-	-	-	-	-	-
MMETSP0327-20121206|8313_1	290	-	-	-	-	-	-	-	-
MMETSP0327-20121206|8326_1	600	-	-	-	-	-	-	-	-
MMETSP0327-20121206|8403_1	350	-	-	-	-	-	-	-	-
MMETSP0327-20121206|8427_1	132	-	-	-	-	-	-	-	-
MMETSP0327-20121206|8509_1	814	-	-	-	-	-	-	-	-
MMETSP0327-20121206|8510_1	158	-	-	-	-	-	-	-	-
MMETSP0327-20121206|857_1	249	-	-	-	-	-	-	-	-
MMETSP0327-20121206|8571_1	212	-	-	-	-	-	-	-	-
MMETSP0327-20121206|8590_1	278	-	-	-	-	-	-	-	-
MMETSP0327-20121206|8641_1	237	-	-	-	-	-	-	-	-
MMETSP0327-20121206|8674_1	205	-	-	-	-	-	-	-	-
MMETSP0327-20121206|8713_1	304	-	-	-	-	-	-	-	-
MMETSP0327-20121206|8807_1	54	-	-	-	-	-	-	-	-
MMETSP0327-20121206|8839_1	407	-	-	-	-	-	-	-	-
MMETSP0327-20121206|8892_1	477	-	-	-	-	-	-	-	-
MMETSP0327-20121206|8941_1	162	-	-	-	-	-	-	-	-
MMETSP0327-20121206|9048_1	342	-	-	-	-	-	-	-	-
MMETSP0327-20121206|9049_1	151	-	Ethylene-responsive proteinase inhibitor 1	-	-	-	-	-	-
MMETSP0327-20121206|9081_1	153	-	-	-	-	-	-	-	-
MMETSP0327-20121206|9127_1	275	-	-	-	-	-	-	-	-
MMETSP0327-20121206|9173_1	516	-	-	-	-	-	-	-	-
MMETSP0327-20121206|920_1	642	-	-	-	-	-	-	-	-
MMETSP0327-20121206|9249_1	136	-	-	-	-	-	-	-	-
MMETSP0327-20121206|9292_1	618	-	-	-	-	-	-	-	-
MMETSP0327-20121206|9382_1	56	-	-	-	-	-	-	-	-
MMETSP0327-20121206|9420_1	328	-	-	-	-	-	-	-	-
MMETSP0327-20121206|9473_1	246	-	-	-	-	-	-	-	-
MMETSP0327-20121206|9487_1	312	-	-	-	-	-	-	-	-
MMETSP0327-20121206|9579_1	280	-	-	-	-	-	-	-	-
MMETSP0327-20121206|9630_1	99	-	-	-	-	-	-	-	-
MMETSP0327-20121206|9659_1	322	-	-	-	-	-	-	-	-
MMETSP0327-20121206|9722_1	284	-	-	-	-	-	-	-	-
MMETSP0327-20121206|9769_1	353	-	-	-	-	-	-	-	-
MMETSP0327-20121206|9776_1	369	-	-	-	-	-	-	-	-
MMETSP0327-20121206|9796_1	200	-	-	-	-	-	-	-	-
MMETSP0327-20121206|9817_1	257	-	-	-	-	-	-	-	-
MMETSP0327-20121206|9851_1	131	-	-	-	-	-	-	-	-
MMETSP0327-20121206|987_1	249	-	-	-	-	-	-	-	-
MMETSP0327-20121206|9889_1	163	-	-	-	-	-	-	-	-
