# Supplementary material for: Transcriptome sequencing of three Pseudo-nitzschia species reveals comparable gene sets and the presence of Nitric Oxide Synthase genes in diatoms
Source: Sci Rep. 2015 Jul 20;5:12329. doi: 10.1038/srep12329 (PMC4648414; doi:10.1038/srep12329)
Supplement: Supplementary Table S14 [file srep12329-s12.xls]

## Sheet: P. multistriata unique peptides
Supplementary Table S14. Annotation of putatively unique proteins in Pseudo-nitzschia multistriata, including “in-paralogs” (external number of the Venn diagram in Figure 2) and unique proteins that, according to the OrthoMCL analysis, are not classified into any homology group either in the same species or in other species (single copy genes).
TranscriptName	Peptide Length	Description Uniref	Description SwissProt	Biological Process Desc	Molecular Function Desc	Cellular Component Desc	Enzyme Descs	Pathway_L1	Pathway_L2
comp10003_c0_seq2	187	-	-	-	-	-	-	-	-
comp10005_c0_seq3	239	Predicted protein	-	carbohydrate metabolic process]---[sphingolipid metabolic process	glucosylceramidase activity	-	-	-	-
comp10008_c0_seq2	224	Predicted protein	Replication factor C subunit 3	DNA replication	DNA binding	-	-	-	-
comp10021_c0_seq1	63	-	-	-	-	-	-	-	-
comp10025_c0_seq2	326	Predicted protein	-	-	-	-	-	-	-
comp10030_c0_seq2	175	-	-	-	-	-	-	-	-
comp10033_c0_seq1	159	-	-	-	-	-	-	-	-
comp10039_c0_seq1	323	-	-	-	-	-	-	-	-
comp10039_c0_seq3	34	-	-	-	-	-	-	-	-
comp10051_c0_seq1	52	Uncharacterized protein	-	-	-	-	-	-	-
comp10053_c0_seq6	75	Predicted protein	-	-	iron ion binding]---[L-ascorbic acid binding]---[oxidoreductase activity, acting on paired donors, with incorporation or reduction of molecular oxygen	-	-	-	-
comp10060_c0_seq2	159	Predicted protein	-	-	-	-	-	-	-
comp10067_c0_seq1	326	Uncharacterized protein	-	-	-	-	-	-	-
comp10067_c0_seq2	482	Uncharacterized protein	-	-	-	-	-	-	-
comp10069_c0_seq1	689	-	-	-	-	-	-	-	-
comp10092_c0_seq1	475	-	-	-	-	-	-	-	-
comp10092_c0_seq2	144	-	-	-	-	-	-	-	-
comp10095_c0_seq1	203	Uncharacterized protein	-	-	-	-	-	-	-
comp10099_c0_seq1	122	-	-	-	-	-	-	-	-
comp10102_c0_seq1	600	-	-	-	-	-	-	-	-
comp10108_c0_seq1	171	-	-	-	-	-	-	-	-
comp10112_c0_seq1	197	-	-	-	-	-	-	-	-
comp10131_c1_seq1	366	Uncharacterized protein	Sushi nidogen and EGF-like domain-containing protein 1	cell-matrix adhesion	calcium ion binding	-	-	-	-
comp10158_c0_seq2	478	Predicted protein	-	-	-	-	-	-	-
comp10189_c0_seq2	170	Predicted protein	-	transmembrane transport	transporter activity	integral to membrane]---[plasma membrane	-	-	-
comp10214_c0_seq1	452	Uncharacterized protein	-	-	-	-	-	-	-
comp10218_c0_seq3	103	-	-	-	-	-	-	-	-
comp10233_c0_seq5	175	Predicted protein (Fragment)	Cathepsin Z	proteolysis	cysteine-type peptidase activity	-	Cathepsin X.	-	-
comp10238_c0_seq1	227	Predicted protein	Probable NADH dehydrogenase	-	oxidoreductase activity	-	-	-	-
comp10245_c0_seq1	653	-	-	-	-	-	-	-	-
comp10248_c0_seq1	100	Uncharacterized protein	-	transport	-	integral to membrane	-	-	-
comp10249_c0_seq3	174	-	-	-	-	-	-	-	-
comp10258_c0_seq2	83	UPI00033348A5 related cluster	Polyubiquitin (Fragment)	-	-	-	-	-	-
comp10259_c0_seq1	71	Uncharacterized protein	-	-	-	-	-	-	-
comp10260_c0_seq1	351	Uncharacterized protein	-	-	-	-	-	-	-
comp10261_c0_seq3	142	Predicted protein	Suppressor/enhancer of lin-12 protein 9	transport	-	integral to membrane	-	-	-
comp10262_c1_seq1	366	-	-	-	-	-	-	-	-
comp10266_c0_seq1	502	-	-	-	-	-	-	-	-
comp10281_c0_seq1	206	Predicted protein	-	-	ion channel activity	integral to membrane	-	-	-
comp10284_c0_seq4	246	Putative uncharacterized protein	-	-	ATP binding]---[protein kinase activity]---[zinc ion binding	-	-	-	-
comp10289_c0_seq1	118	-	-	-	-	-	-	-	-
comp10294_c0_seq1	559	Predicted protein	-	-	-	-	-	-	-
comp10319_c0_seq2	130	Peptidyl-prolyl cis-trans isomerase (Fragment)	Peptidyl-prolyl cis-trans isomerase-like 1	protein folding]---[protein peptidyl-prolyl isomerization	peptidyl-prolyl cis-trans isomerase activity	-	Peptidylprolyl isomerase.	-	-
comp10323_c0_seq1	665	Uncharacterized protein	Kinesin-like protein KIF24	microtubule-based movement	ATP binding]---[microtubule motor activity	microtubule]---[microtubule associated complex	-	-	-
comp10328_c0_seq1	740	-	-	-	-	-	-	-	-
comp10330_c0_seq1	227	-	-	-	-	-	-	-	-
comp10337_c0_seq1	458	-	-	-	-	-	-	-	-
comp10340_c0_seq2	205	Predicted protein	-	-	transferase activity	-	-	-	-
comp10350_c0_seq1	60	-	-	-	-	-	-	-	-
comp10358_c0_seq1	227	Predicted protein	Probable sugar phosphate/phosphate translocator At5g04160	-	-	integral to membrane	-	-	-
comp10360_c0_seq2	807	Uncharacterized protein	-	GTP catabolic process	GTP binding]---[GTPase activity	-	-	-	-
comp10361_c0_seq1	125	-	-	-	-	-	-	-	-
comp10364_c0_seq1	229	-	-	-	-	-	-	-	-
comp10368_c0_seq1	380	Uncharacterized protein	-	pyridoxal phosphate biosynthetic process	FMN binding]---[pyridoxamine-phosphate oxidase activity	-	-	-	-
comp10369_c1_seq1	344	-	-	-	-	-	-	-	-
comp10377_c0_seq1	833	Putative uncharacterized protein	-	signal transduction	microtubule motor activity	kinesin complex	-	-	-
comp10379_c0_seq1	614	Predicted protein	-	-	-	-	-	-	-
comp10382_c0_seq1	1359	-	-	-	-	-	-	-	-
comp10385_c0_seq1	387	-	-	-	-	-	-	-	-
comp10387_c0_seq1	342	Uncharacterized protein	-	-	-	-	-	-	-
comp10397_c0_seq1	262	-	-	-	-	-	-	-	-
comp10399_c0_seq1	670	Predicted protein (Fragment)	Protease 2	proteolysis	serine-type endopeptidase activity]---[serine-type exopeptidase activity	-	Oligopeptidase B.	-	-
comp10401_c0_seq1	302	Appr-1-p processing domain protein	Macro domain-containing protein in non 5'region	-	-	-	-	-	-
comp10404_c0_seq1	114	-	-	-	-	-	-	-	-
comp10420_c0_seq1	137	Predicted protein	SRSF protein kinase 1	-	ATP binding]---[protein serine/threonine kinase activity	-	Non-specific serine/threonine protein kinase.	-	-
comp10420_c1_seq1	61	-	-	-	-	-	-	-	-
comp10428_c0_seq1	58	-	-	-	-	-	-	-	-
comp10430_c0_seq1	56	-	-	-	-	-	-	-	-
comp10445_c0_seq1	209	-	-	-	-	-	-	-	-
comp10447_c0_seq1	247	Cytochrome b6-f complex iron-sulfur subunit	Cytochrome b6-f complex iron-sulfur subunit	electron transport chain]---[photosynthesis	2 iron, 2 sulfur cluster binding]---[electron transporter, transferring electrons within cytochrome b6/f complex of photosystem II activity]---[metal ion binding]---[plastoquinol--plastocyanin reductase activity]---[ubiquinol-cytochrome-c reductase activity	integral to membrane]---[thylakoid membrane	Plastoquinol--plastocyanin reductase.	-	-
comp10451_c0_seq1	123	-	-	-	-	-	-	-	-
comp10458_c0_seq1	508	Uncharacterized protein (Fragment)	-	-	-	-	-	-	-
comp10464_c0_seq3	118	-	-	-	-	-	-	-	-
comp10480_c0_seq1	97	-	-	-	-	-	-	-	-
comp10487_c0_seq1	103	Predicted protein	-	-	-	-	-	-	-
comp10490_c0_seq1	281	Predicted protein	-	lipid metabolic process	phosphoric diester hydrolase activity	-	-	-	-
comp10498_c0_seq1	282	Predicted protein	-	-	FMN binding]---[riboflavin reductase (NADPH) activity	-	-	-	-
comp10501_c0_seq1	160	-	-	-	-	-	-	-	-
comp10503_c0_seq1	368	Putative uncharacterized protein	-	-	-	-	-	-	-
comp10506_c0_seq2	213	Predicted protein	Plastidal glycolate/glycerate translocator 1 chloroplastic	-	-	-	-	-	-
comp10515_c0_seq1	165	Uncharacterized protein	Cyclin-dependent kinase D-3	-	ATP binding]---[protein serine/threonine kinase activity	-	Cyclin-dependent kinase.]---[ RNA-polymerase -subunit kinase.	-	-
comp10518_c0_seq1	640	LOC100158287 protein	Bifunctional glutamate/proline--tRNA ligase	prolyl-tRNA aminoacylation	ATP binding]---[proline-tRNA ligase activity	cytoplasm	Proline--tRNA ligase.]---[Glutamate--tRNA ligase.	-	-
comp10533_c0_seq1	341	-	-	-	-	-	-	-	-
comp10535_c0_seq4	57	-	-	-	-	-	-	-	-
comp10540_c0_seq2	134	Probable nucleotide sugar epimerase	Uncharacterized protein MJ1055	carbohydrate metabolic process]---[cellular metabolic process	coenzyme binding]---[racemase and epimerase activity, acting on carbohydrates and derivatives	-	-	-	-
comp10541_c0_seq1	636	Phospholipase D domain protein	Cardiolipin synthase	cardiolipin biosynthetic process	cardiolipin synthase activity]---[hydrolase activity	integral to membrane]---[plasma membrane	-	-	-
comp10542_c0_seq1	59	-	-	-	-	-	-	-	-
comp10547_c0_seq1	454	Uncharacterized protein	Eukaryotic translation initiation factor 1A Y-chromosomal	-	translation initiation factor activity	-	-	-	-
comp10552_c0_seq2	166	-	-	-	-	-	-	-	-
comp10559_c0_seq3	190	Pc22g09370 protein	-	-	-	-	-	-	-
comp10563_c0_seq1	111	Uncharacterized protein	Uncharacterized oxidoreductase YxbG	oxidation-reduction process	oxidoreductase activity	-	-	-	-
comp10572_c0_seq1	897	-	-	-	-	-	-	-	-
comp10576_c0_seq2	468	-	-	-	-	-	-	-	-
comp10576_c0_seq4	247	Putative uncharacterized protein (Fragment)	Protein phosphatase 2C 16	metabolic process	catalytic activity	-	Phosphoprotein phosphatase.	-	-
comp10596_c0_seq2	256	Predicted protein	Putative ABC1 protein At2g40090	-	transferase activity, transferring phosphorus-containing groups	-	-	-	-
comp10598_c0_seq1	166	Predicted protein (Fragment)	Aldose reductase	-	oxidoreductase activity	-	Aldehyde reductase.	-	-
comp10602_c0_seq1	117	Predicted protein (Fragment)	Dynactin subunit 5	-	transferase activity	-	-	-	-
comp10605_c0_seq1	151	-	-	-	-	-	-	-	-
comp10607_c0_seq3	182	Pyruvate kinase	Pyruvate kinase cytosolic isozyme	glycolysis	magnesium ion binding]---[potassium ion binding]---[pyruvate kinase activity	-	Pyruvate kinase.	Carbohydrate degradation	glycolysis
comp10629_c0_seq1	208	Ammonium transporter	Ammonium transporter 1 member 2	-	ammonium transmembrane transporter activity	integral to membrane	-	-	-
comp10632_c0_seq2	192	-	-	-	-	-	-	-	-
comp10635_c0_seq1	433	-	-	-	-	-	-	-	-
comp10641_c0_seq1	367	-	-	-	-	-	-	-	-
comp10647_c0_seq2	990	Predicted protein	-	-	-	-	-	-	-
comp10648_c0_seq1	247	Predicted protein	N-acetyl-gamma-glutamyl-phosphate reductase	arginine biosynthetic process	N-acetyl-gamma-glutamyl-phosphate reductase activity]---[NAD binding	cytoplasm	N-acetyl-gamma-glutamyl-phosphate reductase.	Amino-acid biosynthesis	L-arginine biosynthesis
comp10648_c0_seq4	136	Uncharacterized protein (Fragment)	N-acetyl-gamma-glutamyl-phosphate reductase	cellular amino acid metabolic process	NAD binding]---[oxidoreductase activity, acting on the aldehyde or oxo group of donors, NAD or NADP as acceptor	cytoplasm	N-acetyl-gamma-glutamyl-phosphate reductase.	Amino-acid biosynthesis	L-arginine biosynthesis
comp10651_c0_seq1	236	-	-	-	-	-	-	-	-
comp10660_c0_seq1	316	-	-	-	-	-	-	-	-
comp10665_c0_seq1	211	Uncharacterized protein	Serine 3-dehydrogenase	oxidation-reduction process	oxidoreductase activity	-	Serine 3-dehydrogenase.	-	-
comp10665_c0_seq2	169	Uncharacterized protein	-	oxidation-reduction process	oxidoreductase activity	-	-	-	-
comp10666_c0_seq1	505	Predicted protein	-	glycerol metabolic process]---[lipid metabolic process	glycerophosphodiester phosphodiesterase activity	-	-	-	-
comp10670_c0_seq1	209	Fructose-bisphosphate aldolase (Fragment)	-	-	ATP binding]---[ATP-dependent helicase activity]---[RNA binding]---[transferase activity	-	-	-	-
comp10671_c0_seq2	513	Predicted protein	Vacuolar protein-sorting-associated protein 36	-	-	-	-	-	-
comp10674_c0_seq1	73	-	-	-	-	-	-	-	-
comp10676_c0_seq1	145	-	-	-	-	-	-	-	-
comp10694_c0_seq1	127	Uncharacterized protein	-	-	-	-	-	-	-
comp10701_c0_seq1	422	-	-	-	-	-	-	-	-
comp10702_c0_seq1	71	Predicted protein	ATP phosphoribosyltransferase	histidine biosynthetic process	ATP phosphoribosyltransferase activity]---[magnesium ion binding	cytoplasm	ATP phosphoribosyltransferase.	Amino-acid biosynthesis	L-histidine biosynthesis
comp10706_c0_seq1	686	-	-	-	-	-	-	-	-
comp10708_c0_seq1	200	Predicted protein	Delta(5) fatty acid desaturase B	lipid metabolic process	heme binding]---[metal ion binding	-	-	-	-
comp10710_c0_seq1	292	Uncharacterized protein	-	-	-	-	-	-	-
comp10713_c0_seq1	694	-	-	-	-	-	-	-	-
comp10722_c0_seq1	251	-	-	-	-	-	-	-	-
comp10722_c0_seq3	136	Predicted protein	-	transcription, DNA-dependent	DNA-directed RNA polymerase activity]---[nucleotide binding	-	-	-	-
comp10731_c0_seq1	146	-	-	-	-	-	-	-	-
comp10735_c0_seq2	114	-	-	-	-	-	-	-	-
comp10739_c0_seq1	878	-	-	-	-	-	-	-	-
comp10740_c0_seq2	79	Uncharacterized protein	-	-	-	-	-	-	-
comp10750_c0_seq1	489	Phosphodiesterase/alkaline phosphatase D	-	-	-	-	-	-	-
comp10750_c1_seq1	556	-	-	-	-	-	-	-	-
comp10755_c0_seq1	134	-	-	-	-	-	-	-	-
comp10755_c0_seq2	137	Uncharacterized protein	-	carbohydrate metabolic process	hydrolase activity, acting on carbon-nitrogen (but not peptide) bonds	-	-	-	-
comp10772_c0_seq1	124	-	-	-	-	-	-	-	-
comp10777_c0_seq1	79	-	-	-	-	-	-	-	-
comp10784_c0_seq1	269	-	-	-	-	-	-	-	-
comp10791_c0_seq1	319	IgA-specific serine endopeptidase putative	-	-	-	-	-	-	-
comp10798_c0_seq2	146	-	-	-	-	-	-	-	-
comp10801_c2_seq1	112	Predicted protein	Dihydrolipoyllysine-residue acetyltransferase component of pyruvate dehydrogenase complex mitochondrial	-	-	-	Dihydrolipoyllysine-residue acetyltransferase.	-	-
comp10801_c2_seq2	134	Uncharacterized protein	-	-	-	-	-	-	-
comp10809_c0_seq1	202	-	-	-	-	-	-	-	-
comp10810_c0_seq1	284	-	-	-	-	-	-	-	-
comp10819_c0_seq1	33	-	-	-	-	-	-	-	-
comp10827_c0_seq2	344	-	-	-	-	-	-	-	-
comp10833_c0_seq1	447	-	-	-	-	-	-	-	-
comp10838_c0_seq2	101	Predicted protein	-	-	ATP binding]---[protein kinase activity	-	-	-	-
comp10842_c0_seq1	227	-	-	-	-	-	-	-	-
comp10846_c0_seq1	169	Predicted protein	-	-	-	-	-	-	-
comp10854_c0_seq1	196	-	-	-	-	-	-	-	-
comp10866_c1_seq1	100	-	-	-	-	-	-	-	-
comp10870_c0_seq1	120	Uncharacterized protein	-	-	ATP binding]---[nucleoside-triphosphatase activity	-	-	-	-
comp10878_c0_seq1	357	-	-	-	-	-	-	-	-
comp10880_c0_seq1	99	Uncharacterized protein	-	-	-	-	-	-	-
comp10893_c0_seq1	313	-	-	-	-	-	-	-	-
comp10899_c0_seq2	112	Uncharacterized protein	L-rhamnonate dehydratase	-	catalytic activity	-	L-rhamnonate dehydratase.	-	-
comp10912_c0_seq1	112	-	-	-	-	-	-	-	-
comp10915_c0_seq3	86	Uncharacterized protein (Fragment)	-	-	-	-	-	-	-
comp10931_c0_seq1	216	-	-	-	-	-	-	-	-
comp10940_c0_seq2	297	Predicted protein (Fragment)	-	-	zinc ion binding	-	-	-	-
comp10957_c0_seq2	65	Bacteriocin o-metyltransferase	-	-	transferase activity	-	-	-	-
comp10961_c0_seq2	141	-	-	-	-	-	-	-	-
comp10962_c0_seq1	202	Predicted protein	-	-	-	-	-	-	-
comp10963_c0_seq1	449	-	-	-	-	-	-	-	-
comp10966_c0_seq1	75	-	-	-	-	-	-	-	-
comp10972_c0_seq1	726	Predicted protein	-	-	-	-	-	-	-
comp10985_c0_seq1	758	Uncharacterized protein	-	-	flavin adenine dinucleotide binding]---[N,N-dimethylaniline monooxygenase activity]---[NADP binding	-	-	-	-
comp10993_c0_seq1	212	-	-	-	-	-	-	-	-
comp11011_c0_seq1	62	Predicted protein	Aspartyl/asparaginyl beta-hydroxylase	peptidyl-amino acid modification	-	-	Peptide-aspartate beta-dioxygenase.	-	-
comp11021_c0_seq2	129	Putative uncharacterized protein	-	-	-	-	-	-	-
comp11025_c0_seq1	515	-	-	-	-	-	-	-	-
comp11042_c0_seq1	154	-	-	-	-	-	-	-	-
comp11046_c0_seq1	152	-	-	-	-	-	-	-	-
comp11054_c0_seq1	386	-	-	-	-	-	-	-	-
comp11057_c0_seq1	86	-	-	-	-	-	-	-	-
comp11057_c0_seq2	455	Predicted protein	-	-	-	-	-	-	-
comp11060_c0_seq1	323	-	-	-	-	-	-	-	-
comp11074_c0_seq1	289	Cob(II)yrinic acid a c-diamide reductase	Putative cob(II)yrinic acid a c-diamide reductase	-	cob(II)yrinic acid a,c-diamide reductase activity	-	5 6-dimethylbenzimidazole synthase.	-	-
comp11077_c0_seq2	70	-	-	-	-	-	-	-	-
comp11097_c0_seq1	134	-	-	-	-	-	-	-	-
comp11104_c0_seq1	1082	-	-	-	-	-	-	-	-
comp11109_c0_seq2	213	Predicted protein	-	-	-	-	-	-	-
comp11112_c0_seq3	214	Predicted protein	-	-	-	-	-	-	-
comp11127_c0_seq3	108	Aspartate aminotransferase	Aspartate aminotransferase mitochondrial	biosynthetic process]---[cellular amino acid metabolic process	L-aspartate:2-oxoglutarate aminotransferase activity]---[L-phenylalanine:2-oxoglutarate aminotransferase activity]---[pyridoxal phosphate binding	-	Aspartate transaminase.	-	-
comp11130_c0_seq1	97	Predicted protein	NADH dehydrogenase ubiquinone 1 beta subcomplex subunit 10-A	-	-	-	-	-	-
comp11132_c0_seq1	274	-	-	-	-	-	-	-	-
comp11148_c0_seq1	135	-	-	-	-	-	-	-	-
comp11149_c0_seq1	1387	-	-	-	-	-	-	-	-
comp11150_c0_seq2	118	-	-	-	-	-	-	-	-
comp11153_c0_seq1	511	-	-	-	-	-	-	-	-
comp11159_c0_seq1	379	Predicted protein	-	-	-	-	-	-	-
comp11166_c0_seq1	500	Predicted protein	-	-	oxidoreductase activity	-	-	-	-
comp11171_c1_seq1	189	-	-	-	-	-	-	-	-
comp11190_c0_seq2	70	-	-	-	-	-	-	-	-
comp11198_c0_seq1	439	Predicted protein	-	-	-	-	-	-	-
comp11205_c0_seq2	295	-	-	-	-	-	-	-	-
comp11222_c0_seq1	406	Uncharacterized protein	Heat shock factor protein 3	-	sequence-specific DNA binding]---[sequence-specific DNA binding transcription factor activity	nucleus	-	-	-
comp11250_c0_seq2	64	-	-	-	-	-	-	-	-
comp11262_c0_seq1	174	Predicted protein	-	-	-	-	-	-	-
comp11266_c0_seq1	636	Predicted protein	Solute carrier family 35 member F6	-	sugar:hydrogen symporter activity	Golgi membrane]---[integral to membrane	-	-	-
comp11283_c0_seq3	82	-	-	-	-	-	-	-	-
comp11287_c0_seq1	251	Uncharacterized protein	Fucoxanthin-chlorophyll a-c binding protein E chloroplastic	-	-	-	-	-	-
comp11288_c0_seq5	179	Predicted protein	Protein farnesyltransferase/geranylgeranyltransferase type-1 subunit alpha	protein prenylation	protein prenyltransferase activity	-	Protein farnesyltransferase.]---[Protein geranylgeranyltransferase type I.	-	-
comp11291_c0_seq1	389	Peptidyl-prolyl cis-trans isomerase	Peptidyl-prolyl cis-trans isomerase FKBP19 chloroplastic	protein folding]---[protein peptidyl-prolyl isomerization	peptidyl-prolyl cis-trans isomerase activity	-	Peptidylprolyl isomerase.	-	-
comp11294_c0_seq2	160	Predicted protein	-	-	-	-	-	-	-
comp11294_c0_seq4	57	-	-	-	-	-	-	-	-
comp11301_c0_seq1	181	-	-	-	-	-	-	-	-
comp11305_c0_seq1	243	Iron starvation induced protein	-	-	-	-	-	-	-
comp11317_c0_seq1	81	Predicted protein	Probable serine acetyltransferase 2	cysteine biosynthetic process from serine	serine O-acetyltransferase activity	cytoplasm	Serine O-acetyltransferase.	Amino-acid biosynthesis	L-cysteine biosynthesis
comp11320_c0_seq1	558	-	-	-	-	-	-	-	-
comp11323_c0_seq3	107	-	-	-	-	-	-	-	-
comp11327_c0_seq1	108	Predicted protein	-	-	-	-	-	-	-
comp11336_c0_seq1	236	Predicted protein	-	-	-	-	-	-	-
comp11338_c0_seq1	373	Predicted protein	Putative zinc transporter At3g08650	-	metal ion transmembrane transporter activity	membrane	-	-	-
comp11357_c0_seq1	885	-	-	-	-	-	-	-	-
comp11369_c0_seq1	160	Uncharacterized protein (Fragment)	-	-	-	-	-	-	-
comp11375_c0_seq2	391	Predicted protein	Tropinone reductase homolog At1g07440	oxidation-reduction process	oxidoreductase activity	-	-	-	-
comp11394_c0_seq1	264	Predicted protein	-	-	-	-	-	-	-
comp1141_c0_seq1	49	-	-	-	-	-	-	-	-
comp11412_c0_seq1	77	-	-	-	-	-	-	-	-
comp11420_c0_seq1	114	Putative hydroxylase	-	-	-	-	-	-	-
comp11423_c0_seq1	149	-	-	-	-	-	-	-	-
comp11424_c0_seq2	187	-	-	-	-	-	-	-	-
comp11428_c0_seq2	125	Predicted protein	-	-	-	-	-	-	-
comp11430_c0_seq2	295	Predicted protein (Fragment)	(Dimethylallyl)adenosine tRNA methylthiotransferase MiaB	RNA modification	4 iron, 4 sulfur cluster binding]---[transferase activity	-	-	-	-
comp11445_c0_seq3	178	Putative uncharacterized protein	-	-	-	-	-	-	-
comp11464_c0_seq1	454	-	-	-	-	-	-	-	-
comp11468_c0_seq1	179	Predicted protein (Fragment)	Ribosomal large subunit pseudouridine synthase D	pseudouridine synthesis	pseudouridine synthase activity]---[RNA binding	-	23S rRNA pseudouridine(1911/1915/1917) synthase.	-	-
comp11473_c0_seq1	118	-	-	-	-	-	-	-	-
comp11483_c0_seq1	85	-	-	-	-	-	-	-	-
comp11491_c0_seq2	195	Predicted protein (Fragment)	Elongation of very long chain fatty acids protein 7	-	-	integral to membrane	Very-long-chain 3-oxoacyl-CoA synthase.	-	-
comp11491_c0_seq3	58	-	-	-	-	-	-	-	-
comp11502_c0_seq2	246	-	-	-	-	-	-	-	-
comp11506_c1_seq1	175	Uncharacterized protein (Fragment)	-	methylation	methyltransferase activity	-	-	-	-
comp11519_c0_seq1	521	-	-	-	-	-	-	-	-
comp11523_c0_seq5	101	Predicted protein	Uncharacterized isochorismatase family protein YwoC	-	catalytic activity	-	-	-	-
comp11530_c0_seq1	311	-	-	-	-	-	-	-	-
comp11531_c0_seq1	233	-	-	-	-	-	-	-	-
comp11531_c0_seq3	130	-	-	-	-	-	-	-	-
comp11532_c0_seq4	195	Predicted protein	-	-	-	integral to membrane	-	-	-
comp11539_c0_seq2	270	-	-	-	-	-	-	-	-
comp11543_c0_seq1	1003	Uncharacterized protein	Zinc finger CCCH domain-containing protein 4	-	ATP binding]---[ATP-dependent helicase activity]---[nucleic acid binding]---[zinc ion binding	-	-	-	-
comp11556_c0_seq1	145	-	-	-	-	-	-	-	-
comp11557_c0_seq2	108	-	-	-	-	-	-	-	-
comp11558_c0_seq2	124	-	-	-	-	-	-	-	-
comp11560_c0_seq1	349	-	-	-	-	-	-	-	-
comp11564_c0_seq2	337	Predicted protein	-	-	calcium ion binding	-	-	-	-
comp11594_c0_seq1	95	Predicted protein (Fragment)	-	-	-	-	-	-	-
comp11594_c0_seq2	132	Putative uncharacterized protein	-	-	-	-	-	-	-
comp11602_c0_seq1	201	-	-	-	-	-	-	-	-
comp11603_c1_seq1	95	-	-	-	-	-	-	-	-
comp11606_c0_seq1	495	-	-	-	-	-	-	-	-
comp11621_c0_seq2	93	Predicted protein	-	-	-	-	-	-	-
comp11630_c1_seq1	144	-	-	-	-	-	-	-	-
comp11639_c0_seq1	190	-	-	-	-	-	-	-	-
comp11641_c0_seq1	668	Predicted protein	-	-	-	-	-	-	-
comp11646_c0_seq1	166	Predicted protein (Fragment)	Protein unc-50 homolog	-	-	-	-	-	-
comp11651_c0_seq1	513	Predicted protein	LRR receptor-like serine/threonine-protein kinase RCH1	-	-	-	Non-specific serine/threonine protein kinase.	-	-
comp11655_c0_seq1	120	-	-	-	-	-	-	-	-
comp11665_c0_seq2	84	Predicted protein	-	-	-	-	-	-	-
comp11667_c0_seq1	233	-	-	-	-	-	-	-	-
comp11677_c0_seq1	633	-	-	-	-	-	-	-	-
comp11680_c0_seq1	969	-	-	-	-	-	-	-	-
comp11683_c1_seq1	260	-	-	-	-	-	-	-	-
comp11689_c0_seq1	1021	Predicted protein	-	-	-	-	-	-	-
comp11703_c0_seq1	283	-	-	-	-	-	-	-	-
comp11712_c0_seq2	49	-	-	-	-	-	-	-	-
comp11716_c0_seq1	616	-	-	-	-	-	-	-	-
comp11722_c0_seq1	150	Predicted protein	-	-	-	-	-	-	-
comp11731_c0_seq1	99	Predicted protein	-	-	nucleotidyltransferase activity	-	-	-	-
comp11740_c0_seq1	443	Uncharacterized protein	-	-	iron ion binding]---[L-ascorbic acid binding]---[oxidoreductase activity, acting on paired donors, with incorporation or reduction of molecular oxygen, 2-oxoglutarate as one donor, and incorporation of one atom each of oxygen into both donors	-	-	-	-
comp11742_c0_seq1	312	-	-	-	-	-	-	-	-
comp11743_c0_seq1	427	Predicted protein	-	-	-	-	-	-	-
comp11744_c0_seq1	174	-	-	-	-	-	-	-	-
comp11748_c0_seq1	187	-	-	-	-	-	-	-	-
comp11749_c0_seq1	144	Uncharacterized protein	Probable endo-1 3(4)-beta-glucanase AFUA_2G14360	carbohydrate metabolic process	endodeoxyribonuclease activity, producing 5'-phosphomonoesters]---[hydrolase activity, hydrolyzing O-glycosyl compounds	-	Endo-1 3(4)-beta-glucanase.	-	-
comp11750_c0_seq1	861	Putative uncharacterized protein	Alsin	-	-	-	-	-	-
comp11763_c1_seq1	97	-	-	-	-	-	-	-	-
comp11764_c0_seq1	326	Uncharacterized protein	Peroxiredoxin-2E-2 chloroplastic	oxidation-reduction process	oxidoreductase activity	-	Peroxiredoxin.	-	-
comp11767_c0_seq2	134	Uncharacterized protein	-	-	-	-	-	-	-
comp11770_c0_seq1	454	Predicted protein	HBS1-like protein	GTP catabolic process	GTP binding]---[GTPase activity	-	-	-	-
comp11775_c0_seq2	200	Predicted protein	Eukaryotic elongation factor 2 kinase	-	ATP binding]---[protein serine/threonine kinase activity	-	Elongation factor 2 kinase.	-	-
comp11782_c0_seq1	785	-	-	-	-	-	-	-	-
comp11785_c0_seq1	239	-	-	-	-	-	-	-	-
comp11786_c0_seq2	144	Predicted protein (Fragment)	AP-3 complex subunit sigma-2	intracellular protein transport]---[vesicle-mediated transport	protein transporter activity	AP-3 adaptor complex	-	-	-
comp11789_c0_seq2	192	-	-	-	-	-	-	-	-
comp11795_c0_seq1	1123	Uncharacterized protein	-	-	DNA binding	-	-	-	-
comp11815_c0_seq1	100	Uncharacterized protein	-	-	-	-	-	-	-
comp11829_c0_seq1	78	Uncharacterized protein (Fragment)	-	cell adhesion	-	-	-	-	-
comp11833_c0_seq1	140	-	-	-	-	-	-	-	-
comp11855_c0_seq1	69	-	-	-	-	-	-	-	-
comp11857_c0_seq3	185	Uncharacterized protein	Internal alternative NAD(P)H-ubiquinone oxidoreductase A1 mitochondrial	-	flavin adenine dinucleotide binding]---[oxidoreductase activity	-	NADH ubiquinone reductase (non-electrogenic).	-	-
comp11875_c0_seq1	807	hypothetical protein GobsU_05758	-	-	-	-	-	-	-
comp11884_c0_seq1	1000	-	-	-	-	-	-	-	-
comp11886_c0_seq2	135	Predicted protein	AP-2 complex subunit sigma	-	protein transporter activity	-	-	-	-
comp11892_c0_seq1	257	Predicted protein	-	-	-	-	-	-	-
comp11896_c1_seq1	160	-	-	-	-	-	-	-	-
comp11904_c0_seq2	287	-	Reticulocyte-binding protein 2 homolog a	-	-	-	-	-	-
comp11909_c0_seq1	160	-	-	-	-	-	-	-	-
comp11917_c0_seq2	152	Predicted protein	2-methoxy-6-polyprenyl-1 4-benzoquinol methylase mitochondrial	methylation	methyltransferase activity	-	2-methoxy-6-polyprenyl-1 4-benzoquinol methylase.	Cofactor biosynthesis	ubiquinone biosynthesis
comp11921_c0_seq1	257	6-phosphogluconate dehydrogenase decarboxylating	6-phosphogluconate dehydrogenase decarboxylating 1	pentose-phosphate shunt	NADP binding]---[phosphogluconate dehydrogenase (decarboxylating) activity	-	Phosphogluconate dehydrogenase (NADP( )-dependent decarboxylating).	Carbohydrate degradation	pentose phosphate pathway
comp11929_c0_seq3	127	Predicted protein	-	-	-	-	-	-	-
comp11932_c0_seq1	74	Predicted protein	-	protein folding	-	prefoldin complex	-	-	-
comp11934_c0_seq2	196	Uncharacterized protein	-	-	zinc ion binding	-	-	-	-
comp1194_c0_seq1	73	Predicted protein	-	oxidation-reduction process	oxidoreductase activity	-	-	-	-
comp11954_c0_seq1	980	Uncharacterized protein	Sodium/hydrogen exchanger 7	sodium ion transport	solute:hydrogen antiporter activity	integral to membrane	-	-	-
comp11963_c0_seq2	247	Putative uncharacterized protein	Phospholipid diacylglycerol acyltransferase	lipid metabolic process	O-acyltransferase activity	-	Phospholipid diacylglycerol acyltransferase.	-	-
comp11965_c0_seq1	201	RAD protein (Pv-fam-e)	-	-	-	-	-	-	-
comp11965_c0_seq2	415	Uncharacterized protein	-	-	-	-	-	-	-
comp11967_c0_seq1	210	-	-	-	-	-	-	-	-
comp11990_c0_seq1	414	Uncharacterized protein	-	-	-	-	-	-	-
comp11992_c0_seq1	103	-	-	-	-	-	-	-	-
comp11998_c0_seq1	77	Predicted protein	-	-	-	-	-	-	-
comp12014_c0_seq1	175	-	-	-	-	-	-	-	-
comp12017_c0_seq1	215	Uncharacterized protein	-	-	-	-	-	-	-
comp12017_c0_seq2	206	Uncharacterized protein	-	-	-	-	-	-	-
comp12020_c0_seq1	198	-	-	-	-	-	-	-	-
comp12026_c1_seq1	249	-	-	-	-	-	-	-	-
comp12027_c0_seq1	275	Predicted protein	-	-	-	-	-	-	-
comp12030_c0_seq3	225	Predicted protein	-	-	antiporter activity]---[drug transmembrane transporter activity	membrane	-	-	-
comp12035_c0_seq1	494	Predicted protein	-	-	-	-	-	-	-
comp12038_c0_seq1	357	-	-	-	-	-	-	-	-
comp12039_c0_seq1	83	-	-	-	-	-	-	-	-
comp12040_c0_seq4	584	Uncharacterized protein	-	-	-	-	-	-	-
comp12048_c0_seq1	970	-	-	-	-	-	-	-	-
comp12048_c1_seq1	415	-	-	-	-	-	-	-	-
comp12055_c0_seq1	91	-	-	-	-	-	-	-	-
comp12065_c0_seq2	275	Predicted protein	Uncharacterized membrane protein YjcL	-	-	-	-	-	-
comp12075_c0_seq2	165	Predicted protein	ER lumen protein retaining receptor	protein retention in ER lumen	ER retention sequence binding	integral to membrane	-	-	-
comp12077_c0_seq2	233	Uncharacterized protein	2 3-bisphosphoglycerate-dependent phosphoglycerate mutase	glycolysis	calcium ion binding]---[phosphoglycerate mutase activity	-	Phosphoglycerate mutase (2 3-diphosphoglycerate-dependent).	Carbohydrate degradation	glycolysis
comp12081_c0_seq2	211	Predicted protein	-	transmembrane transport	-	integral to membrane	-	-	-
comp12083_c0_seq1	275	-	-	-	-	-	-	-	-
comp12089_c0_seq2	265	Predicted protein	-	-	-	-	-	-	-
comp12093_c0_seq1	188	Predicted protein	-	-	transmembrane transporter activity	integral to membrane	-	-	-
comp12093_c0_seq2	256	Predicted protein	Synaptic vesicle glycoprotein 2A	-	transmembrane transporter activity	integral to membrane	-	-	-
comp12095_c0_seq1	361	-	-	-	-	-	-	-	-
comp12107_c0_seq1	127	Predicted protein	Putative leucine-rich repeat-containing protein DDB_G0281931	-	-	-	-	-	-
comp12114_c0_seq1	139	-	-	-	-	-	-	-	-
comp12129_c0_seq1	128	Predicted protein (Fragment)	Vacuolar protein sorting-associated protein 2 homolog 1	protein transport	-	-	-	-	-
comp12132_c0_seq1	251	Uncharacterized protein (Fragment)	-	-	-	-	-	-	-
comp12133_c0_seq1	72	-	-	-	-	-	-	-	-
comp12133_c0_seq2	299	-	-	-	-	-	-	-	-
comp12133_c0_seq3	290	-	-	-	-	-	-	-	-
comp12133_c0_seq4	67	Predicted protein	-	ubiquitin-dependent protein catabolic process	-	-	-	-	-
comp12141_c0_seq3	162	-	-	-	-	-	-	-	-
comp12143_c0_seq2	188	1 2-dihydroxy-3-keto-5-methylthiopentene dioxygenase	1 2-dihydroxy-3-keto-5-methylthiopentene dioxygenase 2	L-methionine salvage from methylthioadenosine	acireductone dioxygenase [iron(II)-requiring] activity]---[iron ion binding	cytoplasm]---[nucleus	Acireductone dioxygenase (Fe(2 )-requiring).	Amino-acid biosynthesis	L-methionine biosynthesis via salvage pathway
comp12147_c0_seq1	434	-	-	-	-	-	-	-	-
comp12149_c0_seq3	225	Regulatory proteasome non-atpase subunit 7 (Fragment)	26S proteasome non-ATPase regulatory subunit 6 homolog	-	-	proteasome complex	-	-	-
comp12160_c1_seq1	275	-	-	-	-	-	-	-	-
comp12165_c0_seq5	226	-	-	-	-	-	-	-	-
comp12167_c0_seq1	424	-	-	-	-	-	-	-	-
comp12170_c0_seq1	422	-	-	-	-	-	-	-	-
comp12175_c0_seq1	266	Predicted protein (Fragment)	-	-	-	-	-	-	-
comp12179_c0_seq1	486	Uncharacterized protein	-	-	-	-	-	-	-
comp12185_c0_seq3	212	Predicted protein	-	-	-	-	-	-	-
comp12202_c0_seq1	208	Predicted protein	Endoplasmic reticulum-Golgi intermediate compartment protein 3	-	-	-	-	-	-
comp12207_c0_seq1	172	Predicted protein	-	-	-	-	-	-	-
comp12209_c0_seq1	226	-	-	-	-	-	-	-	-
comp12219_c0_seq1	217	Acyl-coa dehydrogenase	Short-chain specific acyl-CoA dehydrogenase mitochondrial	-	acyl-CoA dehydrogenase activity]---[flavin adenine dinucleotide binding	-	Short-chain acyl-CoA dehydrogenase.	Lipid metabolism	mitochondrial fatty acid beta-oxidation
comp12219_c0_seq4	226	Short chain acyl-coenzyme A dehydrogenase	Short-chain specific acyl-CoA dehydrogenase mitochondrial	-	acyl-CoA dehydrogenase activity]---[flavin adenine dinucleotide binding	-	Short-chain acyl-CoA dehydrogenase.	Lipid metabolism	mitochondrial fatty acid beta-oxidation
comp12221_c0_seq1	229	-	-	-	-	-	-	-	-
comp12222_c0_seq2	598	Uncharacterized protein	-	-	-	-	-	-	-
comp12223_c0_seq1	148	-	-	-	-	-	-	-	-
comp12232_c0_seq8	205	Uncharacterized protein	Fucoxanthin-chlorophyll a-c binding protein A chloroplastic	-	-	-	-	-	-
comp12241_c0_seq3	603	-	-	-	-	-	-	-	-
comp12242_c0_seq1	506	Uncharacterized protein	Tetracycline resistance protein class A	-	-	-	-	-	-
comp12253_c0_seq2	134	Predicted protein	Phosphopantetheine adenylyltransferase	coenzyme A biosynthetic process	pantetheine-phosphate adenylyltransferase activity	-	Pantetheine-phosphate adenylyltransferase.	Cofactor biosynthesis	coenzyme A biosynthesis
comp12254_c0_seq1	140	Predicted protein	-	-	transferase activity, transferring acyl groups	-	-	-	-
comp12258_c0_seq1	459	Predicted protein	-	-	-	-	-	-	-
comp12261_c0_seq1	229	-	-	-	-	-	-	-	-
comp12262_c0_seq2	285	-	-	-	-	-	-	-	-
comp12270_c0_seq1	181	Predicted protein	GTPase obg	GTP catabolic process	GTP binding]---[GTPase activity]---[magnesium ion binding	-	-	-	-
comp12282_c0_seq1	207	Predicted protein	-	-	-	-	-	-	-
comp12298_c0_seq1	225	-	-	-	-	-	-	-	-
comp12300_c0_seq5	118	Atp-dependent RNA helicase	ATP-dependent RNA helicase dhx8	-	ATP binding]---[ATP-dependent helicase activity]---[nucleic acid binding	-	RNA helicase.	-	-
comp12301_c0_seq1	562	-	-	-	-	-	-	-	-
comp12304_c0_seq1	202	-	-	-	-	-	-	-	-
comp12318_c0_seq1	341	-	-	-	-	-	-	-	-
comp12324_c0_seq2	726	-	-	-	-	-	-	-	-
comp12335_c0_seq1	1059	Uncharacterized protein (Fragment)	ATP-dependent DNA helicase PIF1	-	-	-	DNA helicase.	-	-
comp12341_c0_seq1	328	Uncharacterized protein	2 4-dienoyl-CoA reductase NADPH	-	flavin adenine dinucleotide binding]---[FMN binding]---[oxidoreductase activity	-	2 4-dienoyl-CoA reductase (NADPH).	-	-
comp12348_c0_seq3	152	Predicted protein	UPF0317 protein C14orf159 homolog mitochondrial	-	-	-	-	-	-
comp12356_c0_seq1	292	Uncharacterized protein	-	-	-	-	-	-	-
comp12357_c0_seq1	244	-	-	-	-	-	-	-	-
comp12360_c0_seq2	234	-	-	-	-	-	-	-	-
comp12364_c0_seq1	101	RNA polymerase Rpb1 repeat containing protein	-	-	-	-	-	-	-
comp12369_c0_seq1	424	-	-	-	-	-	-	-	-
comp12390_c0_seq1	281	-	-	-	-	-	-	-	-
comp12402_c0_seq2	100	-	-	-	-	-	-	-	-
comp12410_c0_seq2	220	Predicted protein	-	metabolic process	ATP binding]---[transferase activity	-	-	-	-
comp12421_c0_seq2	142	Peptidyl-prolyl cis-trans isomerase	-	protein folding]---[protein peptidyl-prolyl isomerization	peptidyl-prolyl cis-trans isomerase activity	-	-	-	-
comp12425_c0_seq1	468	Uncharacterized protein	-	-	-	-	-	-	-
comp12426_c0_seq1	1042	-	-	-	-	-	-	-	-
comp12429_c0_seq1	102	-	-	-	-	-	-	-	-
comp12443_c0_seq1	129	-	-	-	-	-	-	-	-
comp12448_c0_seq1	36	Uroporphyrinogen decarboxylase (Fragment)	-	porphyrin-containing compound biosynthetic process	uroporphyrinogen decarboxylase activity	-	-	-	-
comp12449_c0_seq1	293	-	-	-	-	-	-	-	-
comp12449_c0_seq2	307	-	-	-	-	-	-	-	-
comp12457_c0_seq1	441	Predicted protein	-	-	nucleic acid binding]---[zinc ion binding	-	-	-	-
comp12459_c0_seq1	208	Uncharacterized protein	-	-	N-acetyltransferase activity	-	-	-	-
comp12464_c0_seq1	230	-	-	-	-	-	-	-	-
comp12471_c0_seq1	102	-	-	-	-	-	-	-	-
comp12479_c0_seq2	227	Structural maintenance of chromosomes protein	Structural maintenance of chromosomes protein 2	DNA recombination]---[DNA repair]---[mitotic chromosome condensation]---[sister chromatid cohesion	ATP binding	condensin complex]---[nucleus	-	-	-
comp12484_c0_seq1	1102	Predicted protein	-	-	zinc ion binding	-	-	-	-
comp12487_c0_seq1	139	-	-	-	-	-	-	-	-
comp12494_c0_seq1	729	-	-	-	-	-	-	-	-
comp12496_c0_seq2	318	-	-	-	-	-	-	-	-
comp12500_c0_seq2	182	Uncharacterized protein	-	-	-	-	-	-	-
comp12500_c0_seq3	72	Uncharacterized protein	-	-	-	-	-	-	-
comp12502_c0_seq1	708	-	-	-	-	-	-	-	-
comp12504_c0_seq1	381	Predicted protein	-	-	-	-	-	-	-
comp12519_c0_seq1	376	Uncharacterized protein	-	-	-	-	-	-	-
comp1252_c0_seq1	113	-	-	-	-	-	-	-	-
comp12524_c0_seq1	240	-	-	-	-	-	-	-	-
comp12534_c2_seq1	303	Uncharacterized protein	Arginine kinase	-	ATP binding]---[kinase activity	-	Arginine kinase.	-	-
comp12540_c0_seq1	322	Structural maintenance of chromosomes protein (Fragment)	-	chromosome condensation]---[DNA recombination]---[DNA repair]---[sister chromatid cohesion	ATP binding	chromosome]---[nucleus	-	-	-
comp12548_c0_seq1	521	Predicted protein	Calpain-15	proteolysis	calcium-dependent cysteine-type endopeptidase activity	intracellular	-	-	-
comp12552_c0_seq1	544	-	-	-	-	-	-	-	-
comp12564_c0_seq3	145	-	-	-	-	-	-	-	-
comp12587_c0_seq1	96	-	-	-	-	-	-	-	-
comp12588_c0_seq2	191	Predicted protein (Fragment)	Histone-lysine N-methyltransferase H3 lysine-4 specific	-	methyltransferase activity	nucleus	Histone-lysine N-methyltransferase.	-	-
comp12594_c0_seq1	74	-	-	-	-	-	-	-	-
comp12599_c0_seq1	226	TRD5 (Fragment)	-	-	-	-	-	-	-
comp12620_c0_seq1	237	Predicted protein (Fragment)	Propionyl-CoA carboxylase beta chain mitochondrial	fatty acid biosynthetic process	acetyl-CoA carboxylase activity	acetyl-CoA carboxylase complex	Propionyl-CoA carboxylase.	Metabolic intermediate metabolism	propanoyl-CoA degradation
comp12620_c0_seq13	144	Predicted protein	Propionyl-CoA carboxylase beta chain mitochondrial	-	ligase activity	-	Propionyl-CoA carboxylase.	Metabolic intermediate metabolism	propanoyl-CoA degradation
comp12620_c0_seq7	105	Uncharacterized protein	-	-	-	-	-	-	-
comp12622_c0_seq1	204	-	-	-	-	-	-	-	-
comp12626_c0_seq1	42	-	-	-	-	-	-	-	-
comp12626_c0_seq2	119	-	-	-	-	-	-	-	-
comp12629_c0_seq1	242	Predicted protein	Ethanolamine-phosphate cytidylyltransferase	biosynthetic process	catalytic activity	-	Ethanolamine-phosphate cytidylyltransferase.	Phospholipid metabolism	phosphatidylethanolamine biosynthesis
comp12630_c0_seq1	328	Predicted protein	Probable membrane-associated 30 kDa protein chloroplastic	-	-	-	-	-	-
comp12641_c0_seq1	193	-	-	-	-	-	-	-	-
comp12641_c1_seq1	295	-	-	-	-	-	-	-	-
comp12641_c1_seq2	126	-	-	-	-	-	-	-	-
comp12648_c0_seq1	405	-	-	-	-	-	-	-	-
comp12651_c0_seq1	186	Uncharacterized protein	-	-	-	-	-	-	-
comp12652_c0_seq5	195	Putative uncharacterized protein	Prolyl 4-hydroxylase subunit alpha-2	-	iron ion binding]---[L-ascorbic acid binding]---[oxidoreductase activity, acting on paired donors, with incorporation or reduction of molecular oxygen, 2-oxoglutarate as one donor, and incorporation of one atom each of oxygen into both donors	-	Procollagen-proline dioxygenase.	-	-
comp12654_c0_seq2	104	-	-	-	-	-	-	-	-
comp12657_c0_seq2	71	-	-	-	-	-	-	-	-
comp12662_c0_seq1	183	-	-	-	-	-	-	-	-
comp12664_c0_seq1	111	-	-	-	-	-	-	-	-
comp12667_c0_seq2	81	Uncharacterized protein	-	-	-	-	-	-	-
comp12672_c0_seq1	104	Predicted protein	Protein DJ-1 homolog A	-	-	-	-	-	-
comp12690_c0_seq3	124	Uncharacterized protein	-	-	-	-	-	-	-
comp12695_c0_seq1	128	-	-	-	-	-	-	-	-
comp12698_c0_seq3	30	-	-	-	-	-	-	-	-
comp12699_c0_seq2	199	-	-	-	-	-	-	-	-
comp12705_c0_seq3	138	Predicted protein	Isovaleryl-CoA dehydrogenase mitochondrial	-	acyl-CoA dehydrogenase activity]---[flavin adenine dinucleotide binding	-	Isovaleryl-CoA dehydrogenase.	Amino-acid degradation	L-leucine degradation
comp12707_c0_seq2	483	-	-	-	-	-	-	-	-
comp12709_c0_seq2	400	UPI000329F962 related cluster	-	-	-	-	-	-	-
comp12716_c0_seq2	48	-	-	-	-	-	-	-	-
comp12718_c0_seq1	87	-	-	-	-	-	-	-	-
comp12721_c0_seq2	686	Uncharacterized protein	-	-	-	-	-	-	-
comp12741_c0_seq1	452	-	-	-	-	-	-	-	-
comp12741_c0_seq2	538	-	-	-	-	-	-	-	-
comp12748_c0_seq1	156	Predicted protein	Putative sulfur deprivation response regulator	potassium ion transport	cation transmembrane transporter activity	integral to membrane	-	-	-
comp12751_c0_seq5	133	-	-	-	-	-	-	-	-
comp12751_c0_seq6	43	-	-	-	-	-	-	-	-
comp12755_c0_seq2	165	Predicted protein	-	-	-	-	-	-	-
comp12756_c0_seq3	97	-	-	-	-	-	-	-	-
comp12758_c0_seq1	60	Predicted protein	-	transcription initiation, DNA-dependent]---[histone modification	DNA binding	nucleus	-	-	-
comp12762_c0_seq2	271	-	-	-	-	-	-	-	-
comp12763_c1_seq1	230	-	-	-	-	-	-	-	-
comp12767_c0_seq1	210	Predicted protein (Fragment)	Alpha/beta hydrolase domain-containing protein 17B	-	-	-	-	-	-
comp12773_c0_seq1	332	Predicted protein	Arginine/serine-rich-splicing factor RSP41	-	nucleic acid binding]---[nucleotide binding	-	-	-	-
comp12773_c0_seq2	968	Uncharacterized protein	Metallophosphoesterase MPPED2	-	-	-	-	-	-
comp12773_c0_seq4	138	Predicted protein	-	-	nucleic acid binding]---[nucleotide binding	-	-	-	-
comp12782_c0_seq1	708	-	-	-	-	-	-	-	-
comp12783_c0_seq1	269	-	-	-	-	-	-	-	-
comp12791_c0_seq2	165	-	-	-	-	-	-	-	-
comp12795_c0_seq1	720	-	-	-	-	-	-	-	-
comp12799_c1_seq1	205	-	-	-	-	-	-	-	-
comp12801_c0_seq1	518	-	-	-	-	-	-	-	-
comp12801_c2_seq1	508	Predicted protein	-	-	transporter activity	intracellular	-	-	-
comp12808_c0_seq2	281	Predicted protein	-	-	phospholipid binding	-	-	-	-
comp12813_c0_seq3	183	Predicted protein	Protein Mdm4	-	zinc ion binding	-	-	-	-
comp12820_c0_seq1	555	-	-	-	-	-	-	-	-
comp12825_c0_seq1	552	-	-	-	-	-	-	-	-
comp12832_c0_seq1	142	-	-	-	-	-	-	-	-
comp12835_c0_seq1	127	-	-	-	-	-	-	-	-
comp12837_c0_seq1	335	Predicted protein	-	-	-	-	-	-	-
comp12840_c0_seq1	1441	-	-	-	-	-	-	-	-
comp12844_c0_seq1	227	-	-	-	-	-	-	-	-
comp12853_c0_seq2	157	Uncharacterized protein	RING finger protein 38	-	zinc ion binding	-	-	-	-
comp12865_c0_seq2	136	-	-	-	-	-	-	-	-
comp12868_c0_seq1	106	Putative uncharacterized protein	Signal peptidase complex subunit 3A	signal peptide processing	peptidase activity	integral to membrane]---[signal peptidase complex	-	-	-
comp12871_c0_seq1	172	Predicted protein	-	-	-	-	-	-	-
comp12873_c0_seq1	567	-	-	-	-	-	-	-	-
comp12874_c0_seq1	58	-	-	-	-	-	-	-	-
comp12882_c0_seq1	458	Predicted protein	Broad-range acid phosphatase DET1	-	-	-	-	-	-
comp12890_c0_seq1	119	-	-	-	-	-	-	-	-
comp12896_c0_seq1	575	Uncharacterized protein	Putative cytochrome P450 120	-	electron carrier activity]---[heme binding]---[iron ion binding]---[monooxygenase activity]---[oxidoreductase activity, acting on paired donors, with incorporation or reduction of molecular oxygen	-	-	-	-
comp12905_c0_seq1	165	Phosphoglycerate kinase (Fragment)	Phosphoglycerate kinase	glycolysis	phosphoglycerate kinase activity	-	Phosphoglycerate kinase.	Carbohydrate degradation	glycolysis
comp12913_c0_seq1	193	Predicted protein	-	-	transferase activity, transferring glycosyl groups	-	-	-	-
comp12921_c0_seq1	657	NAD-dependent aldehyde dehydrogenase	-	-	oxidoreductase activity	-	-	-	-
comp12923_c0_seq1	211	-	-	-	-	-	-	-	-
comp12925_c0_seq1	491	-	-	-	-	-	-	-	-
comp12930_c0_seq1	365	-	-	-	-	-	-	-	-
comp12935_c0_seq1	313	-	-	-	-	-	-	-	-
comp12940_c0_seq1	249	-	-	-	-	-	-	-	-
comp12945_c0_seq1	135	-	-	-	-	-	-	-	-
comp12973_c0_seq2	148	-	-	-	-	-	-	-	-
comp12977_c0_seq1	140	Acetylornithine aminotransferase	Acetylornithine aminotransferase	arginine metabolic process	pyridoxal phosphate binding]---[transaminase activity	-	Acetylornithine transaminase.	Amino-acid biosynthesis	L-arginine biosynthesis
comp12979_c0_seq1	122	-	-	-	-	-	-	-	-
comp12985_c0_seq2	75	-	-	-	-	-	-	-	-
comp12987_c0_seq1	220	-	-	-	-	-	-	-	-
comp12987_c0_seq3	125	-	-	-	-	-	-	-	-
comp12993_c0_seq1	368	Uncharacterized protein (Fragment)	-	-	-	-	-	-	-
comp12995_c0_seq2	235	Uncharacterized protein	-	RNA metabolic process	DNA binding]---[RNA binding	-	-	-	-
comp13003_c0_seq1	222	Predicted protein (Fragment)	-	biosynthetic process	catalytic activity]---[pyridoxal phosphate binding	-	-	-	-
comp13004_c0_seq1	430	Uncharacterized protein	-	-	-	-	-	-	-
comp13020_c0_seq1	605	-	-	-	-	-	-	-	-
comp13033_c0_seq2	251	Predicted protein	Lysine-specific demethylase 5A	-	-	nucleus	-	-	-
comp13035_c0_seq1	148	Uncharacterized protein	-	-	-	-	-	-	-
comp13036_c0_seq1	578	Predicted protein	-	protein N-linked glycosylation	beta-1,4-mannosylglycoprotein 4-beta-N-acetylglucosaminyltransferase activity	membrane	-	-	-
comp13043_c0_seq2	664	-	-	-	-	-	-	-	-
comp13045_c0_seq2	158	-	-	-	-	-	-	-	-
comp13046_c0_seq1	229	Predicted protein	-	-	-	-	-	-	-
comp13050_c0_seq1	260	Predicted protein	Soluble pyridine nucleotide transhydrogenase	cell redox homeostasis	dihydrolipoyl dehydrogenase activity]---[flavin adenine dinucleotide binding	cytoplasm	NAD(P)( ) transhydrogenase (Si-specific).	-	-
comp13052_c0_seq1	74	-	-	-	-	-	-	-	-
comp13059_c0_seq1	187	-	-	-	-	-	-	-	-
comp13060_c1_seq1	161	Predicted protein	-	-	-	-	-	-	-
comp13068_c0_seq3	230	-	-	-	-	-	-	-	-
comp13075_c0_seq1	377	Predicted protein	-	-	voltage-gated chloride channel activity	membrane	-	-	-
comp13078_c0_seq4	224	-	-	-	-	-	-	-	-
comp13079_c0_seq1	98	Uncharacterized protein	Aliphatic amidase	nitrogen compound metabolic process	amidase activity]---[hydrolase activity, acting on carbon-nitrogen (but not peptide) bonds	-	Amidase.	-	-
comp13079_c0_seq2	151	Aliphatic amidase	Aliphatic amidase	nitrogen compound metabolic process	hydrolase activity, acting on carbon-nitrogen (but not peptide) bonds	-	Amidase.	-	-
comp13089_c0_seq3	205	-	-	-	-	-	-	-	-
comp13100_c0_seq2	220	-	-	-	-	-	-	-	-
comp13102_c0_seq1	539	-	-	-	-	-	-	-	-
comp13105_c0_seq1	314	-	-	-	-	-	-	-	-
comp13113_c0_seq1	551	-	-	-	-	-	-	-	-
comp13119_c0_seq1	368	-	-	-	-	-	-	-	-
comp13120_c0_seq1	154	Predicted protein	-	-	-	-	-	-	-
comp13121_c0_seq4	172	-	-	-	-	-	-	-	-
comp13127_c0_seq4	161	Uncharacterized protein (Fragment)	-	regulation of ARF GTPase activity	ARF GTPase activator activity]---[phospholipid binding]---[zinc ion binding	-	-	-	-
comp13132_c0_seq1	595	-	-	-	-	-	-	-	-
comp13136_c0_seq4	107	Predicted protein (Fragment)	3-methyl-2-oxobutanoate hydroxymethyltransferase	pantothenate biosynthetic process	3-methyl-2-oxobutanoate hydroxymethyltransferase activity	-	3-methyl-2-oxobutanoate hydroxymethyltransferase.	Cofactor biosynthesis	(R)-pantothenate biosynthesis
comp13139_c0_seq2	285	-	-	-	-	-	-	-	-
comp13141_c0_seq1	381	-	-	-	-	-	-	-	-
comp13147_c0_seq1	136	Predicted protein	Mitochondrial folate transporter/carrier	transmembrane transport	-	integral to membrane	-	-	-
comp13161_c0_seq1	136	-	-	-	-	-	-	-	-
comp13164_c0_seq3	172	Predicted protein	-	ATP catabolic process	ATP binding]---[ATPase activity	membrane	-	-	-
comp13165_c0_seq1	244	-	-	-	-	-	-	-	-
comp13167_c0_seq1	204	-	-	-	-	-	-	-	-
comp13170_c0_seq1	506	-	-	-	-	-	-	-	-
comp13180_c0_seq1	152	-	-	-	-	-	-	-	-
comp13180_c0_seq2	130	Predicted protein	-	-	mRNA binding	-	-	-	-
comp13185_c0_seq1	729	Uncharacterized protein	Pheophorbide a oxygenase chloroplastic	-	-	-	Pheophorbide a oxygenase.	Porphyrin-containing compound metabolism	chlorophyll degradation
comp13188_c1_seq1	195	-	-	-	-	-	-	-	-
comp13188_c1_seq2	194	-	-	-	-	-	-	-	-
comp13192_c0_seq2	189	-	-	-	-	-	-	-	-
comp13196_c0_seq2	150	-	-	-	-	-	-	-	-
comp13205_c0_seq1	204	Putative uncharacterized protein	-	-	-	-	-	-	-
comp13208_c0_seq1	751	-	-	-	-	-	-	-	-
comp13214_c0_seq3	162	-	-	-	-	-	-	-	-
comp13220_c0_seq1	140	Uncharacterized protein	-	-	-	-	-	-	-
comp13221_c0_seq1	218	Delta 5 fatty acid desaturase	Delta(5) fatty acid desaturase	fatty acid biosynthetic process	heme binding]---[iron ion binding]---[oxidoreductase activity, acting on paired donors, with oxidation of a pair of donors resulting in the reduction of molecular oxygen to two molecules of water	-	-	-	-
comp13234_c0_seq1	422	UPI0001CBB8FA related cluster	Protein NLRC3	-	-	-	-	-	-
comp13249_c0_seq1	246	-	-	-	-	-	-	-	-
comp13263_c0_seq1	274	Predicted protein	Arylsulfatase K	-	sulfuric ester hydrolase activity	-	-	-	-
comp13265_c0_seq6	231	-	-	-	-	-	-	-	-
comp13270_c0_seq4	57	-	-	-	-	-	-	-	-
comp13286_c0_seq1	261	-	-	-	-	-	-	-	-
comp13292_c0_seq5	177	Predicted protein	-	-	-	-	-	-	-
comp13296_c0_seq2	125	-	-	-	-	-	-	-	-
comp13303_c0_seq1	132	-	-	-	-	-	-	-	-
comp13316_c0_seq1	134	-	-	-	-	-	-	-	-
comp13316_c0_seq2	111	-	-	-	-	-	-	-	-
comp13316_c0_seq3	133	-	-	-	-	-	-	-	-
comp13331_c0_seq1	250	-	-	-	-	-	-	-	-
comp13334_c0_seq1	418	Predicted protein	-	metabolic process	catalytic activity	-	-	-	-
comp13340_c0_seq1	326	-	-	-	-	-	-	-	-
comp13344_c0_seq3	201	Predicted protein	Rhamnolipids biosynthesis 3-oxoacyl- acyl-carrier-protein reductase	oxidation-reduction process	oxidoreductase activity	-	3-oxoacyl- acyl-carrier-protein reductase.	Lipid metabolism	rhamnolipid biosynthesis
comp13359_c0_seq1	168	-	-	-	-	-	-	-	-
comp13363_c1_seq1	180	-	-	-	-	-	-	-	-
comp13370_c0_seq3	226	Predicted protein	Uncharacterized protein R665	-	-	-	-	-	-
comp13373_c0_seq1	232	-	-	-	-	-	-	-	-
comp13376_c0_seq1	204	-	-	-	-	-	-	-	-
comp13379_c0_seq1	78	-	-	-	-	-	-	-	-
comp13380_c0_seq1	1036	-	-	-	-	-	-	-	-
comp13383_c0_seq1	519	Predicted protein (Fragment)	-	-	-	-	-	-	-
comp13389_c0_seq1	151	Predicted protein	-	-	-	-	-	-	-
comp13390_c0_seq1	161	-	-	-	-	-	-	-	-
comp13404_c0_seq2	199	Predicted protein (Fragment)	Pachytene checkpoint protein 2 homolog	-	ATP binding]---[nucleoside-triphosphatase activity	-	-	-	-
comp13409_c0_seq1	346	-	-	-	-	-	-	-	-
comp13412_c0_seq1	157	-	-	-	-	-	-	-	-
comp13417_c0_seq2	45	-	-	-	-	-	-	-	-
comp13420_c0_seq1	433	BZIP transcription factor	-	-	sequence-specific DNA binding]---[sequence-specific DNA binding transcription factor activity	-	-	-	-
comp13427_c0_seq2	151	Predicted protein	-	-	-	-	-	-	-
comp13429_c0_seq1	277	-	-	-	-	-	-	-	-
comp13442_c0_seq1	226	Predicted protein	Malate dehydrogenase mitochondrial	cellular carbohydrate metabolic process]---[malate metabolic process	L-malate dehydrogenase activity	-	Malate dehydrogenase.	-	-
comp13446_c1_seq3	161	-	-	-	-	-	-	-	-
comp13447_c0_seq1	356	-	-	-	-	-	-	-	-
comp13461_c0_seq3	154	Predicted protein	-	ubiquitin-dependent protein catabolic process	ubiquitin thiolesterase activity	-	-	-	-
comp13484_c0_seq1	392	Putative uncharacterized protein (Fragment)	-	-	-	-	-	-	-
comp13485_c0_seq3	90	-	-	-	-	-	-	-	-
comp13490_c0_seq2	347	-	-	-	-	-	-	-	-
comp13495_c0_seq7	824	-	-	-	-	-	-	-	-
comp13504_c0_seq1	307	Peptidyl-prolyl cis-trans isomerase	Peptidyl-prolyl cis-trans isomerase FKBP4	protein folding]---[protein peptidyl-prolyl isomerization	peptidyl-prolyl cis-trans isomerase activity	-	Peptidylprolyl isomerase.	-	-
comp13508_c0_seq5	182	-	-	-	-	-	-	-	-
comp13512_c1_seq1	96	-	-	-	-	-	-	-	-
comp13515_c0_seq4	242	-	-	-	-	-	-	-	-
comp13521_c0_seq1	94	Predicted protein	Tyrosine--tRNA ligase	tyrosyl-tRNA aminoacylation	ATP binding]---[RNA binding]---[tyrosine-tRNA ligase activity	cytoplasm	Tyrosine--tRNA ligase.	-	-
comp13523_c1_seq2	412	Predicted protein (Fragment)	Probable cytokinin riboside 5'-monophosphate phosphoribohydrolase LOGL1	-	-	-	-	-	-
comp13530_c0_seq3	126	-	-	-	-	-	-	-	-
comp13546_c0_seq1	471	-	-	-	-	-	-	-	-
comp13549_c0_seq3	131	Uncharacterized protein	Glycine--tRNA ligase	glycyl-tRNA aminoacylation	ATP binding]---[glycine-tRNA ligase activity	cytoplasm	Glycine--tRNA ligase.	-	-
comp13558_c0_seq2	249	Predicted protein	Serine/threonine-protein phosphatase 2A 65 kDa regulatory subunit A beta isoform	-	-	-	-	-	-
comp13559_c0_seq1	136	Uncharacterized protein	ATP-dependent protease subunit HslV	proteolysis involved in cellular protein catabolic process	threonine-type endopeptidase activity	HslUV protease complex]---[proteasome core complex	HslU--HslV peptidase.	-	-
comp13566_c0_seq7	141	-	-	-	-	-	-	-	-
comp13570_c0_seq1	496	Uncharacterized protein	-	-	-	-	-	-	-
comp13571_c0_seq1	295	-	-	-	-	-	-	-	-
comp13582_c0_seq2	257	Predicted protein	-	-	-	-	-	-	-
comp13584_c0_seq1	135	-	-	-	-	-	-	-	-
comp13587_c0_seq2	50	-	-	-	-	-	-	-	-
comp13591_c0_seq2	106	Predicted protein	-	-	-	-	-	-	-
comp13592_c0_seq1	548	-	-	-	-	-	-	-	-
comp13593_c0_seq3	236	-	-	-	-	-	-	-	-
comp13596_c0_seq1	532	-	-	-	-	-	-	-	-
comp13597_c0_seq1	425	Uncharacterized protein	-	-	-	-	-	-	-
comp13598_c0_seq3	231	-	-	-	-	-	-	-	-
comp13615_c1_seq1	118	-	-	-	-	-	-	-	-
comp13618_c1_seq1	240	-	-	-	-	-	-	-	-
comp13620_c0_seq1	113	Predicted protein	rRNA-processing protein FCF1 homolog	-	-	-	-	-	-
comp13631_c0_seq1	503	Predicted protein	Clustered mitochondria protein homolog	-	-	-	-	-	-
comp13632_c0_seq1	568	Putative uncharacterized protein	-	carbohydrate metabolic process	calcium channel activity]---[calcium ion binding]---[hydrolase activity, hydrolyzing O-glycosyl compounds	membrane	-	-	-
comp13643_c0_seq1	247	Predicted protein	Transmembrane prolyl 4-hydroxylase	-	iron ion binding]---[L-ascorbic acid binding]---[oxidoreductase activity, acting on paired donors, with incorporation or reduction of molecular oxygen, 2-oxoglutarate as one donor, and incorporation of one atom each of oxygen into both donors	-	-	-	-
comp13654_c0_seq1	190	Putative uncharacterized protein (Fragment)	Ethanolamine-phosphate phospho-lyase	metabolic process	pyridoxal phosphate binding]---[transaminase activity	-	Ethanolamine-phosphate phospho-lyase.	-	-
comp13655_c0_seq1	168	3-hydroxyacyl-coenzyme A dehydrogenase	Probable 3-hydroxyacyl-CoA dehydrogenase B0272.3	fatty acid metabolic process	3-hydroxyacyl-CoA dehydrogenase activity]---[NAD+ binding	-	3-hydroxyacyl-CoA dehydrogenase.	Lipid metabolism	fatty acid beta-oxidation
comp13655_c0_seq2	235	3-hydroxyacyl-coenzyme A dehydrogenase	Probable 3-hydroxyacyl-CoA dehydrogenase B0272.3	fatty acid metabolic process	3-hydroxyacyl-CoA dehydrogenase activity]---[NAD+ binding	-	3-hydroxyacyl-CoA dehydrogenase.	Lipid metabolism	fatty acid beta-oxidation
comp13655_c0_seq4	126	3-hydroxyacyl-coenzyme A dehydrogenase	Probable 3-hydroxyacyl-CoA dehydrogenase B0272.3	fatty acid metabolic process	3-hydroxyacyl-CoA dehydrogenase activity]---[NAD+ binding	-	3-hydroxyacyl-CoA dehydrogenase.	Lipid metabolism	fatty acid beta-oxidation
comp13666_c0_seq1	61	-	-	-	-	-	-	-	-
comp13672_c0_seq3	174	Synthase of glutamate synthase	Putative glutamate synthase NADPH	glutamate biosynthetic process	flavin adenine dinucleotide binding]---[iron-sulfur cluster binding]---[oxidoreductase activity, acting on the CH-NH2 group of donors, NAD or NADP as acceptor	-	Glutamate synthase (NADPH).	Energy metabolism	nitrogen metabolism
comp13672_c0_seq3	174	Synthase of glutamate synthase	Putative glutamate synthase NADPH	glutamate biosynthetic process	flavin adenine dinucleotide binding]---[iron-sulfur cluster binding]---[oxidoreductase activity, acting on the CH-NH2 group of donors, NAD or NADP as acceptor	-	Glutamate synthase (NADPH).	Amino-acid biosynthesis	L-glutamate biosynthesis via GLT pathway
comp13674_c0_seq4	229	Uncharacterized protein (Fragment)	-	-	-	-	-	-	-
comp13685_c0_seq1	198	-	-	-	-	-	-	-	-
comp13685_c1_seq1	345	Predicted protein	-	-	-	-	-	-	-
comp13686_c0_seq9	80	-	-	-	-	-	-	-	-
comp13712_c0_seq1	184	Predicted protein	-	-	-	-	-	-	-
comp13718_c0_seq2	109	-	-	-	-	-	-	-	-
comp13723_c0_seq2	173	Putative uncharacterized protein (Fragment)	Wee1-like protein kinase	-	ATP binding]---[protein serine/threonine kinase activity	-	Non-specific protein-tyrosine kinase.	-	-
comp13724_c0_seq1	367	-	-	-	-	-	-	-	-
comp13725_c1_seq1	424	-	-	-	-	-	-	-	-
comp13727_c0_seq1	465	-	-	-	-	-	-	-	-
comp13734_c0_seq1	89	Uncharacterized protein	-	-	-	-	-	-	-
comp13751_c0_seq1	584	-	-	-	-	-	-	-	-
comp13759_c0_seq1	79	N-acetylglucosaminyl-phosphatidylinositol biosynthetic protein	Phosphatidylinositol N-acetylglucosaminyltransferase subunit A	GPI anchor biosynthetic process	-	-	Phosphatidylinositol N-acetylglucosaminyltransferase.	Glycolipid biosynthesis	glycosylphosphatidylinositol-anchor biosynthesis
comp13768_c0_seq3	195	-	-	-	-	-	-	-	-
comp13770_c0_seq6	104	Predicted protein	-	-	oxidoreductase activity	-	-	-	-
comp13772_c0_seq3	194	Predicted protein	-	-	-	-	-	-	-
comp13777_c0_seq1	194	-	-	-	-	-	-	-	-
comp13788_c0_seq4	141	Alanine aminotransferase	Alanine aminotransferase 2	biosynthetic process	L-alanine:2-oxoglutarate aminotransferase activity]---[pyridoxal phosphate binding	-	Alanine transaminase.	Amino-acid degradation	L-alanine degradation via transaminase pathway
comp13791_c0_seq4	66	-	-	-	-	-	-	-	-
comp13804_c0_seq1	325	-	-	-	-	-	-	-	-
comp13805_c0_seq1	97	-	-	-	-	-	-	-	-
comp13810_c0_seq3	658	Uncharacterized protein	-	-	calmodulin-dependent protein kinase activity	-	-	-	-
comp13818_c0_seq3	161	-	-	-	-	-	-	-	-
comp13826_c0_seq2	130	Putative uncharacterized protein (Fragment)	-	-	-	-	-	-	-
comp13833_c0_seq1	382	Bifunctional polymyxin resistance ArnA protein	Methionyl-tRNA formyltransferase	conversion of methionyl-tRNA to N-formyl-methionyl-tRNA]---[translational initiation	lyase activity]---[methionyl-tRNA formyltransferase activity	-	Methionyl-tRNA formyltransferase.	-	-
comp13842_c0_seq2	114	Predicted protein	-	-	RNA binding	-	-	-	-
comp13854_c0_seq1	466	Uncharacterized protein	-	-	-	-	-	-	-
comp13859_c0_seq3	211	Putative uncharacterized protein	-	carbohydrate metabolic process	calcium channel activity]---[calcium ion binding]---[hydrolase activity, hydrolyzing O-glycosyl compounds	membrane	-	-	-
comp13862_c0_seq1	537	-	-	-	-	-	-	-	-
comp13867_c1_seq1	582	-	-	-	-	-	-	-	-
comp13868_c0_seq2	214	Glyceraldehyde-3-phosphate dehydrogenase	Aldehyde dehydrogenase	-	oxidoreductase activity, acting on the aldehyde or oxo group of donors, NAD or NADP as acceptor	-	Aldehyde dehydrogenase (NAD( )).	Hydrocarbon metabolism	alkane degradation
comp13874_c1_seq2	460	Predicted protein	-	-	-	-	-	-	-
comp13874_c1_seq3	328	-	-	-	-	-	-	-	-
comp13894_c0_seq5	236	-	-	-	-	-	-	-	-
comp13895_c0_seq2	493	-	-	-	-	-	-	-	-
comp13909_c0_seq1	109	Predicted protein	-	-	-	-	-	-	-
comp13923_c0_seq1	691	-	-	-	-	-	-	-	-
comp13924_c0_seq1	160	-	-	-	-	-	-	-	-
comp13936_c0_seq2	217	-	-	-	-	-	-	-	-
comp13938_c0_seq3	245	-	-	-	-	-	-	-	-
comp13938_c1_seq1	174	-	-	-	-	-	-	-	-
comp13952_c1_seq2	134	-	-	-	-	-	-	-	-
comp13956_c0_seq2	89	-	-	-	-	-	-	-	-
comp13960_c0_seq1	384	-	-	-	-	-	-	-	-
comp13963_c1_seq1	511	-	-	-	-	-	-	-	-
comp13967_c0_seq1	577	-	-	-	-	-	-	-	-
comp13975_c0_seq1	217	-	-	-	-	-	-	-	-
comp13976_c0_seq1	485	Uncharacterized protein	-	-	-	-	-	-	-
comp13981_c0_seq5	112	-	-	-	-	-	-	-	-
comp13990_c0_seq2	43	5-hydroxyisourate hydrolase	5-hydroxyisourate hydrolase	allantoin biosynthetic process]---[purine base metabolic process]---[transport	hydroxyisourate hydrolase activity	-	Hydroxyisourate hydrolase.	-	-
comp13990_c0_seq4	233	5-hydroxyisourate hydrolase	2-oxo-4-hydroxy-4-carboxy-5-ureidoimidazoline decarboxylase	allantoin biosynthetic process]---[purine base metabolic process]---[transport	hydroxyisourate hydrolase activity	-	2-oxo-4-hydroxy-4-carboxy-5-ureidoimidazoline decarboxylase.	Purine metabolism	urate degradation
comp13992_c0_seq2	493	Predicted protein	Syntaxin-31	vesicle-mediated transport	-	membrane	-	-	-
comp13998_c0_seq1	186	-	-	-	-	-	-	-	-
comp14003_c0_seq3	204	Predicted protein	Elongation of very long chain fatty acids protein 6	-	-	integral to membrane	Very-long-chain 3-oxoacyl-CoA synthase.	-	-
comp14005_c0_seq3	97	-	-	-	-	-	-	-	-
comp14005_c0_seq7	262	-	-	-	-	-	-	-	-
comp14005_c1_seq1	230	-	-	-	-	-	-	-	-
comp14009_c0_seq2	181	Predicted protein	-	-	-	-	-	-	-
comp14011_c0_seq2	462	Uncharacterized protein (Fragment)	1-acyl-sn-glycerol-3-phosphate acyltransferase 1 chloroplastic	phospholipid biosynthetic process	1-acylglycerol-3-phosphate O-acyltransferase activity	membrane	1-acylglycerol-3-phosphate O-acyltransferase.	Phospholipid metabolism	CDP-diacylglycerol biosynthesis
comp14019_c0_seq2	137	Predicted protein	-	-	-	-	-	-	-
comp14023_c0_seq1	251	Predicted protein (Fragment)	Protein disulfide-isomerase-like protein EhSep2	cell redox homeostasis	-	-	-	-	-
comp14028_c1_seq1	262	-	-	-	-	-	-	-	-
comp14043_c0_seq1	122	-	-	-	-	-	-	-	-
comp14053_c0_seq1	432	Helicase putative	-	nucleic acid phosphodiester bond hydrolysis	ATP binding]---[DNA binding]---[helicase activity]---[nuclease activity	-	-	-	-
comp14055_c0_seq15	67	Uncharacterized protein	-	-	zinc ion binding	-	-	-	-
comp14055_c0_seq4	190	Predicted protein	Lid2 complex component lid2	-	zinc ion binding	-	-	-	-
comp14061_c0_seq1	261	Uncharacterized protein	-	-	-	-	-	-	-
comp14069_c0_seq1	224	Lysine--tRNA ligase	Lysine--tRNA ligase	lysyl-tRNA aminoacylation	ATP binding]---[lysine-tRNA ligase activity]---[nucleic acid binding	cytoplasm	Lysine--tRNA ligase.	-	-
comp14070_c0_seq5	504	Predicted protein	-	-	sequence-specific DNA binding]---[sequence-specific DNA binding transcription factor activity	nucleus	-	-	-
comp14075_c0_seq6	242	-	-	-	-	-	-	-	-
comp14079_c1_seq1	75	-	-	-	-	-	-	-	-
comp14101_c0_seq2	495	Predicted protein	-	-	-	-	-	-	-
comp14105_c0_seq2	331	Predicted protein	-	-	-	-	-	-	-
comp14109_c0_seq1	76	-	-	-	-	-	-	-	-
comp14120_c1_seq3	77	-	-	-	-	-	-	-	-
comp14147_c0_seq1	561	-	-	-	-	-	-	-	-
comp14157_c0_seq1	174	-	-	-	-	-	-	-	-
comp14172_c0_seq1	425	Cytochrome P450	Protein LUTEIN DEFICIENT 5 chloroplastic	-	electron carrier activity]---[heme binding]---[iron ion binding]---[monooxygenase activity]---[oxidoreductase activity, acting on paired donors, with incorporation or reduction of molecular oxygen	-	-	-	-
comp14176_c0_seq4	153	-	-	-	-	-	-	-	-
comp14205_c0_seq5	223	Predicted protein	-	transmembrane transport	-	membrane	-	-	-
comp14209_c0_seq2	121	-	-	-	-	-	-	-	-
comp14212_c0_seq1	499	Predicted protein	-	-	-	-	-	-	-
comp14222_c0_seq1	242	Predicted protein	-	-	-	-	-	-	-
comp14231_c0_seq1	1094	Predicted protein	Leucine-rich repeat receptor-like protein kinase PXL1	-	-	-	Non-specific serine/threonine protein kinase.	-	-
comp14249_c0_seq1	609	Uncharacterized protein	-	-	-	-	-	-	-
comp14250_c0_seq2	417	-	-	-	-	-	-	-	-
comp14266_c0_seq2	434	Uncharacterized protein	Hsc70-interacting protein	-	-	-	-	-	-
comp14273_c0_seq2	105	-	-	-	-	-	-	-	-
comp14280_c0_seq4	188	Predicted protein (Fragment)	Electron transfer flavoprotein subunit alpha	-	-	-	-	-	-
comp14283_c0_seq2	207	-	-	-	-	-	-	-	-
comp14287_c0_seq1	287	-	-	-	-	-	-	-	-
comp14297_c1_seq2	126	Predicted protein	-	-	calcium ion binding]---[ion channel activity	integral to membrane	-	-	-
comp14298_c0_seq1	441	-	-	-	-	-	-	-	-
comp14304_c0_seq2	473	Uncharacterized protein (Fragment)	Uncharacterized protein YtfP	-	-	-	-	-	-
comp14309_c1_seq5	241	Uncharacterized protein (Fragment)	Putative 1-phosphatidylinositol-3-phosphate 5-kinase FAB1C	cellular protein metabolic process]---[phosphatidylinositol phosphorylation	ATP binding]---[phosphatidylinositol phosphate kinase activity	-	1-phosphatidylinositol-3-phosphate 5-kinase.	-	-
comp14313_c0_seq3	111	Putative uncharacterized protein	-	-	-	-	-	-	-
comp14327_c0_seq1	471	Predicted protein	-	regulation of ARF GTPase activity	ARF GTPase activator activity]---[zinc ion binding	-	-	-	-
comp14328_c1_seq1	565	Uncharacterized protein	Histone-lysine N-methyltransferase ASHR1	-	-	-	Histone-lysine N-methyltransferase.	-	-
comp14335_c0_seq5	111	Uncharacterized protein (Fragment)	Actin	-	ATP binding	-	-	-	-
comp14342_c0_seq2	167	-	-	-	-	-	-	-	-
comp14356_c0_seq1	444	-	-	-	-	-	-	-	-
comp14356_c0_seq3	561	-	-	-	-	-	-	-	-
comp14357_c0_seq2	436	-	-	-	-	-	-	-	-
comp14358_c0_seq1	74	Predicted protein	Glyceraldehyde-3-phosphate dehydrogenase 2 cytosolic (Fragment)	glucose metabolic process	NAD binding]---[NADP binding]---[oxidoreductase activity, acting on the aldehyde or oxo group of donors, NAD or NADP as acceptor	-	Glyceraldehyde-3-phosphate dehydrogenase (phosphorylating).	Carbohydrate degradation	glycolysis
comp14362_c0_seq6	60	-	-	-	-	-	-	-	-
comp14368_c0_seq1	176	Uncharacterized protein	Cytochrome P450 4d8	-	electron carrier activity]---[heme binding]---[iron ion binding]---[monooxygenase activity]---[oxidoreductase activity, acting on paired donors, with incorporation or reduction of molecular oxygen	-	-	-	-
comp14373_c0_seq2	251	-	-	-	-	-	-	-	-
comp14373_c0_seq3	161	-	-	-	-	-	-	-	-
comp14401_c0_seq2	40	Predicted protein	-	-	-	-	-	-	-
comp14403_c1_seq3	133	-	-	-	-	-	-	-	-
comp14409_c0_seq1	318	Predicted protein	Carbohydrate sulfotransferase 9	carbohydrate biosynthetic process	sulfotransferase activity	integral to membrane	-	-	-
comp14417_c0_seq2	193	-	-	-	-	-	-	-	-
comp14417_c0_seq3	544	-	-	-	-	-	-	-	-
comp14418_c0_seq3	183	-	-	-	-	-	-	-	-
comp14419_c0_seq1	358	-	-	-	-	-	-	-	-
comp14422_c0_seq2	65	-	-	-	-	-	-	-	-
comp14427_c0_seq1	55	-	-	-	-	-	-	-	-
comp14429_c0_seq1	588	-	-	-	-	-	-	-	-
comp14435_c0_seq1	301	Predicted protein	-	-	-	-	-	-	-
comp14447_c0_seq1	197	-	-	-	-	-	-	-	-
comp14450_c0_seq1	221	-	-	-	-	-	-	-	-
comp14458_c0_seq1	711	ABC1 family protein	Beta-lactamase domain-containing protein 2	-	metal ion binding]---[sterol binding]---[transferase activity, transferring phosphorus-containing groups	-	-	-	-
comp14468_c0_seq1	104	-	-	-	-	-	-	-	-
comp14475_c0_seq1	661	-	-	-	-	-	-	-	-
comp14503_c0_seq4	188	Predicted protein	Transcription factor IIIB 60 kDa subunit	transcription initiation, DNA-dependent]---[positive regulation of transcription, DNA-dependent	zinc ion binding	nucleus	-	-	-
comp14508_c0_seq2	767	-	-	-	-	-	-	-	-
comp14518_c0_seq2	251	Predicted protein	-	-	-	-	-	-	-
comp14530_c0_seq1	313	-	-	-	-	-	-	-	-
comp14538_c0_seq2	196	Predicted protein	Ubiquitin carboxyl-terminal hydrolase 8	ubiquitin-dependent protein catabolic process	ubiquitin thiolesterase activity	-	Ubiquitinyl hydrolase 1.	-	-
comp14546_c0_seq1	339	-	-	-	-	-	-	-	-
comp14555_c0_seq4	225	Predicted protein (Fragment)	Cytosolic purine 5'-nucleotidase	-	-	-	5 -nucleotidase.	-	-
comp14559_c0_seq2	164	Predicted protein	-	-	sequence-specific DNA binding]---[sequence-specific DNA binding transcription factor activity	nucleus	-	-	-
comp14560_c0_seq1	354	Predicted protein	-	-	-	-	-	-	-
comp14574_c0_seq4	186	Saccharopine dehydrogenase	-	-	-	-	-	-	-
comp14575_c0_seq1	374	-	-	-	-	-	-	-	-
comp14583_c0_seq1	222	Predicted protein	-	cell redox homeostasis	-	-	-	-	-
comp14586_c0_seq1	593	-	-	-	-	-	-	-	-
comp14588_c0_seq2	155	Predicted protein	-	-	-	-	-	-	-
comp14596_c0_seq2	243	-	-	-	-	-	-	-	-
comp14601_c0_seq1	376	-	-	-	-	-	-	-	-
comp14606_c0_seq1	672	-	-	-	-	-	-	-	-
comp14607_c0_seq2	215	-	-	-	-	-	-	-	-
comp14607_c0_seq4	194	Uncharacterized protein (Fragment)	-	-	-	-	-	-	-
comp14625_c0_seq1	477	-	-	-	-	-	-	-	-
comp14633_c0_seq1	471	Uncharacterized protein	-	-	-	-	-	-	-
comp14635_c0_seq2	125	Predicted protein	-	-	-	-	-	-	-
comp14635_c0_seq5	170	Predicted protein	-	-	-	-	-	-	-
comp14636_c0_seq1	177	Predicted protein	-	-	hydrolase activity, acting on ester bonds	-	-	-	-
comp14640_c1_seq2	285	Predicted protein (Fragment)	Iron-sulfur cluster assembly 1 homolog mitochondrial	iron-sulfur cluster assembly	iron-sulfur cluster binding]---[structural molecule activity	-	-	-	-
comp14646_c0_seq1	147	Predicted protein	-	-	ATP binding]---[ATP-dependent helicase activity]---[nucleic acid binding	-	-	-	-
comp14647_c0_seq1	320	-	-	-	-	-	-	-	-
comp14649_c0_seq2	239	-	-	-	-	-	-	-	-
comp14651_c0_seq1	571	-	-	-	-	-	-	-	-
comp14660_c0_seq1	565	Uncharacterized protein 179R	Uncharacterized protein 179R	-	protein tyrosine kinase activity	-	-	-	-
comp14661_c1_seq1	40	-	-	-	-	-	-	-	-
comp14661_c1_seq11	40	-	-	-	-	-	-	-	-
comp14661_c1_seq3	40	-	-	-	-	-	-	-	-
comp14661_c1_seq5	40	-	-	-	-	-	-	-	-
comp14661_c1_seq6	40	-	-	-	-	-	-	-	-
comp14661_c1_seq9	40	-	-	-	-	-	-	-	-
comp14672_c0_seq1	486	Uncharacterized protein	-	-	-	-	-	-	-
comp14678_c0_seq2	189	Predicted protein	-	-	structural molecule activity	chloroplast	-	-	-
comp14680_c0_seq2	142	Predicted protein	-	-	-	-	-	-	-
comp14682_c0_seq2	735	-	-	-	-	-	-	-	-
comp14683_c0_seq1	226	-	-	-	-	-	-	-	-
comp14687_c0_seq1	399	-	-	-	-	-	-	-	-
comp14700_c0_seq1	659	Uncharacterized protein	-	-	flavin adenine dinucleotide binding]---[N,N-dimethylaniline monooxygenase activity]---[NADP binding	-	-	-	-
comp14710_c0_seq1	414	-	-	-	-	-	-	-	-
comp14718_c1_seq1	408	Uncharacterized protein	-	-	-	-	-	-	-
comp14748_c0_seq1	201	Predicted protein	-	-	-	-	-	-	-
comp14757_c0_seq3	246	Adenylosuccinate synthetase	Adenylosuccinate synthetase	'de novo' AMP biosynthetic process	adenylosuccinate synthase activity]---[GTP binding]---[magnesium ion binding	cytoplasm	Adenylosuccinate synthase.	Purine metabolism	AMP biosynthesis via de novo pathway
comp14758_c1_seq1	502	Uncharacterized protein	Putative pseudouridine synthase C1A4.09	pseudouridine synthesis	pseudouridine synthase activity]---[RNA binding	-	-	-	-
comp14763_c0_seq1	107	-	-	-	-	-	-	-	-
comp14769_c0_seq1	396	Predicted protein	-	transmembrane transport	-	integral to membrane	-	-	-
comp14786_c0_seq3	45	-	-	-	-	-	-	-	-
comp14792_c0_seq2	234	Uncharacterized protein	-	GPI anchor metabolic process]---[intracellular protein transport	hydrolase activity, acting on ester bonds	-	-	-	-
comp14794_c0_seq2	121	Predicted protein (Fragment)	Probable cationic amino acid transporter	-	amino acid transmembrane transporter activity	integral to membrane	-	-	-
comp14797_c0_seq2	167	-	-	-	-	-	-	-	-
comp14806_c1_seq1	83	Predicted protein	-	ubiquitin-dependent protein catabolic process	-	-	-	-	-
comp14813_c0_seq3	243	Putative uncharacterized protein (Fragment)	Intron-binding protein aquarius	nuclear mRNA splicing, via spliceosome	pre-mRNA intronic binding	spliceosomal complex	-	-	-
comp14821_c0_seq1	112	Predicted protein	-	-	-	membrane	-	-	-
comp14822_c0_seq2	52	-	-	-	-	-	-	-	-
comp14830_c0_seq2	191	Predicted protein (Fragment)	Uncharacterized protein ycf36	-	-	-	-	-	-
comp14843_c0_seq1	554	Beta-Ig-H3/fasciclin	Uncharacterized protein sll1483	-	-	-	-	-	-
comp14847_c0_seq1	189	-	-	-	-	-	-	-	-
comp14849_c0_seq3	115	-	-	-	-	-	-	-	-
comp14852_c0_seq1	79	-	-	-	-	-	-	-	-
comp14853_c0_seq1	391	-	-	-	-	-	-	-	-
comp14856_c0_seq1	101	Predicted protein (Fragment)	-	vesicle docking involved in exocytosis	-	-	-	-	-
comp14860_c0_seq1	286	Predicted protein	-	-	hydrolase activity	-	-	-	-
comp14861_c0_seq1	112	-	-	-	-	-	-	-	-
comp14861_c0_seq3	117	-	-	-	-	-	-	-	-
comp14869_c0_seq2	100	-	-	-	-	-	-	-	-
comp14871_c0_seq1	327	-	-	-	-	-	-	-	-
comp14873_c0_seq3	449	-	-	-	-	-	-	-	-
comp14877_c0_seq3	94	-	-	-	-	-	-	-	-
comp14878_c0_seq2	377	-	-	-	-	-	-	-	-
comp14879_c0_seq7	221	Predicted protein (Fragment)	Multidrug resistance-associated protein 4	ATP catabolic process	ATP binding]---[ATPase activity, coupled to transmembrane movement of substances	integral to membrane	-	-	-
comp14886_c0_seq3	155	-	-	-	-	-	-	-	-
comp14890_c0_seq1	383	-	-	-	-	-	-	-	-
comp14891_c2_seq1	512	Uncharacterized protein	-	carbohydrate metabolic process	hydrolase activity, hydrolyzing O-glycosyl compounds	-	-	-	-
comp14894_c0_seq1	460	-	-	-	-	-	-	-	-
comp14901_c0_seq2	181	Uncharacterized protein	6-phosphofructo-2-kinase/fructose-2 6-bisphosphatase 3	fructose 2,6-bisphosphate metabolic process]---[fructose metabolic process	6-phosphofructo-2-kinase activity]---[ATP binding]---[fructose-2,6-bisphosphate 2-phosphatase activity	-	6-phosphofructo-2-kinase.]---[Fructose-2 6-bisphosphate 2-phosphatase.	-	-
comp14902_c0_seq2	457	Predicted protein	Protein YIPF1 homolog	-	-	-	-	-	-
comp14902_c1_seq1	68	-	-	-	-	-	-	-	-
comp14909_c0_seq1	587	-	-	-	-	-	-	-	-
comp14910_c0_seq3	188	-	-	-	-	-	-	-	-
comp14911_c0_seq1	572	Predicted protein	Phosphatidate phosphatase LPIN2	-	-	-	Phosphatidate phosphatase.	-	-
comp14912_c0_seq2	270	-	-	-	-	-	-	-	-
comp14915_c1_seq1	532	-	-	-	-	-	-	-	-
comp14941_c0_seq1	1265	Phospholipase	1-phosphatidylinositol 4 5-bisphosphate phosphodiesterase delta-3-A	intracellular signal transduction]---[lipid metabolic process	calcium ion binding]---[phosphatidylinositol phospholipase C activity]---[signal transducer activity	-	Phosphoinositide phospholipase C.	-	-
comp14946_c0_seq1	145	Predicted protein (Fragment)	CTD small phosphatase-like protein	dephosphorylation	phosphatase activity	-	Phosphoprotein phosphatase.	-	-
comp14949_c0_seq1	165	Predicted protein	-	-	-	-	-	-	-
comp14956_c0_seq5	153	Predicted protein (Fragment)	-	regulation of ARF GTPase activity	ARF GTPase activator activity]---[zinc ion binding	-	-	-	-
comp14957_c0_seq1	476	Predicted protein	-	lipid metabolic process	phosphoric diester hydrolase activity	-	-	-	-
comp14964_c0_seq2	173	-	-	-	-	-	-	-	-
comp14969_c0_seq4	552	PT repeat family protein	-	-	-	-	-	-	-
comp14971_c0_seq3	130	Predicted protein	-	-	-	-	-	-	-
comp14972_c0_seq1	473	-	-	-	-	-	-	-	-
comp14981_c0_seq1	597	-	-	-	-	-	-	-	-
comp14985_c0_seq1	170	Uncharacterized protein	-	-	-	-	-	-	-
comp14989_c0_seq2	71	Uncharacterized protein	Phosphate acetyltransferase	-	phosphate acetyltransferase activity	-	Phosphate acetyltransferase.	Metabolic intermediate biosynthesis	acetyl-CoA biosynthesis
comp14997_c0_seq1	1280	Uncharacterized protein (Fragment)	Receptor-like protein kinase 2	-	-	-	Non-specific serine/threonine protein kinase.	-	-
comp15000_c0_seq1	552	-	-	-	-	-	-	-	-
comp15010_c0_seq3	38	-	-	-	-	-	-	-	-
comp15016_c0_seq4	118	-	-	-	-	-	-	-	-
comp15017_c0_seq1	154	-	-	-	-	-	-	-	-
comp15021_c0_seq6	137	Predicted protein (Fragment)	Phospholipid diacylglycerol acyltransferase	lipid metabolic process	O-acyltransferase activity	-	Phospholipid diacylglycerol acyltransferase.	-	-
comp15059_c0_seq5	310	-	-	-	-	-	-	-	-
comp15062_c0_seq1	872	-	-	-	-	-	-	-	-
comp15074_c0_seq1	172	UPI0002B431BF related cluster	Protein NLRC3	-	-	-	-	-	-
comp15083_c0_seq1	969	Predicted protein	-	-	-	-	-	-	-
comp15094_c1_seq2	259	-	-	-	-	-	-	-	-
comp15094_c1_seq3	200	-	-	-	-	-	-	-	-
comp15094_c1_seq4	108	-	-	-	-	-	-	-	-
comp15094_c1_seq5	151	-	-	-	-	-	-	-	-
comp15101_c0_seq6	181	-	-	-	-	-	-	-	-
comp15113_c0_seq5	202	-	-	-	-	-	-	-	-
comp15120_c0_seq2	176	-	-	-	-	-	-	-	-
comp15120_c0_seq3	171	Predicted protein	-	-	-	-	-	-	-
comp15121_c1_seq4	303	Cobaltochelatase subunit	Uncharacterized protein Rv2850c/MT2916	chlorophyll biosynthetic process]---[photosynthesis	magnesium chelatase activity]---[nucleoside-triphosphatase activity]---[nucleotide binding	-	-	-	-
comp15129_c0_seq1	595	Uncharacterized protein	-	-	-	-	-	-	-
comp15132_c0_seq2	144	-	-	-	-	-	-	-	-
comp15133_c1_seq2	149	-	-	-	-	-	-	-	-
comp15136_c0_seq1	197	Uncharacterized protein	Uncharacterized protein SYNPCC7002_A1628	-	hydrolase activity	-	-	-	-
comp15153_c0_seq2	175	-	-	-	-	-	-	-	-
comp15164_c0_seq1	2351	-	Replicase polyprotein 1ab	-	-	-	RNA-directed RNA polymerase.]---[Ubiquitinyl hydrolase 1.]---[SARS coronavirus main proteinase.]---[DNA helicase.]---[RNA helicase.	-	-
comp15173_c0_seq1	229	FAD dependent oxidoreductase	-	-	-	-	-	-	-
comp15173_c0_seq3	75	-	-	-	-	-	-	-	-
comp15180_c0_seq2	40	-	-	-	-	-	-	-	-
comp15180_c0_seq4	156	Predicted protein	-	-	-	-	-	-	-
comp15182_c1_seq1	652	-	-	-	-	-	-	-	-
comp15186_c0_seq3	152	-	-	-	-	-	-	-	-
comp15189_c0_seq1	650	-	-	-	-	-	-	-	-
comp15191_c0_seq1	101	-	-	-	-	-	-	-	-
comp15207_c0_seq4	180	Putative uncharacterized protein	-	-	-	-	-	-	-
comp15208_c0_seq2	224	Precursor of ligase long chain acyl-coa ligase	Long-chain-fatty-acid--CoA ligase 1	-	ligase activity	-	Long-chain-fatty-acid--CoA ligase.	-	-
comp15208_c0_seq4	135	Precursor of ligase long chain acyl-coa ligase	Long-chain-fatty-acid--CoA ligase 6	-	ligase activity	-	Long-chain-fatty-acid--CoA ligase.	-	-
comp15213_c0_seq4	46	-	-	-	-	-	-	-	-
comp15219_c0_seq2	84	-	-	-	-	-	-	-	-
comp15229_c0_seq3	126	-	-	-	-	-	-	-	-
comp15232_c0_seq1	469	-	-	-	-	-	-	-	-
comp15233_c0_seq2	440	Predicted protein	Carbohydrate sulfotransferase 9	carbohydrate biosynthetic process	sulfotransferase activity	integral to membrane	-	-	-
comp15246_c0_seq5	210	Uncharacterized protein (Fragment)	Transmembrane protein 184C	-	-	-	-	-	-
comp15255_c0_seq2	131	-	-	-	-	-	-	-	-
comp15267_c0_seq1	860	-	-	-	-	-	-	-	-
comp15288_c0_seq1	72	-	-	-	-	-	-	-	-
comp15299_c1_seq1	431	-	-	-	-	-	-	-	-
comp15309_c0_seq1	106	Phytoene dehydrogenase phytoene desaturase and carotenoid isomerase-like protein	Prolycopene isomerase chloroplastic	carotenoid biosynthetic process	isomerase activity	-	Prolycopene isomerase.	Carotenoid biosynthesis	lycopene biosynthesis
comp15311_c0_seq1	527	-	-	-	-	-	-	-	-
comp15321_c0_seq1	554	-	-	-	-	-	-	-	-
comp15324_c0_seq2	502	-	-	-	-	-	-	-	-
comp15325_c0_seq2	63	-	-	-	-	-	-	-	-
comp15325_c0_seq3	247	Predicted protein	Cation/calcium exchanger 5	transmembrane transport	-	integral to membrane	-	-	-
comp15335_c0_seq4	321	Predicted protein	-	proteolysis	serine-type endopeptidase activity	-	-	-	-
comp15349_c0_seq2	123	-	-	-	-	-	-	-	-
comp15349_c0_seq7	80	Predicted protein (Fragment)	-	-	substrate-specific transmembrane transporter activity	integral to membrane	-	-	-
comp15350_c0_seq5	116	-	-	-	-	-	-	-	-
comp15354_c0_seq10	220	Predicted protein (Fragment)	Digalactosyldiacylglycerol synthase 2 chloroplastic	biosynthetic process	-	-	Digalactosyldiacylglycerol synthase.	-	-
comp15355_c0_seq3	80	-	-	-	-	-	-	-	-
comp15364_c0_seq5	90	-	-	-	-	-	-	-	-
comp15366_c1_seq1	578	-	-	-	-	-	-	-	-
comp15370_c0_seq1	486	-	-	-	-	-	-	-	-
comp15375_c1_seq2	404	-	-	-	-	-	-	-	-
comp15384_c0_seq2	62	-	-	-	-	-	-	-	-
comp15391_c0_seq2	241	-	-	-	-	-	-	-	-
comp15405_c0_seq1	94	-	-	-	-	-	-	-	-
comp15414_c0_seq1	116	-	-	-	-	-	-	-	-
comp15418_c0_seq5	247	-	-	-	-	-	-	-	-
comp15420_c0_seq3	125	-	-	-	-	-	-	-	-
comp15426_c0_seq1	555	-	-	-	-	-	-	-	-
comp15443_c0_seq5	377	Predicted protein (Fragment)	Serine/threonine-protein kinase EDR1	-	ATP binding]---[protein serine/threonine kinase activity	-	Non-specific serine/threonine protein kinase.	-	-
comp15456_c1_seq2	361	-	-	-	-	-	-	-	-
comp15470_c0_seq1	558	Uncharacterized protein	Protein SAND	-	-	-	-	-	-
comp15478_c0_seq2	30	-	-	-	-	-	-	-	-
comp15485_c0_seq2	111	-	-	-	-	-	-	-	-
comp15490_c0_seq2	85	-	-	-	-	-	-	-	-
comp15509_c1_seq1	86	-	-	-	-	-	-	-	-
comp15512_c0_seq2	537	-	-	-	-	-	-	-	-
comp15523_c0_seq1	715	Putative uncharacterized protein (Fragment)	Transcriptional activator Myb	-	-	-	-	-	-
comp15553_c0_seq2	100	-	-	-	-	-	-	-	-
comp15554_c0_seq8	127	-	-	-	-	-	-	-	-
comp15555_c0_seq1	866	Predicted protein	-	-	-	-	-	-	-
comp15562_c0_seq3	111	Pyruvate kinase	Pyruvate kinase	glycolysis	magnesium ion binding]---[potassium ion binding]---[pyruvate kinase activity	-	Pyruvate kinase.	Carbohydrate degradation	glycolysis
comp15567_c0_seq1	295	Predicted protein	-	-	nucleic acid binding]---[nucleotide binding	-	-	-	-
comp15567_c0_seq2	214	Predicted protein	ATP-binding cassette sub-family F member 1	ATP catabolic process	ATP binding]---[ATPase activity	-	-	-	-
comp15574_c0_seq2	836	-	-	-	-	-	-	-	-
comp15577_c0_seq2	188	Uncharacterized protein	-	-	-	-	-	-	-
comp15584_c0_seq1	735	Amine oxidase	-	-	oxidoreductase activity	-	-	-	-
comp15590_c0_seq2	215	-	-	-	-	-	-	-	-
comp15591_c0_seq10	209	PT repeat family protein	-	-	-	-	-	-	-
comp15591_c0_seq11	100	Uncharacterized protein (Fragment)	-	-	-	-	-	-	-
comp15591_c0_seq3	347	UPI00022C99A9 related cluster	-	-	-	-	-	-	-
comp15591_c0_seq6	145	Putative uncharacterized protein	-	-	-	-	-	-	-
comp15593_c0_seq1	49	-	-	-	-	-	-	-	-
comp15597_c0_seq5	89	-	-	-	-	-	-	-	-
comp15597_c0_seq6	185	Uncharacterized protein	-	-	-	-	-	-	-
comp15597_c0_seq7	193	Uncharacterized protein	-	-	-	-	-	-	-
comp15597_c0_seq8	70	-	-	-	-	-	-	-	-
comp15597_c0_seq9	161	Uncharacterized protein	-	-	-	-	-	-	-
comp15605_c0_seq1	384	-	-	-	-	-	-	-	-
comp15606_c0_seq1	383	-	-	-	-	-	-	-	-
comp15611_c0_seq2	74	Uncharacterized protein	-	metabolic process	catalytic activity]---[zinc ion binding	-	-	-	-
comp15618_c0_seq3	114	-	-	-	-	-	-	-	-
comp15619_c0_seq1	1067	Predicted protein	MATE efflux family protein DTX1	-	antiporter activity]---[drug transmembrane transporter activity	membrane	-	-	-
comp15625_c0_seq2	366	-	-	-	-	-	-	-	-
comp15629_c0_seq3	220	Uncharacterized protein	Furin	-	-	-	Furin.	-	-
comp15634_c0_seq12	89	Uncharacterized protein	-	-	-	-	-	-	-
comp15634_c0_seq4	216	Predicted protein	-	-	-	-	-	-	-
comp15634_c0_seq7	223	Predicted protein	-	-	-	-	-	-	-
comp15642_c0_seq9	106	-	-	-	-	-	-	-	-
comp15657_c0_seq6	155	Predicted protein	E3 ubiquitin-protein ligase UPL6	protein ubiquitination	ubiquitin-protein ligase activity	intracellular	-	Protein modification	protein ubiquitination
comp15657_c0_seq7	301	Uncharacterized protein	-	protein ubiquitination	ubiquitin-protein ligase activity	intracellular	-	-	-
comp15657_c0_seq8	107	Predicted protein	E3 ubiquitin-protein ligase UPL7	protein ubiquitination	ubiquitin-protein ligase activity	intracellular	-	Protein modification	protein ubiquitination
comp15657_c0_seq9	206	Predicted protein	Probable E3 ubiquitin protein ligase C167.07c	protein ubiquitination	ubiquitin-protein ligase activity	intracellular	-	-	-
comp15659_c0_seq1	120	-	-	-	-	-	-	-	-
comp15660_c0_seq1	98	Fucoxanthin chlorophyll a/c-binding protein (Fragment)	Fucoxanthin-chlorophyll a-c binding protein chloroplastic	-	-	-	-	-	-
comp15660_c0_seq12	30	Fucoxanthin chlorophyll a/c binding protein	Fucoxanthin-chlorophyll a-c binding protein chloroplastic	-	-	-	-	-	-
comp15660_c0_seq5	207	Putative plastid light harvesting protein isoform 35	Fucoxanthin-chlorophyll a-c binding protein E chloroplastic	-	-	-	-	-	-
comp15672_c0_seq1	243	Predicted protein	-	-	-	-	-	-	-
comp15677_c0_seq1	1756	Uncharacterized protein	-	-	-	-	-	-	-
comp15681_c0_seq3	157	Predicted protein	-	-	ATP binding]---[nucleoside-triphosphatase activity	-	-	-	-
comp15682_c0_seq5	200	Uncharacterized protein	-	-	ATP binding]---[DNA binding]---[helicase activity	-	-	-	-
comp15682_c0_seq6	596	Uncharacterized protein	-	-	ATP binding]---[DNA binding	-	-	-	-
comp15685_c0_seq2	207	-	-	-	-	-	-	-	-
comp15687_c0_seq3	180	-	-	-	-	-	-	-	-
comp15687_c0_seq6	185	-	-	-	-	-	-	-	-
comp15691_c0_seq2	237	Predicted protein	-	-	-	-	-	-	-
comp15695_c1_seq1	253	Uncharacterized protein	-	phosphatidylinositol phosphorylation]---[phosphatidylinositol-mediated signaling	kinase activity]---[phosphotransferase activity, alcohol group as acceptor	-	-	-	-
comp15698_c0_seq13	217	-	-	-	-	-	-	-	-
comp15701_c0_seq2	460	Predicted protein	-	ubiquitin-dependent protein catabolic process	ubiquitin thiolesterase activity	-	-	-	-
comp15702_c0_seq2	219	hypothetical protein SsomD4_01607	17-beta-hydroxysteroid dehydrogenase type 6	-	-	-	17-beta-estradiol 17-dehydrogenase.]---[All-trans-retinol dehydrogenase (NAD( )).]---[3-alpha-(17-beta)-hydroxysteroid dehydrogenase (NAD( )).	-	-
comp15705_c0_seq3	237	Uncharacterized protein	Retinol dehydrogenase 14	oxidation-reduction process	oxidoreductase activity	-	-	-	-
comp15707_c0_seq1	289	Putative uncharacterized protein	Polyribonucleotide nucleotidyltransferase	-	RNA binding]---[zinc ion binding	-	Polyribonucleotide nucleotidyltransferase.	-	-
comp15707_c0_seq11	137	-	-	-	-	-	-	-	-
comp15708_c0_seq1	71	-	-	-	-	-	-	-	-
comp15715_c1_seq2	56	-	-	-	-	-	-	-	-
comp15716_c1_seq7	569	-	-	-	-	-	-	-	-
comp15716_c1_seq8	172	-	-	-	-	-	-	-	-
comp15718_c0_seq1	237	-	-	-	-	-	-	-	-
comp15722_c0_seq1	129	-	-	-	-	-	-	-	-
comp15738_c1_seq2	227	Predicted protein	-	-	-	-	-	-	-
comp15739_c0_seq1	186	Predicted protein	Protein kinase rad3	-	phosphotransferase activity, alcohol group as acceptor	-	Non-specific serine/threonine protein kinase.	-	-
comp15745_c0_seq1	102	-	-	-	-	-	-	-	-
comp15747_c0_seq1	226	-	-	-	-	-	-	-	-
comp15752_c0_seq1	109	-	-	-	-	-	-	-	-
comp15754_c0_seq1	366	Beta-Ig-H3/fasciclin	-	-	-	-	-	-	-
comp15755_c0_seq1	101	Predicted protein	-	-	-	-	-	-	-
comp15756_c0_seq1	129	Predicted protein	UPF0489 protein C5orf22 homolog	-	-	-	-	-	-
comp15758_c0_seq1	70	-	-	-	-	-	-	-	-
comp15761_c0_seq2	174	-	-	-	-	-	-	-	-
comp15767_c0_seq1	210	Predicted protein	Putative transcription elongation factor SPT5 homolog 1	regulation of transcription elongation, DNA-dependent]---[regulation of transcription from RNA polymerase II promoter]---[translation	structural constituent of ribosome	ribosome	-	-	-
comp15768_c0_seq1	143	Uncharacterized protein	-	-	-	-	-	-	-
comp15769_c0_seq1	102	-	-	-	-	-	-	-	-
comp15778_c0_seq1	251	Uncharacterized protein	-	-	calcium ion binding	-	-	-	-
comp1578_c0_seq1	72	Uncharacterized protein	Transmembrane protein 184C	-	-	-	-	-	-
comp15780_c0_seq1	301	-	-	-	-	-	-	-	-
comp15786_c0_seq1	392	-	-	-	-	-	-	-	-
comp15794_c0_seq1	75	-	-	-	-	-	-	-	-
comp15795_c0_seq1	204	-	-	-	-	-	-	-	-
comp15796_c0_seq1	87	-	-	-	-	-	-	-	-
comp15798_c0_seq1	122	-	-	-	-	-	-	-	-
comp15800_c0_seq1	226	-	-	-	-	-	-	-	-
comp15806_c0_seq1	56	-	-	-	-	-	-	-	-
comp15808_c0_seq1	255	-	-	-	-	-	-	-	-
comp15820_c0_seq1	493	Predicted protein (Fragment)	Cathepsin D	proteolysis	aspartic-type endopeptidase activity	-	Cathepsin D.	-	-
comp15832_c0_seq1	67	-	-	-	-	-	-	-	-
comp15846_c0_seq1	463	Putative uncharacterized protein	-	-	-	-	-	-	-
comp15853_c0_seq1	103	Cystatin-A	Cystatin-B	negative regulation of endopeptidase activity	cysteine-type endopeptidase inhibitor activity	intracellular	-	-	-
comp15864_c0_seq1	355	-	-	-	-	-	-	-	-
comp15867_c0_seq1	158	-	-	-	-	-	-	-	-
comp15873_c0_seq1	175	-	-	-	-	-	-	-	-
comp15877_c0_seq1	203	Uncharacterized protein	-	-	-	-	-	-	-
comp15887_c0_seq1	68	-	-	-	-	-	-	-	-
comp15894_c0_seq1	176	-	-	-	-	-	-	-	-
comp15906_c0_seq1	50	-	-	-	-	-	-	-	-
comp15907_c0_seq1	202	-	-	-	-	-	-	-	-
comp15913_c0_seq1	58	-	-	-	-	-	-	-	-
comp15914_c0_seq1	242	-	-	-	-	-	-	-	-
comp15917_c0_seq1	381	-	-	-	-	-	-	-	-
comp15933_c0_seq1	189	-	-	-	-	-	-	-	-
comp15942_c0_seq1	361	Predicted protein	-	-	-	-	-	-	-
comp15947_c0_seq1	384	-	-	-	-	-	-	-	-
comp15957_c0_seq1	564	Predicted protein	-	lipid metabolic process	nucleic acid binding]---[triglyceride lipase activity	-	-	-	-
comp15980_c0_seq1	52	Uncharacterized protein	-	-	calmodulin-dependent protein kinase activity	-	-	-	-
comp15986_c0_seq1	143	ISIP3 protein	-	-	-	-	-	-	-
comp15992_c0_seq1	274	Secreted effector protein	-	-	-	-	-	-	-
comp15994_c0_seq1	592	-	-	-	-	-	-	-	-
comp15995_c0_seq1	133	-	-	-	-	-	-	-	-
comp15997_c0_seq1	84	-	-	-	-	-	-	-	-
comp16021_c0_seq1	490	Uncharacterized protein	-	proteolysis	serine-type endopeptidase activity	-	-	-	-
comp16040_c0_seq1	303	-	-	-	-	-	-	-	-
comp16041_c0_seq1	123	-	-	-	-	-	-	-	-
comp16045_c0_seq1	300	Predicted protein	-	-	-	-	-	-	-
comp16053_c0_seq1	271	-	-	-	-	-	-	-	-
comp16055_c0_seq1	260	-	-	-	-	-	-	-	-
comp16056_c0_seq1	219	Predicted protein	-	-	-	-	-	-	-
comp16064_c0_seq1	398	Uncharacterized protein	-	-	sulfotransferase activity	integral to membrane	-	-	-
comp16066_c0_seq1	540	-	-	-	-	-	-	-	-
comp16072_c0_seq1	200	-	-	-	-	-	-	-	-
comp16075_c0_seq1	551	-	-	-	-	-	-	-	-
comp16085_c0_seq1	103	-	-	-	-	-	-	-	-
comp16090_c0_seq1	192	-	-	-	-	-	-	-	-
comp16101_c0_seq1	205	Predicted protein	Protein phosphatase 2C homolog 3	protein dephosphorylation	metal ion binding]---[protein serine/threonine phosphatase activity	-	Phosphoprotein phosphatase.	-	-
comp16102_c0_seq1	558	Membrane-associated lipoprotein precurser	-	-	-	-	-	-	-
comp16112_c0_seq1	157	-	-	-	-	-	-	-	-
comp16115_c0_seq1	629	-	-	-	-	-	-	-	-
comp16116_c0_seq1	157	Uncharacterized protein (Fragment)	-	-	-	-	-	-	-
comp16121_c0_seq1	94	-	-	-	-	-	-	-	-
comp16137_c0_seq1	90	-	-	-	-	-	-	-	-
comp16163_c0_seq1	209	-	-	-	-	-	-	-	-
comp16168_c0_seq1	128	-	-	-	-	-	-	-	-
comp16169_c0_seq1	56	-	-	-	-	-	-	-	-
comp16171_c0_seq1	204	-	-	-	-	-	-	-	-
comp16172_c0_seq1	109	-	-	-	-	-	-	-	-
comp16174_c0_seq1	163	-	-	-	-	-	-	-	-
comp16175_c0_seq1	165	-	-	-	-	-	-	-	-
comp16176_c0_seq1	541	-	-	-	-	-	-	-	-
comp16180_c0_seq1	549	Uncharacterized protein	Major facilitator superfamily domain-containing protein 8	transmembrane transport	-	integral to membrane	-	-	-
comp16181_c0_seq1	403	Putative uncharacterized protein	-	-	zinc ion binding	-	-	-	-
comp16187_c0_seq1	168	Uncharacterized protein	-	-	-	-	-	-	-
comp162_c0_seq1	145	Predicted protein	-	-	-	-	-	-	-
comp16204_c0_seq1	230	-	-	-	-	-	-	-	-
comp16205_c0_seq1	387	-	-	-	-	-	-	-	-
comp16210_c0_seq1	89	-	-	-	-	-	-	-	-
comp16211_c0_seq1	109	-	-	-	-	-	-	-	-
comp16231_c0_seq1	350	-	-	-	-	-	-	-	-
comp16237_c0_seq1	229	-	-	-	-	-	-	-	-
comp16243_c0_seq1	444	-	-	-	-	-	-	-	-
comp16253_c0_seq1	133	Uncharacterized protein	-	-	-	-	-	-	-
comp16260_c0_seq1	136	-	-	-	-	-	-	-	-
comp16265_c0_seq1	104	-	-	-	-	-	-	-	-
comp16266_c0_seq1	172	Predicted protein	-	-	-	-	-	-	-
comp16270_c0_seq1	168	-	-	-	-	-	-	-	-
comp16277_c0_seq1	455	-	-	-	-	-	-	-	-
comp16285_c0_seq1	313	-	-	-	-	-	-	-	-
comp16294_c0_seq1	701	Predicted protein	-	-	-	-	-	-	-
comp16296_c0_seq1	104	-	-	-	-	-	-	-	-
comp16302_c0_seq1	135	-	-	-	-	-	-	-	-
comp16308_c0_seq1	118	Predicted protein (Fragment)	-	-	-	-	-	-	-
comp16317_c0_seq1	198	-	-	-	-	-	-	-	-
comp16318_c0_seq1	122	-	Matrix metalloproteinase-9	-	-	-	Gelatinase B.	-	-
comp16319_c0_seq1	123	-	-	-	-	-	-	-	-
comp16327_c0_seq1	250	-	-	-	-	-	-	-	-
comp16329_c0_seq1	230	-	-	-	-	-	-	-	-
comp16331_c0_seq1	91	-	-	-	-	-	-	-	-
comp16335_c0_seq1	147	-	-	-	-	-	-	-	-
comp16339_c0_seq1	187	-	-	-	-	-	-	-	-
comp16340_c0_seq1	144	-	-	-	-	-	-	-	-
comp16346_c0_seq1	368	-	-	-	-	-	-	-	-
comp16348_c0_seq1	350	Predicted protein (Fragment)	Putative phagocytic receptor 1a	-	-	integral to membrane	-	-	-
comp16348_c0_seq2	467	Predicted protein	Putative phagocytic receptor 1a	-	-	integral to membrane	-	-	-
comp16357_c0_seq1	303	Methyltransferase domain-containing protein	-	-	methyltransferase activity	-	-	-	-
comp16358_c0_seq1	236	-	-	-	-	-	-	-	-
comp16360_c0_seq1	124	-	-	-	-	-	-	-	-
comp16362_c0_seq1	127	-	-	-	-	-	-	-	-
comp16365_c0_seq1	138	-	-	-	-	-	-	-	-
comp16377_c0_seq1	123	-	-	-	-	-	-	-	-
comp16403_c0_seq1	153	Uncharacterized protein	Bifunctional protein GlmU	-	-	-	Glucosamine-1-phosphate N-acetyltransferase.]---[UDP-N-acetylglucosamine diphosphorylase.	Bacterial outer membrane biogenesis	LPS lipid A biosynthesis
comp16403_c0_seq1	153	Uncharacterized protein	Bifunctional protein GlmU	-	-	-	Glucosamine-1-phosphate N-acetyltransferase.]---[UDP-N-acetylglucosamine diphosphorylase.	Nucleotide-sugar biosynthesis	UDP-N-acetyl-alpha-D-glucosamine biosynthesis
comp16403_c0_seq1	153	Uncharacterized protein	Bifunctional protein GlmU	-	-	-	Glucosamine-1-phosphate N-acetyltransferase.]---[UDP-N-acetylglucosamine diphosphorylase.	Nucleotide-sugar biosynthesis	UDP-N-acetyl-alpha-D-glucosamine biosynthesis
comp16408_c0_seq1	215	-	-	-	-	-	-	-	-
comp16413_c0_seq1	286	-	-	-	-	-	-	-	-
comp16416_c0_seq1	539	Predicted protein	Cell surface glycoprotein 1	-	-	-	-	-	-
comp16420_c0_seq1	206	-	-	-	-	-	-	-	-
comp16428_c0_seq1	109	-	-	-	-	-	-	-	-
comp16429_c0_seq1	240	Uncharacterized protein	Retinol dehydrogenase 12	oxidation-reduction process	oxidoreductase activity	-	-	-	-
comp16434_c0_seq1	311	-	-	-	-	-	-	-	-
comp16442_c0_seq1	43	-	-	-	-	-	-	-	-
comp16452_c0_seq1	583	-	-	-	-	-	-	-	-
comp16458_c0_seq1	360	-	-	-	-	-	-	-	-
comp16461_c0_seq1	339	-	-	-	-	-	-	-	-
comp16463_c0_seq1	239	-	-	-	-	-	-	-	-
comp16464_c0_seq1	335	-	-	-	-	-	-	-	-
comp16465_c0_seq1	284	-	-	-	-	-	-	-	-
comp16474_c0_seq1	258	-	-	-	-	-	-	-	-
comp16475_c0_seq1	94	-	-	-	-	-	-	-	-
comp16482_c0_seq1	113	-	-	-	-	-	-	-	-
comp16483_c0_seq1	280	Predicted protein	Kelch domain-containing protein 4	-	-	-	-	-	-
comp16484_c0_seq1	261	-	-	-	-	-	-	-	-
comp16499_c0_seq1	212	-	-	-	-	-	-	-	-
comp16506_c0_seq1	40	-	-	-	-	-	-	-	-
comp16512_c0_seq1	332	-	-	-	-	-	-	-	-
comp16513_c0_seq1	363	-	-	-	-	-	-	-	-
comp16514_c0_seq1	71	-	-	-	-	-	-	-	-
comp16522_c0_seq1	148	-	-	-	-	-	-	-	-
comp16530_c0_seq1	118	-	-	-	-	-	-	-	-
comp16533_c0_seq1	376	-	-	-	-	-	-	-	-
comp16536_c0_seq1	151	Predicted protein	Cytochrome c1 heme lyase	-	holocytochrome-c synthase activity	mitochondrion	-	-	-
comp16537_c0_seq1	47	-	-	-	-	-	-	-	-
comp16538_c0_seq1	293	-	-	-	-	-	-	-	-
comp16542_c0_seq1	271	-	-	-	-	-	-	-	-
comp16543_c0_seq1	75	Uncharacterized protein	-	-	-	-	-	-	-
comp16556_c0_seq1	232	-	-	-	-	-	-	-	-
comp16569_c0_seq1	141	-	-	-	-	-	-	-	-
comp16570_c0_seq1	139	-	-	-	-	-	-	-	-
comp16578_c0_seq1	97	Histone H2A	Histone H2A	nucleosome assembly	DNA binding	nucleosome]---[nucleus	-	-	-
comp16582_c0_seq1	237	Predicted protein	-	-	nucleic acid binding]---[zinc ion binding	-	-	-	-
comp16583_c0_seq1	101	-	-	-	-	-	-	-	-
comp16584_c0_seq1	195	-	-	-	-	-	-	-	-
comp16587_c0_seq1	75	Uncharacterized protein	-	-	-	-	-	-	-
comp16594_c0_seq1	67	-	-	-	-	-	-	-	-
comp16595_c0_seq1	53	-	-	-	-	-	-	-	-
comp16596_c0_seq1	480	-	-	-	-	-	-	-	-
comp16601_c0_seq1	72	-	-	-	-	-	-	-	-
comp16606_c0_seq1	209	-	-	-	-	-	-	-	-
comp16607_c0_seq1	410	Predicted protein	UPF0187 protein At3g61320 chloroplastic	-	-	-	-	-	-
comp16608_c0_seq1	114	Uncharacterized protein (Fragment)	-	-	-	-	-	-	-
comp16611_c0_seq1	195	-	-	-	-	-	-	-	-
comp16613_c0_seq1	79	Desaturase delta 9 desaturase	Stearoyl-CoA desaturase 5	fatty acid biosynthetic process	oxidoreductase activity, acting on paired donors, with oxidation of a pair of donors resulting in the reduction of molecular oxygen to two molecules of water	integral to membrane	Stearoyl-CoA 9-desaturase.	-	-
comp16619_c0_seq1	58	-	-	-	-	-	-	-	-
comp16624_c0_seq1	494	-	-	-	-	-	-	-	-
comp16628_c0_seq1	223	-	-	-	-	-	-	-	-
comp16631_c0_seq1	359	-	-	-	-	-	-	-	-
comp16633_c0_seq1	216	-	-	-	-	-	-	-	-
comp16635_c0_seq1	125	-	-	-	-	-	-	-	-
comp16645_c0_seq1	181	-	-	-	-	-	-	-	-
comp16650_c0_seq1	317	-	-	-	-	-	-	-	-
comp16653_c0_seq1	241	-	-	-	-	-	-	-	-
comp16654_c0_seq1	352	-	-	-	-	-	-	-	-
comp16663_c0_seq1	582	-	-	-	-	-	-	-	-
comp16666_c0_seq1	307	-	-	-	-	-	-	-	-
comp16672_c0_seq1	184	-	-	-	-	-	-	-	-
comp16677_c0_seq1	215	Predicted protein	EH domain-containing protein 4	GTP catabolic process	GTP binding]---[GTPase activity	-	-	-	-
comp16681_c0_seq1	188	Predicted protein	-	proteolysis	metallocarboxypeptidase activity]---[zinc ion binding	-	-	-	-
comp16686_c0_seq1	663	Predicted protein	-	-	-	-	-	-	-
comp16699_c0_seq1	107	-	-	-	-	-	-	-	-
comp16700_c0_seq1	167	Putative uncharacterized protein	-	intein-mediated protein splicing	-	-	-	-	-
comp16707_c0_seq1	438	-	-	-	-	-	-	-	-
comp16710_c0_seq1	147	-	-	-	-	-	-	-	-
comp16720_c0_seq1	211	-	-	-	-	-	-	-	-
comp16733_c0_seq1	54	-	-	-	-	-	-	-	-
comp16735_c0_seq1	675	-	-	-	-	-	-	-	-
comp16738_c0_seq1	226	-	-	-	-	-	-	-	-
comp16739_c0_seq1	148	Uncharacterized protein	-	-	-	-	-	-	-
comp16741_c0_seq1	104	-	-	-	-	-	-	-	-
comp16747_c0_seq1	226	Cell surface SD repeat protein	-	-	-	-	-	-	-
comp16756_c0_seq1	79	collagen adhesion protein	-	-	-	-	-	-	-
comp16764_c0_seq1	131	-	-	-	-	-	-	-	-
comp16770_c0_seq1	41	-	-	-	-	-	-	-	-
comp16772_c0_seq1	198	Uncharacterized protein (Fragment)	-	-	-	-	-	-	-
comp16784_c0_seq1	189	Uncharacterized protein	BTB/POZ domain-containing protein KCTD21	protein homooligomerization	-	-	-	-	-
comp16788_c0_seq2	131	-	-	-	-	-	-	-	-
comp16796_c0_seq1	631	Probable lipase	-	lipid metabolic process	triglyceride lipase activity	-	-	-	-
comp16800_c0_seq1	434	Predicted protein (Fragment)	Myosin-2B	-	ATP binding]---[motor activity	myosin complex	-	-	-
comp16805_c0_seq1	285	Predicted protein	E3 ubiquitin ligase BIG BROTHER-related	-	zinc ion binding	intracellular	-	Protein modification	protein ubiquitination
comp16806_c0_seq1	210	Uncharacterized protein	-	-	-	-	-	-	-
comp16810_c0_seq1	127	UPI000286A665 related cluster	TD and POZ domain-containing protein 4	-	-	-	-	-	-
comp16814_c0_seq1	65	-	-	-	-	-	-	-	-
comp16815_c0_seq1	76	-	-	-	-	-	-	-	-
comp16816_c0_seq1	134	-	-	-	-	-	-	-	-
comp16821_c0_seq1	61	-	-	-	-	-	-	-	-
comp16826_c0_seq1	63	-	-	-	-	-	-	-	-
comp16834_c0_seq1	66	-	-	-	-	-	-	-	-
comp16839_c0_seq1	423	Predicted protein	Heat stress transcription factor A-3	-	sequence-specific DNA binding]---[sequence-specific DNA binding transcription factor activity	nucleus	-	-	-
comp16841_c0_seq1	295	-	-	-	-	-	-	-	-
comp16849_c0_seq1	92	-	-	-	-	-	-	-	-
comp16850_c0_seq1	187	-	-	-	-	-	-	-	-
comp16860_c0_seq1	45	-	-	-	-	-	-	-	-
comp16867_c0_seq1	93	-	-	-	-	-	-	-	-
comp16877_c0_seq1	97	-	-	-	-	-	-	-	-
comp16881_c0_seq1	67	-	-	-	-	-	-	-	-
comp16887_c0_seq1	93	-	-	-	-	-	-	-	-
comp16888_c0_seq1	103	-	-	-	-	-	-	-	-
comp16896_c0_seq1	278	Predicted protein	-	-	-	-	-	-	-
comp16897_c0_seq1	116	-	-	-	-	-	-	-	-
comp16899_c0_seq1	82	Uncharacterized protein	-	-	-	-	-	-	-
comp16901_c0_seq1	124	-	-	-	-	-	-	-	-
comp16904_c0_seq1	208	-	-	-	-	-	-	-	-
comp16905_c0_seq1	85	-	-	-	-	-	-	-	-
comp16907_c0_seq1	166	Predicted protein	-	proteolysis	ATP-dependent peptidase activity	-	-	-	-
comp16910_c0_seq1	87	-	-	-	-	-	-	-	-
comp16912_c0_seq1	189	-	-	-	-	-	-	-	-
comp16916_c0_seq1	154	-	-	-	-	-	-	-	-
comp16917_c0_seq1	319	-	-	-	-	-	-	-	-
comp16919_c0_seq1	200	Predicted protein	Fruit bromelain	proteolysis	cysteine-type peptidase activity	-	Fruit bromelain.	-	-
comp16921_c0_seq1	280	-	-	-	-	-	-	-	-
comp16933_c0_seq1	226	-	-	-	-	-	-	-	-
comp16935_c0_seq1	31	-	-	-	-	-	-	-	-
comp16938_c0_seq1	201	-	-	-	-	-	-	-	-
comp16942_c0_seq1	212	-	-	-	-	-	-	-	-
comp16946_c0_seq1	182	-	-	-	-	-	-	-	-
comp16949_c0_seq1	305	Biotin carboxyl carrier protein AccB	Biotin carboxylase	fatty acid biosynthetic process	acetyl-CoA carboxylase activity	acetyl-CoA carboxylase complex	Biotin carboxylase.]---[Acetyl-CoA carboxylase.	Lipid metabolism	malonyl-CoA biosynthesis
comp16951_c0_seq1	173	-	-	-	-	-	-	-	-
comp16960_c0_seq1	217	Predicted protein	-	-	-	-	-	-	-
comp16962_c0_seq1	363	Uncharacterized protein	Histone acetyltransferase HAC1	histone acetylation]---[regulation of transcription, DNA-dependent	histone acetyltransferase activity]---[transcription cofactor activity]---[zinc ion binding	nucleus	Histone acetyltransferase.	-	-
comp16969_c0_seq1	38	-	-	-	-	-	-	-	-
comp16975_c0_seq1	358	Sugar phosphate Isomerase	Uncharacterized phosphosugar isomerase aq_1546	carbohydrate metabolic process	carbohydrate binding]---[isomerase activity	-	-	-	-
comp16979_c0_seq1	65	-	-	-	-	-	-	-	-
comp16982_c0_seq1	87	-	-	-	-	-	-	-	-
comp16985_c0_seq1	141	-	-	-	-	-	-	-	-
comp16990_c0_seq1	225	Uncharacterized protein	-	-	-	-	-	-	-
comp16997_c0_seq1	258	-	-	-	-	-	-	-	-
comp17002_c0_seq1	80	-	-	-	-	-	-	-	-
comp17014_c0_seq1	133	-	-	-	-	-	-	-	-
comp17019_c0_seq1	41	-	-	-	-	-	-	-	-
comp17032_c0_seq1	80	-	-	-	-	-	-	-	-
comp17033_c0_seq1	154	Transcription elongation factor S-II	-	-	translation elongation factor activity	-	-	-	-
comp17043_c0_seq1	135	-	-	-	-	-	-	-	-
comp17051_c0_seq1	70	-	-	-	-	-	-	-	-
comp17052_c0_seq1	114	-	-	-	-	-	-	-	-
comp17056_c0_seq1	81	-	-	-	-	-	-	-	-
comp17063_c0_seq1	318	Uncharacterized protein	-	-	-	-	-	-	-
comp17064_c0_seq1	64	Uncharacterized protein	Fucoxanthin-chlorophyll a-c binding protein A chloroplastic	-	-	-	-	-	-
comp17066_c0_seq1	94	-	-	-	-	-	-	-	-
comp17067_c0_seq1	154	-	-	-	-	-	-	-	-
comp17069_c0_seq1	74	-	-	-	-	-	-	-	-
comp17072_c0_seq1	41	-	-	-	-	-	-	-	-
comp17074_c0_seq1	71	-	-	-	-	-	-	-	-
comp17079_c0_seq1	130	-	-	-	-	-	-	-	-
comp1708_c0_seq1	115	Predicted protein	-	-	transferase activity, transferring phosphorus-containing groups	-	-	-	-
comp17080_c0_seq1	79	-	-	-	-	-	-	-	-
comp17084_c0_seq1	38	-	-	-	-	-	-	-	-
comp17091_c0_seq1	106	Predicted protein	-	-	methyltransferase activity]---[nucleic acid binding	-	-	-	-
comp17095_c0_seq1	376	Uncharacterized protein	-	-	-	-	-	-	-
comp17109_c0_seq1	121	-	-	-	-	-	-	-	-
comp17113_c0_seq1	367	Putative uncharacterized protein	-	-	-	-	-	-	-
comp17114_c0_seq1	239	-	-	-	-	-	-	-	-
comp17123_c0_seq1	224	Predicted protein	-	-	-	-	-	-	-
comp17138_c0_seq1	481	-	-	-	-	-	-	-	-
comp17144_c0_seq1	288	-	-	-	-	-	-	-	-
comp17148_c0_seq1	220	Uncharacterized protein	-	ATP catabolic process	ATP binding]---[ATPase activity	-	-	-	-
comp17151_c0_seq1	217	Predicted protein	-	-	-	-	-	-	-
comp17156_c0_seq1	103	-	-	-	-	-	-	-	-
comp17157_c0_seq1	263	-	-	-	-	-	-	-	-
comp17160_c0_seq1	131	-	-	-	-	-	-	-	-
comp1718_c0_seq1	239	Uncharacterized protein (Fragment)	Protein translocase subunit SecA	protein import]---[protein targeting	ATP binding	membrane	-	-	-
comp17186_c0_seq1	351	-	-	-	-	-	-	-	-
comp17203_c0_seq1	129	-	-	-	-	-	-	-	-
comp17205_c0_seq1	37	-	-	-	-	-	-	-	-
comp17207_c0_seq1	390	Uncharacterized protein	-	-	calcium ion binding	-	-	-	-
comp17214_c0_seq1	73	-	-	-	-	-	-	-	-
comp17223_c0_seq1	461	-	-	-	-	-	-	-	-
comp17243_c0_seq1	381	Predicted protein	-	-	-	-	-	-	-
comp17263_c0_seq1	206	-	-	-	-	-	-	-	-
comp17277_c0_seq1	64	Restriction endonuclease BglII	-	DNA restriction-modification system	DNA binding]---[magnesium ion binding]---[Type II site-specific deoxyribonuclease activity	-	-	-	-
comp17279_c0_seq1	525	-	-	-	-	-	-	-	-
comp17294_c0_seq1	36	-	-	-	-	-	-	-	-
comp17296_c0_seq1	242	-	-	-	-	-	-	-	-
comp17311_c0_seq1	39	-	-	-	-	-	-	-	-
comp17313_c0_seq1	42	-	-	-	-	-	-	-	-
comp17315_c0_seq1	313	-	-	-	-	-	-	-	-
comp17320_c0_seq1	109	Uncharacterized protein (Fragment)	Pentatricopeptide repeat-containing protein At3g46610	-	-	-	-	-	-
comp17323_c0_seq1	254	Predicted protein	-	-	-	-	-	-	-
comp17325_c0_seq1	436	Putative uncharacterized protein AlNc14C26G2594	DnaJ homolog subfamily C member 9	-	-	-	-	-	-
comp1733_c0_seq1	171	-	-	-	-	-	-	-	-
comp17346_c0_seq1	45	Fucoxanthin chlorophyll a/c binding protein	-	photosynthesis, light harvesting	-	chloroplast]---[membrane	-	-	-
comp17357_c0_seq1	107	-	-	-	-	-	-	-	-
comp17380_c0_seq1	336	Acetylornithine aminotransferase	Acetylornithine aminotransferase	arginine metabolic process	pyridoxal phosphate binding]---[transaminase activity	-	Acetylornithine transaminase.	Amino-acid biosynthesis	L-arginine biosynthesis
comp17419_c0_seq1	454	Uncharacterized protein	-	-	nucleic acid binding	-	-	-	-
comp17436_c0_seq1	115	-	-	-	-	-	-	-	-
comp17452_c0_seq1	101	-	-	-	-	-	-	-	-
comp17476_c0_seq1	122	AMP-dependent synthetase and ligase	Probable acyl-activating enzyme 17 peroxisomal	-	ligase activity	-	-	-	-
comp17523_c0_seq1	374	-	-	-	-	-	-	-	-
comp17586_c0_seq1	416	Predicted protein	-	protein import into peroxisome matrix	peroxisome matrix targeting signal-2 binding	peroxisome	-	-	-
comp17592_c0_seq1	194	Predicted protein (Fragment)	Dual specificity protein phosphatase CDC14B	peptidyl-tyrosine dephosphorylation	protein tyrosine phosphatase activity]---[protein tyrosine/serine/threonine phosphatase activity	-	Phosphoprotein phosphatase.]---[Protein-tyrosine-phosphatase.	-	-
comp17602_c0_seq1	117	Gelosin/severin like protein	Gelsolin-like protein 1	-	-	-	-	-	-
comp17617_c0_seq1	172	-	-	-	-	-	-	-	-
comp17642_c0_seq1	1073	Predicted protein	-	-	-	integral to membrane	-	-	-
comp17732_c0_seq1	89	-	-	-	-	-	-	-	-
comp17813_c0_seq1	146	Predicted protein	-	-	-	-	-	-	-
comp17833_c0_seq1	503	-	-	-	-	-	-	-	-
comp17936_c0_seq1	184	-	-	-	-	-	-	-	-
comp17958_c0_seq1	180	Extracellular ribonuclease	-	nucleic acid phosphodiester bond hydrolysis	nuclease activity	-	-	-	-
comp17991_c0_seq1	70	Peptidyl-prolyl cis-trans isomerase	Peptidyl-prolyl cis-trans isomerase-like 3	protein folding]---[protein peptidyl-prolyl isomerization	peptidyl-prolyl cis-trans isomerase activity	-	Peptidylprolyl isomerase.	-	-
comp18065_c0_seq1	192	Predicted protein	-	negative regulation of transcription, DNA-dependent	-	nucleus	-	-	-
comp18108_c0_seq1	184	Precursor of cyclase lycopene beta cyclase	Lycopene beta cyclase chloroplastic/chromoplastic	carotenoid biosynthetic process	oxidoreductase activity, acting on paired donors, with incorporation or reduction of molecular oxygen	-	Lycopene beta-cyclase.	Carotenoid biosynthesis	beta-carotene biosynthesis
comp18108_c0_seq1	184	Precursor of cyclase lycopene beta cyclase	Lycopene beta cyclase chloroplastic/chromoplastic	carotenoid biosynthetic process	oxidoreductase activity, acting on paired donors, with incorporation or reduction of molecular oxygen	-	Lycopene beta-cyclase.	Carotenoid biosynthesis	beta-zeacarotene biosynthesis
comp18136_c0_seq1	72	Predicted protein	-	-	-	-	-	-	-
comp18193_c0_seq1	155	-	-	-	-	-	-	-	-
comp18284_c0_seq1	101	-	-	-	-	-	-	-	-
comp18291_c0_seq1	68	-	-	-	-	-	-	-	-
comp1835_c0_seq1	519	Ammonium transporter	Putative ammonium transporter sll0108	-	ammonium transmembrane transporter activity	membrane	-	-	-
comp18400_c0_seq1	75	-	-	-	-	-	-	-	-
comp1844_c0_seq1	575	Uncharacterized protein	Retinoid isomerohydrolase	-	-	-	Retinoid isomerohydrolase.	-	-
comp18451_c0_seq1	261	Predicted protein	-	-	-	integral to membrane	-	-	-
comp18470_c0_seq1	167	-	-	-	-	-	-	-	-
comp18484_c0_seq1	67	-	-	-	-	-	-	-	-
comp18577_c0_seq1	65	Uncharacterized protein	-	-	sugar:hydrogen symporter activity	Golgi membrane]---[integral to membrane	-	-	-
comp18635_c0_seq1	73	Predicted protein	-	-	-	-	-	-	-
comp18641_c0_seq1	82	Predicted protein (Fragment)	G protein-coupled receptor kinase 1	-	ATP binding]---[protein serine/threonine kinase activity	-	G-protein-coupled receptor kinase.	-	-
comp18699_c0_seq1	229	Predicted protein	-	-	-	-	-	-	-
comp18748_c0_seq1	117	-	-	-	-	-	-	-	-
comp18786_c0_seq1	120	Predicted protein	-	-	-	-	-	-	-
comp1884_c0_seq1	116	Exosomal 3'-5' exoribonuclease complex subunit Rrp44/Dis3 (ISS)	DIS3-like exonuclease 1	-	ribonuclease activity]---[RNA binding	-	-	-	-
comp1885_c0_seq1	320	Predicted protein	-	-	-	-	-	-	-
comp1888_c0_seq1	181	-	-	-	-	-	-	-	-
comp18892_c0_seq1	108	-	-	-	-	-	-	-	-
comp1890_c0_seq1	102	-	-	-	-	-	-	-	-
comp18937_c0_seq1	113	-	-	-	-	-	-	-	-
comp18971_c0_seq1	72	-	-	-	-	-	-	-	-
comp18973_c0_seq1	93	-	-	-	-	-	-	-	-
comp1905_c0_seq1	189	-	-	-	-	-	-	-	-
comp19087_c0_seq1	116	Uncharacterized protein	Thioredoxin reductase	cell redox homeostasis	flavin adenine dinucleotide binding]---[oxidoreductase activity	-	Thioredoxin-disulfide reductase.	-	-
comp1913_c0_seq1	168	Uncharacterized protein (Fragment)	-	-	-	-	-	-	-
comp1915_c0_seq1	334	-	-	-	-	-	-	-	-
comp19158_c0_seq1	111	-	-	-	-	-	-	-	-
comp1917_c0_seq1	182	Uncharacterized protein (Fragment)	-	mismatch repair	ATP binding]---[mismatched DNA binding	-	-	-	-
comp1919_c0_seq1	196	Uncharacterized protein	-	-	-	-	-	-	-
comp1920_c0_seq1	261	-	-	-	-	-	-	-	-
comp19208_c0_seq1	64	-	-	-	-	-	-	-	-
comp19209_c0_seq1	82	-	-	-	-	-	-	-	-
comp19251_c0_seq1	84	Predicted protein	-	-	-	-	-	-	-
comp19261_c0_seq1	76	-	-	-	-	-	-	-	-
comp19262_c0_seq1	73	Uncharacterized protein	Isocitrate dehydrogenase NADP mitochondrial	isocitrate metabolic process	calcium ion binding]---[isocitrate dehydrogenase (NADP+) activity	-	Isocitrate dehydrogenase (NADP( )).	-	-
comp19333_c0_seq1	82	Predicted protein	Thioredoxin-2	cell redox homeostasis	flavin adenine dinucleotide binding]---[oxidoreductase activity	-	Protein-disulfide reductase.	-	-
comp19392_c0_seq1	176	Predicted protein	-	-	-	-	-	-	-
comp19430_c0_seq1	85	Predicted protein	AP-1 complex subunit mu-2	intracellular protein transport]---[vesicle-mediated transport	-	clathrin adaptor complex	-	-	-
comp19478_c0_seq1	72	-	-	-	-	-	-	-	-
comp1950_c0_seq1	106	Predicted protein	Putative metal chaperone YciC	-	-	-	-	-	-
comp19506_c0_seq1	152	Lysosomal Pro-X carboxypeptidase putative	Lysosomal Pro-X carboxypeptidase	proteolysis	carboxypeptidase activity]---[serine-type peptidase activity	-	Lysosomal Pro-Xaa carboxypeptidase.	-	-
comp1952_c0_seq1	609	Predicted protein	-	-	-	-	-	-	-
comp19540_c0_seq1	101	Uncharacterized protein (Fragment)	-	-	FMN binding]---[oxidoreductase activity	-	-	-	-
comp1956_c0_seq1	259	-	-	-	-	-	-	-	-
comp1957_c0_seq1	329	-	-	-	-	-	-	-	-
comp19573_c0_seq1	97	Predicted protein	-	-	-	integral to membrane	-	-	-
comp19618_c0_seq1	82	Putative uncharacterized protein	Protoporphyrinogen oxidase chloroplastic	porphyrin-containing compound biosynthetic process	oxygen-dependent protoporphyrinogen oxidase activity	-	Protoporphyrinogen oxidase.	Porphyrin-containing compound metabolism	chlorophyll biosynthesis
comp19618_c0_seq1	82	Putative uncharacterized protein	Protoporphyrinogen oxidase chloroplastic	porphyrin-containing compound biosynthetic process	oxygen-dependent protoporphyrinogen oxidase activity	-	Protoporphyrinogen oxidase.	Porphyrin-containing compound metabolism	protoporphyrin-IX biosynthesis
comp19716_c0_seq1	69	-	-	-	-	-	-	-	-
comp19878_c0_seq1	107	Predicted protein	-	-	-	-	-	-	-
comp1993_c0_seq2	70	-	-	-	-	-	-	-	-
comp2005_c0_seq1	230	Predicted protein	Centromere/microtubule-binding protein cbf5	pseudouridine synthesis]---[RNA processing	pseudouridine synthase activity]---[RNA binding	-	-	-	-
comp2007_c0_seq1	129	-	-	-	-	-	-	-	-
comp20094_c0_seq1	80	Predicted protein	-	-	-	-	-	-	-
comp20109_c0_seq1	85	Glutamate-ligase like protein (Fragment)	Type-1 glutamine synthetase 1	nitrogen compound metabolic process	glutamate-ammonia ligase activity	-	Glutamate--ammonia ligase.	-	-
comp20127_c0_seq1	71	-	-	-	-	-	-	-	-
comp2022_c0_seq1	550	Sialic-acid o-acetylesterase-like protein	Sialate O-acetylesterase	-	-	-	Sialate O-acetylesterase.	-	-
comp20265_c0_seq1	91	Uncharacterized protein	-	-	-	-	-	-	-
comp2027_c0_seq1	158	-	-	-	-	-	-	-	-
comp20274_c0_seq1	70	Predicted protein	-	protein polymerization	GTP binding]---[GTPase activity]---[sequence-specific DNA binding]---[sequence-specific DNA binding transcription factor activity	nucleus]---[protein complex	-	-	-
comp2030_c0_seq1	105	Predicted protein	-	transport	-	integral to membrane	-	-	-
comp20385_c0_seq1	69	-	-	-	-	-	-	-	-
comp20422_c0_seq1	258	Predicted protein	Transcription elongation factor SPT5	regulation of transcription elongation, DNA-dependent]---[regulation of transcription from RNA polymerase II promoter	-	-	-	-	-
comp2043_c0_seq1	197	-	-	-	-	-	-	-	-
comp20480_c0_seq1	82	-	-	-	-	-	-	-	-
comp2057_c0_seq1	46	-	-	-	-	-	-	-	-
comp20581_c0_seq1	86	Precursor of carboxylase pyruvate carboxylase	Pyruvate carboxylase mitochondrial	gluconeogenesis	ATP binding]---[biotin carboxylase activity]---[DNA binding]---[metal ion binding]---[pyruvate carboxylase activity	-	Pyruvate carboxylase.	Carbohydrate biosynthesis	gluconeogenesis
comp2061_c0_seq2	31	-	-	-	-	-	-	-	-
comp2063_c0_seq2	176	Predicted protein	-	-	-	-	-	-	-
comp2064_c0_seq1	240	Uncharacterized protein	Dual specificity protein kinase splA	-	-	-	Non-specific protein-tyrosine kinase.	-	-
comp20695_c0_seq1	108	Heat shock protein 70 (Fragment)	Heat shock 70 kDa protein 2	response to stress	ATP binding	-	-	-	-
comp20728_c0_seq1	81	Predicted protein	-	proteolysis	serine-type peptidase activity	-	-	-	-
comp2076_c0_seq1	223	-	-	-	-	-	-	-	-
comp20777_c0_seq1	79	ATP-dependent Clp protease proteolytic subunit	ATP-dependent Clp protease proteolytic subunit 1	proteolysis	serine-type endopeptidase activity	-	Endopeptidase Clp.	-	-
comp2078_c0_seq1	386	Predicted protein	-	-	-	-	-	-	-
comp2080_c0_seq2	152	Uncharacterized protein	tRNA-specific adenosine deaminase 2	metabolic process	hydrolase activity]---[zinc ion binding	-	-	-	-
comp20901_c0_seq1	106	Putative uncharacterized protein	Uncharacterized protein PB7E8.02	-	-	-	-	-	-
comp20958_c0_seq1	83	RAD23	Ubiquitin receptor RAD23c	nucleotide-excision repair]---[proteasomal ubiquitin-dependent protein catabolic process	damaged DNA binding	-	-	-	-
comp2101_c0_seq1	280	Predicted protein	-	-	-	-	-	-	-
comp21031_c0_seq1	72	-	-	-	-	-	-	-	-
comp21035_c0_seq1	92	Uncharacterized protein	Glycine dehydrogenase decarboxylating mitochondrial	glycine catabolic process	glycine dehydrogenase (decarboxylating) activity]---[pyridoxal phosphate binding	-	Glycine dehydrogenase (decarboxylating).	-	-
comp21036_c0_seq1	70	-	-	-	-	-	-	-	-
comp2108_c0_seq2	228	-	-	-	-	-	-	-	-
comp2124_c0_seq1	90	-	-	-	-	-	-	-	-
comp2125_c0_seq1	395	-	-	-	-	-	-	-	-
comp2131_c0_seq1	399	Uncharacterized protein	-	-	-	-	-	-	-
comp2132_c0_seq1	290	-	-	-	-	-	-	-	-
comp2136_c0_seq1	188	Predicted protein	-	-	methyltransferase activity]---[nucleic acid binding	-	-	-	-
comp21360_c0_seq1	61	Predicted protein	-	-	-	-	-	-	-
comp2137_c0_seq1	82	-	-	-	-	-	-	-	-
comp2138_c0_seq1	372	Predicted protein	-	-	-	-	-	-	-
comp21406_c0_seq1	234	Predicted protein	-	-	-	-	-	-	-
comp21432_c0_seq1	83	Predicted protein (Fragment)	Serine/threonine-protein kinase atg1	-	ATP binding]---[protein serine/threonine kinase activity	-	Non-specific serine/threonine protein kinase.	-	-
comp2144_c0_seq2	52	UPI00027F8496 related cluster	Thioredoxin-like protein 4A	-	-	-	-	-	-
comp2151_c0_seq1	455	Predicted protein	-	-	-	-	-	-	-
comp2157_c0_seq1	186	-	-	-	-	-	-	-	-
comp2159_c0_seq1	354	-	-	-	-	-	-	-	-
comp2161_c0_seq1	430	-	-	-	-	-	-	-	-
comp21623_c0_seq1	59	Predicted protein	Peptidyl-prolyl cis-trans isomerase NIMA-interacting 1	protein folding]---[protein peptidyl-prolyl isomerization	peptidyl-prolyl cis-trans isomerase activity	-	Peptidylprolyl isomerase.	-	-
comp2164_c0_seq1	685	-	-	-	-	-	-	-	-
comp2167_c0_seq1	84	-	-	-	-	-	-	-	-
comp21676_c0_seq1	105	Predicted protein	-	-	-	-	-	-	-
comp2168_c0_seq1	121	Putative uncharacterized protein (Fragment)	-	-	-	-	-	-	-
comp2169_c0_seq1	631	-	-	-	-	-	-	-	-
comp21821_c0_seq1	138	-	-	-	-	-	-	-	-
comp2188_c0_seq1	226	-	-	-	-	-	-	-	-
comp2189_c0_seq1	398	Predicted protein	-	-	-	-	-	-	-
comp2193_c0_seq1	281	-	-	-	-	-	-	-	-
comp21969_c0_seq1	93	-	-	-	-	-	-	-	-
comp21996_c0_seq1	81	Fucoxanthin-chlorophyll a/c light-harvesting protein (Fragment)	Fucoxanthin-chlorophyll a-c binding protein chloroplastic	-	-	-	-	-	-
comp2202_c0_seq1	249	Predicted protein	-	ubiquitin-dependent protein catabolic process	ubiquitin thiolesterase activity	-	-	-	-
comp2207_c0_seq1	382	Alpha/beta hydrolase fold	-	metabolic process	hydrolase activity	-	-	-	-
comp2208_c0_seq2	254	Predicted protein	-	-	-	-	-	-	-
comp22087_c0_seq1	82	-	-	-	-	-	-	-	-
comp2216_c0_seq1	88	-	-	-	-	-	-	-	-
comp2219_c0_seq1	132	Predicted protein (Fragment)	Mitochondrial substrate carrier family protein N	transport	-	integral to membrane	-	-	-
comp22222_c0_seq1	82	Predicted protein (Fragment)	-	-	hydrolase activity	-	-	-	-
comp2223_c0_seq1	597	Putative uncharacterized protein	-	-	-	-	-	-	-
comp2226_c0_seq1	269	-	-	-	-	-	-	-	-
comp2229_c0_seq1	271	-	-	-	-	-	-	-	-
comp22292_c0_seq1	80	Predicted protein	2-C-methyl-D-erythritol 4-phosphate cytidylyltransferase	isoprenoid biosynthetic process	catalytic activity	-	2-C-methyl-D-erythritol 4-phosphate cytidylyltransferase.	Isoprenoid biosynthesis	isopentenyl diphosphate biosynthesis via DXP pathway
comp2230_c0_seq1	272	Uncharacterized protein	-	-	-	-	-	-	-
comp22348_c0_seq1	76	-	-	-	-	-	-	-	-
comp2239_c0_seq1	105	-	-	-	-	-	-	-	-
comp22396_c0_seq1	86	-	-	-	-	-	-	-	-
comp22410_c0_seq1	68	-	-	-	-	-	-	-	-
comp22420_c0_seq1	116	Predicted protein	Asparagine--tRNA ligase cytoplasmic 1	asparaginyl-tRNA aminoacylation	asparagine-tRNA ligase activity]---[ATP binding]---[nucleic acid binding	cytoplasm	Asparagine--tRNA ligase.	-	-
comp2243_c0_seq1	314	Predicted protein (Fragment)	-	-	-	-	-	-	-
comp2244_c0_seq1	39	-	-	-	-	-	-	-	-
comp2252_c0_seq1	167	-	-	-	-	-	-	-	-
comp22535_c0_seq1	36	-	-	-	-	-	-	-	-
comp2254_c0_seq1	220	-	-	-	-	-	-	-	-
comp2255_c0_seq1	193	-	-	-	-	-	-	-	-
comp2256_c0_seq2	247	Predicted protein (Fragment)	Protein disulfide isomerase-like 5-4	cell redox homeostasis]---[glycerol ether metabolic process	electron carrier activity]---[protein disulfide oxidoreductase activity	-	-	-	-
comp22580_c0_seq1	114	Gelosin/severin like protein	Villin-1	-	-	-	-	-	-
comp22610_c0_seq1	68	Predicted protein	-	regulation of cyclin-dependent protein kinase activity	-	-	-	-	-
comp2263_c0_seq1	178	-	-	-	-	-	-	-	-
comp22644_c0_seq1	70	-	-	-	-	-	-	-	-
comp2270_c0_seq1	337	Predicted protein	-	-	-	-	-	-	-
comp22704_c0_seq1	59	-	-	-	-	-	-	-	-
comp22748_c0_seq1	82	-	-	-	-	-	-	-	-
comp2278_c0_seq1	331	-	-	-	-	-	-	-	-
comp22780_c0_seq1	118	-	-	-	-	-	-	-	-
comp2283_c0_seq1	72	-	-	-	-	-	-	-	-
comp2286_c0_seq1	190	-	-	-	-	-	-	-	-
comp2287_c0_seq1	174	-	-	-	-	-	-	-	-
comp2288_c0_seq1	278	-	-	-	-	-	-	-	-
comp22944_c0_seq1	123	Predicted protein	-	-	-	-	-	-	-
comp2301_c0_seq1	275	-	-	-	-	-	-	-	-
comp2302_c0_seq1	391	-	-	-	-	-	-	-	-
comp2306_c0_seq1	171	-	-	-	-	-	-	-	-
comp2307_c0_seq1	329	-	-	-	-	-	-	-	-
comp23081_c0_seq1	72	Predicted protein	-	-	-	-	-	-	-
comp23096_c0_seq1	80	Uncharacterized protein	Quinolinate synthase chloroplastic	NAD biosynthetic process]---[quinolinate biosynthetic process	quinolinate synthetase A activity	-	Quinolinate synthase.	Cofactor biosynthesis	NAD(+) biosynthesis
comp2315_c0_seq1	71	-	-	-	-	-	-	-	-
comp2322_c0_seq1	387	-	-	-	-	-	-	-	-
comp2323_c0_seq1	188	-	-	-	-	-	-	-	-
comp2328_c0_seq1	73	-	-	-	-	-	-	-	-
comp2331_c0_seq1	94	-	-	-	-	-	-	-	-
comp23330_c0_seq1	61	-	-	-	-	-	-	-	-
comp2335_c0_seq1	269	Putative uncharacterized protein	-	-	-	-	-	-	-
comp23381_c0_seq1	71	-	-	-	-	-	-	-	-
comp23461_c0_seq1	62	-	-	-	-	-	-	-	-
comp2348_c0_seq1	544	-	-	-	-	-	-	-	-
comp2356_c0_seq1	438	-	-	-	-	-	-	-	-
comp236_c0_seq1	70	Predicted protein	-	-	-	-	-	-	-
comp2363_c0_seq1	458	-	-	-	-	-	-	-	-
comp2366_c0_seq1	164	-	-	-	-	-	-	-	-
comp2367_c0_seq1	130	-	-	-	-	-	-	-	-
comp23676_c0_seq1	75	Uncharacterized protein	78 kDa glucose-regulated protein homolog	response to stress	ATP binding	-	-	-	-
comp2368_c0_seq1	406	-	-	-	-	-	-	-	-
comp2369_c0_seq1	273	-	-	-	-	-	-	-	-
comp2374_c0_seq1	147	-	-	-	-	-	-	-	-
comp23783_c0_seq1	70	Acetyl-coenzyme A synthetase (Fragment)	Cycloartenol synthase	metabolic process	acetate-CoA ligase activity]---[intramolecular transferase activity	-	Cycloartenol synthase.	-	-
comp23791_c0_seq1	73	-	-	-	-	-	-	-	-
comp2380_c0_seq1	211	Predicted protein	-	-	-	-	-	-	-
comp2384_c0_seq1	38	-	-	-	-	-	-	-	-
comp2385_c0_seq1	247	-	-	-	-	-	-	-	-
comp2386_c0_seq1	178	Uncharacterized protein (Fragment)	-	-	-	-	-	-	-
comp23866_c0_seq1	71	3-deoxy-7-phosphoheptulonate synthase	Phospho-2-dehydro-3-deoxyheptonate aldolase 2 chloroplastic	aromatic amino acid family biosynthetic process	3-deoxy-7-phosphoheptulonate synthase activity	-	3-deoxy-7-phosphoheptulonate synthase.	Metabolic intermediate biosynthesis	chorismate biosynthesis
comp23872_c0_seq1	79	-	-	-	-	-	-	-	-
comp23885_c0_seq1	77	Predicted protein	Mast cell protease 3	proteolysis	serine-type endopeptidase activity	-	-	-	-
comp23962_c0_seq1	74	-	-	-	-	-	-	-	-
comp2406_c0_seq1	98	-	-	-	-	-	-	-	-
comp24081_c0_seq1	82	Predicted protein	-	glycine catabolic process	aminomethyltransferase activity	cytoplasm	-	-	-
comp24104_c0_seq1	101	Predicted protein	AP-2 complex subunit sigma	-	protein transporter activity	-	-	-	-
comp2411_c0_seq1	177	Predicted protein	-	-	bile acid:sodium symporter activity	membrane	-	-	-
comp2427_c0_seq1	288	-	-	-	-	-	-	-	-
comp2428_c0_seq1	407	-	-	-	-	-	-	-	-
comp24359_c0_seq1	154	-	-	-	-	-	-	-	-
comp2438_c0_seq1	75	Predicted protein	-	-	-	-	-	-	-
comp2439_c0_seq1	447	-	-	-	-	-	-	-	-
comp2443_c0_seq1	604	Predicted protein	-	-	-	-	-	-	-
comp2447_c0_seq1	469	-	-	-	-	-	-	-	-
comp2449_c0_seq1	139	-	-	-	-	-	-	-	-
comp2454_c0_seq1	356	-	-	-	-	-	-	-	-
comp2455_c0_seq1	314	-	-	-	-	-	-	-	-
comp2458_c0_seq1	213	Uncharacterized protein	-	-	-	-	-	-	-
comp24608_c0_seq1	75	-	-	-	-	-	-	-	-
comp2468_c0_seq1	239	-	-	-	-	-	-	-	-
comp2470_c0_seq1	181	Predicted protein	High affinity nitrate transporter 2.5	-	nitrate transmembrane transporter activity]---[nitrite transmembrane transporter activity	integral to membrane	-	-	-
comp2479_c0_seq1	74	-	-	-	-	-	-	-	-
comp24852_c0_seq1	63	-	-	-	-	-	-	-	-
comp2487_c0_seq1	315	Uncharacterized protein	-	-	-	-	-	-	-
comp2490_c0_seq1	108	Uncharacterized protein	-	-	-	-	-	-	-
comp2499_c0_seq1	174	-	-	-	-	-	-	-	-
comp2500_c0_seq1	182	-	-	-	-	-	-	-	-
comp2501_c0_seq1	676	-	-	-	-	-	-	-	-
comp2511_c0_seq1	143	-	-	-	-	-	-	-	-
comp25164_c0_seq1	80	Beta tubulin (Fragment)	Putative tubulin beta chain-like protein ENSP00000290377	microtubule-based process]---[protein polymerization	GTP binding]---[GTPase activity]---[structural constituent of cytoskeleton	microtubule	-	-	-
comp2520_c0_seq1	280	-	-	-	-	-	-	-	-
comp2521_c0_seq1	733	-	-	-	-	-	-	-	-
comp2523_c0_seq1	1225	-	-	-	-	-	-	-	-
comp2525_c0_seq1	123	Predicted protein	Mitochondrial uncoupling protein 1	transport	-	integral to membrane	-	-	-
comp2534_c0_seq1	359	Predicted protein	-	-	-	-	-	-	-
comp2543_c0_seq1	217	-	-	-	-	-	-	-	-
comp2544_c0_seq1	214	-	-	-	-	-	-	-	-
comp2547_c0_seq1	148	-	-	-	-	-	-	-	-
comp2549_c0_seq1	188	Uncharacterized protein	-	-	-	-	-	-	-
comp2551_c0_seq2	392	Formate/nitrite transporter family member	Probable formate transporter	-	transporter activity	membrane	-	-	-
comp2556_c0_seq1	302	Putative uncharacterized protein	Peptidyl-prolyl cis-trans isomerase D	protein folding]---[protein peptidyl-prolyl isomerization	peptidyl-prolyl cis-trans isomerase activity	-	Peptidylprolyl isomerase.	-	-
comp2561_c0_seq1	223	Predicted protein	Putative long-chain-fatty-acid--CoA ligase	-	catalytic activity	-	Long-chain-fatty-acid--CoA ligase.	-	-
comp2564_c0_seq1	73	-	-	-	-	-	-	-	-
comp2573_c0_seq1	42	Histone H2A	Histone H2A.1	nucleosome assembly	DNA binding	nucleosome]---[nucleus	-	-	-
comp2575_c0_seq1	290	-	-	-	-	-	-	-	-
comp2583_c0_seq1	81	-	-	-	-	-	-	-	-
comp2585_c0_seq1	104	Predicted protein	Pyruvate dehydrogenase (acetyl-transferring) kinase mitochondrial	phosphorylation	ATP binding]---[transferase activity, transferring phosphorus-containing groups	-	Pyruvate dehydrogenase (acetyl-transferring) kinase.	-	-
comp2586_c0_seq1	84	Chaperonine protein HSP60 putative (Fragment)	-	protein refolding	ATP binding	cytoplasm	-	-	-
comp2589_c0_seq1	263	-	-	-	-	-	-	-	-
comp2596_c0_seq1	391	-	-	-	-	-	-	-	-
comp2597_c0_seq1	672	-	-	-	-	-	-	-	-
comp2600_c0_seq1	96	Uncharacterized protein	-	-	oxidoreductase activity	-	-	-	-
comp2602_c0_seq1	562	Predicted protein	-	-	-	-	-	-	-
comp2628_c0_seq1	139	-	-	-	-	-	-	-	-
comp2630_c0_seq1	144	Predicted protein	Probable peptide methionine sulfoxide reductase	-	peptide-methionine-(S)-S-oxide reductase activity	-	Peptide-methionine (S)-S-oxide reductase.	-	-
comp2631_c0_seq1	151	-	-	-	-	-	-	-	-
comp2640_c0_seq1	259	-	-	-	-	-	-	-	-
comp2642_c0_seq1	139	-	-	-	-	-	-	-	-
comp2646_c0_seq1	202	-	-	-	-	-	-	-	-
comp2647_c0_seq1	118	-	-	-	-	-	-	-	-
comp2650_c0_seq1	229	Beta-Ig-H3/fasciclin	Uncharacterized protein sll1483	-	-	-	-	-	-
comp2654_c0_seq1	404	Uncharacterized protein (Fragment)	-	-	-	-	-	-	-
comp2655_c0_seq2	175	Predicted protein	-	-	-	-	-	-	-
comp2659_c0_seq1	131	Predicted protein	-	-	-	-	-	-	-
comp2660_c0_seq1	159	Uncharacterized protein	DNA-directed RNA polymerase II subunit RPB1	-	-	-	DNA-directed RNA polymerase.	-	-
comp2668_c0_seq1	185	Uncharacterized protein	-	-	-	-	-	-	-
comp2671_c0_seq1	73	-	-	-	-	-	-	-	-
comp2672_c0_seq1	128	-	-	-	-	-	-	-	-
comp2673_c0_seq1	566	-	-	-	-	-	-	-	-
comp2679_c0_seq1	121	Uncharacterized protein	Valine--tRNA ligase	regulation of translational fidelity]---[valyl-tRNA aminoacylation	aminoacyl-tRNA editing activity]---[ATP binding]---[valine-tRNA ligase activity	cytoplasm	Valine--tRNA ligase.	-	-
comp2683_c0_seq1	360	-	-	-	-	-	-	-	-
comp2696_c0_seq1	368	Uncharacterized protein	-	-	-	-	-	-	-
comp2710_c0_seq1	305	Possible RNA polymerase sigma factor	Cell surface glycoprotein 1	transcription initiation, DNA-dependent	DNA binding]---[sequence-specific DNA binding transcription factor activity]---[sigma factor activity	-	-	-	-
comp2711_c0_seq1	169	-	-	-	-	-	-	-	-
comp2718_c0_seq1	76	-	-	-	-	-	-	-	-
comp2722_c0_seq1	238	Uncharacterized protein	-	-	-	-	-	-	-
comp2730_c0_seq1	286	Predicted protein	-	-	-	-	-	-	-
comp2734_c0_seq1	119	Predicted protein (Fragment)	NAD(P) transhydrogenase subunit alpha part 2	proton transport	NAD(P)+ transhydrogenase activity	-	NAD(P)( ) transhydrogenase (Re/Si-specific).	-	-
comp2754_c0_seq1	65	-	-	-	-	-	-	-	-
comp2766_c0_seq1	226	-	-	-	-	-	-	-	-
comp2768_c0_seq1	367	-	-	-	-	-	-	-	-
comp2769_c0_seq1	470	-	Protein scribble homolog	-	-	-	-	-	-
comp2777_c0_seq1	1052	Predicted protein	-	-	-	-	-	-	-
comp2788_c0_seq1	403	Uncharacterized protein	-	-	oxidoreductase activity	-	-	-	-
comp2790_c0_seq2	66	-	-	-	-	-	-	-	-
comp2792_c0_seq1	370	-	-	-	-	-	-	-	-
comp2794_c0_seq1	162	-	-	-	-	-	-	-	-
comp2800_c0_seq2	87	Arginine biosynthesis bifunctional protein ArgJ mitochondrial	Arginine biosynthesis bifunctional protein ArgJ mitochondrial	arginine biosynthetic process	acetyl-CoA:L-glutamate N-acetyltransferase activity]---[glutamate N-acetyltransferase activity	mitochondrial matrix	Amino-acid N-acetyltransferase.]---[Glutamate N-acetyltransferase.	Amino-acid biosynthesis	L-arginine biosynthesis
comp2800_c0_seq2	87	Arginine biosynthesis bifunctional protein ArgJ mitochondrial	Arginine biosynthesis bifunctional protein ArgJ mitochondrial	arginine biosynthetic process	acetyl-CoA:L-glutamate N-acetyltransferase activity]---[glutamate N-acetyltransferase activity	mitochondrial matrix	Amino-acid N-acetyltransferase.]---[Glutamate N-acetyltransferase.	Amino-acid biosynthesis	L-arginine biosynthesis
comp2806_c0_seq1	75	Predicted protein	-	-	-	-	-	-	-
comp2816_c0_seq1	349	-	-	-	-	-	-	-	-
comp2818_c0_seq1	142	-	-	-	-	-	-	-	-
comp2820_c0_seq1	302	-	-	-	-	-	-	-	-
comp2833_c0_seq1	154	Putative glutathione-S-transferase	-	-	transferase activity	-	-	-	-
comp2844_c0_seq1	284	Predicted protein	Ankyrin repeat domain-containing protein 27	-	ATP binding]---[nucleoside-triphosphatase activity	-	-	-	-
comp2859_c0_seq1	514	-	-	-	-	-	-	-	-
comp2874_c0_seq1	283	Histidinol-phosphate aminotransferase	Histidinol-phosphate aminotransferase	histidine biosynthetic process	histidinol-phosphate transaminase activity]---[L-phenylalanine:2-oxoglutarate aminotransferase activity]---[pyridoxal phosphate binding	-	Histidinol-phosphate transaminase.	Amino-acid biosynthesis	L-histidine biosynthesis
comp2877_c0_seq1	649	Predicted protein	-	-	-	-	-	-	-
comp2879_c0_seq1	190	-	-	-	-	-	-	-	-
comp2885_c0_seq1	174	-	-	-	-	-	-	-	-
comp2890_c0_seq1	164	-	-	-	-	-	-	-	-
comp2899_c0_seq1	357	-	-	-	-	-	-	-	-
comp2910_c0_seq1	238	Peptidyl-prolyl cis-trans isomerase	FK506-binding protein 4	protein folding]---[protein peptidyl-prolyl isomerization	peptidyl-prolyl cis-trans isomerase activity	-	Peptidylprolyl isomerase.	-	-
comp2911_c0_seq1	491	Uncharacterized protein	Putative S-adenosyl-L-methionine-dependent methyltransferase MSMEG_1480/MSMEI_1444	-	methyltransferase activity	-	-	-	-
comp2915_c0_seq1	341	-	-	-	-	-	-	-	-
comp292_c0_seq1	83	-	-	-	-	-	-	-	-
comp2930_c0_seq1	520	-	-	-	-	-	-	-	-
comp2933_c0_seq1	126	-	-	-	-	-	-	-	-
comp2947_c0_seq1	336	-	-	-	-	-	-	-	-
comp2954_c0_seq2	153	Predicted protein	Small COPII coat GTPase SAR1	intracellular protein transport]---[vesicle-mediated transport	GTP binding	endoplasmic reticulum]---[Golgi apparatus	-	-	-
comp2959_c0_seq1	109	Probable Endoglucanase 1 (Egl1)	-	carbohydrate metabolic process	cellulase activity	-	-	-	-
comp2964_c0_seq1	285	Predicted protein	-	-	-	-	-	-	-
comp2965_c0_seq1	186	Predicted protein	2-C-methyl-D-erythritol 4-phosphate cytidylyltransferase chloroplastic	isoprenoid biosynthetic process	catalytic activity	-	2-C-methyl-D-erythritol 4-phosphate cytidylyltransferase.	Isoprenoid biosynthesis	isopentenyl diphosphate biosynthesis via DXP pathway
comp2966_c0_seq1	356	-	-	-	-	-	-	-	-
comp2967_c0_seq1	308	-	-	-	-	-	-	-	-
comp2973_c0_seq1	703	-	-	-	-	-	-	-	-
comp2986_c0_seq1	92	-	-	-	-	-	-	-	-
comp2987_c0_seq1	222	-	-	-	-	-	-	-	-
comp2988_c0_seq1	133	-	-	-	-	-	-	-	-
comp2992_c0_seq1	158	-	-	-	-	-	-	-	-
comp3008_c0_seq1	247	-	-	-	-	-	-	-	-
comp3012_c0_seq2	174	-	-	-	-	-	-	-	-
comp3016_c0_seq1	498	UPI0001CBB43B related cluster	Probable E3 ubiquitin-protein ligase RNF217	-	-	-	-	Protein modification	protein ubiquitination
comp3018_c0_seq1	193	Uncharacterized protein	Foldase protein PrsA	protein folding]---[protein peptidyl-prolyl isomerization	peptidyl-prolyl cis-trans isomerase activity	-	Peptidylprolyl isomerase.	-	-
comp3025_c0_seq1	152	Predicted protein	-	-	-	-	-	-	-
comp3029_c0_seq1	63	-	-	-	-	-	-	-	-
comp3032_c0_seq1	239	-	-	-	-	-	-	-	-
comp3036_c0_seq2	39	-	-	-	-	-	-	-	-
comp3048_c0_seq1	71	Uncharacterized protein	-	-	oxidoreductase activity	-	-	-	-
comp3049_c0_seq1	38	-	-	-	-	-	-	-	-
comp3054_c0_seq1	85	Peptidyl-prolyl cis-trans isomerase	Peptidyl-prolyl cis-trans isomerase CYP19-3	protein folding]---[protein peptidyl-prolyl isomerization	peptidyl-prolyl cis-trans isomerase activity	-	Peptidylprolyl isomerase.	-	-
comp3057_c0_seq1	194	-	-	-	-	-	-	-	-
comp3061_c0_seq1	368	NADH dehydrogenase subunit 7	NADH-ubiquinone oxidoreductase 49 kDa subunit	-	NAD binding]---[oxidoreductase activity, acting on NADH or NADPH]---[quinone binding	mitochondrion	NADH ubiquinone reductase (H( )-translocating).]---[NADH dehydrogenase.	-	-
comp3062_c0_seq1	312	-	-	-	-	-	-	-	-
comp3067_c0_seq1	228	-	-	-	-	-	-	-	-
comp3070_c0_seq2	267	-	-	-	-	-	-	-	-
comp3073_c0_seq1	333	Whole genome shotgun assembly allelic scaffold set scaffold scaffoldA_9	-	proteolysis	serine-type endopeptidase activity	-	-	-	-
comp3074_c0_seq1	159	-	-	-	-	-	-	-	-
comp3075_c0_seq1	136	Uncharacterized protein	-	-	-	-	-	-	-
comp3077_c0_seq1	96	-	-	-	-	-	-	-	-
comp3086_c0_seq1	90	Ankyrin family protein	Putative ankyrin repeat protein L63	-	-	-	-	-	-
comp3090_c0_seq1	181	-	-	-	-	-	-	-	-
comp3091_c0_seq1	140	-	-	-	-	-	-	-	-
comp3095_c0_seq1	32	-	-	-	-	-	-	-	-
comp3098_c0_seq1	230	-	-	-	-	-	-	-	-
comp3102_c0_seq1	68	-	-	-	-	-	-	-	-
comp3104_c0_seq1	558	-	-	-	-	-	-	-	-
comp3114_c0_seq1	78	-	-	-	-	-	-	-	-
comp3117_c0_seq1	313	-	-	-	-	-	-	-	-
comp3118_c0_seq1	146	-	-	-	-	-	-	-	-
comp3125_c0_seq1	273	-	-	-	-	-	-	-	-
comp3134_c0_seq1	153	-	-	-	-	-	-	-	-
comp3138_c0_seq1	537	Predicted protein	-	-	solute:hydrogen antiporter activity	integral to membrane	-	-	-
comp3145_c0_seq1	167	-	-	-	-	-	-	-	-
comp3152_c0_seq1	259	Predicted protein (Fragment)	Dual specificity protein kinase shkD	-	ATP binding]---[protein kinase activity	-	Non-specific serine/threonine protein kinase.	-	-
comp3166_c0_seq1	415	-	-	-	-	-	-	-	-
comp3168_c0_seq1	125	-	-	-	-	-	-	-	-
comp3174_c0_seq1	264	-	-	-	-	-	-	-	-
comp3176_c0_seq1	371	Predicted protein	-	-	sequence-specific DNA binding]---[sequence-specific DNA binding transcription factor activity	nucleus	-	-	-
comp3178_c0_seq1	271	-	-	-	-	-	-	-	-
comp3181_c0_seq1	332	-	-	-	-	-	-	-	-
comp3182_c0_seq1	132	-	-	-	-	-	-	-	-
comp3184_c0_seq1	455	-	-	-	-	-	-	-	-
comp3190_c0_seq1	260	-	-	-	-	-	-	-	-
comp3209_c0_seq1	508	Splicing coactivator subunit-like protein	-	-	-	-	-	-	-
comp3210_c0_seq1	200	-	-	-	-	-	-	-	-
comp3227_c0_seq1	127	-	-	-	-	-	-	-	-
comp3234_c0_seq1	283	Predicted protein	-	-	-	-	-	-	-
comp3236_c0_seq1	238	-	-	-	-	-	-	-	-
comp3242_c0_seq1	191	-	-	-	-	-	-	-	-
comp3245_c0_seq2	93	-	-	-	-	-	-	-	-
comp3248_c0_seq1	325	-	-	-	-	-	-	-	-
comp3259_c0_seq1	281	-	-	-	-	-	-	-	-
comp3260_c0_seq1	281	-	-	-	-	-	-	-	-
comp3262_c0_seq1	249	-	-	-	-	-	-	-	-
comp3263_c0_seq1	467	-	-	-	-	-	-	-	-
comp3268_c0_seq1	143	-	-	-	-	-	-	-	-
comp3269_c0_seq1	126	-	-	-	-	-	-	-	-
comp3272_c0_seq1	30	-	-	-	-	-	-	-	-
comp3272_c0_seq2	30	-	-	-	-	-	-	-	-
comp3278_c0_seq1	190	-	-	-	-	-	-	-	-
comp3283_c0_seq1	613	-	-	-	-	-	-	-	-
comp3293_c0_seq1	241	-	-	-	-	-	-	-	-
comp3294_c0_seq1	164	-	-	-	-	-	-	-	-
comp3296_c0_seq1	544	Predicted protein	-	-	-	-	-	-	-
comp3299_c0_seq1	273	Predicted protein	Conserved oligomeric Golgi complex subunit 2	Golgi organization]---[protein transport	-	membrane	-	-	-
comp3304_c0_seq1	547	-	-	-	-	-	-	-	-
comp3315_c0_seq1	469	-	-	-	-	-	-	-	-
comp3319_c0_seq1	266	-	-	-	-	-	-	-	-
comp3324_c0_seq1	143	-	-	-	-	-	-	-	-
comp3327_c0_seq1	275	Uncharacterized protein	-	-	-	-	-	-	-
comp3329_c0_seq1	97	-	-	-	-	-	-	-	-
comp3331_c0_seq1	105	-	-	-	-	-	-	-	-
comp3334_c0_seq1	116	-	-	-	-	-	-	-	-
comp3335_c0_seq1	53	-	-	-	-	-	-	-	-
comp3339_c0_seq1	441	-	-	-	-	-	-	-	-
comp3348_c0_seq1	335	Predicted protein	-	-	-	anaphase-promoting complex	-	-	-
comp3351_c0_seq1	80	-	-	-	-	-	-	-	-
comp3356_c0_seq1	576	Predicted protein	Cell surface glycoprotein 1	-	-	-	-	-	-
comp3364_c0_seq1	48	-	-	-	-	-	-	-	-
comp3367_c0_seq1	127	-	-	-	-	-	-	-	-
comp3368_c0_seq1	138	-	-	-	-	-	-	-	-
comp3369_c0_seq1	199	-	-	-	-	-	-	-	-
comp3373_c0_seq2	91	Putative uncharacterized protein	-	-	-	-	-	-	-
comp3378_c0_seq1	224	-	-	-	-	-	-	-	-
comp3380_c0_seq1	70	-	-	-	-	-	-	-	-
comp3382_c0_seq1	72	-	-	-	-	-	-	-	-
comp3384_c0_seq1	381	-	-	-	-	-	-	-	-
comp3397_c0_seq1	387	Putative uncharacterized protein	-	-	-	-	-	-	-
comp3398_c0_seq1	466	-	-	-	-	-	-	-	-
comp3400_c0_seq1	180	-	-	-	-	-	-	-	-
comp3401_c0_seq1	68	-	-	-	-	-	-	-	-
comp3403_c0_seq1	370	-	-	-	-	-	-	-	-
comp3416_c0_seq1	152	-	-	-	-	-	-	-	-
comp3427_c0_seq1	192	-	-	-	-	-	-	-	-
comp3436_c0_seq1	466	-	-	-	-	-	-	-	-
comp3444_c0_seq1	147	-	-	-	-	-	-	-	-
comp3452_c0_seq1	81	-	-	-	-	-	-	-	-
comp3453_c0_seq1	310	Uncharacterized protein	-	-	ATP binding]---[ATP-dependent 5'-3' DNA helicase activity]---[DNA binding	-	-	-	-
comp3457_c0_seq1	152	-	-	-	-	-	-	-	-
comp3469_c0_seq1	356	Transcriptional regulator MerR family protein	Integration host factor subunit alpha	-	nucleotide binding]---[sequence-specific DNA binding transcription factor activity	-	-	-	-
comp3470_c0_seq1	134	-	-	-	-	-	-	-	-
comp3483_c0_seq1	167	-	-	-	-	-	-	-	-
comp3486_c0_seq1	93	-	-	-	-	-	-	-	-
comp3486_c0_seq2	74	-	-	-	-	-	-	-	-
comp3487_c0_seq1	192	-	-	-	-	-	-	-	-
comp3492_c0_seq2	156	Predicted protein	Chlorophyll(ide) b reductase NOL chloroplastic	oxidation-reduction process	oxidoreductase activity	-	Chlorophyll(ide) b reductase.	-	-
comp3497_c0_seq1	133	-	-	-	-	-	-	-	-
comp3498_c0_seq1	50	-	-	-	-	-	-	-	-
comp3499_c0_seq1	237	-	-	-	-	-	-	-	-
comp3507_c0_seq1	72	-	-	-	-	-	-	-	-
comp3521_c0_seq1	249	-	-	-	-	-	-	-	-
comp3522_c0_seq1	319	Uncharacterized protein	-	-	-	-	-	-	-
comp3524_c0_seq1	91	Predicted protein	Cytochrome c	electron transport chain	electron carrier activity]---[heme binding]---[iron ion binding	mitochondrion]---[respiratory chain	-	-	-
comp3535_c0_seq1	895	Predicted protein	Serine/threonine-protein kinase Nek1	-	ATP binding]---[protein kinase activity	-	Non-specific serine/threonine protein kinase.	-	-
comp3536_c0_seq1	183	-	-	-	-	-	-	-	-
comp3538_c0_seq1	178	-	-	-	-	-	-	-	-
comp3555_c0_seq1	267	-	-	-	-	-	-	-	-
comp3556_c0_seq1	56	-	-	-	-	-	-	-	-
comp3557_c0_seq1	69	-	-	-	-	-	-	-	-
comp3558_c0_seq1	145	-	-	-	-	-	-	-	-
comp3564_c0_seq1	147	-	-	-	-	-	-	-	-
comp3568_c0_seq1	72	-	-	-	-	-	-	-	-
comp3571_c0_seq1	381	Uncharacterized protein	-	-	oxidoreductase activity	-	-	-	-
comp3572_c0_seq1	323	-	-	-	-	-	-	-	-
comp3578_c0_seq1	216	-	-	-	-	-	-	-	-
comp3584_c0_seq1	305	-	-	-	-	-	-	-	-
comp3587_c0_seq1	108	-	-	-	-	-	-	-	-
comp3588_c0_seq1	191	-	-	-	-	-	-	-	-
comp3591_c0_seq1	47	-	-	-	-	-	-	-	-
comp3605_c0_seq1	216	-	-	-	-	-	-	-	-
comp3610_c0_seq1	158	-	-	-	-	-	-	-	-
comp3611_c0_seq1	118	-	-	-	-	-	-	-	-
comp3615_c0_seq1	735	Putative uncharacterized protein	LRR receptor-like serine/threonine-protein kinase GSO2	-	-	-	Non-specific serine/threonine protein kinase.	-	-
comp3634_c0_seq1	59	-	-	-	-	-	-	-	-
comp3680_c0_seq1	545	Predicted protein	-	-	methyltransferase activity	-	-	-	-
comp3686_c0_seq1	142	Ubiquitin conjugating enzyme	Protein PEROXIN-4	protein ubiquitination	ubiquitin-protein ligase activity	-	Ubiquitin--protein ligase.	Protein modification	protein ubiquitination
comp3694_c0_seq2	307	-	-	-	-	-	-	-	-
comp3702_c1_seq2	147	-	-	-	-	-	-	-	-
comp3715_c0_seq1	309	-	-	-	-	-	-	-	-
comp3726_c0_seq2	646	Uncharacterized protein	-	-	-	-	-	-	-
comp3727_c0_seq1	54	-	-	-	-	-	-	-	-
comp3732_c0_seq1	179	Predicted protein	-	nucleobase-containing compound metabolic process	hydrolase activity, acting on ester bonds]---[RNA binding	-	-	-	-
comp3737_c0_seq1	263	Predicted protein	-	-	-	-	-	-	-
comp3746_c0_seq1	125	Peptidyl-prolyl cis-trans isomerase	Peptidyl-prolyl cis-trans isomerase-like 3	protein folding]---[protein peptidyl-prolyl isomerization	peptidyl-prolyl cis-trans isomerase activity	-	Peptidylprolyl isomerase.	-	-
comp3747_c0_seq1	181	-	-	-	-	-	-	-	-
comp3749_c0_seq1	414	-	-	-	-	-	-	-	-
comp3755_c0_seq1	464	-	-	-	-	-	-	-	-
comp3763_c0_seq1	569	Aldehyde Dehydrogenase	3-succinoylsemialdehyde-pyridine dehydrogenase	-	oxidoreductase activity, acting on the aldehyde or oxo group of donors, NAD or NADP as acceptor	-	3-succinoylsemialdehyde-pyridine dehydrogenase.	Alkaloid degradation	nicotine degradation
comp3774_c0_seq1	477	2-polyprenyl-6-methoxyphenol hydroxylase-like oxidoreductase	FAD-dependent urate hydroxylase	oxidation-reduction process	oxidoreductase activity	-	FAD-dependent urate hydroxylase.	Purine metabolism	urate degradation
comp3775_c0_seq2	235	Predicted protein	Charged multivesicular body protein 1	protein transport	-	-	-	-	-
comp3799_c0_seq1	418	Cathepsin H	Thiol protease aleurain-like	proteolysis	cysteine-type peptidase activity	-	Cathepsin H.	-	-
comp3842_c0_seq2	76	Uncharacterized protein	-	ATP hydrolysis coupled proton transport	proton-transporting ATPase activity, rotational mechanism	vacuolar proton-transporting V-type ATPase, V1 domain	-	-	-
comp3878_c0_seq1	97	Uncharacterized protein	-	cellular metabolic process	-	-	-	-	-
comp3918_c0_seq1	289	Phosphomannomutase	Phosphomannomutase	mannose biosynthetic process	phosphomannomutase activity	cytoplasm	Phosphomannomutase.	Nucleotide-sugar biosynthesis	GDP-alpha-D-mannose biosynthesis
comp3929_c0_seq1	85	-	-	-	-	-	-	-	-
comp3940_c0_seq1	117	-	-	-	-	-	-	-	-
comp3980_c0_seq1	237	-	-	-	-	-	-	-	-
comp4040_c0_seq2	139	Predicted protein	-	dephosphorylation]---[methylation	methyltransferase activity]---[phosphatase activity	-	-	-	-
comp406_c0_seq1	51	-	-	-	-	-	-	-	-
comp4062_c0_seq1	250	Vitelline coat protein VC130	-	-	-	-	-	-	-
comp4065_c0_seq1	225	-	-	-	-	-	-	-	-
comp4114_c0_seq1	180	Predicted protein	-	-	-	-	-	-	-
comp4144_c0_seq1	75	Predicted protein	Probable 26S protease subunit rpt4	protein catabolic process	ATP binding]---[nucleoside-triphosphatase activity	cytoplasm	-	-	-
comp4145_c0_seq1	69	-	-	-	-	-	-	-	-
comp4164_c0_seq2	121	Predicted protein (Fragment)	-	-	-	-	-	-	-
comp4192_c0_seq1	279	Predicted protein	-	-	-	-	-	-	-
comp4196_c0_seq1	34	-	-	-	-	-	-	-	-
comp4226_c0_seq1	76	-	3-hydroxyisobutyryl-CoA hydrolase mitochondrial	-	-	-	3-hydroxyisobutyryl-CoA hydrolase.	Amino-acid degradation	L-valine degradation
comp4274_c0_seq2	114	Uncharacterized protein (Fragment)	-	-	-	-	-	-	-
comp4275_c0_seq1	105	Uncharacterized protein	L-rhamnonate dehydratase	-	catalytic activity	-	L-rhamnonate dehydratase.	-	-
comp4300_c0_seq1	247	-	-	-	-	-	-	-	-
comp4303_c0_seq1	213	-	-	-	-	-	-	-	-
comp4306_c0_seq2	285	Peroxiredoxin bacteria-like protein	-	oxidation-reduction process	oxidoreductase activity	-	-	-	-
comp4307_c0_seq1	136	Predicted protein	-	-	-	-	-	-	-
comp4319_c0_seq2	87	Predicted protein	-	-	nucleic acid binding	-	-	-	-
comp4320_c0_seq1	218	Predicted protein	-	-	-	-	-	-	-
comp4326_c0_seq1	150	-	-	-	-	-	-	-	-
comp4332_c0_seq1	165	-	-	-	-	-	-	-	-
comp4349_c0_seq2	55	-	-	-	-	-	-	-	-
comp436_c0_seq1	79	-	-	-	-	-	-	-	-
comp4361_c0_seq1	501	Predicted protein	-	-	-	-	-	-	-
comp4363_c0_seq1	177	Predicted protein (Fragment)	Dual specificity protein phosphatase CDC14A	peptidyl-tyrosine dephosphorylation	protein tyrosine phosphatase activity]---[protein tyrosine/serine/threonine phosphatase activity	-	Phosphoprotein phosphatase.]---[Protein-tyrosine-phosphatase.	-	-
comp4365_c0_seq2	247	Branched-chain-amino-acid aminotransferase	Branched-chain-amino-acid aminotransferase 2 chloroplastic	branched chain family amino acid biosynthetic process	L-isoleucine transaminase activity]---[L-leucine transaminase activity]---[L-valine transaminase activity	-	Branched-chain-amino-acid transaminase.	Amino-acid biosynthesis	L-isoleucine biosynthesis
comp4365_c0_seq2	247	Branched-chain-amino-acid aminotransferase	Branched-chain-amino-acid aminotransferase 2 chloroplastic	branched chain family amino acid biosynthetic process	L-isoleucine transaminase activity]---[L-leucine transaminase activity]---[L-valine transaminase activity	-	Branched-chain-amino-acid transaminase.	Amino-acid biosynthesis	L-leucine biosynthesis
comp4365_c0_seq2	247	Branched-chain-amino-acid aminotransferase	Branched-chain-amino-acid aminotransferase 2 chloroplastic	branched chain family amino acid biosynthetic process	L-isoleucine transaminase activity]---[L-leucine transaminase activity]---[L-valine transaminase activity	-	Branched-chain-amino-acid transaminase.	Amino-acid biosynthesis	L-valine biosynthesis
comp4437_c0_seq1	580	-	-	-	-	-	-	-	-
comp4469_c0_seq1	307	Predicted protein	High affinity nitrate transporter 2.5	-	nitrate transmembrane transporter activity]---[nitrite transmembrane transporter activity	integral to membrane	-	-	-
comp4476_c0_seq1	227	-	-	-	-	-	-	-	-
comp4497_c0_seq1	602	-	-	-	-	-	-	-	-
comp4502_c0_seq1	255	-	-	-	-	-	-	-	-
comp4505_c0_seq1	199	-	-	-	-	-	-	-	-
comp4507_c0_seq2	299	-	-	-	-	-	-	-	-
comp4508_c0_seq2	239	Predicted protein	Glycerol-3-phosphate acyltransferase chloroplastic	glycerophospholipid metabolic process	glycerol-3-phosphate O-acyltransferase activity	-	Glycerol-3-phosphate 1-O-acyltransferase.	Phospholipid metabolism	CDP-diacylglycerol biosynthesis
comp4511_c0_seq1	230	-	-	-	-	-	-	-	-
comp4514_c0_seq1	206	-	-	-	-	-	-	-	-
comp4522_c0_seq1	32	-	-	-	-	-	-	-	-
comp4524_c1_seq1	90	-	-	-	-	-	-	-	-
comp4545_c0_seq1	722	Putative uncharacterized protein	-	-	amino acid transmembrane transporter activity	integral to membrane	-	-	-
comp4549_c0_seq1	145	-	-	-	-	-	-	-	-
comp4552_c0_seq1	379	-	-	-	-	-	-	-	-
comp4566_c0_seq1	223	Predicted protein (Fragment)	Mitoferrin	transport	-	integral to membrane	-	-	-
comp4572_c0_seq1	877	Uncharacterized protein	Metabotropic glutamate receptor-like protein E	-	G-protein coupled receptor activity	integral to membrane	-	-	-
comp4575_c0_seq1	527	-	-	-	-	-	-	-	-
comp4577_c0_seq1	179	-	-	-	-	-	-	-	-
comp4577_c0_seq3	107	-	-	-	-	-	-	-	-
comp4585_c0_seq1	310	-	-	-	-	-	-	-	-
comp4598_c0_seq1	412	Uncharacterized protein	-	-	-	-	-	-	-
comp4615_c0_seq1	340	Uncharacterized protein (Fragment)	Methyltransferase-like protein 7B	-	-	-	-	-	-
comp4619_c0_seq1	63	-	-	-	-	-	-	-	-
comp4620_c0_seq2	162	Uncharacterized protein	Replication factor C subunit 2	DNA replication	ATP binding]---[DNA binding]---[nucleoside-triphosphatase activity	-	-	-	-
comp4623_c0_seq2	436	Predicted protein	-	-	structural molecule activity	chloroplast	-	-	-
comp4628_c0_seq1	280	-	-	-	-	-	-	-	-
comp4634_c0_seq1	178	Methionine aminopeptidase (Fragment)	Methionine aminopeptidase 1	cellular process]---[proteolysis	aminopeptidase activity]---[metal ion binding]---[metalloexopeptidase activity	-	Methionyl aminopeptidase.	-	-
comp4635_c0_seq2	45	Ubiquitin with short C-terminal extension	Ubiquitin	-	-	-	-	-	-
comp4637_c0_seq1	262	-	-	-	-	-	-	-	-
comp4638_c1_seq1	276	-	-	-	-	-	-	-	-
comp4643_c1_seq1	271	-	-	-	-	-	-	-	-
comp4643_c1_seq2	79	Predicted protein (Fragment)	GTP-binding protein ypt1	protein transport]---[small GTPase mediated signal transduction	GTP binding	-	-	-	-
comp4644_c0_seq1	596	-	-	-	-	-	-	-	-
comp4651_c0_seq1	554	-	-	-	-	-	-	-	-
comp4660_c0_seq1	223	-	-	-	-	-	-	-	-
comp4665_c0_seq1	63	-	-	-	-	-	-	-	-
comp4669_c0_seq1	51	-	-	-	-	-	-	-	-
comp4669_c0_seq3	116	-	-	-	-	-	-	-	-
comp4671_c0_seq1	307	-	-	-	-	-	-	-	-
comp4672_c0_seq1	75	-	-	-	-	-	-	-	-
comp4673_c1_seq1	88	-	-	-	-	-	-	-	-
comp4674_c0_seq1	150	Predicted protein	Cell differentiation protein RCD1 homolog	-	-	-	-	-	-
comp4677_c0_seq1	543	Uncharacterized protein	-	-	-	-	-	-	-
comp4681_c0_seq2	244	Iron carrier (Fragment)	Sideroflexin-5	-	cation transmembrane transporter activity	membrane	-	-	-
comp4682_c0_seq1	271	Protein binding protein	E3 ubiquitin-protein ligase Os04g0590900	-	zinc ion binding	-	-	Protein modification	protein ubiquitination
comp4685_c0_seq1	367	-	-	-	-	-	-	-	-
comp4696_c0_seq1	122	-	-	-	-	-	-	-	-
comp4710_c0_seq1	249	-	-	-	-	-	-	-	-
comp4712_c0_seq1	335	-	-	-	-	-	-	-	-
comp4715_c0_seq1	414	-	-	-	-	-	-	-	-
comp4717_c0_seq2	42	-	-	-	-	-	-	-	-
comp4725_c0_seq1	190	-	-	-	-	-	-	-	-
comp4726_c0_seq1	227	-	-	-	-	-	-	-	-
comp4727_c0_seq1	250	-	-	-	-	-	-	-	-
comp4731_c0_seq1	189	Uncharacterized protein	-	-	-	-	-	-	-
comp4742_c0_seq1	124	-	-	-	-	-	-	-	-
comp4760_c0_seq1	212	Predicted protein	-	-	-	-	-	-	-
comp4767_c0_seq1	587	-	-	-	-	-	-	-	-
comp4768_c0_seq1	361	-	-	-	-	-	-	-	-
comp4779_c0_seq1	442	-	-	-	-	-	-	-	-
comp4781_c0_seq1	359	-	-	-	-	-	-	-	-
comp4786_c0_seq2	523	Uncharacterized protein	-	-	-	-	-	-	-
comp4791_c0_seq1	130	-	-	-	-	-	-	-	-
comp4793_c0_seq2	47	-	-	-	-	-	-	-	-
comp4795_c0_seq1	146	-	-	-	-	-	-	-	-
comp4797_c0_seq1	170	Putative uncharacterized protein	-	-	-	-	-	-	-
comp4811_c0_seq1	536	Predicted protein	-	-	G-protein coupled GABA receptor activity	integral to membrane	-	-	-
comp4819_c0_seq1	241	Putative uncharacterized protein	-	-	-	-	-	-	-
comp4823_c0_seq1	485	Uncharacterized protein	-	-	-	-	-	-	-
comp4825_c0_seq1	166	-	-	-	-	-	-	-	-
comp4827_c0_seq1	336	Uncharacterized protein	-	-	-	-	-	-	-
comp4832_c0_seq1	728	Predicted protein (Fragment)	Stromal membrane-associated protein 2	regulation of ARF GTPase activity	ARF GTPase activator activity]---[zinc ion binding	-	-	-	-
comp4835_c0_seq1	160	Predicted protein	MOB kinase activator-like 1	-	-	-	-	-	-
comp4836_c0_seq1	554	Predicted protein	Receptor-like protein kinase 2	-	-	-	Non-specific serine/threonine protein kinase.	-	-
comp4837_c0_seq1	446	-	-	-	-	-	-	-	-
comp4840_c0_seq1	51	-	-	-	-	-	-	-	-
comp4840_c0_seq2	51	-	-	-	-	-	-	-	-
comp4853_c0_seq1	76	-	-	-	-	-	-	-	-
comp4857_c0_seq1	102	Acetyl-coa transporter (Fragment)	-	acetyl-CoA transport	acetyl-CoA transporter activity]---[transferase activity, transferring acyl groups	integral to membrane	-	-	-
comp4859_c0_seq1	203	Predicted protein	-	-	ATP binding]---[protein kinase activity	-	-	-	-
comp4860_c0_seq1	504	-	-	-	-	-	-	-	-
comp4864_c0_seq2	172	Predicted protein	V-type proton ATPase subunit E1	ATP hydrolysis coupled proton transport	proton-transporting ATPase activity, rotational mechanism	proton-transporting two-sector ATPase complex, catalytic domain	-	-	-
comp4868_c0_seq1	71	-	-	-	-	-	-	-	-
comp4868_c1_seq1	89	-	-	-	-	-	-	-	-
comp4874_c0_seq1	308	-	-	-	-	-	-	-	-
comp4877_c0_seq1	120	Predicted protein	-	-	-	-	-	-	-
comp4893_c0_seq1	279	NAD(P)H dehydrogenase	Uncharacterized NAD(P)H oxidoreductase HI_1544	-	-	-	-	-	-
comp4906_c0_seq1	298	Predicted protein (Fragment)	RNA exonuclease 4	-	exonuclease activity]---[nucleic acid binding	intracellular	-	-	-
comp4907_c0_seq2	259	Predicted protein	-	-	endonuclease activity	-	-	-	-
comp4908_c0_seq1	389	-	-	-	-	-	-	-	-
comp4916_c0_seq2	192	Succinate semialdehyde dehydrogenase	Succinate semialdehyde dehydrogenase NAD(P) Sad	-	succinate-semialdehyde dehydrogenase [NAD(P)+] activity	-	Succinate-semialdehyde dehydrogenase (NAD(P)( )).	Amino-acid degradation	4-aminobutanoate degradation
comp4925_c0_seq1	372	-	-	-	-	-	-	-	-
comp4935_c0_seq1	322	-	-	-	-	-	-	-	-
comp4945_c0_seq2	101	Predicted protein	-	-	-	-	-	-	-
comp4945_c0_seq3	75	-	-	-	-	-	-	-	-
comp4948_c0_seq1	153	-	-	-	-	-	-	-	-
comp4953_c0_seq1	146	Predicted protein	-	-	-	-	-	-	-
comp4965_c0_seq1	61	-	-	-	-	-	-	-	-
comp4974_c0_seq1	145	-	-	-	-	-	-	-	-
comp4976_c0_seq1	147	-	-	-	-	-	-	-	-
comp4982_c0_seq1	113	-	-	-	-	-	-	-	-
comp4983_c0_seq1	375	Uncharacterized protein (Fragment)	-	-	-	-	-	-	-
comp4994_c0_seq2	134	Predicted protein	-	endocytosis	-	membrane	-	-	-
comp5008_c0_seq1	336	-	-	-	-	-	-	-	-
comp5008_c0_seq2	463	-	-	-	-	-	-	-	-
comp5024_c0_seq1	175	Predicted protein	AP-2 complex subunit mu	intracellular protein transport]---[vesicle-mediated transport	-	clathrin adaptor complex]---[clathrin coat of coated pit	-	-	-
comp5034_c0_seq1	133	-	-	-	-	-	-	-	-
comp5046_c0_seq1	233	-	-	-	-	-	-	-	-
comp5048_c0_seq1	335	-	-	-	-	-	-	-	-
comp5050_c0_seq1	186	Predicted protein (Fragment)	Protease 2	proteolysis	serine-type endopeptidase activity]---[serine-type exopeptidase activity	-	Oligopeptidase B.	-	-
comp5053_c0_seq1	380	-	-	-	-	-	-	-	-
comp5058_c0_seq1	198	-	-	-	-	-	-	-	-
comp5063_c0_seq1	146	-	-	-	-	-	-	-	-
comp5067_c0_seq3	149	-	-	-	-	-	-	-	-
comp5070_c0_seq1	287	-	-	-	-	-	-	-	-
comp5074_c0_seq1	867	-	-	-	-	-	-	-	-
comp5075_c0_seq1	375	-	-	-	-	-	-	-	-
comp5076_c0_seq1	307	-	-	-	-	-	-	-	-
comp5078_c0_seq1	161	-	-	-	-	-	-	-	-
comp5082_c0_seq1	265	-	-	-	-	-	-	-	-
comp5085_c0_seq1	145	Uncharacterized protein	-	-	-	-	-	-	-
comp5088_c0_seq1	92	-	-	-	-	-	-	-	-
comp5114_c0_seq2	83	-	Calmodulin	-	-	-	-	-	-
comp5116_c0_seq1	248	-	-	-	-	-	-	-	-
comp5117_c0_seq1	259	-	-	-	-	-	-	-	-
comp5119_c0_seq1	379	-	Chaperone protein DnaJ	-	-	-	-	-	-
comp5122_c1_seq1	221	-	-	-	-	-	-	-	-
comp5123_c0_seq1	531	-	-	-	-	-	-	-	-
comp5126_c0_seq2	131	Predicted protein	EH domain-containing protein 1	GTP catabolic process	GTP binding]---[GTPase activity	-	-	-	-
comp5139_c0_seq1	306	-	-	-	-	-	-	-	-
comp5141_c0_seq1	157	-	-	-	-	-	-	-	-
comp5141_c0_seq2	150	-	-	-	-	-	-	-	-
comp5147_c0_seq1	662	Cleft lip and palate transmembrane protein 1	Cleft lip and palate transmembrane protein 1-like protein	-	-	integral to membrane	-	-	-
comp5152_c0_seq1	497	Mucin-associated surface protein	-	-	-	-	-	-	-
comp5157_c0_seq1	68	-	-	-	-	-	-	-	-
comp5160_c0_seq1	194	-	-	-	-	-	-	-	-
comp5166_c0_seq1	228	-	-	-	-	-	-	-	-
comp5175_c0_seq1	161	-	-	-	-	-	-	-	-
comp5179_c0_seq1	339	-	-	-	-	-	-	-	-
comp5180_c0_seq1	245	-	-	-	-	-	-	-	-
comp5181_c0_seq1	615	Uncharacterized protein	Glutamate synthase large subunit-like protein YerD	glutamate biosynthetic process	glutamate synthase activity	-	-	-	-
comp5187_c0_seq1	426	Putative uncharacterized protein	Pre-mRNA-processing protein 40C	-	-	-	-	-	-
comp5195_c0_seq1	215	-	-	-	-	-	-	-	-
comp5202_c0_seq1	172	-	-	-	-	-	-	-	-
comp5210_c0_seq1	310	Outer membrane protein (OmpH-like)	-	-	-	-	-	-	-
comp5221_c0_seq1	475	-	-	-	-	-	-	-	-
comp5233_c0_seq1	259	-	-	-	-	-	-	-	-
comp5244_c0_seq1	271	-	-	-	-	-	-	-	-
comp5245_c0_seq1	417	-	-	-	-	-	-	-	-
comp5252_c0_seq1	181	Uncharacterized protein	-	CTP biosynthetic process]---[GTP biosynthetic process]---[UTP biosynthetic process	ATP binding]---[nucleoside diphosphate kinase activity	-	-	-	-
comp5253_c0_seq1	120	-	-	-	-	-	-	-	-
comp5256_c0_seq1	471	-	-	-	-	-	-	-	-
comp5267_c0_seq1	436	-	-	-	-	-	-	-	-
comp5269_c0_seq1	675	Predicted protein	-	-	-	-	-	-	-
comp5277_c0_seq2	98	Predicted protein	-	-	-	-	-	-	-
comp5278_c0_seq1	251	-	-	-	-	-	-	-	-
comp5283_c0_seq1	341	Putative O-methyltransferase	-	-	methyltransferase activity	-	-	-	-
comp5285_c0_seq1	384	-	-	-	-	-	-	-	-
comp5289_c0_seq1	97	Ferredoxin--NADP reductase	Ferredoxin--NADP reductase chloroplastic	-	ferredoxin-NADP+ reductase activity]---[flavin adenine dinucleotide binding]---[NADP binding	thylakoid membrane	Ferredoxin--NADP( ) reductase.	Energy metabolism	photosynthesis
comp5291_c0_seq1	139	-	-	-	-	-	-	-	-
comp5299_c0_seq2	155	Predicted protein	-	-	-	-	-	-	-
comp5300_c0_seq2	116	Thioredoxin y	Thioredoxin	cell redox homeostasis]---[glycerol ether metabolic process	electron carrier activity]---[protein disulfide oxidoreductase activity	-	-	-	-
comp5309_c0_seq1	511	Predicted protein	-	-	-	-	-	-	-
comp5312_c0_seq1	582	Putative uncharacterized protein	Uncharacterized amino acid permease YfnA	-	amino acid transmembrane transporter activity	integral to membrane	-	-	-
comp5324_c0_seq1	59	-	-	-	-	-	-	-	-
comp5329_c0_seq1	1216	Ferric reductase 2	-	-	oxidoreductase activity	integral to membrane	-	-	-
comp5337_c0_seq1	609	-	-	-	-	-	-	-	-
comp5339_c0_seq1	530	-	-	-	-	-	-	-	-
comp5340_c0_seq1	135	Putative uncharacterized protein	-	protein ubiquitination	ubiquitin-protein ligase activity	intracellular	-	-	-
comp5341_c0_seq1	180	-	-	-	-	-	-	-	-
comp5349_c0_seq1	119	Predicted protein	-	ubiquitin-dependent protein catabolic process	-	-	-	-	-
comp5361_c0_seq2	221	Predicted protein	Imidazole glycerol phosphate synthase hisHF chloroplastic	histidine biosynthetic process	imidazoleglycerol-phosphate synthase activity]---[oxo-acid-lyase activity	cytoplasm	-	Amino-acid biosynthesis	L-histidine biosynthesis
comp5366_c0_seq1	175	Uncharacterized protein (Fragment)	-	-	-	-	-	-	-
comp5375_c0_seq1	213	-	-	-	-	-	-	-	-
comp5382_c0_seq1	164	-	-	-	-	-	-	-	-
comp5384_c0_seq1	88	-	-	-	-	-	-	-	-
comp5386_c0_seq1	243	RNA polymerase Rpb1 repeat containing protein	-	-	-	-	-	-	-
comp5395_c0_seq1	105	-	-	-	-	-	-	-	-
comp5398_c0_seq2	216	-	-	-	-	-	-	-	-
comp5406_c0_seq1	143	-	-	-	-	-	-	-	-
comp5407_c0_seq1	172	-	-	-	-	-	-	-	-
comp5408_c0_seq1	288	-	-	-	-	-	-	-	-
comp5419_c0_seq1	422	-	-	-	-	-	-	-	-
comp5433_c0_seq1	429	-	-	-	-	-	-	-	-
comp5434_c0_seq1	121	-	-	-	-	-	-	-	-
comp5442_c0_seq1	266	-	-	-	-	-	-	-	-
comp5445_c0_seq1	496	Predicted protein	-	-	-	-	-	-	-
comp5455_c0_seq1	193	Uncharacterized protein	-	-	-	-	-	-	-
[truncated: 2,447 more rows]
